# Supplementary material for: A low-input high resolution sequential chromatin immunoprecipitation method captures genome-wide dynamics of bivalent chromatin
Source: Epigenetics Chromatin. 2024 Feb 10;17:3. doi: 10.1186/s13072-024-00527-9 (PMC10858499; doi:10.1186/s13072-024-00527-9)
Supplement: Supplementary file 3 — Additional file 3: Table S1. library statistics, list of all bivalent peaks and list of peaks called in each replicate for total H3K4me3, total H3K27me3, bivalent K4-K27 and K27-K4 reChIP datasets generated in this study (E14 rep1 and rep2), independently generated (GSE135841) and Dppa2/4 WT (clones 57 and 58) and double knockout (clones 43 and 53) samples. In the list of all bivalent peaks (tab 2), peaks are classified as high-confidence (hc), K4-biased (k4b), K27-biased (K27b), or low confidence (lc) using either in-line total ChIPs (column E) or independent total ChIPs (column F). Table S2. motif analysis of bivalent peaks using monaLisa along with associated statistics. Table S3. list of bivalent genes classified as high confidence, K4-biased, K27-biased and low confidence along with log2 CPM/bp enrichment scores for independent total H3K4me3 and H3K27me3, IgG-IgG, in-line total H3K4me3 and H3K27me3 ChIP and K4-K27 and K27-K4 bivalent reChIP datasets. Table S4. Gene ontology enrichment of different bivalent gene classifications (first column) together with associated statistics and list of associated genes. Table S5. list of EDGER differentially enriched peaks for bivalent K4-K27 (tab1) and K27-K4 (tab2) reChIP between Dppa2/4 WT and DKO clones. Consensus differentially enriched peak list is shown in tab 3 along with HOMER classification of peak, enrichment statistics and (for promoters) whether they were previously classified as differentially enriched. [file 13072_2024_527_MOESM3_ESM.zip › Supplementary Tables/SupplementalTable1_peaks.xlsx]

## Sheet: Library statistics
Library	Sample	ChIP	Replicate	reads	dupreads	percentage duplicated reads
E14-R1-IgGIgG	E14	IgG-IgG reChIP	1	11836458	1555077	13.138
E14-R1-K27K4	E14	K27-K4 reChIP	1	9392611	1360934	14.4894
E14-R1-K4K27	E14	K4-K27 reChIP	1	13506431	1412487	10.4579
E14-R1-totalK27	E14	in line total H3K27me3	1	16806958	2523248	15.0131
E14-R1-totalK4	E14	in line total H3K4me3	1	19636113	3648841	18.5823
E14-R2-K27K4	E14	K27-K4 reChIP	2	55500170	23003794	41.4482
E14-R2-K4K27	E14	K4-K27 reChIP	2	44992940	8642332	19.2082
E14-R2-totalK27	E14	in line total H3K27me3	2	45264741	8879046	19.6158
E14-R2-totalK4	E14	in line total H3K4me3	2	45137400	11123818	24.6443
43-K27K4	Dppa2/4 DKO	K27-K4 reChIP	clone 43	28234171	9136882	32.3611
43-K4K27	Dppa2/4 DKO	K4-K27 reChIP	clone 43	22762819	6746565	29.6385
43-totalK27	Dppa2/4 DKO	in line total H3K27me3	clone 43	22657551	1967353	8.68299
43-totalK4	Dppa2/4 DKO	in line total H3K4me3	clone 43	33350022	7292121	21.8654
53-K27K4	Dppa2/4 DKO	K27-K4 reChIP	clone 53	21198566	6304398	29.7397
53-K4K27	Dppa2/4 DKO	K4-K27 reChIP	clone 53	21190809	8092963	38.1909
53-totalK27	Dppa2/4 DKO	in line total H3K27me3	clone 53	42426690	5367132	12.6504
53-totalK4	Dppa2/4 DKO	in line total H3K4me3	clone 53	30129389	6011901	19.9536
57-IgGIgG	Dppa2/4 WT	IgG-IgG reChIP	clone 57	22526964	14506924	64.398
57-K27K4	Dppa2/4 WT	K27-K4 reChIP	clone 57	19757620	8973232	45.4166
57-K4K27	Dppa2/4 WT	K4-K27 reChIP	clone 57	19274320	6778531	35.1687
57-totalK27	Dppa2/4 WT	in line total H3K27me3	clone 57	22864815	2608214	11.4071
57-totalK4	Dppa2/4 WT	in line total H3K4me3	clone 57	24081962	6884404	28.5874
58-K27K4	Dppa2/4 WT	K27-K4 reChIP	clone 58	22170336	9414205	42.4631
58-K4K27	Dppa2/4 WT	K4-K27 reChIP	clone 58	24721906	7146132	28.9061
58-totalK27	Dppa2/4 WT	in line total H3K27me3	clone 58	19983285	2256747	11.2932
58-totalK4	Dppa2/4 WT	in line total H3K4me3	clone 58	21943931	3685972	16.7972

## Sheet: Bivalent Peaks
seqnames	start	end	width	Classification using in-line total ChIPs	Classification using indpendent total ChIPs	peakid	Annotation	Detailed.Annotation	Distance.to.TSS	Nearest.PromoterID	Entrez.ID	Nearest.Unigene	Nearest.Refseq	Nearest.Ensembl	Gene.Name	Gene.Alias	Gene.Description	Gene.Type	simple
chr1	82586400	82587699	1300	hc	hc	peak1	promoter-TSS (NM_007734)	promoter-TSS (NM_007734)	129	NM_007734	12828	Mm.389135	NM_007734	ENSMUSG00000079465	Col4a3	[a]3(IV)|alpha3(IV)	collagen, type IV, alpha 3	protein-coding	promoter-TSS
chr3	127788700	127791499	2800	hc	hc	peak2	promoter-TSS (NM_145133)	promoter-TSS (NM_145133)	228	NM_145133	211550	Mm.31852	NM_145133	ENSMUSG00000046688	Tifa	T2bp	TRAF-interacting protein with forkhead-associated domain	protein-coding	promoter-TSS
chr4	115062400	115064199	1800	hc	hc	peak3	exon (NM_001287388, exon 3 of 5)	exon (NM_001287388, exon 3 of 5)	5489	NM_001287388	21349	Mm.239869	NM_011527	ENSMUSG00000028717	Tal1	Hpt|SCL/tal-1|Scl|bHLHa17|tal-1	T cell acute lymphocytic leukemia 1	protein-coding	exon
chr6	47903600	47907099	3500	hc	hc	peak4	exon (NM_146175, exon 8 of 8)	exon (NM_146175, exon 8 of 8)	-15218	NM_145576	232784	Mm.196782	NM_145576	ENSMUSG00000052763	Zfp212	Znf212|mKIAA3011	Zinc finger protein 212	protein-coding	exon
chr9	57939200	57942499	3300	hc	hc	peak5	promoter-TSS (NM_011352)	promoter-TSS (NM_011352)	738	NM_011352	20361	Mm.335187	NM_011352	ENSMUSG00000038264	Sema7a	2900057C09Rik|CDw108|H-Sema K1|H-Sema-L|M-Sema-L|Semal|sema K1|sema L	sema domain, immunoglobulin domain (Ig), and GPI membrane anchor, (semaphorin) 7A	protein-coding	promoter-TSS
chr9	98031600	98034099	2500	hc	hc	peak6	promoter-TSS (NM_022319)	promoter-TSS (NM_022319)	317	NM_022319	64085	Mm.440903	NM_022319	ENSMUSG00000032452	Clstn2	2900042C18Rik|AI448973|CSTN2|Cs2|Cst-2|mKIAA4134	calsyntenin 2	protein-coding	promoter-TSS
chr11	69116600	69118699	2100	hc	hc	peak7	Intergenic	Intergenic	-2803	NM_033041	84653	Mm.98505	NM_033041	ENSMUSG00000023781	Hes7	bHLHb37	hes family bHLH transcription factor 7	protein-coding	Intergenic
chr11	78490000	78491999	2000	hc	hc	peak8	exon (NM_172795, exon 2 of 9)	exon (NM_172795, exon 2 of 9)	6754	NM_001168521	237868	Mm.210332	NM_172795	ENSMUSG00000050132	Sarm1	A830091I15Rik|C78606|MyD885|Sarm	sterile alpha and HEAT/Armadillo motif containing 1	protein-coding	exon
chr13	23312600	23314099	1500	hc	k27b	peak9	promoter-TSS (NR_126443)	promoter-TSS (NR_126443)	57	NR_126443	75322	Mm.108666	NR_126443	ENSMUSG00000085488	4930557F10Rik	-	RIKEN cDNA 4930557F10 gene	ncRNA	promoter-TSS
chr15	103502200	103504499	2300	hc	hc	peak10	promoter-TSS (NM_008800)	promoter-TSS (NM_008800)	316	NM_008800	18574	Mm.390792	NM_008800	ENSMUSG00000022489	Pde1b	Pde1b1	phosphodiesterase 1B, Ca2+-calmodulin dependent	protein-coding	promoter-TSS
chr1	4571200	4572299	1100	k4b	hc	peak11	Intergenic	CpG	-74396	NM_001289465	20671	Mm.279103	NM_011441	ENSMUSG00000025902	Sox17	-	SRY (sex determining region Y)-box 17	protein-coding	Intergenic
chr1	12990500	12990999	500	k4b	hc	peak12	promoter-TSS (NM_172841)	promoter-TSS (NM_172841)	385	NM_172841	240726	Mm.24481	NM_172841	ENSMUSG00000025938	Slco5a1	4732454B15|A630033C23Rik|AA407151	solute carrier organic anion transporter family, member 5A1	protein-coding	promoter-TSS
chr1	13125100	13127699	2600	k4b	hc	peak13	promoter-TSS (NM_001081209)	promoter-TSS (NM_001081209)	763	NM_001081209	383491	Mm.309380	NM_001081209	ENSMUSG00000042414	Prdm14	-	PR domain containing 14	protein-coding	promoter-TSS
chr1	16105000	16106699	1700	k4b	hc	peak14	promoter-TSS (NM_133832)	promoter-TSS (NM_133832)	-32	NM_133832	98711	Mm.274376	NM_133832	ENSMUSG00000025921	Rdh10	3110069K09Rik|4921506A21Rik|AI875664|AW549993|D1Ertd762e|m366Asp	retinol dehydrogenase 10 (all-trans)	protein-coding	promoter-TSS
chr1	16518500	16519499	1000	k4b	hc	peak15	promoter-TSS (NM_001347044)	promoter-TSS (NM_001347044)	115	NM_001347044	29819	Mm.216257	NM_025303	ENSMUSG00000025920	Stau2	-	staufen double-stranded RNA binding protein 2	protein-coding	promoter-TSS
chr1	16519800	16520299	500	k4b	hc	peak16	promoter-TSS (NM_001347045)	promoter-TSS (NM_001347045)	-748	NM_001347045	29819	Mm.216257	NM_025303	ENSMUSG00000025920	Stau2	-	staufen double-stranded RNA binding protein 2	protein-coding	promoter-TSS
chr1	16618400	16619199	800	k4b	k4b	peak17	promoter-TSS (NM_025773)	promoter-TSS (NM_025773)	491	NM_025773	66799	Mm.122430	NM_025773	ENSMUSG00000025939	Ube2w	6130401J04Rik	ubiquitin-conjugating enzyme E2W (putative)	protein-coding	promoter-TSS
chr1	20890700	20892099	1400	k4b	hc	peak18	promoter-TSS (NM_028829)	promoter-TSS (NM_028829)	852	NM_028829	74229	Mm.40780	NM_028829	ENSMUSG00000025931	Paqr8	1700019B16Rik|3110001D06Rik	progestin and adipoQ receptor family member VIII	protein-coding	promoter-TSS
chr1	21078300	21079199	900	k4b	hc	peak19	promoter-TSS (NM_177409)	promoter-TSS (NM_177409)	475	NM_177409	170829	Mm.185680	NM_177409	ENSMUSG00000041779	Tram2	C330003D03Rik	translocating chain-associating membrane protein 2	protein-coding	promoter-TSS
chr1	23381800	23383099	1300	k4b	hc	peak20	promoter-TSS (NM_001081079)	promoter-TSS (NM_001081079)	725	NM_001081079	70155	Mm.28013	NM_001081079	ENSMUSG00000026158	Ogfrl1	2210417C17Rik	opioid growth factor receptor-like 1	protein-coding	promoter-TSS
chr1	24099100	24100299	1200	k4b	hc	peak21	promoter-TSS (NM_026604)	promoter-TSS (NM_026604)	641	NM_026604	68187	Mm.87130	NM_026604	ENSMUSG00000026153	Fam135a	4921533L14Rik|AI256732|AI835491	family with sequence similarity 135, member A	protein-coding	promoter-TSS
chr1	34578600	34580499	1900	k4b	hc	peak22	promoter-TSS (NM_213727)	promoter-TSS (NM_213727)	-143	NM_213727	211383	Mm.330696	NM_213727	ENSMUSG00000045174	Amer3	9430069J07Rik|Fam123c	APC membrane recruitment 3	protein-coding	promoter-TSS
chr1	36068500	36069499	1000	k4b	k4b	peak23	promoter-TSS (NM_015818)	promoter-TSS (NM_015818)	600	NM_015818	50785	Mm.213566	NM_015818	ENSMUSG00000045216	Hs6st1	6Ost1	heparan sulfate 6-O-sulfotransferase 1	protein-coding	promoter-TSS
chr1	36307800	36309499	1700	k4b	hc	peak24	promoter-TSS (NM_001172205)	promoter-TSS (NM_001172205)	917	NM_001172205	214855	Mm.34316	NM_145996	ENSMUSG00000037447	Arid5a	D430024K22Rik|Mrf1	AT rich interactive domain 5A (MRF1-like)	protein-coding	promoter-TSS
chr1	37028600	37029499	900	k4b	k4b	peak25	promoter-TSS (NM_001370829)	promoter-TSS (NM_001370829)	-263	NM_001370829	70853	Mm.148848	NM_027580	ENSMUSG00000050122	Vwa3b	4921511C04Rik|A230074B11Rik|Gm555	von Willebrand factor A domain containing 3B	protein-coding	promoter-TSS
chr1	37186600	37186999	400	k4b	lc	peak26	intron (NM_001370828, intron 27 of 27)	intron (NM_001370828, intron 27 of 27)	-31478	NM_001282010	12790	Mm.214224	NM_009918	ENSMUSG00000026114	Cnga3	CNG3	cyclic nucleotide gated channel alpha 3	protein-coding	intron
chr1	37299900	37301199	1300	k4b	hc	peak27	promoter-TSS (NM_001290797)	promoter-TSS (NM_001290797)	712	NM_001290797	269180	Mm.5294	NM_030266	ENSMUSG00000026113	Inpp4a	107kDa|9630012D15|D130048C09Rik|R74740	inositol polyphosphate-4-phosphatase, type I	protein-coding	promoter-TSS
chr1	38897000	38897399	400	k4b	k4b	peak28	promoter-TSS (NM_145142)	promoter-TSS (NM_145142)	960	NM_145142	98388	Mm.260054	NM_145142	ENSMUSG00000026080	Chst10	AI507003|AU041319|Hnk-1st|ST	carbohydrate sulfotransferase 10	protein-coding	promoter-TSS
chr1	39192300	39195499	3200	k4b	hc	peak29	promoter-TSS (NM_008719)	promoter-TSS (NM_008719)	-372	NM_008719	18143	Mm.2380	NM_008719	ENSMUSG00000026077	Npas2	MOP4|bHLHe9	neuronal PAS domain protein 2	protein-coding	promoter-TSS
chr1	39576500	39577299	800	k4b	k4b	peak30	promoter-TSS (NM_001033135)	promoter-TSS (NM_001033135)	447	NM_001033135	67702	Mm.28614	NM_001033135	ENSMUSG00000048234	Rnf149	1600023E10Rik|AV037261|C76763|Gm15832|Greul4	ring finger protein 149	protein-coding	promoter-TSS
chr1	40325200	40326699	1500	k4b	hc	peak31	promoter-TSS (NM_133193)	promoter-TSS (NM_133193)	1361	NM_133193	107527	Mm.155583	NM_133193	ENSMUSG00000070942	Il1rl2	AI481289|AW551444|IL-1Rrp2	interleukin 1 receptor-like 2	protein-coding	promoter-TSS
chr1	45925100	45926299	1200	k4b	hc	peak32	promoter-TSS (NM_016917)	promoter-TSS (NM_016917)	-106	NM_016917	53945	Mm.28756	NM_016917	ENSMUSG00000025993	Slc40a1	Dusg|Fpn1|IREG1|MTP|MTP1|Ol5|Pcm|Slc11a3|Slc39a1	solute carrier family 40 (iron-regulated transporter), member 1	protein-coding	promoter-TSS
chr1	52119500	52120599	1100	k4b	hc	peak33	promoter-TSS (NM_001205313)	promoter-TSS (NM_001205313)	428	NM_001205313	20846	Mm.277406	NM_009283	ENSMUSG00000026104	Stat1	2010005J02Rik|AA408197	signal transducer and activator of transcription 1	protein-coding	promoter-TSS
chr1	52817000	52818699	1700	k4b	hc	peak34	promoter-TSS (NM_008384)	promoter-TSS (NM_008384)	-162	NM_008384	16329	Mm.917	NM_008384	ENSMUSG00000026102	Inpp1	2300002C06Rik|AV137389	inositol polyphosphate-1-phosphatase	protein-coding	promoter-TSS
chr1	55237300	55238799	1500	k4b	k4b	peak35	promoter-TSS (NM_175439)	promoter-TSS (NM_175439)	873	NM_175439	212679	Mm.19223	NM_175439	ENSMUSG00000046994	Mars2	C730026E21Rik|MetRS	methionine-tRNA synthetase 2 (mitochondrial)	protein-coding	promoter-TSS
chr1	56975700	56978499	2800	k4b	k27b	peak36	intron (NM_001358580, intron 1 of 11)	intron (NM_001358580, intron 1 of 11)	1550	NM_001358581	212712	Mm.145599	NM_139146	ENSMUSG00000038331	Satb2	BAP002|mKIAA1034	special AT-rich sequence binding protein 2	protein-coding	intron
chr1	58585500	58586199	700	k4b	k4b	peak37	promoter-TSS (NM_001310599)	promoter-TSS (NM_001310599)	304	NM_001310599	213056	Mm.26272	NM_172513	ENSMUSG00000038174	Fam126b	C130065N10Rik|D1Ertd53e|D630010C10	family with sequence similarity 126, member B	protein-coding	promoter-TSS
chr1	59763500	59764099	600	k4b	hc	peak38	promoter-TSS (NM_007561)	promoter-TSS (NM_007561)	-479	NM_007561	12168	Mm.7106	NM_007561	ENSMUSG00000067336	Bmpr2	2610024H22Rik|AL117858|AW546137|BB189135|BMP-2|BMPR-2|BMPR-II|BMPRII|BRK-3|Gm20272	bone morphogenetic protein receptor, type II (serine/threonine kinase)	protein-coding	promoter-TSS
chr1	60409800	60410199	400	k4b	k4b	peak39	promoter-TSS (NM_001198570)	promoter-TSS (NM_001198570)	381	NM_001198570	329165	Mm.212066	NM_198127	ENSMUSG00000026782	Abi2	8430425M24Rik|AI839867|AblBP3|ArgBP1|C130078H13	abl-interactor 2	protein-coding	promoter-TSS
chr1	63614100	63614699	600	k4b	hc	peak40	Intergenic	Intergenic	-1568	NM_001370842	105243944		NM_001370842	ENSMUSG00000115378	Gm39653	-	predicted gene, 39653	protein-coding	Intergenic
chr1	66175200	66175999	800	k4b	k4b	peak41	promoter-TSS (NM_001039934)	promoter-TSS (NM_001039934)	271	NM_001039934	17756	Mm.256966	NM_008632	ENSMUSG00000015222	Map2	G1-397-34|MAP-2|Mtap-2|Mtap2|repro4	microtubule-associated protein 2	protein-coding	promoter-TSS
chr1	72824600	72825599	1000	k4b	k4b	peak42	promoter-TSS (NM_001310659)	promoter-TSS (NM_001310659)	-287	NM_001310659	16008	Mm.141936	NM_008342	ENSMUSG00000039323	Igfbp2	AI255832|IBP-2|Igfbp-2|mIGFBP-2	insulin-like growth factor binding protein 2	protein-coding	promoter-TSS
chr1	72870500	72871199	700	k4b	hc	peak43	intron (NM_010518, intron 1 of 3)	intron (NM_010518, intron 1 of 3)	4015	NM_010518	16011	Mm.405761	NM_010518	ENSMUSG00000026185	Igfbp5	AI256729|AW208790|IGFBP-5|IGFBP-5P	insulin-like growth factor binding protein 5	protein-coding	intron
chr1	72871400	72872499	1100	k4b	hc	peak44	intron (NM_010518, intron 1 of 3)	intron (NM_010518, intron 1 of 3)	2915	NM_010518	16011	Mm.405761	NM_010518	ENSMUSG00000026185	Igfbp5	AI256729|AW208790|IGFBP-5|IGFBP-5P	insulin-like growth factor binding protein 5	protein-coding	intron
chr1	74097800	74100499	2700	k4b	hc	peak45	intron (NM_027884, intron 1 of 34)	intron (NM_027884, intron 1 of 34)	25398	NM_027884	21961	Mm.309975	NM_027884	ENSMUSG00000055322	Tns1	1110018I21Rik|1200014E20Rik|AI648117|E030018G17Rik|E030037J05Rik|Tns	tensin 1	protein-coding	intron
chr1	74713300	74714199	900	k4b	hc	peak46	promoter-TSS (NM_024264)	promoter-TSS (NM_024264)	215	NM_024264	104086	Mm.85083	NM_024264	ENSMUSG00000026170	Cyp27a1	1300013A03Rik|Cyp27	cytochrome P450, family 27, subfamily a, polypeptide 1	protein-coding	promoter-TSS
chr1	74770500	74773199	2700	k4b	hc	peak47	promoter-TSS (NM_009526)	promoter-TSS (NM_009526)	-42	NM_009526	22420	Mm.268282	NM_009526	ENSMUSG00000033227	Wnt6	AA409270|Wnt-6	wingless-type MMTV integration site family, member 6	protein-coding	promoter-TSS
chr1	74855000	74857499	2500	k4b	hc	peak48	promoter-TSS (NM_009872)	promoter-TSS (NM_009872)	1221	NM_009872	12570	Mm.153833	NM_009872	ENSMUSG00000090071	Cdk5r2	B230310J22Rik|p39	cyclin-dependent kinase 5, regulatory subunit 2 (p39)	protein-coding	promoter-TSS
chr1	74892000	74893599	1600	k4b	hc	peak49	promoter-TSS (NM_021541)	promoter-TSS (NM_021541)	343	NM_021541	12958	Mm.86656	NM_021541	ENSMUSG00000006546	Cryba2	E130107M19Rik	crystallin, beta A2	protein-coding	promoter-TSS
chr1	75142800	75143599	800	k4b	hc	peak50	promoter-TSS (NM_001305232)	promoter-TSS (NM_001305232)	42	NM_001305232	227298	Mm.273062	NM_170755	ENSMUSG00000049339	Retreg2	Fam134a	reticulophagy regulator family member 2	protein-coding	promoter-TSS
chr1	75218300	75218699	400	k4b	k4b	peak51	promoter-TSS (NM_001313723)	promoter-TSS (NM_001313723)	794	NM_001313723	22145	Mm.1155	NM_009447	ENSMUSG00000026202	Tuba4a	M[a]4|Tuba4	tubulin, alpha 4A	protein-coding	promoter-TSS
chr1	75359600	75361399	1800	k4b	hc	peak52	promoter-TSS (NM_010043)	promoter-TSS (NM_010043)	208	NM_010043	13346	Mm.6712	NM_010043	ENSMUSG00000026208	Des	-	desmin	protein-coding	promoter-TSS
chr1	75485300	75487699	2400	k4b	hc	peak53	TTS (NM_177056)	TTS (NM_177056)	6968	NM_177056	319998	Mm.44401	NM_177056	ENSMUSG00000051703	Tmem198	A230078I05Rik|Tmem198-1|Tmem198a	transmembrane protein 198	protein-coding	TTS
chr1	75488200	75488699	500	k4b	k4b	peak54	intron (NM_178884, intron 15 of 19)	MIRb|SINE|MIR	8918	NM_177056	319998	Mm.44401	NM_177056	ENSMUSG00000051703	Tmem198	A230078I05Rik|Tmem198-1|Tmem198a	transmembrane protein 198	protein-coding	intron
chr1	75505100	75506699	1600	k4b	hc	peak55	promoter-TSS (NM_178884)	promoter-TSS (NM_178884)	552	NM_178884	98733	Mm.236454	NM_178884	ENSMUSG00000026211	Obsl1	AW822216	obscurin-like 1	protein-coding	promoter-TSS
chr1	79671000	79671899	900	k4b	hc	peak56	promoter-TSS (NM_183027)	promoter-TSS (NM_183027)	522	NM_183027	252903	Mm.32409	NM_183027	ENSMUSG00000054702	Ap1s3	1190009B22|Jr2|[s]3A	adaptor-related protein complex AP-1, sigma 3	protein-coding	promoter-TSS
chr1	79857400	79859399	2000	k4b	hc	peak57	promoter-TSS (NM_009255)	promoter-TSS (NM_009255)	265	NM_009255	20720	Mm.3093	NM_009255	ENSMUSG00000026249	Serpine2	B230326M24Rik|PAI-1|PI-7|PI7|PN-1|Spi4	serine (or cysteine) peptidase inhibitor, clade E, member 2	protein-coding	promoter-TSS
chr1	86669600	86671099	1500	k4b	hc	peak58	promoter-TSS (NM_010933)	promoter-TSS (NM_010933)	223	NM_010933	18159	Mm.12802	NM_010933	ENSMUSG00000026241	Nppc	CNP|lbab	natriuretic peptide type C	protein-coding	promoter-TSS
chr1	86703900	86704499	600	k4b	k4b	peak59	promoter-TSS (NM_001172157)	promoter-TSS (NM_001172157)	396	NM_001172157	208718	Mm.389152	NM_153530	ENSMUSG00000053333	Dis3l2	4930429A22Rik|8030493P09Rik	DIS3 like 3'-5' exoribonuclease 2	protein-coding	promoter-TSS
chr1	88700200	88702099	1900	k4b	hc	peak60	promoter-TSS (NM_177305)	promoter-TSS (NM_177305)	1041	NM_177305	320982	Mm.27968	NM_177305	ENSMUSG00000049866	Arl4c	A630084M22Rik|Arl7|LAK	ADP-ribosylation factor-like 4C	protein-coding	promoter-TSS
chr1	89070500	89071699	1200	k4b	hc	peak61	promoter-TSS (NM_133816)	promoter-TSS (NM_133816)	685	NM_133816	98402	Mm.170983	NM_133816	ENSMUSG00000036206	Sh3bp4	AI594717|AW227605|BOG25	SH3-domain binding protein 4	protein-coding	promoter-TSS
chr1	89929900	89931199	1300	k4b	hc	peak62	promoter-TSS (NM_010262)	promoter-TSS (NM_010262)	626	NM_010262	14472	Mm.204730	NM_010262	ENSMUSG00000034486	Gbx2	D130058E05Rik|Gbx-2|MMoxA|Stra7	gastrulation brain homeobox 2	protein-coding	promoter-TSS
chr1	90927700	90928599	900	k4b	hc	peak63	exon (NM_053015, exon 3 of 16)	exon (NM_053015, exon 3 of 16)	13050	NM_053015	171531	Mm.105208	NM_053015	ENSMUSG00000026303	Mlph	2210418F23Rik|5031433I09Rik|AW228792|D1Wsu84e|Slac-2a|l(1)-3Rk|l1Rk3|ln	melanophilin	protein-coding	exon
chr1	91297900	91298099	200	k4b	k4b	peak64	promoter-TSS (NM_016717)	promoter-TSS (NM_016717)	-338	NM_016717	50880	Mm.25724	NM_016717	ENSMUSG00000026307	Scly	9830169H08|A930015N15Rik|SCL|Scly1|Scly2	selenocysteine lyase	protein-coding	promoter-TSS
chr1	91412000	91413199	1200	k4b	hc	peak65	promoter-TSS (NM_019479)	promoter-TSS (NM_019479)	622	NM_019479	55927	Mm.280029	NM_019479	ENSMUSG00000067071	Hes6	AI326893|bHLHb41	hairy and enhancer of split 6	protein-coding	promoter-TSS
chr1	92641300	92641899	600	k4b	k4b	peak66	promoter-TSS (NR_028108)	promoter-TSS (NR_028108)	348	NR_028108	66915	Mm.30179	NM_001163425	ENSMUSG00000073616	Cops9	1110002M09Rik|Myeov2	COP9 signalosome subunit 9	protein-coding	promoter-TSS
chr1	93343700	93344199	500	k4b	k4b	peak67	promoter-TSS (NM_023200)	promoter-TSS (NM_023200)	322	NM_023200	66385	Mm.88704	NM_023200	ENSMUSG00000026275	Ppp1r7	2310014J01Rik|SDS22	protein phosphatase 1, regulatory subunit 7	protein-coding	promoter-TSS
chr1	93634800	93635599	800	k4b	k4b	peak68	promoter-TSS (NM_021537)	promoter-TSS (NM_021537)	527	NM_021537	59041	Mm.28761	NM_021537	ENSMUSG00000026277	Stk25	1500019J11Rik|AU018434|C86992|Ste20-like|Ysk1	serine/threonine kinase 25 (yeast)	protein-coding	promoter-TSS
chr1	98094600	98096199	1600	k4b	hc	peak69	promoter-TSS (NM_013626)	promoter-TSS (NM_013626)	232	NM_013626	18484	Mm.5121	NM_013626	ENSMUSG00000026335	Pam	PHM	peptidylglycine alpha-amidating monooxygenase	protein-coding	promoter-TSS
chr1	104993700	104994499	800	k4b	hc	peak70	exon (NM_011800, exon 12 of 12)	exon (NM_011800, exon 12 of 12)	225580	NM_011800	23836	Mm.103640	NM_011800	ENSMUSG00000050840	Cdh20	Cdh7	cadherin 20	protein-coding	exon
chr1	105355700	105357399	1700	k4b	hc	peak71	promoter-TSS (NM_178779)	promoter-TSS (NM_178779)	160	NM_178779	320311	Mm.389162	NM_178779	ENSMUSG00000047496	Rnf152	A930029B02Rik	ring finger protein 152	protein-coding	promoter-TSS
chr1	105779800	105782299	2500	k4b	hc	peak72	promoter-TSS (NM_009399)	promoter-TSS (NM_009399)	327	NM_009399	21934	Mm.6251	NM_009399	ENSMUSG00000026321	Tnfrsf11a	Ly109|ODFR|OFE|Rank|TRANCE-R|mRANK	tumor necrosis factor receptor superfamily, member 11a, NFKB activator	protein-coding	promoter-TSS
chr1	105989400	105990199	800	k4b	k4b	peak73	promoter-TSS (NR_151625)	promoter-TSS (NR_151625)	482	NR_151625	635504	Mm.359717	NR_151625		Gm7160	EG635504	predicted gene 7160	ncRNA	promoter-TSS
chr1	121527200	121528399	1200	k4b	hc	peak74	promoter-TSS (NM_010483)	promoter-TSS (NM_010483)	665	NM_010483	15564	Mm.4833	NM_010483	ENSMUSG00000050534	Htr5b	5-Ht5b	5-hydroxytryptamine (serotonin) receptor 5B	protein-coding	promoter-TSS
chr1	130715200	130715799	600	k4b	k4b	peak75	promoter-TSS (NM_008825)	promoter-TSS (NM_008825)	321	NM_008825	18640	Mm.249861	NM_008825	ENSMUSG00000026409	Pfkfb2	4930568D07Rik	6-phosphofructo-2-kinase/fructose-2,6-biphosphatase 2	protein-coding	promoter-TSS
chr1	132740600	132741699	1100	k4b	hc	peak76	promoter-TSS (NM_182716)	promoter-TSS (NM_182716)	647	NM_182716	269116	Mm.326702	NM_182716	ENSMUSG00000026442	Nfasc	AA387016|D430023G06Rik|NF|mKIAA0756	neurofascin	protein-coding	promoter-TSS
chr1	133181400	133183499	2100	k4b	hc	peak77	Intergenic	Intergenic	51284	NM_133819	108954	Mm.293628	NM_133819	ENSMUSG00000046062	Ppp1r15b	1810033K10Rik|AI606441|C530022L24Rik|CReP	protein phosphatase 1, regulatory subunit 15B	protein-coding	Intergenic
chr1	133422200	133424399	2200	k4b	hc	peak78	promoter-TSS (NM_011439)	promoter-TSS (NM_011439)	912	NM_011439	20668	Mm.8575	NM_011439	ENSMUSG00000070643	Sox13	AA407916|AW259412|AW540933|Sox-13	SRY (sex determining region Y)-box 13	protein-coding	promoter-TSS
chr1	134513100	134513899	800	k4b	k4b	peak79	Intergenic	CpG	18861	NM_145510	98710	Mm.198119	NM_145510	ENSMUSG00000042229	Rabif	AI842864|AW549708|E130318E12Rik|MSS4|RASGFR3	RAB interacting factor	protein-coding	Intergenic
chr1	135146000	135146599	600	k4b	hc	peak80	promoter-TSS (NM_026823)	promoter-TSS (NM_026823)	-534	NM_026823	68724	Mm.174998	NM_026823	ENSMUSG00000026426	Arl8a	1110033P22Rik|Arl10b|gie2	ADP-ribosylation factor-like 8A	protein-coding	promoter-TSS
chr1	135146900	135147799	900	k4b	k4b	peak81	promoter-TSS (NM_026823)	promoter-TSS (NM_026823)	516	NM_026823	68724	Mm.174998	NM_026823	ENSMUSG00000026426	Arl8a	1110033P22Rik|Arl10b|gie2	ADP-ribosylation factor-like 8A	protein-coding	promoter-TSS
chr1	136049400	136051599	2200	k4b	hc	peak82	promoter-TSS (NM_001270609)	promoter-TSS (NM_001270609)	-304	NM_001270609	226439	Mm.491831	NM_001270609	ENSMUSG00000097918	Ascl5	Ascl5-ps|Gm197|bHLHa47	achaete-scute family bHLH transcription factor 5	protein-coding	promoter-TSS
chr1	136345100	136345999	900	k4b	k4b	peak83	promoter-TSS (NM_001347109)	promoter-TSS (NM_001347109)	554	NM_001347109	67886	Mm.144143	NM_001081360	ENSMUSG00000041570	Camsap2	1600013L13Rik|4930541M15Rik|Camsap1l1|mKIAA1078	calmodulin regulated spectrin-associated protein family, member 2	protein-coding	promoter-TSS
chr1	153425100	153426799	1700	k4b	hc	peak84	promoter-TSS (NM_001033162)	promoter-TSS (NM_001033162)	741	NM_001033162	71836	Mm.49460	NM_001033162	ENSMUSG00000042708	Shcbp1l	1700012A16Rik	Shc SH2-domain binding protein 1-like	protein-coding	promoter-TSS
chr1	153740400	153740699	300	k4b	k4b	peak85	promoter-TSS (NM_011267)	promoter-TSS (NM_011267)	197	NM_011267	19734	Mm.181709	NM_011267	ENSMUSG00000026475	Rgs16	Rgs14|Rgsr	regulator of G-protein signaling 16	protein-coding	promoter-TSS
chr1	153741100	153741399	300	k4b	k4b	peak86	promoter-TSS (NM_011267)	promoter-TSS (NM_011267)	897	NM_011267	19734	Mm.181709	NM_011267	ENSMUSG00000026475	Rgs16	Rgs14|Rgsr	regulator of G-protein signaling 16	protein-coding	promoter-TSS
chr1	156203600	156205799	2200	k4b	hc	peak87	promoter-TSS (NM_177838)	promoter-TSS (NM_177838)	326	NM_177838	329274	Mm.150857	NM_177838	ENSMUSG00000015484	Fam163a	A230106N23Rik	family with sequence similarity 163, member A	protein-coding	promoter-TSS
chr1	156473900	156474199	300	k4b	k4b	peak88	promoter-TSS (NM_009230)	promoter-TSS (NM_009230)	278	NM_009230	20652	Mm.28099	NM_009230	ENSMUSG00000026600	Soat1	8430426K15Rik|ACAT-1|AW550831|Acact|ald|hid	sterol O-acyltransferase 1	protein-coding	promoter-TSS
chr1	158355300	158356199	900	k4b	hc	peak89	promoter-TSS (NM_207583)	promoter-TSS (NM_207583)	510	NM_207583	240843	Mm.329579	NM_207583	ENSMUSG00000004031	Brinp2	6430517E21Rik|BB361039|Fam5b|mKIAA1747	bone morphogenic protein/retinoic acid inducible neural-specific 2	protein-coding	promoter-TSS
chr1	162547900	162548499	600	k4b	k4b	peak90	promoter-TSS (NM_144877)	promoter-TSS (NM_144877)	145	NM_144877	71449	Mm.270569	NM_144877	ENSMUSG00000026694	Eef1aknmt	5630401D24Rik|Mettl13	EEF1A lysine and N-terminal methyltransferase	protein-coding	promoter-TSS
chr1	162570700	162571599	900	k4b	k4b	peak91	promoter-TSS (NM_016796)	promoter-TSS (NM_016796)	322	NM_016796	53330	Mm.10699	NM_016796	ENSMUSG00000026696	Vamp4	D1Ertd147e|Vamp-4	vesicle-associated membrane protein 4	protein-coding	promoter-TSS
chr1	164249100	164249799	700	k4b	k4b	peak92	promoter-TSS (NM_054087)	promoter-TSS (NM_054087)	404	NM_054087	116914	Mm.35444	NM_054087	ENSMUSG00000040918	Slc19a2	AV276020|AW322295|DDA1|THTR1|TRMA|ThTr-1	solute carrier family 19 (thiamine transporter), member 2	protein-coding	promoter-TSS
chr1	164250000	164250599	600	k4b	k4b	peak93	promoter-TSS (NM_054087)	promoter-TSS (NM_054087)	1254	NM_054087	116914	Mm.35444	NM_054087	ENSMUSG00000040918	Slc19a2	AV276020|AW322295|DDA1|THTR1|TRMA|ThTr-1	solute carrier family 19 (thiamine transporter), member 2	protein-coding	promoter-TSS
chr1	164457500	164458299	800	k4b	k4b	peak94	promoter-TSS (NM_009721)	promoter-TSS (NM_009721)	455	NM_009721	11931	Mm.4550	NM_009721	ENSMUSG00000026576	Atp1b1	Atp4b|Atpb|Atpb-1|NKbeta1	ATPase, Na+/K+ transporting, beta 1 polypeptide	protein-coding	promoter-TSS
chr1	165459400	165460499	1100	k4b	k4b	peak95	promoter-TSS (NM_028759)	promoter-TSS (NM_028759)	513	NM_028759	74106	Mm.227605	NM_028759	ENSMUSG00000026571	Dcaf6	1200006M05Rik|Iqwd1|PC326	DDB1 and CUL4 associated factor 6	protein-coding	promoter-TSS
chr1	165706800	165708699	1900	k4b	hc	peak96	promoter-TSS (NM_001038846)	promoter-TSS (NM_001038846)	344	NM_001038846	226594	Mm.265552	NM_178593	ENSMUSG00000040723	Rcsd1	A430105K13Rik|BC025872|CapZIP	RCSD domain containing 1	protein-coding	promoter-TSS
chr1	166047300	166049599	2300	k4b	k27b	peak97	Intergenic	Intergenic	-45816	NM_198932	18986	Mm.245261	NM_011137	ENSMUSG00000026565	Pou2f1	2810482H01Rik|NF-A1|Oct-1|Oct1|Otf-1|Otf1	POU domain, class 2, transcription factor 1	protein-coding	Intergenic
chr1	167000400	167002599	2200	k4b	hc	peak98	promoter-TSS (NM_001160261)	promoter-TSS (NM_001160261)	83	NM_001160261	226610	Mm.389217	NM_175461	ENSMUSG00000060568	Fam78b	C030014K22Rik|C030020L09Rik	family with sequence similarity 78, member B	protein-coding	promoter-TSS
chr1	168431000	168431499	500	k4b	k4b	peak99	promoter-TSS (NM_001291509)	promoter-TSS (NM_001291509)	919	NM_001291509	18514	Mm.43358	NM_008783	ENSMUSG00000052534	Pbx1	2310056B04Rik|D230003C07Rik|Pbx-1	pre B cell leukemia homeobox 1	protein-coding	promoter-TSS
chr1	171195600	171196199	600	k4b	hc	peak100	promoter-TSS (NM_025557)	promoter-TSS (NM_025557)	368	NM_025557	66425	Mm.482117	NM_025557	ENSMUSG00000038370	Pcp4l1	1500036F01Rik	Purkinje cell protein 4-like 1	protein-coding	promoter-TSS
chr1	172340400	172340999	600	k4b	hc	peak101	promoter-TSS (NM_001039484)	promoter-TSS (NM_001039484)	-510	NM_001039484	16513	Mm.254563	NM_020269	ENSMUSG00000044708	Kcnj10	BIR10|BIRK-1|Kir1.2|Kir4.1	potassium inwardly-rectifying channel, subfamily J, member 10	protein-coding	promoter-TSS
chr1	175491400	175493099	1700	k4b	hc	peak102	promoter-TSS (NM_001357129)	promoter-TSS (NM_001357129)	295	NM_001357129	24012	Mm.7956	NM_011880	ENSMUSG00000026527	Rgs7	-	regulator of G protein signaling 7	protein-coding	promoter-TSS
chr1	177984200	177984599	400	k4b	hc	peak103	Intergenic	Intergenic	-6998	NM_001368822	545391	Mm.442974	NM_001034899	ENSMUSG00000091476	Catspere2	Gm16432|Gm30473	cation channel sperm associated auxiliary subunit epsilon 2	protein-coding	Intergenic
chr1	184810100	184811999	1900	k4b	hc	peak104	promoter-TSS (NM_001290273)	promoter-TSS (NM_001290273)	250	NM_001290273	66112	Mm.272457	NM_001081361	ENSMUSG00000026621	2001-03-01	1300013F15Rik|Mosc1	mitochondrial amidoxime reducing component 1	protein-coding	promoter-TSS
chr1	184882000	184883699	1700	k4b	hc	peak105	promoter-TSS (NM_178692)	promoter-TSS (NM_178692)	186	NM_178692	226777	Mm.169542	NM_178692	ENSMUSG00000039349	C130074G19Rik	-	RIKEN cDNA C130074G19 gene	protein-coding	promoter-TSS
chr1	186704100	186706199	2100	k4b	hc	peak106	promoter-TSS (NM_009367)	promoter-TSS (NM_009367)	839	NM_009367	21808	Mm.18213	NM_009367	ENSMUSG00000039239	Tgfb2	BB105277|Tgf-beta2|Tgfb-2	transforming growth factor, beta 2	protein-coding	promoter-TSS
chr1	191025100	191026099	1000	k4b	k4b	peak107	promoter-TSS (NR_027298)	promoter-TSS (NR_027298)	249	NR_027298	100125339	Mm.472263	NR_027298	ENSMUSG00000097845	A230020J21Rik	-	RIKEN cDNA A230020J21 gene	ncRNA	promoter-TSS
chr1	191717800	191719699	1900	k4b	hc	peak108	promoter-TSS (NM_001134829)	promoter-TSS (NM_001134829)	355	NM_001134829	226856	Mm.277958	NM_172266	ENSMUSG00000026623	Lpgat1	AI649174|AW112037|BC013667	lysophosphatidylglycerol acyltransferase 1	protein-coding	promoter-TSS
chr1	191906800	191907899	1100	k4b	lc	peak109	promoter-TSS (NR_030669)	promoter-TSS (NR_030669)	177	NR_030669	98736	Mm.379232	NM_001024489	ENSMUSG00000055833	1700034H15Rik	4930557M11Rik|BB016121	RIKEN cDNA 1700034H15 gene	ncRNA	promoter-TSS
chr1	192136400	192137999	1600	k4b	hc	peak110	promoter-TSS (NR_033536)	promoter-TSS (NR_033536)	302	NR_033536	100038712	Mm.474908	NR_033536	ENSMUSG00000097316	Gm10516	-	predicted gene 10516	ncRNA	promoter-TSS
chr1	192770500	192771799	1300	k4b	hc	peak111	promoter-TSS (NM_144881)	promoter-TSS (NM_144881)	69	NM_144881	226861	Mm.145857	NM_144881	ENSMUSG00000037375	Hhat	2810432O22Rik|AI462858|AP-2CRE|Skn|Tg(TFAP2A-cre)1Will	hedgehog acyltransferase	protein-coding	promoter-TSS
chr1	193272300	193273099	800	k4b	k4b	peak112	promoter-TSS (NM_008059)	promoter-TSS (NM_008059)	488	NM_008059	14373	Mm.439721	NM_008059	ENSMUSG00000009633	G0s2	AI255151|AV006465	G0/G1 switch gene 2	protein-coding	promoter-TSS
chr2	12418800	12419399	600	k4b	k4b	peak113	promoter-TSS (NM_001355537)	promoter-TSS (NM_001355537)	360	NM_001355537	66960	Mm.34059	NM_024185	ENSMUSG00000026767	Mindy3	1810041E18Rik|2310047O13Rik|5830410F13Rik|AI447827|AW111958|Fam188a	MINDY lysine 48 deubiquitinase 3	protein-coding	promoter-TSS
chr2	13574400	13575199	800	k4b	hc	peak114	promoter-TSS (NM_011701)	promoter-TSS (NM_011701)	489	NM_011701	22352	Mm.268000	NM_011701	ENSMUSG00000026728	Vim	-	vimentin	protein-coding	promoter-TSS
chr2	13792400	13793899	1500	k4b	hc	peak115	promoter-TSS (NM_145838)	promoter-TSS (NM_145838)	370	NM_145838	241230	Mm.330004	NM_145838	ENSMUSG00000003418	St8sia6	1700007J08Rik|AI314453|AI875066|ST8SiaVI|Siat8f	ST8 alpha-N-acetyl-neuraminide alpha-2,8-sialyltransferase 6	protein-coding	promoter-TSS
chr2	18675700	18676699	1000	k4b	hc	peak116	promoter-TSS (NM_007552)	promoter-TSS (NM_007552)	-818	NM_007552	12151	Mm.289584	NM_007552	ENSMUSG00000026739	Bmi1	AW546694|Bmi-1|Pcgf4	Bmi1 polycomb ring finger oncogene	protein-coding	promoter-TSS
chr2	18677100	18678799	1700	k4b	hc	peak117	promoter-TSS (NM_007552)	promoter-TSS (NM_007552)	932	NM_007552	12151	Mm.289584	NM_007552	ENSMUSG00000026739	Bmi1	AW546694|Bmi-1|Pcgf4	Bmi1 polycomb ring finger oncogene	protein-coding	promoter-TSS
chr2	23571400	23571999	600	k4b	k4b	peak118	promoter-TSS (NM_029773)	promoter-TSS (NM_029773)	404	NM_029773	76857	Mm.276415	NM_029773	ENSMUSG00000026771	Spopl	4921517N04Rik|AU014935|BB233739|E430033K04Rik	speckle-type BTB/POZ protein-like	protein-coding	promoter-TSS
chr2	24950000	24950599	600	k4b	k4b	peak119	promoter-TSS (NM_147179)	promoter-TSS (NM_147179)	142	NM_147179	67187	Mm.296106	NM_026021	ENSMUSG00000026974	Zmynd19	2700064H14Rik|AA536891|AU014915|mizip	zinc finger, MYND domain containing 19	protein-coding	promoter-TSS
chr2	25054400	25055799	1400	k4b	k4b	peak120	promoter-TSS (NM_001177655)	promoter-TSS (NM_001177655)	721	NM_001177655	56876	Mm.42956	NM_020276	ENSMUSG00000006476	Nsmf	Jacob|Nelf	NMDA receptor synaptonuclear signaling and neuronal migration factor	protein-coding	promoter-TSS
chr2	25288300	25292999	4700	k4b	hc	peak121	promoter-TSS (NM_001242940)	promoter-TSS (NM_001242940)	-570	NM_001242940	320354	Mm.445875	NM_001242940		Grin1os	E130003G02Rik	glutamate receptor, ionotropic, NMDA1 (zeta 1), opposite strand	protein-coding	promoter-TSS
chr2	25706800	25707599	800	k4b	k4b	peak122	promoter-TSS (NM_023326)	promoter-TSS (NM_023326)	321	NM_023326	107771	Mm.330057	NM_023326	ENSMUSG00000049086	Bmyc	2900002K07Rik|AW060705|Mycb	brain expressed myelocytomatosis oncogene	protein-coding	promoter-TSS
chr2	25877100	25878899	1800	k4b	hc	peak123	promoter-TSS (NM_001302351)	promoter-TSS (NM_001302351)	217	NM_001302351	227632	Mm.119462	NM_175462	ENSMUSG00000058740	Kcnt1	C030030G16Rik|Slack|Slo2.2|slo2	potassium channel, subfamily T, member 1	protein-coding	promoter-TSS
chr2	25982500	25983099	600	k4b	k4b	peak124	promoter-TSS (NM_001276360)	promoter-TSS (NM_001276360)	482	NM_001276360	227634	Mm.36834	NM_001115076	ENSMUSG00000026933	Camsap1	9530003A05Rik|C77823|PRO2405	calmodulin regulated spectrin-associated protein 1	protein-coding	promoter-TSS
chr2	27425000	27426999	2000	k4b	hc	peak125	intron (NM_009500, intron 1 of 27)	CpG	1608	NR_133905	22325	Mm.179011	NM_009500	ENSMUSG00000009621	Vav2	2810040F13Rik|AI847175|Vav-2	vav 2 oncogene	protein-coding	intron
chr2	27675600	27679399	3800	k4b	hc	peak126	promoter-TSS (NM_011305)	promoter-TSS (NM_011305)	299	NM_011305	20181	Mm.24624	NM_011305	ENSMUSG00000015846	Rxra	9530071D11Rik|Nr2b1|RXRalpha1	retinoid X receptor alpha	protein-coding	promoter-TSS
chr2	28465700	28466199	500	k4b	k4b	peak127	promoter-TSS (NM_027040)	promoter-TSS (NM_027040)	374	NM_027040	69327	Mm.46470	NM_027040	ENSMUSG00000026831	1700007K13Rik	Rbest47	RIKEN cDNA 1700007K13 gene	protein-coding	promoter-TSS
chr2	29802700	29803599	900	k4b	k4b	peak128	promoter-TSS (NM_011989)	promoter-TSS (NM_011989)	516	NM_011989	26569	Mm.330113	NM_011989	ENSMUSG00000059316	Slc27a4	BB144259|FATP4	solute carrier family 27 (fatty acid transporter), member 4	protein-coding	promoter-TSS
chr2	30414800	30415499	700	k4b	hc	peak129	promoter-TSS (NM_007760)	promoter-TSS (NM_007760)	598	NM_007760	12908	Mm.20396	NM_007760	ENSMUSG00000026853	Crat	AW107812|CARAT	carnitine acetyltransferase	protein-coding	promoter-TSS
chr2	30604800	30605799	1000	k4b	k27b	peak130	intron (NM_030137, intron 1 of 1)	intron (NM_030137, intron 1 of 1)	10256	NM_030137	78617	Mm.40413	NM_030137	ENSMUSG00000047363	Cstad	9530039B02Rik	CSA-conditional, T cell activation-dependent protein	protein-coding	intron
chr2	32082000	32084799	2800	k4b	hc	peak131	promoter-TSS (NM_175511)	promoter-TSS (NM_175511)	305	NM_175511	241303	Mm.250441	NM_175511	ENSMUSG00000050592	Fam78a	A130092J06Rik	family with sequence similarity 78, member A	protein-coding	promoter-TSS
chr2	32095800	32096199	400	k4b	lc	peak132	promoter-TSS (NM_001355238)	promoter-TSS (NM_001355238)	472	NM_001355238	227721	Mm.257236	NM_145521	ENSMUSG00000051373	Plpp7	D830019K17Rik|NET39|Ppapdc3	phospholipid phosphatase 7 (inactive)	protein-coding	promoter-TSS
chr2	32981000	32981999	1000	k4b	k4b	peak133	promoter-TSS (NR_151461)	promoter-TSS (NR_151461)	583	NR_151461	56017	Mm.305754	NM_019488	ENSMUSG00000026791	Slc2a8	D2Ertd44e|GLUT8|GlutX1	solute carrier family 2, (facilitated glucose transporter), member 8	protein-coding	promoter-TSS
chr2	33543300	33545099	1800	k4b	hc	peak134	Intergenic	CpG	-75668	NM_001355612	71834	Mm.44186	NM_027947	ENSMUSG00000026788	Zbtb43	1700010E06Rik|Zfp297b|mKIAA0414	zinc finger and BTB domain containing 43	protein-coding	Intergenic
chr2	34639100	34639399	300	k4b	k4b	peak135	Intergenic	Intergenic	115982	NM_001356441	66691	Mm.156452	NM_025709	ENSMUSG00000026867	Gapvd1	2010005B09Rik|4432404J10Rik|AW108497|Gapex-5|RAP6|RME-6|mKIAA1521	GTPase activating protein and VPS9 domains 1	protein-coding	Intergenic
chr2	34874500	34875099	600	k4b	k4b	peak136	promoter-TSS (NM_030021)	promoter-TSS (NM_030021)	404	NM_030021	77996	Mm.215255	NM_030021	ENSMUSG00000026870	Cutal	D730039F16Rik	cutA divalent cation tolerance homolog-like	protein-coding	promoter-TSS
chr2	34960800	34961599	800	k4b	k4b	peak137	promoter-TSS (NM_009421)	promoter-TSS (NM_009421)	572	NM_009421	22029	Mm.239514	NM_009421	ENSMUSG00000026875	Traf1	4732496E14Rik	TNF receptor-associated factor 1	protein-coding	promoter-TSS
chr2	35282200	35283399	1200	k4b	hc	peak138	promoter-TSS (NM_146120)	promoter-TSS (NM_146120)	420	NM_146120	227753	Mm.443	NM_146120	ENSMUSG00000026879	Gsn	ADF	gelsolin	protein-coding	promoter-TSS
chr2	36089700	36091399	1700	k4b	hc	peak139	intron (NM_001083126, intron 7 of 8)	intron (NM_001083126, intron 7 of 8)	13510	NM_001083126	16874	Mm.12881	NM_008500	ENSMUSG00000026890	Lhx6	Lhx6.1	LIM homeobox protein 6	protein-coding	intron
chr2	36093300	36094699	1400	k4b	k27b	peak140	intron (NM_001355125, intron 5 of 8)	intron (NM_001355125, intron 5 of 8)	10060	NM_001083126	16874	Mm.12881	NM_008500	ENSMUSG00000026890	Lhx6	Lhx6.1	LIM homeobox protein 6	protein-coding	intron
chr2	48814200	48815599	1400	k4b	hc	peak141	promoter-TSS (NM_007396)	promoter-TSS (NM_007396)	791	NM_007396	11480	Mm.314338	NM_007396	ENSMUSG00000052155	Acvr2a	ActrIIa|Acvr2|TactrII	activin receptor IIA	protein-coding	promoter-TSS
chr2	49786300	49788399	2100	k4b	hc	peak142	promoter-TSS (NM_027990)	promoter-TSS (NM_027990)	-336	NM_027990	71897	Mm.41381	NM_027990	ENSMUSG00000026765	Lypd6b	2310010M24Rik|AW049525	LY6/PLAUR domain containing 6B	protein-coding	promoter-TSS
chr2	52674500	52676699	2200	k4b	hc	peak143	promoter-TSS (NM_001285428)	promoter-TSS (NM_001285428)	259	NM_001285428	12298	Mm.330223	NM_146123	ENSMUSG00000017412	Cacnb4	3110038O15Rik|Cchb4|lh	calcium channel, voltage-dependent, beta 4 subunit	protein-coding	promoter-TSS
chr2	55435300	55438099	2800	k4b	hc	peak144	promoter-TSS (NM_008426)	promoter-TSS (NM_008426)	730	NM_008426	16519	Mm.5127	NM_008426	ENSMUSG00000026824	Kcnj3	GIRK-1|GIRK1|Kcnf3|Kir3.1	potassium inwardly-rectifying channel, subfamily J, member 3	protein-coding	promoter-TSS
chr2	60283700	60285499	1800	k4b	hc	peak145	promoter-TSS (NM_001290660)	promoter-TSS (NM_001290660)	-116	NM_001290660	66205	Mm.227281	NM_025422	ENSMUSG00000060703	Cd302	1110055L24Rik|AI159627	CD302 antigen	protein-coding	promoter-TSS
chr2	60962200	60963599	1400	k4b	hc	peak146	promoter-TSS (NM_020296)	promoter-TSS (NM_020296)	304	NM_020296	56878	Mm.259667	NM_020296	ENSMUSG00000026970	Rbms1	2600014B10Rik|AI255215|MSSP-1|MSSP-2|MSSP-3|YC1	RNA binding motif, single stranded interacting protein 1	protein-coding	promoter-TSS
chr2	61593300	61594099	800	k4b	k4b	peak147	promoter-TSS (NR_149323)	promoter-TSS (NR_149323)	603	NR_149323	21353	Mm.244393	NM_011529	ENSMUSG00000064289	Tank	C86182|E430026L09Rik|I-TRAF	TRAF family member-associated Nf-kappa B activator	protein-coding	promoter-TSS
chr2	69647300	69647599	300	k4b	k4b	peak148	promoter-TSS (NM_001362706)	promoter-TSS (NM_001362706)	279	NM_001362706	72569	Mm.252136	NM_028284	ENSMUSG00000063145	Bbs5	1700049I01Rik|2700023J09Rik	Bardet-Biedl syndrome 5 (human)	protein-coding	promoter-TSS
chr2	70475600	70477999	2400	k4b	hc	peak149	exon (NM_022435, exon 2 of 2)	exon (NM_022435, exon 2 of 2)	1877	NM_022435	64406	Mm.423397	NM_022435	ENSMUSG00000075304	Sp5	-	trans-acting transcription factor 5	protein-coding	exon
chr2	71211800	71212299	500	k4b	k4b	peak150	promoter-TSS (NM_010064)	promoter-TSS (NM_010064)	104	NM_010064	13427	Mm.249479	NM_010064	ENSMUSG00000027012	Dync1i2	3110079H08Rik|AW554389|Dncic2	dynein cytoplasmic 1 intermediate chain 2	protein-coding	promoter-TSS
chr2	71580900	71581599	700	k4b	hc	peak151	intron (NR_039557, intron 2 of 3)	CpG	-34496	NM_010054	13392	Mm.3896	NM_010054	ENSMUSG00000023391	Dlx2	AW121999|Dlx-2|Tes-1	distal-less homeobox 2	protein-coding	intron
chr2	76405300	76407799	2500	k4b	hc	peak152	promoter-TSS (NM_001290733)	promoter-TSS (NM_001290733)	42	NM_001290733	99031	Mm.240435	NM_145525	ENSMUSG00000042359	Osbpl6	1110062M20Rik|AI596402|ORP-6|mKIAA4128	oxysterol binding protein-like 6	protein-coding	promoter-TSS
chr2	79458500	79460099	1600	k4b	hc	peak153	Intergenic	Intergenic	-2664	NM_010894	18012	Mm.4636	NM_010894	ENSMUSG00000034701	Neurod1	BETA2|BHF-1|Nd1|Neurod|bHLHa3	neurogenic differentiation 1	protein-coding	Intergenic
chr2	84798500	84798999	500	k4b	hc	peak154	promoter-TSS (NM_019949)	promoter-TSS (NM_019949)	-78	NM_019949	56791	Mm.38261	NM_019949	ENSMUSG00000027078	Ube2l6	2810489I21Rik|RIG-B|UBCH8|Ubce8|Ubcm8	ubiquitin-conjugating enzyme E2L 6	protein-coding	promoter-TSS
chr2	84865900	84867399	1500	k4b	hc	peak155	Intergenic	Intergenic	20042	NM_199223	269295	Mm.86447	NM_199223	ENSMUSG00000050896	Rtn4rl2	Ngr2|Ngrh1|Ngrl3	reticulon 4 receptor-like 2	protein-coding	Intergenic
chr2	90783000	90784099	1100	k4b	k4b	peak156	promoter-TSS (NM_001356533)	promoter-TSS (NM_001356533)	312	NM_001356533	271813	Mm.61146	NM_178755	ENSMUSG00000040812	Agbl2	4930524K04|A430081C19Rik|CCP2	ATP/GTP binding protein-like 2	protein-coding	promoter-TSS
chr2	90888100	90891199	3100	k4b	lc	peak157	exon (NM_026161, exon 2 of 2)	exon (NM_026161, exon 2 of 2)	3864	NM_026161	67445	Mm.258993	NM_026161	ENSMUSG00000040794	C1qtnf4	0710001E10Rik|9430004J15Rik|Adin|CTRP4	C1q and tumor necrosis factor related protein 4	protein-coding	exon
chr2	93461500	93462399	900	k4b	hc	peak158	promoter-TSS (NM_001271461)	promoter-TSS (NM_001271461)	-99	NM_001271461	12521	Mm.4261	NM_007656	ENSMUSG00000027215	Cd82	AA682076|AL023070|C33|IA4|Kai1|Tspan27	CD82 antigen	protein-coding	promoter-TSS
chr2	94436900	94438099	1200	k4b	k4b	peak159	promoter-TSS (NM_007466)	promoter-TSS (NM_007466)	686	NM_007466	11800	Mm.181824	NM_007466	ENSMUSG00000027193	Api5	AAC-11|AI196452|API-5	apoptosis inhibitor 5	protein-coding	promoter-TSS
chr2	101628500	101628999	500	k4b	k4b	peak160	promoter-TSS (NM_001362688)	promoter-TSS (NM_001362688)	281	NM_001362688	68170	Mm.31263	NM_026592	ENSMUSG00000027165	B230118H07Rik	NWC	RIKEN cDNA B230118H07 gene	protein-coding	promoter-TSS
chr2	101678500	101679599	1100	k4b	k4b	peak161	promoter-TSS (NM_001303273)	promoter-TSS (NM_001303273)	630	NM_001303273	22034	Mm.292729	NM_009424	ENSMUSG00000027164	Traf6	2310003F17Rik|AI851288|C630032O20Rik	TNF receptor-associated factor 6	protein-coding	promoter-TSS
chr2	102900500	102901699	1200	k4b	hc	peak162	promoter-TSS (NM_001177785)	promoter-TSS (NM_001177785)	565	NM_001177785	12505	Mm.423621	NM_009851	ENSMUSG00000005087	Cd44	AU023126|AW121933|AW146109|HERMES|Ly-24|Pgp-1	CD44 antigen	protein-coding	promoter-TSS
chr2	104027900	104028799	900	k4b	hc	peak163	promoter-TSS (NM_175161)	promoter-TSS (NM_175161)	11	NM_175161	70986	Mm.460738	NM_175161		4931422A03Rik	-	RIKEN cDNA 4931422A03 gene	protein-coding	promoter-TSS
chr2	104711900	104712799	900	k4b	hc	peak164	promoter-TSS (NM_177190)	promoter-TSS (NM_177190)	-188	NM_177190	320554	Mm.249065	NM_177190	ENSMUSG00000027175	Tcp11l1	C130096D04Rik	t-complex 11 like 1	protein-coding	promoter-TSS
chr2	104742400	104742699	300	k4b	hc	peak165	promoter-TSS (NM_144804)	promoter-TSS (NM_144804)	307	NM_144804	211896	Mm.288805	NM_144804	ENSMUSG00000027173	Depdc7	AV216087	DEP domain containing 7	protein-coding	promoter-TSS
chr2	117342300	117344099	1800	k4b	hc	peak166	promoter-TSS (NM_011246)	promoter-TSS (NM_011246)	-323	NM_011246	19419	Mm.42150	NM_011246	ENSMUSG00000027347	Rasgrp1	Rasgrp|calDAG-GEFII	RAS guanyl releasing protein 1	protein-coding	promoter-TSS
chr2	118663300	118664299	1000	k4b	k4b	peak167	promoter-TSS (NM_001033254)	promoter-TSS (NM_001033254)	223	NM_001033254	214230	Mm.241857	NM_001033254	ENSMUSG00000074923	Pak6	4732456M09	p21 (RAC1) activated kinase 6	protein-coding	promoter-TSS
chr2	118901400	118904199	2800	k4b	hc	peak168	promoter-TSS (NM_001045523)	promoter-TSS (NM_001045523)	1185	NM_001045523	228536	Mm.330487	NM_001045523	ENSMUSG00000040007	Bahd1	AL022997|AW541238|Gm117|mKIAA0945	bromo adjacent homology domain containing 1	protein-coding	promoter-TSS
chr2	119675100	119675699	600	k4b	k4b	peak169	promoter-TSS (NM_030112)	promoter-TSS (NM_030112)	332	NM_030112	76246	Mm.33437	NM_030112	ENSMUSG00000027304	Rtf1	2900005O08Rik|6530416A09Rik|AI853581|AU043144|AW553985|Gtl7|cbp82	RTF1, Paf1/RNA polymerase II complex component	protein-coding	promoter-TSS
chr2	119972500	119973199	700	k4b	k4b	peak170	promoter-TSS (NM_011941)	promoter-TSS (NM_011941)	151	NM_011941	26390	Mm.330501	NM_011941	ENSMUSG00000033902	Mapkbp1	2810483F24Rik|AW123212|JNKBP-1|Jnkbp1|mKIAA0596	mitogen-activated protein kinase binding protein 1	protein-coding	promoter-TSS
chr2	120977000	120977599	600	k4b	hc	peak171	promoter-TSS (NM_175285)	promoter-TSS (NM_175285)	238	NM_175285	96957	Mm.315212	NM_175285	ENSMUSG00000054484	Tmem62	B830009D23Rik|C77355	transmembrane protein 62	protein-coding	promoter-TSS
chr2	121805600	121806999	1400	k4b	hc	peak172	promoter-TSS (NM_001360084)	promoter-TSS (NM_001360084)	757	NM_001360084	228564	Mm.121514	NM_172673	ENSMUSG00000027238	Frmd5	1500032A09Rik|A930004K21Rik|R75430	FERM domain containing 5	protein-coding	promoter-TSS
chr2	122147700	122148999	1300	k4b	hc	peak173	promoter-TSS (NM_009735)	promoter-TSS (NM_009735)	663	NM_009735	12010	Mm.163	NM_009735	ENSMUSG00000060802	B2m	Ly-m11|beta2-m|beta2m	beta-2 microglobulin	protein-coding	promoter-TSS
chr2	122367300	122367699	400	k4b	lc	peak174	promoter-TSS (NM_001013829)	promoter-TSS (NM_001013829)	1418	NM_001013829	435684	Mm.458215	NM_001013829	ENSMUSG00000033256	Shf	-	Src homology 2 domain containing F	protein-coding	promoter-TSS
chr2	122367900	122369099	1200	k4b	k4b	peak175	promoter-TSS (NM_001013829)	promoter-TSS (NM_001013829)	418	NM_001013829	435684	Mm.458215	NM_001013829	ENSMUSG00000033256	Shf	-	Src homology 2 domain containing F	protein-coding	promoter-TSS
chr2	127583500	127584599	1100	k4b	k4b	peak176	promoter-TSS (NM_001111029)	promoter-TSS (NM_001111029)	627	NM_001111029	72180	Mm.46715	NM_028141	ENSMUSG00000034800	Zfp661	2810405K07Rik|A1-5|Znf2	zinc finger protein 661	protein-coding	promoter-TSS
chr2	129800600	129801399	800	k4b	k4b	peak177	promoter-TSS (NR_029452)	promoter-TSS (NR_029452)	459	NR_029452	654409	Mm.305555	NR_029452		Stk35os1	4932416H05Rik	serine/threonine kinase 35, opposite strand 1	ncRNA	promoter-TSS
chr2	129801600	129801699	100	k4b	k4b	peak178	promoter-TSS (NR_029452)	promoter-TSS (NR_029452)	-191	NR_029452	654409	Mm.305555	NR_029452		Stk35os1	4932416H05Rik	serine/threonine kinase 35, opposite strand 1	ncRNA	promoter-TSS
chr2	130563900	130564299	400	k4b	k4b	peak179	promoter-TSS (NM_207207)	promoter-TSS (NM_207207)	343	NM_207207	99045	Mm.30057	NM_207207	ENSMUSG00000037740	Mrps26	AI648866|GI008|MRP-S13|MRP-S26|Rpms13	mitochondrial ribosomal protein S26	protein-coding	promoter-TSS
chr2	130575800	130578199	2400	k4b	hc	peak180	promoter-TSS (NM_011025)	promoter-TSS (NM_011025)	831	NM_011025	18429	Mm.16745	NM_011025	ENSMUSG00000027301	Oxt	OT|Oxy	oxytocin	protein-coding	promoter-TSS
chr2	130629400	130629899	500	k4b	k4b	peak181	promoter-TSS (NM_198176)	promoter-TSS (NM_198176)	352	NM_198176	380601	Mm.27090	NM_198176	ENSMUSG00000079043	Fastkd5	C78212|mKIAA1792	FAST kinase domains 5	protein-coding	promoter-TSS
chr2	131052900	131055399	2500	k4b	k27b	peak182	intron (NM_001163529, intron 13 of 19)	intron (NM_001163529, intron 13 of 19)	9664	NR_136922	110751	Mm.108550	NM_033615	ENSMUSG00000027318	Adam33	Adaml	a disintegrin and metallopeptidase domain 33	protein-coding	intron
chr2	132027400	132029899	2500	k4b	hc	peak183	promoter-TSS (NM_175445)	promoter-TSS (NM_175445)	1338	NM_175445	215653	Mm.204737	NM_175445	ENSMUSG00000027339	Rassf2	3830431H01Rik|9030412M04Rik|AI852669|AW495050	Ras association (RalGDS/AF-6) domain family member 2	protein-coding	promoter-TSS
chr2	132384200	132385399	1200	k4b	hc	peak184	promoter-TSS (NM_144944)	promoter-TSS (NM_144944)	647	NM_144944	246313	Mm.283777	NM_144944	ENSMUSG00000050558	Prokr2	B830005M06Rik|EG-VEGRF2|Gpcr73l1|Gpr73l1|PKR2	prokineticin receptor 2	protein-coding	promoter-TSS
chr2	145934200	145934699	500	k4b	k4b	peak185	promoter-TSS (NM_025820)	promoter-TSS (NM_025820)	250	NM_025820	66877	Mm.248755	NM_025820	ENSMUSG00000001767	Crnkl1	1200013P10Rik|5730590A01Rik|C80326|crn	crooked neck pre-mRNA splicing factor 1	protein-coding	promoter-TSS
chr2	146838600	146839899	1300	k4b	hc	peak186	Intergenic	Intergenic	-16630	NM_001033298	228730	Mm.292352	NM_001033298	ENSMUSG00000074749	Kiz	Gm114|Ncrna00153|Plk1s1	kizuna centrosomal protein	protein-coding	Intergenic
chr2	147182800	147185099	2300	k4b	hc	peak187	promoter-TSS (NR_030769)	promoter-TSS (NR_030769)	-133	NR_030769	100313531	Mm.405189	NR_030769	ENSMUSG00000086509	Nkx2-2os	Gm14112|Nkx2-2as|Nkx2.2AS	NK2 homeobox 2, opposite strand	ncRNA	promoter-TSS
chr2	148731800	148732299	500	k4b	k4b	peak188	promoter-TSS (NM_019632)	promoter-TSS (NM_019632)	370	NM_019632	17957	Mm.274308	NM_019632	ENSMUSG00000027438	Napb	Brp14|E161|I47|SNARE|b-SNAP	N-ethylmaleimide sensitive fusion protein attachment protein beta	protein-coding	promoter-TSS
chr2	150903800	150904599	800	k4b	k4b	peak189	promoter-TSS (NM_024465)	promoter-TSS (NM_024465)	531	NM_024465	76192	Mm.112632	NM_024465	ENSMUSG00000032046	Abhd12	1500011G07Rik|6330583M11Rik|AI431047|AW547313	abhydrolase domain containing 12	protein-coding	promoter-TSS
chr2	151008200	151009299	1100	k4b	hc	peak190	promoter-TSS (NM_207204)	promoter-TSS (NM_207204)	648	NM_207204	78177	Mm.120911	NM_207204	ENSMUSG00000068115	Ninl	4930519N13Rik|Gm1004|Gm1634|mKIAA0980	ninein-like	protein-coding	promoter-TSS
chr2	151542600	151543199	600	k4b	k4b	peak191	promoter-TSS (NM_001302078)	promoter-TSS (NM_001302078)	417	NM_001302078	14225	Mm.278458	NM_008019	ENSMUSG00000032966	Fkbp1a	FKBP12|Fkbp|Fkbp1	FK506 binding protein 1a	protein-coding	promoter-TSS
chr2	151701100	151703399	2300	k4b	hc	peak192	promoter-TSS (NM_001160363)	promoter-TSS (NM_001160363)	242	NM_001160363	108832	Mm.103494	NM_001160363	ENSMUSG00000044364	Tmem74b	5430405G05Rik	transmembrane protein 74B	protein-coding	promoter-TSS
chr2	155380300	155381499	1200	k4b	hc	peak193	promoter-TSS (NM_178111)	promoter-TSS (NM_178111)	-956	NM_178111	68728	Mm.293605	NM_178111	ENSMUSG00000038375	Trp53inp2	1110029F20Rik|Tp53inp2	transformation related protein 53 inducible nuclear protein 2	protein-coding	promoter-TSS
chr2	155472700	155473599	900	k4b	k4b	peak194	Intergenic	Intergenic	-32367	NM_019825	56406	Mm.27592	NM_019825	ENSMUSG00000038369	Ncoa6	AIB3|ASC-2|ASC2|NRC|Ncoa7|PRIP|RAP250|mKIAA0181	nuclear receptor coactivator 6	protein-coding	Intergenic
chr2	158258000	158258399	400	k4b	lc	peak195	promoter-TSS (NM_177850)	promoter-TSS (NM_177850)	-41	NM_177850	329547	Mm.260883	NM_177850	ENSMUSG00000052922	Bpi	9230105K17Rik|Bpifd1	bactericidal permeablility increasing protein	protein-coding	promoter-TSS
chr2	158258600	158258699	100	k4b	lc	peak196	promoter-TSS (NM_001356542)	promoter-TSS (NM_001356542)	409	NM_001356542	329547	Mm.260883	NM_177850	ENSMUSG00000052922	Bpi	9230105K17Rik|Bpifd1	bactericidal permeablility increasing protein	protein-coding	promoter-TSS
chr2	160731800	160732299	500	k4b	k4b	peak197	promoter-TSS (NM_021280)	promoter-TSS (NM_021280)	740	NM_021280	18803	Mm.44463	NM_021280	ENSMUSG00000016933	Plcg1	AI894140|Cded|Plc-1|Plc-gamma1|Plcg-1	phospholipase C, gamma 1	protein-coding	promoter-TSS
chr2	163119200	163120199	1000	k4b	k27b	peak198	Intergenic	Intergenic	-30099	NM_026630	68236	Mm.33648	NM_026630	ENSMUSG00000070708	Gtsf1l	2410116G06Rik	gametocyte specific factor 1-like	protein-coding	Intergenic
chr2	163438300	163439299	1000	k4b	hc	peak199	promoter-TSS (NR_153379)	promoter-TSS (NR_153379)	324	NR_153379	228858	Mm.102080	NM_144891	ENSMUSG00000017943	Gdap1l1	Gdap1l	ganglioside-induced differentiation-associated protein 1-like 1	protein-coding	promoter-TSS
chr2	164070400	164070799	400	k4b	k4b	peak200	promoter-TSS (NM_025996)	promoter-TSS (NM_025996)	502	NM_025996	67145	Mm.23173	NM_025996	ENSMUSG00000018322	Tomm34	2610100K07Rik|TOM34	translocase of outer mitochondrial membrane 34	protein-coding	promoter-TSS
chr2	164441100	164441999	900	k4b	hc	peak201	intron (NM_011521, intron 1 of 4)	intron (NM_011521, intron 1 of 4)	1638	NM_011521	20971	Mm.3815	NM_011521	ENSMUSG00000017009	Sdc4	AA959608|AW108331|S4|Synd4|ryudocan|syndecan-4	syndecan 4	protein-coding	intron
chr2	164442300	164443099	800	k4b	hc	peak202	promoter-TSS (NM_011521)	promoter-TSS (NM_011521)	488	NM_011521	20971	Mm.3815	NM_011521	ENSMUSG00000017009	Sdc4	AA959608|AW108331|S4|Synd4|ryudocan|syndecan-4	syndecan 4	protein-coding	promoter-TSS
chr2	164948400	164951099	2700	k4b	hc	peak203	exon (NM_013599, exon 4 of 13)	exon (NM_013599, exon 4 of 13)	1531	NM_013599	17395	Mm.4406	NM_013599	ENSMUSG00000017737	Mmp9	AW743869|B/MMP9|Clg4b|Gel B|MMP-9|pro-MMP-9	matrix metallopeptidase 9	protein-coding	exon
chr2	168262100	168263299	1200	k4b	hc	peak204	exon (NM_001081134, exon 2 of 2)	exon (NM_001081134, exon 2 of 2)	6631	NM_001081134	241794	Mm.425102	NM_001081134	ENSMUSG00000074575	Kcng1	AW536275	potassium voltage-gated channel, subfamily G, member 1	protein-coding	exon
chr2	170410800	170411299	500	k4b	lc	peak205	intron (NM_001164369, intron 3 of 11)	intron (NM_001164369, intron 3 of 11)	16795	NM_001164369	76960	Mm.240850	NM_029815	ENSMUSG00000013523	Bcas1	2210416M21Rik|9030223A09Rik|AI841227|NABC1	breast carcinoma amplified sequence 1	protein-coding	intron
chr2	172345600	172347499	1900	k4b	hc	peak206	promoter-TSS (NM_025912)	promoter-TSS (NM_025912)	973	NM_025912	67017	Mm.30013	NM_025912	ENSMUSG00000027495	Fam210b	2010011I20Rik|AI430961|AV108736	family with sequence similarity 210, member B	protein-coding	promoter-TSS
chr2	181133700	181136299	2600	k4b	hc	peak207	promoter-TSS (NM_001006668)	promoter-TSS (NM_001006668)	289	NM_001006668	16536	Mm.40615	NM_010611	ENSMUSG00000016346	Kcnq2	HNSPC|KQT2|Nmf134	potassium voltage-gated channel, subfamily Q, member 2	protein-coding	promoter-TSS
chr2	181598900	181599099	200	k4b	k4b	peak208	promoter-TSS (NM_001370751)	promoter-TSS (NM_001370751)	227	NM_001370751	229011	Mm.205422	NM_172676	ENSMUSG00000038605	Samd10	D930033N23Rik|E130318E08	sterile alpha motif domain containing 10	protein-coding	promoter-TSS
chr3	8664800	8665199	400	k4b	hc	peak209	exon (NM_010423, exon 5 of 5)	exon (NM_010423, exon 5 of 5)	2038	NM_010423	15213	Mm.29581	NM_010423	ENSMUSG00000040289	Hey1	AI316788|AI414254|CHF2|HRT1|Herp2|Hesr1|bHLHb31|hesr-1	hairy/enhancer-of-split related with YRPW motif 1	protein-coding	exon
chr3	9249300	9250399	1100	k4b	hc	peak210	promoter-TSS (NM_177660)	promoter-TSS (NM_177660)	-717	NM_177660	229055	Mm.103262	NM_177660	ENSMUSG00000069114	Zbtb10	4832414A18|AU021107|RINZF	zinc finger and BTB domain containing 10	protein-coding	promoter-TSS
chr3	9250600	9253099	2500	k4b	hc	peak211	promoter-TSS (NM_177660)	promoter-TSS (NM_177660)	1283	NM_177660	229055	Mm.103262	NM_177660	ENSMUSG00000069114	Zbtb10	4832414A18|AU021107|RINZF	zinc finger and BTB domain containing 10	protein-coding	promoter-TSS
chr3	25143400	25144599	1200	k4b	hc	peak212	Intergenic	CpG	-359994	NM_001326288	635702	Mm.448351	NM_001326288	ENSMUSG00000102758	Naaladl2	2810043G22Rik|EG635702|Gm1021	N-acetylated alpha-linked acidic dipeptidase-like 2	protein-coding	Intergenic
chr3	26332600	26334299	1700	k4b	hc	peak213	Intergenic	Intergenic	-1541	NM_138666	192167	Mm.316080	NM_138666	ENSMUSG00000063887	Nlgn1	6330415N05Rik|BB179718|NL1|Nlg1|mKIAA1070	neuroligin 1	protein-coding	Intergenic
chr3	28781400	28782599	1200	k4b	hc	peak214	promoter-TSS (NM_177586)	promoter-TSS (NM_177586)	723	NM_177586	208691	Mm.193670	NM_177586	ENSMUSG00000050192	Eif5a2	9630038B20|eIF5AII	eukaryotic translation initiation factor 5A2	protein-coding	promoter-TSS
chr3	30856000	30856499	500	k4b	hc	peak215	promoter-TSS (NM_001286994)	promoter-TSS (NM_001286994)	300	NM_001286994	71862	Mm.272019	NM_027965	ENSMUSG00000037661	Gpr160	1700025D19Rik|GPCR150	G protein-coupled receptor 160	protein-coding	promoter-TSS
chr3	30967900	30968199	300	k4b	k4b	peak216	promoter-TSS (NM_001165954)	promoter-TSS (NM_001165954)	1365	NM_001165954	241915	Mm.233173	NM_153421	ENSMUSG00000037652	Phc3	E030046K01Rik|Edr3|Hph3	polyhomeotic 3	protein-coding	promoter-TSS
chr3	30968400	30968999	600	k4b	k4b	peak217	promoter-TSS (NM_001165954)	promoter-TSS (NM_001165954)	715	NM_001165954	241915	Mm.233173	NM_153421	ENSMUSG00000037652	Phc3	E030046K01Rik|Edr3|Hph3	polyhomeotic 3	protein-coding	promoter-TSS
chr3	36520800	36521999	1200	k4b	hc	peak218	promoter-TSS (NR_040411)	promoter-TSS (NR_040411)	45	NR_040411	100503068	Mm.389423	NR_040411	ENSMUSG00000085007	Gm11549	-	predicted gene 11549	ncRNA	promoter-TSS
chr3	40540900	40541499	600	k4b	lc	peak219	promoter-TSS (NM_175515)	promoter-TSS (NM_175515)	433	NM_175515	380614	Mm.105309	NM_175515	ENSMUSG00000060798	Intu	9230116I04Rik|9430087H23Rik|Pdzd6|Pdzk6|mKIAA1284	inturned planar cell polarity protein	protein-coding	promoter-TSS
chr3	40744200	40745199	1000	k4b	lc	peak220	promoter-TSS (NM_011020)	promoter-TSS (NM_011020)	-913	NM_011020	18415	Mm.39330	NM_011020	ENSMUSG00000025757	Hspa4l	94kDa|AI461691|APG-1|Osp94	heat shock protein 4 like	protein-coding	promoter-TSS
chr3	40745500	40746499	1000	k4b	lc	peak221	promoter-TSS (NM_011020)	promoter-TSS (NM_011020)	387	NM_011020	18415	Mm.39330	NM_011020	ENSMUSG00000025757	Hspa4l	94kDa|AI461691|APG-1|Osp94	heat shock protein 4 like	protein-coding	promoter-TSS
chr3	53039900	53042399	2500	k4b	hc	peak222	promoter-TSS (NM_175386)	promoter-TSS (NM_175386)	-397	NM_175386	108927	Mm.118617	NM_175386	ENSMUSG00000048332	Lhfp	2810489O06Rik|AI194968|Lhfpl6	lipoma HMGIC fusion partner	protein-coding	promoter-TSS
chr3	54806500	54807699	1200	k4b	hc	peak223	promoter-TSS (NM_133231)	promoter-TSS (NM_133231)	691	NM_133231	170767	Mm.185735	NM_133231	ENSMUSG00000036615	Rfxap	5730495K23Rik	regulatory factor X-associated protein	protein-coding	promoter-TSS
chr3	55054700	55055899	1200	k4b	hc	peak224	promoter-TSS (NR_040593)	promoter-TSS (NR_040593)	58	NR_040593	70970	Mm.251485	NR_040593	ENSMUSG00000106589	4931419H13Rik	-	RIKEN cDNA 4931419H13 gene	ncRNA	promoter-TSS
chr3	55112200	55112699	500	k4b	k4b	peak225	promoter-TSS (NM_001144987)	promoter-TSS (NM_001144987)	284	NM_001144987	229285	Mm.235523	NM_144895	ENSMUSG00000036580	Spg20	AI840044|C79168|SPARTIN|Spart|TAHCCP1|mKIAA0610	spastic paraplegia 20, spartin (Troyer syndrome) homolog (human)	protein-coding	promoter-TSS
chr3	55781900	55782499	600	k4b	k27b	peak226	promoter-TSS (NM_010750)	promoter-TSS (NM_010750)	-310	NM_010750	17116	Mm.440209	NM_010750	ENSMUSG00000056947	Mab21l1	AW047968	mab-21-like 1	protein-coding	promoter-TSS
chr3	55782700	55783899	1200	k4b	hc	peak227	promoter-TSS (NM_010750)	promoter-TSS (NM_010750)	790	NM_010750	17116	Mm.440209	NM_010750	ENSMUSG00000056947	Mab21l1	AW047968	mab-21-like 1	protein-coding	promoter-TSS
chr3	57847000	57847399	400	k4b	k4b	peak228	promoter-TSS (NM_019410)	promoter-TSS (NM_019410)	557	NM_019410	18645	Mm.271744	NM_019410	ENSMUSG00000027805	Pfn2	Pfn	profilin 2	protein-coding	promoter-TSS
chr3	58414800	58417599	2800	k4b	hc	peak229	promoter-TSS (NM_001347233)	promoter-TSS (NM_001347233)	1480	NM_001347233	72033	Mm.218409	NM_001081229	ENSMUSG00000027806	Tsc22d2	1810043J12Rik|5530402M19Rik	TSC22 domain family, member 2	protein-coding	promoter-TSS
chr3	63295600	63296099	500	k4b	k4b	peak230	promoter-TSS (NM_008604)	promoter-TSS (NM_008604)	-22	NM_008604	17380	Mm.296022	NM_008604	ENSMUSG00000027820	Mme	6030454K05Rik|C85356|CALLA|CD10|NEP|SFE	membrane metallo endopeptidase	protein-coding	promoter-TSS
chr3	75955300	75956899	1600	k4b	hc	peak231	promoter-TSS (NM_175193)	promoter-TSS (NM_175193)	849	NM_175193	73124	Mm.249232	NM_175193	ENSMUSG00000034109	Golim4	3110027H23Rik|GIMPC|GPP130|Golph4|P138	golgi integral membrane protein 4	protein-coding	promoter-TSS
chr3	79285500	79287199	1700	k4b	hc	peak232	Intergenic	Intergenic	-59021	NM_001142953	100233207	Mm.373801	NM_001142953	ENSMUSG00000091685	Gm17359	-	predicted gene, 17359	protein-coding	Intergenic
chr3	81036500	81037099	600	k4b	k4b	peak233	promoter-TSS (NM_001357746)	promoter-TSS (NM_001357746)	384	NM_001357746	54635	Mm.331089	NM_019971	ENSMUSG00000028019	Pdgfc	1110064L01Rik|AI647969|PDGF-C|SCDGF|VEGF-E	platelet-derived growth factor, C polypeptide	protein-coding	promoter-TSS
chr3	81037300	81037899	600	k4b	k4b	peak234	promoter-TSS (NM_001357746)	promoter-TSS (NM_001357746)	1184	NM_001357746	54635	Mm.331089	NM_019971	ENSMUSG00000028019	Pdgfc	1110064L01Rik|AI647969|PDGF-C|SCDGF|VEGF-E	platelet-derived growth factor, C polypeptide	protein-coding	promoter-TSS
chr3	82144800	82145799	1000	k4b	hc	peak235	promoter-TSS (NM_001356987)	promoter-TSS (NM_001356987)	-227	NM_001356987	60596	Mm.143831	NM_021896	ENSMUSG00000033910	Gucy1a1	1200016O07Rik|GCS-alpha-1|GCS-alpha-3|Gucy1a3|sGC-alpha1	guanylate cyclase 1, soluble, alpha 1	protein-coding	promoter-TSS
chr3	84259100	84260499	1400	k4b	hc	peak236	promoter-TSS (NM_001271727)	promoter-TSS (NM_001271727)	-21	NM_001271727	80890	Mm.44876	NM_030706	ENSMUSG00000027993	Trim2	mKIAA0517|narf	tripartite motif-containing 2	protein-coding	promoter-TSS
chr3	85885900	85887499	1600	k4b	hc	peak237	promoter-TSS (NM_177130)	promoter-TSS (NM_177130)	818	NM_177130	320302	Mm.482978	NM_177130	ENSMUSG00000031286	Glt28d2	4732486J07Rik|Glt28d1l	glycosyltransferase 28 domain containing 2	protein-coding	promoter-TSS
chr3	87525400	87526699	1300	k4b	k4b	peak238	promoter-TSS (NM_001359750)	promoter-TSS (NM_001359750)	472	NM_001359750	27049	Mm.219460	NM_012051	ENSMUSG00000003382	Etv3	AI414410|METS|Pe1	ets variant 3	protein-coding	promoter-TSS
chr3	89159500	89160099	600	k4b	hc	peak239	promoter-TSS (NM_008227)	promoter-TSS (NM_008227)	357	NM_008227	15168	Mm.389461	NM_008227	ENSMUSG00000028051	Hcn3	BCNG-4|Bcng4|Hac3|Hcn4	hyperpolarization-activated, cyclic nucleotide-gated K+ 3	protein-coding	promoter-TSS
chr3	89959800	89960599	800	k4b	k4b	peak240	promoter-TSS (NM_001368650)	promoter-TSS (NM_001368650)	397	NM_001368650	54667	Mm.30455	NM_001081182	ENSMUSG00000060671	Atp8b2	Id	ATPase, class I, type 8B, member 2	protein-coding	promoter-TSS
chr3	89962800	89963899	1100	k4b	hc	peak241	promoter-TSS (NM_001081182)	promoter-TSS (NM_001081182)	-12	NM_001081182	54667	Mm.30455	NM_001081182	ENSMUSG00000060671	Atp8b2	Id	ATPase, class I, type 8B, member 2	protein-coding	promoter-TSS
chr3	96727800	96728499	700	k4b	k4b	peak242	promoter-TSS (NM_026406)	promoter-TSS (NM_026406)	539	NM_026406	67845	Mm.386792	NM_026406	ENSMUSG00000028098	Rnf115	2610028E05Rik|AU042696|Zfp364	ring finger protein 115	protein-coding	promoter-TSS
chr3	97680900	97681899	1000	k4b	lc	peak243	Intergenic	Intergenic	9162	NR_106084	102466229		NR_106084	ENSMUSG00000098381	Mir7225	Gm27499|mmu-mir-7225	microRNA 7225	ncRNA	Intergenic
chr3	97766400	97767499	1100	k4b	hc	peak244	promoter-TSS (NM_178080)	promoter-TSS (NM_178080)	1064	NM_178080	83679	Mm.129840	NM_031401	ENSMUSG00000038170	Pde4dip	4732458A06Rik|9430063L05Rik|C87016|D130016K21Rik|D3Bwg1078e|Usmg4|mKIAA0454	phosphodiesterase 4D interacting protein (myomegalin)	protein-coding	promoter-TSS
chr3	98338900	98339599	700	k4b	k4b	peak245	promoter-TSS (NM_016966)	promoter-TSS (NM_016966)	719	NM_016966	236539	Mm.16898	NM_016966	ENSMUSG00000053398	Phgdh	3-PGDH|3PGDH|4930479N23|A10|PGAD|PGD|PGDH|SERA	3-phosphoglycerate dehydrogenase	protein-coding	promoter-TSS
chr3	98381500	98383399	1900	k4b	hc	peak246	promoter-TSS (NM_172863)	promoter-TSS (NM_172863)	-31	NM_172863	242109	Mm.358911	NM_172863	ENSMUSG00000050064	Zfp697	9430053K19|AI467503|Znf697	zinc finger protein 697	protein-coding	promoter-TSS
chr3	98426700	98427599	900	k4b	hc	peak247	intron (NM_172863, intron 2 of 2)	intron (NM_172863, intron 2 of 2)	29881	NM_001111336	15495	Mm.14309	NM_008294	ENSMUSG00000095143	Hsd3b4	-	hydroxy-delta-5-steroid dehydrogenase, 3 beta- and steroid delta-isomerase 4	protein-coding	intron
chr3	100684200	100685799	1600	k4b	k4b	peak248	promoter-TSS (NM_010763)	promoter-TSS (NM_010763)	473	NM_010763	17156	Mm.271617	NM_010763	ENSMUSG00000008763	Man1a2	AI428775|AI528764|AI854422|Man1b|PCR2	mannosidase, alpha, class 1A, member 2	protein-coding	promoter-TSS
chr3	101922700	101924899	2200	k4b	hc	peak249	promoter-TSS (NM_001039371)	promoter-TSS (NM_001039371)	653	NM_001039371	242126	Mm.90204	NM_001039371	ENSMUSG00000033147	Slc22a15	2610034P21Rik|4930477M19|A530052I06Rik|BB219042	solute carrier family 22 (organic anion/cation transporter), member 15	protein-coding	promoter-TSS
chr3	102733800	102735899	2100	k4b	hc	peak250	promoter-TSS (NM_027533)	promoter-TSS (NM_027533)	80	NM_027533	70747	Mm.27469	NM_027533	ENSMUSG00000027858	Tspan2	6330415F13Rik|B230119D02Rik|tspan-2	tetraspanin 2	protein-coding	promoter-TSS
chr3	103574100	103577099	3000	k4b	hc	peak251	promoter-TSS (NM_001276679)	promoter-TSS (NM_001276679)	318	NM_001276679	54524	Mm.88818	NM_018800	ENSMUSG00000027849	Syt6	3110037A08Rik|AW048930|sytVI	synaptotagmin VI	protein-coding	promoter-TSS
chr3	104218600	104220099	1500	k4b	hc	peak252	promoter-TSS (NM_133853)	promoter-TSS (NM_133853)	1056	NM_133853	99470	Mm.264849	NM_133853	ENSMUSG00000052539	Magi3	4732496O19Rik|6530407C02Rik|AA407180|AI120132|mKIAA1634	membrane associated guanylate kinase, WW and PDZ domain containing 3	protein-coding	promoter-TSS
chr3	105704700	105706299	1600	k4b	hc	peak253	promoter-TSS (NM_001163356)	promoter-TSS (NM_001163356)	42	NM_001163356	109050	Mm.212591	NM_175398	ENSMUSG00000048458	Inka2	6530418L21Rik|Fam212b	inka box actin regulator 2	protein-coding	promoter-TSS
chr3	107759500	107760899	1400	k4b	hc	peak254	promoter-TSS (NM_001113530)	promoter-TSS (NM_001113530)	269	NM_001113530	12977	Mm.795	NM_007778	ENSMUSG00000014599	Csf1	C87615|Csfm|MCSF|op	colony stimulating factor 1 (macrophage)	protein-coding	promoter-TSS
chr3	108839700	108840199	500	k4b	k4b	peak255	promoter-TSS (NM_011504)	promoter-TSS (NM_011504)	552	NM_011504	20912	Mm.316894	NM_011504	ENSMUSG00000027882	Stxbp3	Munc-18c|Stxbp3a|Sxtbp3|Unc18-3	syntaxin binding protein 3	protein-coding	promoter-TSS
chr3	114030600	114031399	800	k4b	hc	peak256	promoter-TSS (NM_007729)	promoter-TSS (NM_007729)	460	NM_007729	12814	Mm.209715	NM_007729	ENSMUSG00000027966	Col11a1	C530001D20Rik|cho	collagen, type XI, alpha 1	protein-coding	promoter-TSS
chr3	127161300	127162799	1500	k4b	hc	peak257	promoter-TSS (NR_105029)	promoter-TSS (NR_105029)	745	NR_105029	100862268	Mm.444603	NR_105029	ENSMUSG00000097456	LOC100862268	-	uncharacterized LOC100862268	ncRNA	promoter-TSS
chr3	131302500	131303199	700	k4b	lc	peak258	promoter-TSS (NM_027816)	promoter-TSS (NM_027816)	377	NM_027816	71519	Mm.473179	NM_027816	ENSMUSG00000027983	Cyp2u1	8430436A10Rik	cytochrome P450, family 2, subfamily u, polypeptide 1	protein-coding	promoter-TSS
chr3	131489300	131490699	1400	k4b	lc	peak259	Intergenic	CpG	-74768	NM_001289479	23971	Mm.244912	NM_011863	ENSMUSG00000028032	Papss1	AI325286|Asapk|SK1	3'-phosphoadenosine 5'-phosphosulfate synthase 1	protein-coding	Intergenic
chr3	144201000	144202799	1800	k4b	hc	peak260	promoter-TSS (NM_001161770)	promoter-TSS (NM_001161770)	432	NM_001161770	16911	Mm.29187	NM_010723	ENSMUSG00000028266	Lmo4	A730077C12Rik|Crp3|Etohi4	LIM domain only 4	protein-coding	promoter-TSS
chr3	146404700	146405799	1100	k4b	k4b	peak261	promoter-TSS (NM_001355661)	promoter-TSS (NM_001355661)	608	NM_001355661	99167	Mm.200783	NM_138744	ENSMUSG00000036825	Ssx2ip	AU014939|AU042321|Adip	synovial sarcoma, X 2 interacting protein	protein-coding	promoter-TSS
chr3	146684500	146686199	1700	k4b	hc	peak262	promoter-TSS (NM_001368726)	promoter-TSS (NM_001368726)	135	NM_001368726	75015	Mm.250432	NM_029144	ENSMUSG00000048652	4930503B20Rik	1700013A07Rik|1700095G21Rik|4930483N21Rik|Gm1652|Samd13	RIKEN cDNA 4930503B20 gene	protein-coding	promoter-TSS
chr3	148987200	148989599	2400	k4b	hc	peak263	Intergenic	CpG	-33765	NM_001081298	99633	Mm.9776	NM_001081298	ENSMUSG00000028184	Adgrl2	AI450192|CIRL-2|Gm619|Lec1|Lphh1|Lphn2|mKIAA0786	adhesion G protein-coupled receptor L2	protein-coding	Intergenic
chr3	148989800	148990899	1100	k4b	k4b	peak264	Intergenic	CpG	-35715	NM_001081298	99633	Mm.9776	NM_001081298	ENSMUSG00000028184	Adgrl2	AI450192|CIRL-2|Gm619|Lec1|Lphh1|Lphn2|mKIAA0786	adhesion G protein-coupled receptor L2	protein-coding	Intergenic
chr3	159839000	159841299	2300	k4b	hc	peak265	promoter-TSS (NM_001356350)	promoter-TSS (NM_001356350)	500	NM_001356350	68151	Mm.6766	NM_026582	ENSMUSG00000028173	Wls	5031439A09Rik|AI173978|AI987742|EVI|Gpr177	wntless WNT ligand secretion mediator	protein-coding	promoter-TSS
chr4	3677900	3679699	1800	k4b	hc	peak266	promoter-TSS (NM_010747)	promoter-TSS (NM_010747)	679	NM_010747	17096	Mm.317331	NM_010747	ENSMUSG00000042228	Lyn	AA407514|Hck-2|p53Lyn|p56Lyn	LYN proto-oncogene, Src family tyrosine kinase	protein-coding	promoter-TSS
chr4	3870900	3871999	1100	k4b	hc	peak267	promoter-TSS (NM_020021)	promoter-TSS (NM_020021)	655	NM_020021	17451	Mm.459300	NM_020021	ENSMUSG00000078365	Mos	c-mos	Moloney sarcoma oncogene	protein-coding	promoter-TSS
chr4	6191200	6191699	500	k4b	k4b	peak268	promoter-TSS (NM_026534)	promoter-TSS (NM_026534)	345	NM_026534	68053	Mm.404043	NM_026534	ENSMUSG00000028243	Ubxn2b	3110003A22Rik|6430407D20Rik|AI451665|p37	UBX domain protein 2B	protein-coding	promoter-TSS
chr4	8647700	8648799	1100	k4b	k4b	peak269	Intergenic	Intergenic	-42156	NM_001277149	320790	Mm.138792	NM_001033395	ENSMUSG00000041235	Chd7	A730019I05Rik|Cycn|Cyn|Dz|Edy|Flo|GENA 47|GENA 60|Gena 52|Lda|Mt|Obt|Todo|WBE1|Whi|metis	chromodomain helicase DNA binding protein 7	protein-coding	Intergenic
chr4	8690500	8692399	1900	k4b	hc	peak270	promoter-TSS (NM_001277149)	promoter-TSS (NM_001277149)	1044	NM_001277149	320790	Mm.138792	NM_001033395	ENSMUSG00000041235	Chd7	A730019I05Rik|Cycn|Cyn|Dz|Edy|Flo|GENA 47|GENA 60|Gena 52|Lda|Mt|Obt|Todo|WBE1|Whi|metis	chromodomain helicase DNA binding protein 7	protein-coding	promoter-TSS
chr4	11384900	11386399	1500	k4b	hc	peak271	promoter-TSS (NM_001347052)	promoter-TSS (NM_001347052)	1128	NM_001347052	207920	Mm.387719	NM_194055	ENSMUSG00000040728	Esrp1	2210008M09Rik|A630065D16|BC031468|Rbm35a	epithelial splicing regulatory protein 1	protein-coding	promoter-TSS
chr4	11387200	11388199	1000	k4b	hc	peak272	promoter-TSS (NM_194055)	promoter-TSS (NM_194055)	-917	NM_194055	207920	Mm.387719	NM_194055	ENSMUSG00000040728	Esrp1	2210008M09Rik|A630065D16|BC031468|Rbm35a	epithelial splicing regulatory protein 1	protein-coding	promoter-TSS
chr4	12170700	12172199	1500	k4b	k4b	peak273	promoter-TSS (NM_001310743)	promoter-TSS (NM_001310743)	565	NM_001310743	68099	Mm.25340	NM_026558	ENSMUSG00000028218	Fam92a	6720467C03Rik|Fam92a1	family with sequence similarity 92, member A	protein-coding	promoter-TSS
chr4	15148600	15149499	900	k4b	k4b	peak274	promoter-TSS (NM_178617)	promoter-TSS (NM_178617)	81	NM_178617	69352	Mm.389031	NM_178617	ENSMUSG00000040536	Necab1	1700003H21Rik|Efcbp1|STIP-1	N-terminal EF-hand calcium binding protein 1	protein-coding	promoter-TSS
chr4	16013300	16013799	500	k4b	k4b	peak275	promoter-TSS (NM_001355615)	promoter-TSS (NM_001355615)	288	NM_001355615	209212	Mm.46455	NM_145950	ENSMUSG00000041153	Osgin2	BC010311|C230027H09Rik	oxidative stress induced growth inhibitor family member 2	protein-coding	promoter-TSS
chr4	16162400	16163499	1100	k4b	k4b	peak276	promoter-TSS (NM_138952)	promoter-TSS (NM_138952)	693	NM_138952	192656	Mm.112765	NM_138952	ENSMUSG00000041135	Ripk2	2210420D18Rik|CARD3|CARDIAK|CCK|D4Bwg0615e|RICK|RIP2	receptor (TNFRSF)-interacting serine-threonine kinase 2	protein-coding	promoter-TSS
chr4	19569200	19569999	800	k4b	hc	peak277	promoter-TSS (NM_027769)	promoter-TSS (NM_027769)	508	NM_027769	70568	Mm.38390	NM_027769	ENSMUSG00000028228	Cpne3	5430428M23Rik|5730450C07Rik|C85108|CPN3	copine III	protein-coding	promoter-TSS
chr4	22478500	22480799	2300	k4b	k27b	peak278	Intergenic	Intergenic	8716	NM_008899	18992	Mm.129387	NM_008899	ENSMUSG00000095139	Pou3f2	9430075J19Rik|A230098E07Rik|Brn-2|Brn2|OTF-7|Otf7|oct-7	POU domain, class 3, transcription factor 2	protein-coding	Intergenic
chr4	22491000	22492199	1200	k4b	hc	peak279	promoter-TSS (NR_131335)	promoter-TSS (NR_131335)	1052	NR_131335	105500046		NR_131335	ENSMUSG00000107859	Gm30731	Pnky|lnc-pou3f2	predicted gene, 30731	ncRNA	promoter-TSS
chr4	40971000	40971899	900	k4b	k4b	peak280	promoter-TSS (NM_023739)	promoter-TSS (NM_023739)	507	NM_023739	74164	Mm.247456	NM_023739	ENSMUSG00000028423	Nfx1	1300017N15Rik|3000003M19Rik|NFX.1|TEG-42|Tex42	nuclear transcription factor, X-box binding 1	protein-coding	promoter-TSS
chr4	41506700	41507599	900	k4b	hc	peak281	promoter-TSS (NM_028624)	promoter-TSS (NM_028624)	614	NM_028624	73721	Mm.45614	NM_028624	ENSMUSG00000028441	1110017D15Rik	Cbe1|Smrp1	RIKEN cDNA 1110017D15 gene	protein-coding	promoter-TSS
chr4	41567500	41569499	2000	k4b	hc	peak282	promoter-TSS (NM_001159583)	promoter-TSS (NM_001159583)	1027	NM_001159583	71901	Mm.39215	NM_027993	ENSMUSG00000028439	Fam219a	2310028H24Rik	family with sequence similarity 219, member A	protein-coding	promoter-TSS
chr4	41727900	41731799	3900	k4b	hc	peak283	promoter-TSS (NM_001017362)	promoter-TSS (NM_001017362)	1292	NM_001017362	550619	Mm.425179	NM_001017362	ENSMUSG00000066224	Arid3c	-	AT rich interactive domain 3C (BRIGHT-like)	protein-coding	promoter-TSS
chr4	43039700	43040199	500	k4b	k4b	peak284	promoter-TSS (NM_001253353)	promoter-TSS (NM_001253353)	351	NM_001253353	230088	Mm.260162	NM_172691	ENSMUSG00000036002	Fam214b	B230312A22Rik	family with sequence similarity 214, member B	protein-coding	promoter-TSS
chr4	43507800	43509599	1800	k4b	k27b	peak285	promoter-TSS (NM_001013377)	promoter-TSS (NM_001013377)	47	NM_001013377	230098	Mm.331567	NM_001013377	ENSMUSG00000051517	Arhgef39	E130306D19Rik	Rho guanine nucleotide exchange factor (GEF) 39	protein-coding	promoter-TSS
chr4	43875600	43876499	900	k4b	hc	peak286	promoter-TSS (NM_016678)	promoter-TSS (NM_016678)	520	NM_016678	53614	Mm.331573	NM_016678	ENSMUSG00000028476	Reck	St15|mRECK	reversion-inducing-cysteine-rich protein with kazal motifs	protein-coding	promoter-TSS
chr4	43957700	43959299	1600	k4b	hc	peak287	promoter-TSS (NM_027450)	promoter-TSS (NM_027450)	798	NM_027450	384009	Mm.22213	NM_027450	ENSMUSG00000028480	Glipr2	5730414A08Rik|C77180|GAPR-1	GLI pathogenesis-related 2	protein-coding	promoter-TSS
chr4	44072200	44072599	400	k4b	k4b	peak288	promoter-TSS (NM_001357539)	promoter-TSS (NM_001357539)	317	NM_001357539	50798	Mm.256718	NM_015828	ENSMUSG00000028479	Gne	2310066H07Rik|DMRV|GLCNE|IBM2|NM|Uae1	glucosamine (UDP-N-acetyl)-2-epimerase/N-acetylmannosamine kinase	protein-coding	promoter-TSS
chr4	45528100	45530699	2600	k4b	hc	peak289	promoter-TSS (NM_001033306)	promoter-TSS (NM_001033306)	1428	NM_001033306	230126	Mm.251716	NM_001033306	ENSMUSG00000044813	Shb	BC028832	src homology 2 domain-containing transforming protein B	protein-coding	promoter-TSS
chr4	46305000	46305899	900	k4b	k4b	peak290	Intergenic	Intergenic	-38194	NM_183298	110805	Mm.354634	NM_183298	ENSMUSG00000070990	Foxe1	TTF-2|Titf2	forkhead box E1	protein-coding	Intergenic
chr4	46535300	46536099	800	k4b	hc	peak291	promoter-TSS (NR_151695)	promoter-TSS (NR_151695)	-201	NR_151695	105247126	Mm.477962	NR_151695		Gm16731	-	predicted gene, 16731	ncRNA	promoter-TSS
chr4	47351700	47352999	1300	k4b	hc	peak292	promoter-TSS (NM_001312868)	promoter-TSS (NM_001312868)	-872	NM_001312868	21812	Mm.197552	NM_009370	ENSMUSG00000007613	Tgfbr1	ALK5|AU017191|Alk-5|ESK2|TGFR-1|TbetaR-I|TbetaRI	transforming growth factor, beta receptor I	protein-coding	promoter-TSS
chr4	47437800	47438099	300	k4b	hc	peak293	Intergenic	Intergenic	36417	NM_001355496	56737	Mm.22218	NM_019998	ENSMUSG00000039740	Alg2	1110018A23Rik|1300013N08Rik|ALPG2|CDGIi|MNCb-5081	asparagine-linked glycosylation 2 (alpha-1,3-mannosyltransferase)	protein-coding	Intergenic
chr4	48125000	48125799	800	k4b	hc	peak294	promoter-TSS (NM_026343)	promoter-TSS (NM_026343)	481	NM_026343	67727	Mm.171334	NM_026343	ENSMUSG00000061455	Stx17	4833418L03Rik|6330411F21Rik|9030425C21Rik|AW048351	syntaxin 17	protein-coding	promoter-TSS
chr4	49058300	49061499	3200	k4b	hc	peak295	promoter-TSS (NM_178756)	promoter-TSS (NM_178756)	438	NM_178756	272031	Mm.299460	NM_178756	ENSMUSG00000063446	Plppr1	E130309F12Rik|Lppr1|PRG-3|mKIAA4247	phospholipid phosphatase related 1	protein-coding	promoter-TSS
chr4	53158900	53160399	1500	k4b	hc	peak296	promoter-TSS (NM_013454)	promoter-TSS (NM_013454)	245	NM_013454	11303	Mm.277376	NM_013454	ENSMUSG00000015243	Abca1	ABC-1|Abc1	ATP-binding cassette, sub-family A (ABC1), member 1	protein-coding	promoter-TSS
chr4	53630800	53632199	1400	k4b	hc	peak297	promoter-TSS (NM_001195284)	promoter-TSS (NM_001195284)	29	NM_001195284	319636	Mm.103464	NM_176966	ENSMUSG00000054752	Fsd1l	A230072O16Rik|Ccdc10|Csdufd1|Fsd1nl	fibronectin type III and SPRY domain containing 1-like	protein-coding	promoter-TSS
chr4	53714200	53715099	900	k4b	k4b	peak298	promoter-TSS (NM_001363126)	promoter-TSS (NM_001363126)	496	NM_001363126	246179	Mm.247210	NM_139309	ENSMUSG00000028414	Fktn	D830030O17Rik|Fcmd	fukutin	protein-coding	promoter-TSS
chr4	55650800	55651999	1200	k4b	hc	peak299	Intergenic	CpG	-118925	NM_010637	16600	Mm.4325	NM_010637	ENSMUSG00000003032	Klf4	EZF|Gklf|Zie	Kruppel-like factor 4 (gut)	protein-coding	Intergenic
chr4	57433300	57435599	2300	k4b	hc	peak300	Intergenic	CpG	-70158	NR_038178	73349	Mm.393774	NR_038178		1700042G15Rik	-	RIKEN cDNA 1700042G15 gene	ncRNA	Intergenic
chr4	57782300	57784099	1800	k4b	hc	peak301	intron (NM_001304544, intron 6 of 8)	intron (NM_001304544, intron 6 of 8)	-62048	NM_009649	11641	Mm.467752	NM_009649	ENSMUSG00000038729	Akap2	AA959716|AI649048|Akap-2|Akap-kl|B230340M18Rik|Prka2	A kinase (PRKA) anchor protein 2	protein-coding	intron
chr4	59035000	59036099	1100	k4b	hc	peak302	promoter-TSS (NM_025277)	promoter-TSS (NM_025277)	394	NM_025277	14700	Mm.41780	NM_025277	ENSMUSG00000038607	Gng10	AV006524	guanine nucleotide binding protein (G protein), gamma 10	protein-coding	promoter-TSS
chr4	59189500	59190399	900	k4b	k4b	peak303	promoter-TSS (NM_011673)	promoter-TSS (NM_011673)	400	NM_011673	22234	Mm.198803	NM_011673	ENSMUSG00000028381	Ugcg	AU043821|C80537|Epcs21|GlcT-1|Ugcgl	UDP-glucose ceramide glucosyltransferase	protein-coding	promoter-TSS
chr4	59548400	59549199	800	k4b	k4b	peak304	promoter-TSS (NM_178164)	promoter-TSS (NM_178164)	564	NM_178164	230257	Mm.331640	NM_144904	ENSMUSG00000028382	Ptbp3	5830471K22Rik|AA407443|AI462022|AW107884|C86549|Rod1	polypyrimidine tract binding protein 3	protein-coding	promoter-TSS
chr4	59805900	59806399	500	k4b	k4b	peak305	promoter-TSS (NM_172468)	promoter-TSS (NM_172468)	500	NM_172468	209131	Mm.259705	NM_172468	ENSMUSG00000028385	Snx30	4732481H14Rik|C030041J06Rik	sorting nexin family member 30	protein-coding	promoter-TSS
chr4	62479800	62481099	1300	k4b	hc	peak306	promoter-TSS (NM_138653)	promoter-TSS (NM_138653)	383	NM_138653	192120	Mm.29808	NM_138653	ENSMUSG00000028392	Bspry	-	B-box and SPRY domain containing	protein-coding	promoter-TSS
chr4	62501100	62502199	1100	k4b	lc	peak307	promoter-TSS (NM_024257)	promoter-TSS (NM_024257)	550	NM_024257	72748	Mm.41506	NM_024257	ENSMUSG00000038422	Hdhd3	2810435D12Rik	haloacid dehalogenase-like hydrolase domain containing 3	protein-coding	promoter-TSS
chr4	80911200	80911799	600	k4b	k4b	peak308	promoter-TSS (NM_026821)	promoter-TSS (NM_026821)	814	NM_026821	52829	Mm.273986	NM_026821	ENSMUSG00000048706	Lurap1l	1110029A09Rik|AV077978|AV175137|D4Bwg0951e|WI-13707|bM350F23.1	leucine rich adaptor protein 1-like	protein-coding	promoter-TSS
chr4	84545100	84545899	800	k4b	hc	peak309	intron (NM_001369082, intron 2 of 5)	CpG	64697	NM_001369081	242509	Mm.190774	NM_172870	ENSMUSG00000028487	Bnc2	5031434M05Rik|8430420F16Rik	basonuclin 2	protein-coding	intron
chr4	88033600	88035599	2000	k4b	hc	peak310	promoter-TSS (NM_027326)	promoter-TSS (NM_027326)	-1193	NM_027326	70122	Mm.288898	NM_027326	ENSMUSG00000028496	Mllt3	2210011H10Rik|2610012I03Rik|3830408D16Rik|Af9|D4Ertd321e	myeloid/lymphoid or mixed-lineage leukemia; translocated to, 3	protein-coding	promoter-TSS
chr4	88937800	88939199	1400	k4b	hc	peak311	intron (NR_132735, intron 1 of 2)	L1M4b|LINE|L1	3542	NR_132734	106557447	Mm.484668	NR_132734		LOC106557447	-	uncharacterized LOC106557447	ncRNA	intron
chr4	89137400	89138199	800	k4b	k4b	peak312	promoter-TSS (NM_024433)	promoter-TSS (NM_024433)	430	NM_024433	66902	Mm.28500	NM_024433	ENSMUSG00000062937	Mtap	1300019I21Rik|MSAP	methylthioadenosine phosphorylase	protein-coding	promoter-TSS
chr4	91374000	91374999	1000	k4b	hc	peak313	promoter-TSS (NR_105828)	promoter-TSS (NR_105828)	-1137	NR_105828	102466157		NR_105828	ENSMUSG00000098563	Mir6402	Gm27764|mmu-mir-6402	microRNA 6402	ncRNA	promoter-TSS
chr4	98395600	98396499	900	k4b	k4b	peak314	promoter-TSS (NM_172696)	promoter-TSS (NM_172696)	224	NM_172696	12695	Mm.90218	NM_007704	ENSMUSG00000061859	Patj	Cipp|Inadl	PATJ, crumbs cell polarity complex component	protein-coding	promoter-TSS
chr4	99445500	99446199	700	k4b	hc	peak315	Intergenic	Intergenic	-210449	NM_010425	15221	Mm.4758	NM_010425	ENSMUSG00000067261	Foxd3	CWH3|Genesis|Hfh2	forkhead box D3	protein-coding	Intergenic
chr4	100095900	100096999	1100	k4b	hc	peak316	promoter-TSS (NM_001312690)	promoter-TSS (NM_001312690)	659	NM_001312690	26563	Mm.57252	NM_013845	ENSMUSG00000035305	Ror1	2810404D04Rik|Ntrkr1	receptor tyrosine kinase-like orphan receptor 1	protein-coding	promoter-TSS
chr4	101069000	101070499	1500	k4b	hc	peak317	promoter-TSS (NM_183024)	promoter-TSS (NM_183024)	712	NM_183024	242570	Mm.185636	NM_183024	ENSMUSG00000035275	Raver2	A430091O22Rik	ribonucleoprotein, PTB-binding 2	protein-coding	promoter-TSS
chr4	101264200	101265199	1000	k4b	hc	peak318	promoter-TSS (NM_013567)	promoter-TSS (NM_013567)	523	NM_013567	16451	Mm.289657	NM_013567	ENSMUSG00000028530	Jak1	AA960307|BAP004|C130039L05Rik	Janus kinase 1	protein-coding	promoter-TSS
chr4	101496200	101497699	1500	k4b	hc	peak319	promoter-TSS (NM_001355179)	promoter-TSS (NM_001355179)	302	NM_001355179	72685	Mm.76494	NM_198412	ENSMUSG00000028528	Dnajc6	2810027M23Rik|mKIAA0473	DnaJ heat shock protein family (Hsp40) member C6	protein-coding	promoter-TSS
chr4	105108900	105110499	1600	k4b	k4b	peak320	promoter-TSS (NM_178143)	promoter-TSS (NM_178143)	198	NM_178143	108079	Mm.48638	NM_178143	ENSMUSG00000028518	Prkaa2	2310008I11Rik|A830082D05|AMPKalpha2	protein kinase, AMP-activated, alpha 2 catalytic subunit	protein-coding	promoter-TSS
chr4	108382900	108384499	1600	k4b	hc	peak321	promoter-TSS (NM_001099303)	promoter-TSS (NM_001099303)	-45	NM_001099303	545667	Mm.380025	NM_001099303	ENSMUSG00000059816	Shisal2a	Fam159a	shisa like 2A	protein-coding	promoter-TSS
chr4	109201400	109201699	300	k4b	k4b	peak322	promoter-TSS (NM_133885)	promoter-TSS (NM_133885)	722	NM_133885	100273	Mm.366315	NM_133885	ENSMUSG00000028559	Osbpl9	2600011I06Rik|AU015843|Orp-9	oxysterol binding protein-like 9	protein-coding	promoter-TSS
chr4	115839300	115839799	500	k4b	k4b	peak323	promoter-TSS (NM_001369238)	promoter-TSS (NM_001369238)	329	NM_001369238	17346	Mm.209327	NM_021461	ENSMUSG00000028708	Mknk1	2410048M24Rik|Mnk1	MAP kinase-interacting serine/threonine kinase 1	protein-coding	promoter-TSS
chr4	115943800	115944399	600	k4b	hc	peak324	Intergenic	CpG	-4174	NM_130865	140477	Mm.213206	NM_130865	ENSMUSG00000028707	Dmbx1	Atx|Cdmx|Mbx|Otx3	diencephalon/mesencephalon homeobox 1	protein-coding	Intergenic
chr4	115961600	115963299	1700	k4b	hc	peak325	Intergenic	Intergenic	-22524	NM_130865	140477	Mm.213206	NM_130865	ENSMUSG00000028707	Dmbx1	Atx|Cdmx|Mbx|Otx3	diencephalon/mesencephalon homeobox 1	protein-coding	Intergenic
chr4	115963500	115964599	1100	k4b	hc	peak326	Intergenic	Intergenic	-24124	NM_130865	140477	Mm.213206	NM_130865	ENSMUSG00000028707	Dmbx1	Atx|Cdmx|Mbx|Otx3	diencephalon/mesencephalon homeobox 1	protein-coding	Intergenic
chr4	116016500	116018199	1700	k4b	hc	peak327	promoter-TSS (NM_010173)	promoter-TSS (NM_010173)	574	NM_010173	14073	Mm.256025	NM_010173	ENSMUSG00000034171	Faah	AW412498	fatty acid amide hydrolase	protein-coding	promoter-TSS
chr4	117303800	117304899	1100	k4b	hc	peak328	intron (NM_025739, intron 3 of 14)	CpG	-14895	NM_001310731	66743	Mm.318331	NM_025739	ENSMUSG00000028677	Rnf220	4732477A13|4931406I20Rik|5730503K05Rik|AV302541	ring finger protein 220	protein-coding	intron
chr4	117492700	117495599	2900	k4b	hc	peak329	intron (NM_025739, intron 1 of 14)	intron (NM_025739, intron 1 of 14)	2902	NM_025739	66743	Mm.318331	NM_025739	ENSMUSG00000028677	Rnf220	4732477A13|4931406I20Rik|5730503K05Rik|AV302541	ring finger protein 220	protein-coding	intron
chr4	118134300	118134899	600	k4b	k4b	peak330	promoter-TSS (NM_001285520)	promoter-TSS (NM_001285520)	346	NM_001285520	20441	Mm.251002	NM_009176	ENSMUSG00000028538	St3gal3	ST3GalIII|ST3N|Siat3|Siat6	ST3 beta-galactoside alpha-2,3-sialyltransferase 3	protein-coding	promoter-TSS
chr4	118360100	118360499	400	k4b	k4b	peak331	promoter-TSS (NR_003946)	promoter-TSS (NR_003946)	301	NR_003946	68180	Mm.193212	NM_026601	ENSMUSG00000006395	Hyi	2700033B16Rik|6430559E15Rik|HT036	hydroxypyruvate isomerase (putative)	protein-coding	promoter-TSS
chr4	119233000	119234299	1300	k4b	k4b	peak332	promoter-TSS (NM_001042411)	promoter-TSS (NM_001042411)	-179	NM_001042411	56401	Mm.27961	NM_019782	ENSMUSG00000028641	P3h1	2410024C15Rik|Gros1|Lepre1	prolyl 3-hydroxylase 1	protein-coding	promoter-TSS
chr4	119814300	119815699	1400	k4b	hc	peak333	promoter-TSS (NM_010657)	promoter-TSS (NM_010657)	322	NM_010657	16656	Mm.302758	NM_010657	ENSMUSG00000028634	Hivep3	2900056N03Rik|A130075N07|AI848000|E030045D18Rik|KBP-1|KBP1|Krc|Rc|Schnurri-3|Shn3|Zas3	human immunodeficiency virus type I enhancer binding protein 3	protein-coding	promoter-TSS
chr4	120405200	120406499	1300	k4b	hc	peak334	promoter-TSS (NM_013883)	promoter-TSS (NM_013883)	569	NM_013883	29871	Mm.427014	NM_013883	ENSMUSG00000000085	Scmh1	AI315320|AI851618|Scml1|Scml3	sex comb on midleg homolog 1	protein-coding	promoter-TSS
chr4	120854900	120856699	1800	k4b	hc	peak335	promoter-TSS (NM_182929)	promoter-TSS (NM_182929)	1001	NM_182929	242662	Mm.192502	NM_182929	ENSMUSG00000032890	Rims3	A730060M23Rik|Nim3|Rim3|mKIAA0237	regulating synaptic membrane exocytosis 3	protein-coding	promoter-TSS
chr4	123104500	123106699	2200	k4b	hc	peak336	promoter-TSS (NM_007559)	promoter-TSS (NM_007559)	439	NM_007559	12164	Mm.439764	NM_007559	ENSMUSG00000002384	Bmp8b	Op3	bone morphogenetic protein 8b	protein-coding	promoter-TSS
chr4	123685600	123687899	2300	k4b	hc	peak337	Intergenic	CpG	-2390	NM_001199136	11426	Mm.402299	NM_009600	ENSMUSG00000028649	Macf1	ABP620|Acf7|Aclp7|MACF|R74989|mKIAA0465	microtubule-actin crosslinking factor 1	protein-coding	Intergenic
chr4	126104100	126104899	800	k4b	k4b	peak338	promoter-TSS (NM_001145827)	promoter-TSS (NM_001145827)	543	NM_001145827	74178	Mm.440269	NM_028800	ENSMUSG00000042608	Stk40	2310004N11Rik|AI428792	serine/threonine kinase 40	protein-coding	promoter-TSS
chr4	126753900	126754299	400	k4b	k4b	peak339	promoter-TSS (NM_001035526)	promoter-TSS (NM_001035526)	330	NM_001035526	100317	Mm.206206	NM_133886	ENSMUSG00000028830	AU040320	A730047D20Rik|AAVR|Kiaa0319l	expressed sequence AU040320	protein-coding	promoter-TSS
chr4	127167800	127169899	2100	k4b	hc	peak340	promoter-TSS (NM_198618)	promoter-TSS (NM_198618)	-354	NM_198618	242667	Mm.331885	NM_198618	ENSMUSG00000042388	Dlgap3	BC058433|DAP-3|DAP3|Prpl8|Sapap3	DLG associated protein 3	protein-coding	promoter-TSS
chr4	128654700	128656199	1500	k4b	hc	peak341	promoter-TSS (NM_001195130)	promoter-TSS (NM_001195130)	748	NM_001195130	54383	Mm.473738	NM_018774	ENSMUSG00000028796	Phc2	A3galt2|AA415044|D130050K19Rik|D4Ertd810e|Edr2|Mph2|p36	polyhomeotic 2	protein-coding	promoter-TSS
chr4	128789900	128790499	600	k4b	k4b	peak342	intron (NM_001081098, intron 3 of 8)	intron (NM_001081098, intron 3 of 8)	15912	NM_001081098	230761	Mm.22616	NM_001081098	ENSMUSG00000028799	Zfp362	-	zinc finger protein 362	protein-coding	intron
chr4	130273600	130275899	2300	k4b	hc	peak343	promoter-TSS (NM_001253386)	promoter-TSS (NM_001253386)	470	NM_001253386	230779	Mm.45132	NM_172702	ENSMUSG00000023232	Serinc2	2310004K20Rik|AW121759|FKSG84|TDE2|Tde2l	serine incorporator 2	protein-coding	promoter-TSS
chr4	130791600	130793799	2200	k4b	hc	peak344	promoter-TSS (NM_011520)	promoter-TSS (NM_011520)	163	NM_011520	20970	Mm.206536	NM_011520	ENSMUSG00000025743	Sdc3	Synd3|mKIAA0468|syn-3	syndecan 3	protein-coding	promoter-TSS
chr4	132047900	132049099	1200	k4b	hc	peak345	promoter-TSS (NM_001128606)	promoter-TSS (NM_001128606)	578	NM_001128606	269587	Mm.30038	NM_183428	ENSMUSG00000028906	Epb41	4.1R|AI415518|D4Ertd442e|Elp-1|Elp1|Epb4.1|mKIAA4056	erythrocyte membrane protein band 4.1	protein-coding	promoter-TSS
chr4	133496300	133498499	2200	k4b	hc	peak346	promoter-TSS (NM_001081156)	promoter-TSS (NM_001081156)	1150	NM_001081156	69539	Mm.151594	NM_001081156	ENSMUSG00000056596	Trnp1	2300002D11Rik|Trnp	TMF1-regulated nuclear protein 1	protein-coding	promoter-TSS
chr4	133574900	133575299	400	k4b	k4b	peak347	promoter-TSS (NM_172876)	promoter-TSS (NM_172876)	355	NM_172876	242691	Mm.40110	NM_172876	ENSMUSG00000028850	Gpatch3	D930035B09Rik|Gpatc3	G patch domain containing 3	protein-coding	promoter-TSS
chr4	134370200	134372499	2300	k4b	hc	peak348	promoter-TSS (NM_001355493)	promoter-TSS (NM_001355493)	1197	NM_001355493	56219	Mm.30978	NM_019578	ENSMUSG00000028838	Extl1	D430033M16Rik	exostoses (multiple)-like 1	protein-coding	promoter-TSS
chr4	134551000	134552499	1500	k4b	hc	peak349	promoter-TSS (NM_029100)	promoter-TSS (NM_029100)	416	NM_029100	74777	Mm.29773	NM_029100	ENSMUSG00000050989	Selenon	1110019I12Rik|AI414492|SelN|Sepn1	selenoprotein N	protein-coding	promoter-TSS
chr4	134702200	134704199	2000	k4b	hc	peak350	promoter-TSS (NM_207237)	promoter-TSS (NM_207237)	1090	NM_207237	230815	Mm.18905	NM_207237	ENSMUSG00000037306	Man1c1	AI593348	mannosidase, alpha, class 1C, member 1	protein-coding	promoter-TSS
chr4	135272200	135272699	500	k4b	k4b	peak351	promoter-TSS (NM_013885)	promoter-TSS (NM_013885)	310	NM_013885	29876	Mm.257765	NM_013885	ENSMUSG00000037242	Clic4	D0Jmb3|TU-74|mc3s5|mtCLIC	chloride intracellular channel 4 (mitochondrial)	protein-coding	promoter-TSS
chr4	137048000	137048699	700	k4b	k4b	peak352	promoter-TSS (NM_198248)	promoter-TSS (NM_198248)	345	NM_198248	230848	Mm.31068	NM_198248	ENSMUSG00000060862	Zbtb40	BC059177|C230087D24|Gm571|mKIAA0478	zinc finger and BTB domain containing 40	protein-coding	promoter-TSS
chr4	138249600	138250199	600	k4b	hc	peak353	promoter-TSS (NM_001099631)	promoter-TSS (NM_001099631)	-511	NM_001099631	230863	Mm.482408	NM_001099631	ENSMUSG00000045349	Sh2d5	BC036961	SH2 domain containing 5	protein-coding	promoter-TSS
chr4	138393500	138397499	4000	k4b	hc	peak354	promoter-TSS (NM_001081672)	promoter-TSS (NM_001081672)	958	NM_001081672	625638	Mm.379091	NM_001081672	ENSMUSG00000078235	Fam43b	-	family with sequence similarity 43, member B	protein-coding	promoter-TSS
chr4	138912500	138913899	1400	k4b	k4b	peak355	promoter-TSS (NM_028453)	promoter-TSS (NM_028453)	747	NM_028453	73162	Mm.238081	NM_028453	ENSMUSG00000041161	Otud3	3110030K17Rik	OTU domain containing 3	protein-coding	promoter-TSS
chr4	139193000	139193399	400	k4b	k4b	peak356	promoter-TSS (NM_001037761)	promoter-TSS (NM_001037761)	301	NM_001037761	12345	Mm.2945	NM_009798	ENSMUSG00000028745	Capzb	1700120C01Rik|AI325129|CPB1|CPB2|CPbeat2|CPbeta1|CPbeta2|Cappb1	capping protein (actin filament) muscle Z-line, beta	protein-coding	promoter-TSS
chr4	139310800	139312499	1700	k4b	k4b	peak357	promoter-TSS (NM_025337)	promoter-TSS (NM_025337)	906	NM_025337	110198	Mm.482154	NM_025337	ENSMUSG00000028743	Akr7a5	0610025K21Rik|Afar|Afar1|Akr7a2	aldo-keto reductase family 7, member A5 (aflatoxin aldehyde reductase)	protein-coding	promoter-TSS
chr4	139623100	139623799	700	k4b	k4b	peak358	promoter-TSS (NM_175438)	promoter-TSS (NM_175438)	556	NM_175438	212647	Mm.273571	NM_175438	ENSMUSG00000028737	Aldh4a1	A930035F14Rik|Ahd-1|Ahd1|Aldh4|Aldh5a1|E330022C09|P5cd|P5cdh|P5cdhl|P5cdhs|Ssdh1	aldehyde dehydrogenase 4 family, member A1	protein-coding	promoter-TSS
chr4	139925600	139926099	500	k4b	k27b	peak359	TTS (NR_045159)	TTS (NR_045159)	7224	NR_045160	71235	Mm.61253	NR_045159	ENSMUSG00000085928	4933427I22Rik	-	RIKEN cDNA 4933427I22 gene	ncRNA	TTS
chr4	140246200	140247599	1400	k4b	hc	peak360	promoter-TSS (NM_198610)	promoter-TSS (NM_198610)	-89	NM_198610	230868	Mm.298731	NM_198610	ENSMUSG00000040972	Igsf21	BC055811|Gm141	immunoglobulin superfamily, member 21	protein-coding	promoter-TSS
chr4	140868900	140869999	1100	k4b	lc	peak361	Intergenic	Intergenic	-3243	NR_040654	75128	Mm.67085	NR_040654	ENSMUSG00000087045	4930515B02Rik	-	RIKEN cDNA 4930515B02 gene	ncRNA	Intergenic
chr4	141790300	141790499	200	k4b	k4b	peak362	promoter-TSS (NM_172338)	promoter-TSS (NM_172338)	244	NM_172338	214063	Mm.39102	NM_172338	ENSMUSG00000040697	Dnajc16	2900037O03Rik|4732437J24Rik|D030060M24|mKIAA0962	DnaJ heat shock protein family (Hsp40) member C16	protein-coding	promoter-TSS
chr4	141873100	141875899	2800	k4b	hc	peak363	promoter-TSS (NM_025994)	promoter-TSS (NM_025994)	420	NM_025994	27984	Mm.395598	NM_025994	ENSMUSG00000040659	Efhd2	2600015J22Rik|AA408606|D4Wsu27e	EF hand domain containing 2	protein-coding	promoter-TSS
chr4	143298100	143298999	900	k4b	lc	peak364	promoter-TSS (NM_010329)	promoter-TSS (NM_010329)	1014	NM_010329	14726	Mm.2976	NM_010329	ENSMUSG00000028583	Pdpn	E11|Gp38|OTS-8|RANDAM-2|T1-alpha|T1a|T1alpha	podoplanin	protein-coding	promoter-TSS
chr4	147936100	147936999	900	k4b	k4b	peak365	promoter-TSS (NM_011122)	promoter-TSS (NM_011122)	226	NM_011122	18822	Mm.23951	NM_011122	ENSMUSG00000019055	Plod1	2410042F05Rik|AI854890|AV007929|Lh1|Plod	procollagen-lysine, 2-oxoglutarate 5-dioxygenase 1	protein-coding	promoter-TSS
chr4	148160300	148161499	1200	k4b	hc	peak366	promoter-TSS (NM_176848)	promoter-TSS (NM_176848)	232	NM_176848	230904	Mm.262287	NM_176848	ENSMUSG00000041556	Fbxo2	FBG1|FBX2|Fbs1|Fbs2|NFB42|Prpl4	F-box protein 2	protein-coding	promoter-TSS
chr4	148287000	148288099	1100	k4b	hc	peak367	promoter-TSS (NM_001083342)	promoter-TSS (NM_001083342)	415	NM_001083342	242748	Mm.33873	NM_001083342	ENSMUSG00000041544	Disp3	G630052C06Rik|Ptchd2|RNDEu-2	dispatched RND transporter family member 3	protein-coding	promoter-TSS
chr4	149306700	149307699	1000	k4b	hc	peak368	promoter-TSS (NM_207682)	promoter-TSS (NM_207682)	498	NM_207682	16561	Mm.402393	NM_008441	ENSMUSG00000063077	Kif1b	A530096N05Rik|AI448212|AI506502|D4Mil1e|KIF1Bp130|KIF1Bp204	kinesin family member 1B	protein-coding	promoter-TSS
chr4	149518300	149519799	1500	k4b	hc	peak369	promoter-TSS (NM_023465)	promoter-TSS (NM_023465)	809	NM_023465	67087	Mm.299735	NM_023465	ENSMUSG00000028988	Ctnnbip1	1110008O09Rik|2310001I19Rik|AW457332|Catnbip1|Icat	catenin beta interacting protein 1	protein-coding	promoter-TSS
chr4	150047600	150048299	700	k4b	k4b	peak370	Intergenic	Intergenic	-20504	NR_029751	723848		NR_029751	ENSMUSG00000065493	Mir34a	Mirn34a|mir-34a|mmu-mir-34a	microRNA 34a	ncRNA	Intergenic
chr4	151043900	151044599	700	k4b	hc	peak371	promoter-TSS (NM_011067)	promoter-TSS (NM_011067)	415	NM_011067	18628	Mm.121361	NM_011067	ENSMUSG00000028957	Per3	2810049O06Rik|mPer3	period circadian clock 3	protein-coding	promoter-TSS
chr4	152150300	152152299	2000	k4b	hc	peak372	promoter-TSS (NM_207687)	promoter-TSS (NM_207687)	1089	NM_207687	56226	Mm.264215	NM_019585	ENSMUSG00000028943	Espn	je	espin	protein-coding	promoter-TSS
chr4	152338200	152340499	2300	k4b	hc	peak373	promoter-TSS (NM_001369243)	promoter-TSS (NM_001369243)	696	NM_001369243	269610	Mm.40192	NM_029216	ENSMUSG00000005045	Chd5	4930532L22Rik|AW060752|B230399N07Rik|CHD-5	chromodomain helicase DNA binding protein 5	protein-coding	promoter-TSS
chr4	154024700	154025599	900	k4b	lc	peak374	promoter-TSS (NM_001163722)	promoter-TSS (NM_001163722)	894	NM_001163722	68859	Mm.477488	NM_001033144	ENSMUSG00000078350	Smim1	0610011H04Rik|1190007F08Rik|2700009I11Rik	small integral membrane protein 1	protein-coding	promoter-TSS
chr4	155360900	155361399	500	k4b	k4b	peak375	promoter-TSS (NM_008860)	promoter-TSS (NM_008860)	278	NM_008860	18762	Mm.28561	NM_008860	ENSMUSG00000029053	Prkcz	AI098070|C80388|Pkcz|R74924|aPKCzeta|nPKC-zeta|zetaPKC	protein kinase C, zeta	protein-coding	promoter-TSS
chr4	156196300	156197399	1100	k4b	k4b	peak376	promoter-TSS (NM_021604)	promoter-TSS (NM_021604)	638	NM_021604	11603	Mm.273098	NM_021604	ENSMUSG00000041936	Agrn	Agrin|nmf380	agrin	protein-coding	promoter-TSS
chr5	5663800	5664199	400	k4b	k4b	peak377	promoter-TSS (NM_172447)	promoter-TSS (NM_172447)	232	NM_172447	207686	Mm.319007	NM_172447	ENSMUSG00000040473	Cfap69	4921525K03|A330021E22Rik|AI427898	cilia and flagella associated protein 69	protein-coding	promoter-TSS
chr5	8056200	8057099	900	k4b	k4b	peak378	promoter-TSS (NM_001080974)	promoter-TSS (NM_001080974)	108	NM_001080974	109552	Mm.96211	NM_025618	ENSMUSG00000003161	Sri	2210417O06Rik|2900070H08Rik|Sor	sorcin	protein-coding	promoter-TSS
chr5	8659600	8660899	1300	k4b	k4b	peak379	intron (NM_011076, intron 3 of 29)	CpG	-37298	NM_198620	242819	Mm.332192	NM_198620	ENSMUSG00000040570	Rundc3b	Gm440	RUN domain containing 3B	protein-coding	intron
chr5	14025300	14026399	1100	k4b	k4b	peak380	promoter-TSS (NM_011348)	promoter-TSS (NM_011348)	574	NM_011348	20349	Mm.134093	NM_011348	ENSMUSG00000063531	Sema3e	6430702L12|AA408817|Semah|mKIAA0331	sema domain, immunoglobulin domain (Ig), short basic domain, secreted, (semaphorin) 3E	protein-coding	promoter-TSS
chr5	18358800	18361299	2500	k4b	hc	peak381	promoter-TSS (NM_010305)	promoter-TSS (NM_010305)	363	NM_010305	14677	Mm.254629	NM_010305	ENSMUSG00000057614	Gnai1	AU046200|Gialpha1|Gnai-1	guanine nucleotide binding protein (G protein), alpha inhibiting 1	protein-coding	promoter-TSS
chr5	19225400	19228799	3400	k4b	hc	peak382	promoter-TSS (NM_001170746)	promoter-TSS (NM_001170746)	54	NM_001170746	50791	Mm.332231	NM_015823	ENSMUSG00000040003	Magi2	AIP-1|Acvri1|Acvrinp1|Acvrip1|Magi-2|S-SCAM|mKIAA0705	membrane associated guanylate kinase, WW and PDZ domain containing 2	protein-coding	promoter-TSS
chr5	24029300	24030599	1300	k4b	hc	peak383	promoter-TSS (NM_001310471)	promoter-TSS (NM_001310471)	362	NM_001310471	84652	Mm.304976	NM_053090	ENSMUSG00000028995	Fam126a	AB030242|Drctnnb1a	family with sequence similarity 126, member A	protein-coding	promoter-TSS
chr5	24729100	24732499	3400	k4b	hc	peak384	promoter-TSS (NM_001081441)	promoter-TSS (NM_001081441)	-120	NM_001081441	269633	Mm.392539	NM_026621	ENSMUSG00000055235	Wdr86	2810046M22Rik|BC059069	WD repeat domain 86	protein-coding	promoter-TSS
chr5	25222800	25223599	800	k4b	k4b	peak385	promoter-TSS (NM_144908)	promoter-TSS (NM_144908)	328	NM_144908	231050	Mm.246718	NM_144908	ENSMUSG00000038072	Galnt11	A430075I06Rik|AI648252|E430002F06Rik	polypeptide N-acetylgalactosaminyltransferase 11	protein-coding	promoter-TSS
chr5	25760000	25760599	600	k4b	k4b	peak386	promoter-TSS (NM_001004365)	promoter-TSS (NM_001004365)	327	NM_001004365	242894	Mm.150319	NM_001004365	ENSMUSG00000056367	Actr3b	9630005C02|ARP11|AW047569|Arp3b|Arp3beta	ARP3 actin-related protein 3B	protein-coding	promoter-TSS
chr5	27048800	27050499	1700	k4b	hc	peak387	promoter-TSS (NM_207282)	promoter-TSS (NM_207282)	451	NM_207282	13483	Mm.42078	NM_010075	ENSMUSG00000061576	Dpp6	B930011P16Rik|D5Buc3|D5Buc4|D5Buc5|DPP VI|Dpp-6|Gm1377|In(5)6H-p|Peplb|Rw	dipeptidylpeptidase 6	protein-coding	promoter-TSS
chr5	28117300	28118799	1500	k4b	hc	peak388	Intergenic	Intergenic	46638	NM_153526	231070	Mm.30221	NM_153526	ENSMUSG00000045294	Insig1	1810013C12Rik|Insig-1	insulin induced gene 1	protein-coding	Intergenic
chr5	29477100	29481299	4200	k4b	hc	peak389	promoter-TSS (NM_019944)	promoter-TSS (NM_019944)	-730	NM_019944	15285	Mm.103760	NM_019944	ENSMUSG00000001566	Mnx1	HB9|Hlxb9|MNR2	motor neuron and pancreas homeobox 1	protein-coding	promoter-TSS
chr5	30112900	30115299	2400	k4b	hc	peak390	exon (NM_001167879, exon 4 of 6)	exon (NM_001167879, exon 4 of 6)	-8014	NM_001256263	433868	Mm.450696	NM_001256263	ENSMUSG00000086815	3110082J24Rik	-	RIKEN cDNA 3110082J24 gene	protein-coding	exon
chr5	30232800	30233799	1000	k4b	k4b	peak391	promoter-TSS (NR_137634)	promoter-TSS (NR_137634)	719	NR_137634	28042	Mm.168854	NM_027652	ENSMUSG00000075703	Selenoi	4933402G07Rik|AI448296|AI452230|C79563|D5Wsu178e|Ept1|SELI|mKIAA1724	selenoprotein I	protein-coding	promoter-TSS
chr5	31091400	31095699	4300	k4b	hc	peak392	promoter-TSS (NM_011773)	promoter-TSS (NM_011773)	-23	NM_011773	22784	Mm.1396	NM_011773	ENSMUSG00000029151	Slc30a3	Znt3	solute carrier family 30 (zinc transporter), member 3	protein-coding	promoter-TSS
chr5	32132700	32137699	5000	k4b	hc	peak393	promoter-TSS (NM_008037)	promoter-TSS (NM_008037)	-1272	NM_008037	14284	Mm.24684	NM_008037	ENSMUSG00000029135	Fosl2	Fra-2	fos-like antigen 2	protein-coding	promoter-TSS
chr5	33820800	33822299	1500	k4b	hc	peak394	Intergenic	CpG	-21562	NM_175231	107823	Mm.19892	NM_175231	ENSMUSG00000057406	Nsd2	5830445G22Rik|9430010A17Rik|AW555663|C130020C13Rik|D030027O06Rik|D930023B08Rik|MMSET|Whsc1|Whsc1l|mKIAA1090	nuclear receptor binding SET domain protein 2	protein-coding	Intergenic
chr5	34512400	34513899	1500	k4b	hc	peak395	promoter-TSS (NM_139064)	promoter-TSS (NM_139064)	829	NM_139064	231130	Mm.28615	NM_139064	ENSMUSG00000059866	Tnip2	1810020H16Rik|ABIN-2|AI428870	TNFAIP3 interacting protein 2	protein-coding	promoter-TSS
chr5	34762100	34762599	500	k4b	k4b	peak396	promoter-TSS (NM_010414)	promoter-TSS (NM_010414)	610	NM_010414	15194	Mm.209071	NM_010414	ENSMUSG00000029104	Htt	AI256365|C430023I11Rik|Hd|Hdh|IT15	huntingtin	protein-coding	promoter-TSS
chr5	36396600	36398099	1500	k4b	hc	peak397	promoter-TSS (NM_030889)	promoter-TSS (NM_030889)	789	NM_030889	81840	Mm.34113	NM_030889	ENSMUSG00000029093	Sorcs2	N28137|mKIAA1329	sortilin-related VPS10 domain containing receptor 2	protein-coding	promoter-TSS
chr5	36580700	36581699	1000	k4b	k4b	peak398	promoter-TSS (NM_133910)	promoter-TSS (NM_133910)	1197	NM_133910	100855	Mm.486203	NM_133910	ENSMUSG00000029192	Tbc1d14	2810413P16Rik|AU043625|C86258|D5Ertd110e|mKIAA1322	TBC1 domain family, member 14	protein-coding	promoter-TSS
chr5	36747800	36748599	800	k4b	k4b	peak399	promoter-TSS (NM_133724)	promoter-TSS (NM_133724)	479	NM_133724	117197	Mm.46744	NM_133724	ENSMUSG00000060708	Bloc1s4	2610101N07Rik|Blos4|Cno	biogenesis of lysosomal organelles complex-1, subunit 4, cappuccino	protein-coding	promoter-TSS
chr5	38039400	38039999	600	k4b	k4b	peak400	promoter-TSS (NM_026959)	promoter-TSS (NM_026959)	470	NM_026959	71116	Mm.18959	NM_026959	ENSMUSG00000029125	Stx18	1810035L21Rik|4933425D03Rik|AU041562	syntaxin 18	protein-coding	promoter-TSS
chr5	38275900	38278699	2800	k4b	hc	peak401	promoter-TSS (NM_172709)	promoter-TSS (NM_172709)	-104	NM_172709	21906	Mm.204765	NM_172709	ENSMUSG00000051596	Otop1	A530025J20Rik|Otp1|tlt	otopetrin 1	protein-coding	promoter-TSS
chr5	44099700	44102399	2700	k4b	hc	peak402	promoter-TSS (NM_008935)	promoter-TSS (NM_008935)	686	NM_008935	19126	Mm.6250	NM_008935	ENSMUSG00000029086	Prom1	4932416E19Rik|AC133|CD133|Prom|Prom-1|Proml1	prominin 1	protein-coding	promoter-TSS
chr5	45449200	45450099	900	k4b	k4b	peak403	promoter-TSS (NM_024236)	promoter-TSS (NM_024236)	579	NM_024236	110391	Mm.30204	NM_024236	ENSMUSG00000015806	Qdpr	2610008L04Rik|D5Ertd371e|Dhpr|PKU2	quinoid dihydropteridine reductase	protein-coding	promoter-TSS
chr5	45638900	45640399	1500	k4b	hc	peak404	promoter-TSS (NM_021416)	promoter-TSS (NM_021416)	-149	NM_021416	58227	Mm.266466	NM_021416	ENSMUSG00000015879	Fam184b	9630031F12Rik|AB041544	family with sequence similarity 184, member B	protein-coding	promoter-TSS
chr5	52113400	52116099	2700	k4b	hc	peak405	Intergenic	CpG	21267	NR_105845	102466648		NR_105845	ENSMUSG00000098726	Mir6417	Gm27334|mmu-mir-6417	microRNA 6417	ncRNA	Intergenic
chr5	53995200	53995999	800	k4b	k4b	peak406	Intergenic	CpG	-2923	NM_001081103	116873	Mm.265985	NM_054083	ENSMUSG00000039156	Stim2	-	stromal interaction molecule 2	protein-coding	Intergenic
chr5	64093000	64093799	800	k4b	hc	peak407	promoter-TSS (NM_001356964)	promoter-TSS (NM_001356964)	461	NM_001356964	66681	Mm.2325	NM_025700	ENSMUSG00000029171	Pgm1	3230402E02Rik|Pgm-1|Pgm2	phosphoglucomutase 1	protein-coding	promoter-TSS
chr5	65434700	65435799	1100	k4b	hc	peak408	promoter-TSS (NM_009466)	promoter-TSS (NM_009466)	592	NM_009466	22235	Mm.344831	NM_009466	ENSMUSG00000029201	Ugdh	Udpgdh	UDP-glucose dehydrogenase	protein-coding	promoter-TSS
chr5	66745200	66747399	2200	k4b	hc	peak409	promoter-TSS (NM_001001980)	promoter-TSS (NM_001001980)	411	NM_001001980	77569	Mm.374778	NM_001001980	ENSMUSG00000037736	Limch1	3732412D22Rik|mKIAA1102	LIM and calponin homology domains 1	protein-coding	promoter-TSS
chr5	67307000	67307499	500	k4b	k4b	peak410	promoter-TSS (NM_001310629)	promoter-TSS (NM_001310629)	295	NM_001310629	109108	Mm.234455	NM_178651	ENSMUSG00000029221	Slc30a9	2310024J23Rik|AL024256|GAC63|HUEL|znT-9	solute carrier family 30 (zinc transporter), member 9	protein-coding	promoter-TSS
chr5	73012500	73014599	2100	k4b	hc	peak411	TTS (NM_173403)	TTS (NM_173403)	6646	NM_173403	231290	Mm.491387	NM_173403	ENSMUSG00000029219	Slc10a4	E130304D01	solute carrier family 10 (sodium/bile acid cotransporter family), member 4	protein-coding	TTS
chr5	73405700	73406799	1100	k4b	hc	peak412	promoter-TSS (NM_181323)	promoter-TSS (NM_181323)	172	NM_181323	231293	Mm.280211	NM_181323	ENSMUSG00000029154	Cwh43	C130090K23Rik|imds-60	cell wall biogenesis 43 C-terminal homolog	protein-coding	promoter-TSS
chr5	74195300	74195899	600	k4b	k4b	peak413	promoter-TSS (NM_026878)	promoter-TSS (NM_026878)	274	NM_026878	68939	Mm.293316	NM_026878	ENSMUSG00000049907	Rasl11b	1190017B18Rik	RAS-like, family 11, member B	protein-coding	promoter-TSS
chr5	74530700	74531599	900	k4b	k4b	peak414	promoter-TSS (NM_178672)	promoter-TSS (NM_178672)	592	NM_178672	212986	Mm.134147	NM_178672	ENSMUSG00000062110	Scfd2	E430013M20Rik|STXBP1L1	Sec1 family domain containing 2	protein-coding	promoter-TSS
chr5	75044000	75044399	400	k4b	k4b	peak415	promoter-TSS (NM_028850)	promoter-TSS (NM_028850)	441	NM_028850	74277	Mm.239814	NM_028850	ENSMUSG00000029229	Chic2	1700081B18Rik|4930502K01Rik|BTL	cysteine-rich hydrophobic domain 2	protein-coding	promoter-TSS
chr5	77308100	77309999	1900	k4b	hc	peak416	promoter-TSS (NM_019836)	promoter-TSS (NM_019836)	1036	NM_019836	56412	Mm.129136	NM_019836	ENSMUSG00000036285	Noa1	2610024G14Rik|AU022345|AtNOS1|mAtNOS1	nitric oxide associated 1	protein-coding	promoter-TSS
chr5	92434300	92434999	700	k4b	k4b	peak417	promoter-TSS (NM_001359995)	promoter-TSS (NM_001359995)	549	NM_001359995	269113	Mm.275289	NM_183392	ENSMUSG00000034826	Nup54	3110079L04Rik|54kDa	nucleoporin 54	protein-coding	promoter-TSS
chr5	99251700	99252799	1100	k4b	hc	peak418	promoter-TSS (NM_181318)	promoter-TSS (NM_181318)	677	NM_181318	320292	Mm.259074	NM_145839	ENSMUSG00000089809	Rasgef1b	4732452O09Rik|GPIgamma4|Gpig4	RasGEF domain family, member 1B	protein-coding	promoter-TSS
chr5	100499700	100500499	800	k4b	k4b	peak419	promoter-TSS (NM_172714)	promoter-TSS (NM_172714)	539	NM_172714	231506	Mm.212568	NM_172714	ENSMUSG00000035310	Lin54	AI461788	lin-54 homolog (C. elegans)	protein-coding	promoter-TSS
chr5	101765200	101766999	1800	k4b	hc	peak420	promoter-TSS (NM_173370)	promoter-TSS (NM_173370)	970	NM_173370	74596	Mm.46764	NM_173370	ENSMUSG00000029330	Cds1	4833409J18Rik|AI314024|AW125888	CDP-diacylglycerol synthase 1	protein-coding	promoter-TSS
chr5	104508500	104508899	400	k4b	k4b	peak421	promoter-TSS (NM_001166581)	promoter-TSS (NM_001166581)	348	NM_001166581	100042165	Mm.482189	NM_001166581	ENSMUSG00000079065	BC005561	-	cDNA sequence BC005561	protein-coding	promoter-TSS
chr5	105876700	105877599	900	k4b	k4b	peak422	promoter-TSS (NM_018759)	promoter-TSS (NM_018759)	582	NM_018759	54367	Mm.248876	NM_018759	ENSMUSG00000029290	Zfp326	5730470H14Rik|ZAN75|Znf326	zinc finger protein 326	protein-coding	promoter-TSS
chr5	110385900	110387099	1200	k4b	hc	peak423	promoter-TSS (NM_028596)	promoter-TSS (NM_028596)	627	NM_028596	381668	Mm.348782	NM_028596	ENSMUSG00000043323	Fbrsl1	2410025L10Rik|AI467568|Gm1049|Gm29766|mKIAA1545	fibrosin-like 1	protein-coding	promoter-TSS
chr5	110628100	110628799	700	k4b	k4b	peak424	Intergenic	Intergenic	24932	NM_153570	100608	Mm.29960	NM_153570	ENSMUSG00000033294	Noc4l	AI326906	NOC4 like	protein-coding	Intergenic
chr5	114100400	114101599	1200	k4b	k4b	peak425	promoter-TSS (NM_001033202)	promoter-TSS (NM_001033202)	667	NM_001033202	100756	Mm.240421	NM_001033202	ENSMUSG00000029592	Usp30	6330590F17Rik|AI851327|D5Ertd483e	ubiquitin specific peptidase 30	protein-coding	promoter-TSS
chr5	114656700	114659199	2500	k4b	hc	peak426	promoter-TSS (NM_022017)	promoter-TSS (NM_022017)	471	NM_022017	63873	Mm.266450	NM_022017	ENSMUSG00000014158	Trpv4	0610033B08Rik|OTRPC4|Trp12|VR-OAC|VRL-2|VROAC	transient receptor potential cation channel, subfamily V, member 4	protein-coding	promoter-TSS
chr5	115730400	115731499	1100	k4b	hc	peak427	promoter-TSS (NM_001080808)	promoter-TSS (NM_001080808)	671	NM_001080808	75665	Mm.233914	NM_001080808	ENSMUSG00000041609	Bicdl1	2210403N09Rik|BICDR-1|Ccdc64	BICD family like cargo adaptor 1	protein-coding	promoter-TSS
chr5	118154700	118155399	700	k4b	hc	peak428	promoter-TSS (NM_172721)	promoter-TSS (NM_172721)	408	NM_172721	231672	Mm.221769	NM_172721	ENSMUSG00000032867	Fbxw8	4930438M06Rik|FBW6|FBW8|FBXO29|Fbx29	F-box and WD-40 domain protein 8	protein-coding	promoter-TSS
chr5	119668900	119670699	1800	k4b	hc	peak429	promoter-TSS (NM_198052)	promoter-TSS (NM_198052)	-1062	NM_198052	21386	Mm.219139	NM_011535	ENSMUSG00000018604	Tbx3	D5Ertd189e	T-box 3	protein-coding	promoter-TSS
chr5	119671100	119672499	1400	k4b	hc	peak430	promoter-TSS (NM_011535)	promoter-TSS (NM_011535)	567	NM_011535	21386	Mm.219139	NM_011535	ENSMUSG00000018604	Tbx3	D5Ertd189e	T-box 3	protein-coding	promoter-TSS
chr5	121220300	121220799	500	k4b	k4b	peak431	promoter-TSS (NM_181421)	promoter-TSS (NM_181421)	331	NM_181421	269700	Mm.184589	NM_181421	ENSMUSG00000042744	Hectd4	A130010L24|AU042671|BC019639|EG545802|Gm15800|mKIAA0614	HECT domain E3 ubiquitin protein ligase 4	protein-coding	promoter-TSS
chr5	121544700	121545799	1100	k4b	k4b	peak432	promoter-TSS (NM_010765)	promoter-TSS (NM_010765)	642	NM_010765	17165	Mm.272206	NM_010765	ENSMUSG00000029454	Mapkapk5	MK5|PRAK	MAP kinase-activated protein kinase 5	protein-coding	promoter-TSS
chr5	121660700	121661099	400	k4b	k4b	peak433	promoter-TSS (NM_001289544)	promoter-TSS (NM_001289544)	31	NM_001289544	72399	Mm.153372	NM_028227	ENSMUSG00000029458	Brap	3010002G07Rik|BRAP2|IMP	BRCA1 associated protein	protein-coding	promoter-TSS
chr5	123394800	123395699	900	k4b	hc	peak434	promoter-TSS (NM_177582)	promoter-TSS (NM_177582)	452	NM_177582	208104	Mm.83277	NM_133917	ENSMUSG00000038342	Mlxip	AW228700|Mir|bHLHe36	MLX interacting protein	protein-coding	promoter-TSS
chr5	125339600	125340599	1000	k4b	k4b	peak435	promoter-TSS (NM_016741)	promoter-TSS (NM_016741)	994	NM_016741	20778	Mm.282242	NM_016741	ENSMUSG00000037936	Scarb1	AI120173|CD36|Cd36l1|Chohd1|Cla-1|Cla1|D5Ertd460e|Hdlq1|Hlb398|SR-B1|SR-BI|SRBI|Srb1|mSR-BI	scavenger receptor class B, member 1	protein-coding	promoter-TSS
chr5	128952400	128953099	700	k4b	lc	peak436	promoter-TSS (NM_001081388)	promoter-TSS (NM_001081388)	736	NM_001081388	231760	Mm.233996	NM_001081388	ENSMUSG00000029420	Rimbp2	A930033C01Rik|mKIAA0318	RIMS binding protein 2	protein-coding	promoter-TSS
chr5	129501700	129502699	1000	k4b	k4b	peak437	promoter-TSS (NM_172276)	promoter-TSS (NM_172276)	969	NM_172276	231769	Mm.288714	NM_172276	ENSMUSG00000029439	Sfswap	1190005N23Rik|6330437E22Rik|AI197402|AW212079|SWAP|Sfrs8|Srsf8	splicing factor SWAP	protein-coding	promoter-TSS
chr5	129908800	129909699	900	k4b	k4b	peak438	promoter-TSS (NM_026916)	promoter-TSS (NM_026916)	710	NM_026916	69034	Mm.211372	NM_026916	ENSMUSG00000095789	Nupr1l	1810010E01Rik|4930579G22Rik|Nupr2	nuclear protein transcriptional regulator 1 like	protein-coding	promoter-TSS
chr5	131536800	131538699	1900	k4b	lc	peak439	intron (NM_001363480, intron 5 of 19)	CpG	-123032	NR_152164	545809	Mm.357553	NR_152164	ENSMUSG00000105387	Gm29681	Gm42590	predicted gene, 29681	ncRNA	intron
chr5	134099800	134100299	500	k4b	k4b	peak440	promoter-TSS (NM_030719)	promoter-TSS (NM_030719)	302	NM_030719	80909	Mm.45218	NM_030719	ENSMUSG00000015944	Castor2	7530428J21Rik|AW742413|Gats|Gatsl1|Gatsl2	cytosolic arginine sensor for mTORC1 subunit 2	protein-coding	promoter-TSS
chr5	134550400	134552399	2000	k4b	hc	peak441	promoter-TSS (NM_001039162)	promoter-TSS (NM_001039162)	1034	NM_001039162	269713	Mm.255138	NM_009990	ENSMUSG00000063146	Clip2	B230327O20|CLIP-115|Clip1|Cyln2|WSCR4|mKIAA0291|wbscr4	CAP-GLY domain containing linker protein 2	protein-coding	promoter-TSS
chr5	135077700	135078199	500	k4b	k4b	peak442	promoter-TSS (NM_177574)	promoter-TSS (NM_177574)	316	NM_177574	194309	Mm.44356	NM_177574	ENSMUSG00000043614	Vps37d	Wbscr24	vacuolar protein sorting 37D	protein-coding	promoter-TSS
chr5	135393500	135394499	1000	k4b	hc	peak443	promoter-TSS (NM_148932)	promoter-TSS (NM_148932)	546	NM_148932	107939	Mm.28399	NM_148932	ENSMUSG00000053293	Pom121	2610027A18Rik|C80273|mKIAA0618	nuclear pore membrane protein 121	protein-coding	promoter-TSS
chr5	136243600	136245999	2400	k4b	hc	peak444	promoter-TSS (NM_001302939)	promoter-TSS (NM_001302939)	140	NM_001302939	23921	Mm.425294	NM_018825	ENSMUSG00000005057	Sh2b2	Aps	SH2B adaptor protein 2	protein-coding	promoter-TSS
chr5	137530600	137532999	2400	k4b	hc	peak445	intron (NM_010312, intron 1 of 9)	CpG	1506	NM_010312	14693	Mm.30141	NM_010312	ENSMUSG00000029713	Gnb2	Gnb-2	guanine nucleotide binding protein (G protein), beta 2	protein-coding	intron
chr5	139539600	139541899	2300	k4b	hc	peak446	intron (NR_040701, intron 3 of 3)	CpG	-3148	NM_013702	22255	Mm.42190	NM_013702	ENSMUSG00000029546	Uncx	Chx4|Uncx4.1	UNC homeobox	protein-coding	intron
chr5	139734300	139736299	2000	k4b	hc	peak447	promoter-TSS (NM_174850)	promoter-TSS (NM_174850)	1033	NM_174850	231830	Mm.240510	NM_174850	ENSMUSG00000036718	Micall2	A930021H16Rik|JRAB|MICAL-L2|mFLJ00139	MICAL-like 2	protein-coding	promoter-TSS
chr5	140388500	140389199	700	k4b	k4b	peak448	promoter-TSS (NM_172277)	promoter-TSS (NM_172277)	458	NM_172277	231834	Mm.27098	NM_172277	ENSMUSG00000029560	Snx8	B130023O14Rik	sorting nexin 8	protein-coding	promoter-TSS
chr5	142529200	142530799	1600	k4b	hc	peak449	promoter-TSS (NM_019943)	promoter-TSS (NM_019943)	76	NM_019943	56522	Mm.441372	NM_019943	ENSMUSG00000074817	Papolb	PAP|Paplob|Papola-ps|Papt|Plap-ps|Tpap	poly (A) polymerase beta (testis specific)	protein-coding	promoter-TSS
chr5	142629600	142630099	500	k4b	k4b	peak450	promoter-TSS (NM_178398)	promoter-TSS (NM_178398)	266	NM_178398	74781	Mm.29432	NM_178398	ENSMUSG00000029578	Wipi2	1110018O08Rik|2510001I10Rik	WD repeat domain, phosphoinositide interacting 2	protein-coding	promoter-TSS
chr5	142813200	142817599	4400	k4b	hc	peak451	5' UTR (NM_001122730, exon 2 of 28)	5' UTR (NM_001122730, exon 2 of 28)	2262	NM_178242	231861	Mm.354649	NM_178242	ENSMUSG00000039477	Tnrc18	BC025631|EG381742|Zfp469	trinucleotide repeat containing 18	protein-coding	5' UTR
chr5	142818100	142818899	800	k4b	hc	peak452	promoter-TSS (NM_001122730)	promoter-TSS (NM_001122730)	-838	NM_001122730	231861	Mm.354649	NM_178242	ENSMUSG00000039477	Tnrc18	BC025631|EG381742|Zfp469	trinucleotide repeat containing 18	protein-coding	promoter-TSS
chr5	143180300	143180599	300	k4b	k4b	peak453	promoter-TSS (NM_001359235)	promoter-TSS (NM_001359235)	325	NM_001359235	57782	Mm.320419	NM_021326	ENSMUSG00000061898	Rbak	-	RB-associated KRAB zinc finger	protein-coding	promoter-TSS
chr5	143292700	143294499	1800	k4b	hc	peak454	promoter-TSS (NM_001370826)	promoter-TSS (NM_001370826)	-66	NM_001370826	330230		NM_001370826	ENSMUSG00000093910	Zfp853	Gm792	zinc finger protein 853	protein-coding	promoter-TSS
chr5	143357400	143358199	800	k4b	k4b	peak455	promoter-TSS (NM_001159321)	promoter-TSS (NM_001159321)	470	NM_001159321	170935	Mm.197460	NM_133355	ENSMUSG00000010825	Grid2ip	-	glutamate receptor, ionotropic, delta 2 (Grid2) interacting protein 1	protein-coding	promoter-TSS
chr5	143369800	143373999	4200	k4b	hc	peak456	intron (NM_001347529, intron 1 of 20)	intron (NM_001347529, intron 1 of 20)	1826	NM_001347529	170935	Mm.197460	NM_133355	ENSMUSG00000010825	Grid2ip	-	glutamate receptor, ionotropic, delta 2 (Grid2) interacting protein 1	protein-coding	intron
chr5	143381600	143382899	1300	k4b	k4b	peak457	intron (NM_001347529, intron 11 of 20)	intron (NM_001347529, intron 11 of 20)	12176	NM_001347529	170935	Mm.197460	NM_133355	ENSMUSG00000010825	Grid2ip	-	glutamate receptor, ionotropic, delta 2 (Grid2) interacting protein 1	protein-coding	intron
chr5	143464000	143464399	400	k4b	hc	peak458	promoter-TSS (NM_144915)	promoter-TSS (NM_144915)	-293	NM_144915	231871	Mm.469963	NM_144915	ENSMUSG00000039206	Daglb	E330036I19Rik	diacylglycerol lipase, beta	protein-coding	promoter-TSS
chr5	143464600	143465899	1300	k4b	hc	peak459	promoter-TSS (NM_144915)	promoter-TSS (NM_144915)	757	NM_144915	231871	Mm.469963	NM_144915	ENSMUSG00000039206	Daglb	E330036I19Rik	diacylglycerol lipase, beta	protein-coding	promoter-TSS
chr5	146231200	146231999	800	k4b	k4b	peak460	promoter-TSS (NM_153599)	promoter-TSS (NM_153599)	350	NM_153599	264064	Mm.260576	NM_153599	ENSMUSG00000029635	Cdk8	-	cyclin-dependent kinase 8	protein-coding	promoter-TSS
chr5	147075500	147076499	1000	k4b	k4b	peak461	promoter-TSS (NM_080795)	promoter-TSS (NM_080795)	572	NM_080795	140887	Mm.272203	NM_080795	ENSMUSG00000016520	Lnx2	9630046H24|AW209022	ligand of numb-protein X 2	protein-coding	promoter-TSS
chr5	147893900	147894799	900	k4b	k4b	peak462	promoter-TSS (NM_001357002)	promoter-TSS (NM_001357002)	465	NM_001357002	71706	Mm.153218	NM_027872	ENSMUSG00000029650	Slc46a3	1200006F02Rik	solute carrier family 46, member 3	protein-coding	promoter-TSS
chr5	150673900	150675499	1600	k4b	hc	peak463	promoter-TSS (NM_001346503)	promoter-TSS (NM_001346503)	873	NM_001346503	100710	Mm.32959	NM_175310	ENSMUSG00000034021	Pds5b	AI646570|AS3|AW212954|Aprin|Tg(Wap-ERBB2)229Wzw|WAP-Her-2|mKIAA0979	PDS5 cohesin associated factor B	protein-coding	promoter-TSS
chr6	18513000	18516199	3200	k4b	hc	peak464	promoter-TSS (NM_080285)	promoter-TSS (NM_080285)	269	NM_080285	30785	Mm.224189	NM_080285	ENSMUSG00000000416	Cttnbp2	3010022N24Rik|4732477G22Rik|6430526E05|9130022E09Rik|AU040881|Cortbp2|ORF4|mKIAA1758	cortactin binding protein 2	protein-coding	promoter-TSS
chr6	29179000	29180299	1300	k4b	hc	peak465	promoter-TSS (NM_001101443)	promoter-TSS (NM_001101443)	-66	NM_001101443	101359	Mm.22818	NM_001101443	ENSMUSG00000079654	Prrt4	AW455481|D330027H18Rik	proline-rich transmembrane protein 4	protein-coding	promoter-TSS
chr6	29916200	29916799	600	k4b	k4b	peak466	promoter-TSS (NM_177204)	promoter-TSS (NM_177204)	-513	NM_177204	320609	Mm.56097	NM_177204	ENSMUSG00000039629	Strip2	D330017J20Rik|Fam40b	striatin interacting protein 2	protein-coding	promoter-TSS
chr6	29985400	29986799	1400	k4b	hc	peak467	promoter-TSS (NR_040263)	promoter-TSS (NR_040263)	771	NR_040263	76419	Mm.84522	NR_040263	ENSMUSG00000045709	Smkr-ps	1700023L04Rik	smal lysine rich protein 1, pseudogene	ncRNA	promoter-TSS
chr6	30303400	30304499	1100	k4b	hc	peak468	promoter-TSS (NM_009459)	promoter-TSS (NM_009459)	589	NM_009459	22214	Mm.332967	NM_009459	ENSMUSG00000039159	Ube2h	1500009C23Rik|AI181839|AI326965|AI462483|AW227540|E2-20K|Gid3|N28148|Ubc8	ubiquitin-conjugating enzyme E2H	protein-coding	promoter-TSS
chr6	38251600	38254799	3200	k4b	hc	peak469	promoter-TSS (NM_194061)	promoter-TSS (NM_194061)	939	NM_194061	330286	Mm.277163	NM_194061	ENSMUSG00000063455	D630045J12Rik	Kiaa1549|mKIAA1549	RIKEN cDNA D630045J12 gene	protein-coding	promoter-TSS
chr6	38353200	38355699	2500	k4b	hc	peak470	promoter-TSS (NM_001347122)	promoter-TSS (NM_001347122)	153	NM_001347122	78781	Mm.25243	NM_028421	ENSMUSG00000029826	Zc3hav1	1200014N16Rik|2900058M19Rik|9130009D18Rik|9830115L13Rik|ARTD13|D6Bwg1452e|PARP13|ZAP	zinc finger CCCH type, antiviral 1	protein-coding	promoter-TSS
chr6	38874700	38876899	2200	k4b	hc	peak471	promoter-TSS (NM_010433)	promoter-TSS (NM_010433)	390	NM_010433	15258	Mm.23790	NM_010433	ENSMUSG00000061436	Hipk2	1110014O20Rik|B230339E18Rik|Stank	homeodomain interacting protein kinase 2	protein-coding	promoter-TSS
chr6	39573600	39574399	800	k4b	k4b	peak472	promoter-TSS (NM_178873)	promoter-TSS (NM_178873)	124	NM_178873	57869	Mm.247957	NM_178873	ENSMUSG00000046947	Adck2	AA408112|BB006057	aarF domain containing kinase 2	protein-coding	promoter-TSS
chr6	39574600	39574699	100	k4b	k4b	peak473	promoter-TSS (NM_178873)	promoter-TSS (NM_178873)	774	NM_178873	57869	Mm.247957	NM_178873	ENSMUSG00000046947	Adck2	AA408112|BB006057	aarF domain containing kinase 2	protein-coding	promoter-TSS
chr6	42692100	42692999	900	k4b	k4b	peak474	promoter-TSS (NM_029930)	promoter-TSS (NM_029930)	550	NM_029930	77574	Mm.24652	NM_029930	ENSMUSG00000036667	Tcaf1	2810407D09Rik|3321401G04Rik|A230020K05Rik|AI848529|Fam115a	TRPM8 channel-associated factor 1	protein-coding	promoter-TSS
chr6	47953500	47953999	500	k4b	k4b	peak475	promoter-TSS (NM_178898)	promoter-TSS (NM_178898)	360	NM_178898	101197	Mm.241063	NM_178898	ENSMUSG00000045466	Zfp956	AI894139	zinc finger protein 956	protein-coding	promoter-TSS
chr6	48047300	48047799	500	k4b	hc	peak476	promoter-TSS (NM_001347139)	promoter-TSS (NM_001347139)	244	NM_001347139	72306	Mm.381553	NM_001081382	ENSMUSG00000071477	Zfp777	2500002G23Rik	zinc finger protein 777	protein-coding	promoter-TSS
chr6	48626600	48627799	1200	k4b	hc	peak477	promoter-TSS (NR_027236)	promoter-TSS (NR_027236)	-967	NR_027236	243373	Mm.26678	NM_177737	ENSMUSG00000053297	AI854703	AI182503|D630044C04	expressed sequence AI854703	pseudo	promoter-TSS
chr6	49822000	49823899	1900	k4b	hc	peak478	promoter-TSS (NM_023456)	promoter-TSS (NM_023456)	240	NM_023456	109648	Mm.154796	NM_023456	ENSMUSG00000029819	Npy	0710005A05Rik	neuropeptide Y	protein-coding	promoter-TSS
chr6	50454600	50456099	1500	k4b	hc	peak479	promoter-TSS (NM_001163645)	promoter-TSS (NM_001163645)	820	NM_001163645	71720	Mm.44153	NM_027881	ENSMUSG00000029822	Osbpl3	1200014M06Rik|6720421I08Rik|A530055M08|ORP-3|ORP3|OSBP3	oxysterol binding protein-like 3	protein-coding	promoter-TSS
chr6	54565600	54566399	800	k4b	k4b	peak480	promoter-TSS (NM_027268)	promoter-TSS (NM_027268)	382	NM_027268	69938	Mm.41557	NM_027268	ENSMUSG00000019124	Scrn1	2810019K23Rik|6330535A03Rik|AI852905|SES1|mKIAA0193	secernin 1	protein-coding	promoter-TSS
chr6	54595200	54596199	1000	k4b	hc	peak481	promoter-TSS (NM_001164361)	promoter-TSS (NM_001164361)	589	NM_001164361	231999	Mm.35416	NM_001001335	ENSMUSG00000005225	Plekha8	6330400G01|AA517676|BC052360|Fapp-2|Fapp2	pleckstrin homology domain containing, family A (phosphoinositide binding specific) member 8	protein-coding	promoter-TSS
chr6	54971300	54973099	1800	k4b	hc	peak482	promoter-TSS (NM_172729)	promoter-TSS (NM_172729)	412	NM_172729	107607	Mm.28498	NM_172729	ENSMUSG00000038058	Nod1	C230079P11|Card4|F830007N14Rik|Nlrc1	nucleotide-binding oligomerization domain containing 1	protein-coding	promoter-TSS
chr6	57824200	57825899	1700	k4b	hc	peak483	promoter-TSS (NM_146168)	promoter-TSS (NM_146168)	75	NM_146168	232023	Mm.24642	NM_146168	ENSMUSG00000037788	Vopp1	AW146242|Ecop	vesicular, overexpressed in cancer, prosurvival protein 1	protein-coding	promoter-TSS
chr6	58831500	58832099	600	k4b	k4b	peak484	promoter-TSS (NM_001361966)	promoter-TSS (NM_001361966)	335	NM_001361966	73998	Mm.191892	NM_028705	ENSMUSG00000029804	Herc3	5730409F18Rik|AI646603|mKIAA0032	hect domain and RLD 3	protein-coding	promoter-TSS
chr6	64728000	64730999	3000	k4b	hc	peak485	promoter-TSS (NM_007500)	promoter-TSS (NM_007500)	375	NM_007500	11921	Mm.57229	NM_007500	ENSMUSG00000073043	Atoh1	Hath1|MATH-1|Math1|bHLHa14	atonal bHLH transcription factor 1	protein-coding	promoter-TSS
chr6	66895900	66897699	1800	k4b	hc	peak486	promoter-TSS (NM_001177558)	promoter-TSS (NM_001177558)	-91	NM_001177558	14701	Mm.234342	NM_025278	ENSMUSG00000036402	Gng12	2010305F15Rik|AA536815|AI115529|AI314170|AI842738	guanine nucleotide binding protein (G protein), gamma 12	protein-coding	promoter-TSS
chr6	71439800	71439999	200	k4b	k4b	peak487	promoter-TSS (NM_001355745)	promoter-TSS (NM_001355745)	737	NM_001355745	68477	Mm.28474	NM_024288	ENSMUSG00000002222	Rmnd5a	1110007A06Rik|AJ237586|AW125795|Gid2|MTA.D02.090	required for meiotic nuclear division 5 homolog A	protein-coding	promoter-TSS
chr6	72344500	72345099	600	k4b	lc	peak488	promoter-TSS (NM_138592)	promoter-TSS (NM_138592)	375	NM_138592	28035	Mm.281900	NM_138592	ENSMUSG00000056305	Usp39	AA408960|AI894154|CGI-21|D6Wsu157e|SAD1	ubiquitin specific peptidase 39	protein-coding	promoter-TSS
chr6	76496400	76496899	500	k4b	lc	peak489	Intergenic	Intergenic	-745827	NR_155299	74342	Mm.292568	NM_028880	ENSMUSG00000060780	Lrrtm1	4632401D06Rik|AW125451	leucine rich repeat transmembrane neuronal 1	protein-coding	Intergenic
chr6	82041300	82042899	1600	k4b	hc	peak490	promoter-TSS (NM_145570)	promoter-TSS (NM_145570)	472	NM_145570	232146	Mm.489683	NM_145570	ENSMUSG00000035104	Eva1a	BC014699|Fam176a|Tmem166	eva-1 homolog A (C. elegans)	protein-coding	promoter-TSS
chr6	83108500	83109799	1300	k4b	k4b	peak491	promoter-TSS (NM_026744)	promoter-TSS (NM_026744)	42	NM_026744	68499	Mm.333183	NM_026744	ENSMUSG00000030037	Mrpl53	1110007K17Rik	mitochondrial ribosomal protein L53	protein-coding	promoter-TSS
chr6	83142000	83142599	600	k4b	k4b	peak492	promoter-TSS (NM_001355525)	promoter-TSS (NM_001355525)	194	NM_001355525	20166	Mm.4139	NM_009106	ENSMUSG00000034930	Rtkn	-	rhotekin	protein-coding	promoter-TSS
chr6	83692800	83693899	1100	k4b	k27b	peak493	non-coding (NR_002871, exon 6 of 6)	non-coding (NR_002871, exon 6 of 6)	-15493	NM_144943	246278	Mm.136079	NM_144943	ENSMUSG00000034783	Cd207	-	CD207 antigen	protein-coding	non-coding
chr6	83709300	83711099	1800	k4b	hc	peak494	promoter-TSS (NR_075094)	promoter-TSS (NR_075094)	625	NR_075094	574519	Mm.487605	NR_002871	ENSMUSG00000085794	Vax2os	Vas2os|Vax2os1|Vax2os2	ventral anterior homeobox 2, opposite strand	ncRNA	promoter-TSS
chr6	83867100	83867799	700	k4b	hc	peak495	Intergenic	CpG	-35709	NM_146169	232164	Mm.404420	NM_146169	ENSMUSG00000045896	Paip2b	-	poly(A) binding protein interacting protein 2B	protein-coding	Intergenic
chr6	84008400	84009299	900	k4b	hc	peak496	promoter-TSS (NM_001077694)	promoter-TSS (NM_001077694)	252	NM_001077694	26903	Mm.220982	NM_021469	ENSMUSG00000033788	Dysf	2310004N10Rik|AI604795|D6Pas3	dysferlin	protein-coding	promoter-TSS
chr6	84574800	84575999	1200	k4b	lc	peak497	intron (NM_175475, intron 5 of 6)	intron (NM_175475, intron 5 of 6)	18410	NM_175475	232174	Mm.255246	NM_175475	ENSMUSG00000063415	Cyp26b1	CP26|P450RAI-2	cytochrome P450, family 26, subfamily b, polypeptide 1	protein-coding	intron
chr6	84587100	84590399	3300	k4b	hc	peak498	intron (NM_175475, intron 1 of 6)	G-rich|Low_complexity|Low_complexity	5060	NM_175475	232174	Mm.255246	NM_175475	ENSMUSG00000063415	Cyp26b1	CP26|P450RAI-2	cytochrome P450, family 26, subfamily b, polypeptide 1	protein-coding	intron
chr6	85408000	85410399	2400	k4b	hc	peak499	Intergenic	CpG	-14686	NM_001007472	384452	Mm.347883	NM_001007472	ENSMUSG00000068302	Noto	Flh|MmNot|Not|tc	notochord homeobox	protein-coding	Intergenic
chr6	86028100	86029799	1700	k4b	hc	peak500	promoter-TSS (NM_001271857)	promoter-TSS (NM_001271857)	269	NM_001271857	11519	Mm.104155	NM_013458	ENSMUSG00000030000	Add2	2900072M03Rik|add97	adducin 2 (beta)	protein-coding	promoter-TSS
chr6	86668400	86669099	700	k4b	hc	peak501	promoter-TSS (NM_010751)	promoter-TSS (NM_010751)	409	NM_010751	17119	Mm.279580	NM_010751	ENSMUSG00000001156	Mxd1	AW122478|Mad|Mad1	MAX dimerization protein 1	protein-coding	promoter-TSS
chr6	88084700	88085099	400	k4b	k4b	peak502	promoter-TSS (NM_133933)	promoter-TSS (NM_133933)	427	NM_133933	103963	Mm.188544	NM_133933	ENSMUSG00000030062	Rpn1	AU018702|D6Wsu137e|Rpn-1	ribophorin I	protein-coding	promoter-TSS
chr6	89360900	89362499	1600	k4b	k4b	peak503	promoter-TSS (NM_008881)	promoter-TSS (NM_008881)	913	NM_008881	18844	Mm.3789	NM_008881	ENSMUSG00000030084	Plxna1	2600013D04Rik|NOV|PlexA1|Plxn1|mKIAA4053	plexin A1	protein-coding	promoter-TSS
chr6	89362800	89363899	1100	k4b	hc	peak504	promoter-TSS (NM_008881)	promoter-TSS (NM_008881)	-737	NM_008881	18844	Mm.3789	NM_008881	ENSMUSG00000030084	Plxna1	2600013D04Rik|NOV|PlexA1|Plxn1|mKIAA4053	plexin A1	protein-coding	promoter-TSS
chr6	90605000	90605599	600	k4b	hc	peak505	promoter-TSS (NM_027868)	promoter-TSS (NM_027868)	420	NM_027868	71699	Mm.272633	NM_027868	ENSMUSG00000030089	Slc41a3	1010001P06Rik|AI480742|SLC41A1-L2	solute carrier family 41, member 3	protein-coding	promoter-TSS
chr6	91514800	91515799	1000	k4b	k4b	peak506	promoter-TSS (NM_009531)	promoter-TSS (NM_009531)	588	NM_009531	22591	Mm.2806	NM_009531	ENSMUSG00000030094	Xpc	-	xeroderma pigmentosum, complementation group C	protein-coding	promoter-TSS
chr6	92940200	92940899	700	k4b	hc	peak507	promoter-TSS (NR_015530)	promoter-TSS (NR_015530)	-32	NR_015530	330385	Mm.483472	NR_015530	ENSMUSG00000097462	9530026P05Rik	B430306B02	RIKEN cDNA 9530026P05 gene	ncRNA	promoter-TSS
chr6	92942800	92944999	2200	k4b	hc	peak508	promoter-TSS (NM_175314)	promoter-TSS (NM_175314)	-366	NM_175314	101401	Mm.158235	NM_175314	ENSMUSG00000030022	Adamts9	1810011L16Rik|8430403M15Rik|AW743315|E030027K14Rik|Gsfund3|Mhdaund3|Mhdaund4|UND3|UND4	a disintegrin-like and metallopeptidase (reprolysin type) with thrombospondin type 1 motif, 9	protein-coding	promoter-TSS
chr6	94282400	94283699	1300	k4b	k4b	peak509	promoter-TSS (NM_010367)	promoter-TSS (NM_010367)	867	NM_010367	14924	Mm.217216	NM_010367	ENSMUSG00000045095	Magi1	AIP3|BAP1|Baiap1|Gukmi1|MAGI1c|Magi-1|TNRC19|WWP3|mKIAA4129	membrane associated guanylate kinase, WW and PDZ domain containing 1	protein-coding	promoter-TSS
chr6	108213200	108213999	800	k4b	k4b	peak510	promoter-TSS (NM_010585)	promoter-TSS (NM_010585)	504	NM_010585	16438	Mm.227912	NM_010585	ENSMUSG00000030102	Itpr1	D6Pas2|Gm10429|IP3R 1|IP3R1|InsP3R|Ip3r|Itpr-1|P400|Pcp-1|Pcp1|insP3R1|opt|wblo	inositol 1,4,5-trisphosphate receptor 1	protein-coding	promoter-TSS
chr6	113307100	113307999	900	k4b	k4b	peak511	promoter-TSS (NM_001282126)	promoter-TSS (NM_001282126)	413	NM_001282126	78783	Mm.356059	NM_030178	ENSMUSG00000001632	Brpf1	4833438B11Rik|4930540D11Rik|Brpf2	bromodomain and PHD finger containing, 1	protein-coding	promoter-TSS
chr6	116628200	116628899	700	k4b	k4b	peak512	promoter-TSS (NM_001302440)	promoter-TSS (NM_001302440)	151	NM_001302440	67255	Mm.18810	NM_026057	ENSMUSG00000059878	Zfp422	2900028O21Rik|AU041373|KOX15|Krox-25-2|Krox-26|Krox25|Krox26|Znf22	zinc finger protein 422	protein-coding	promoter-TSS
chr6	116673000	116673399	400	k4b	hc	peak513	promoter-TSS (NM_178045)	promoter-TSS (NM_178045)	636	NM_178045	213391	Mm.257931	NM_178045	ENSMUSG00000042129	Rassf4	3830411C14Rik|AD037|AI586137	Ras association (RalGDS/AF-6) domain family member 4	protein-coding	promoter-TSS
chr6	117167100	117169799	2700	k4b	hc	peak514	promoter-TSS (NM_001012477)	promoter-TSS (NM_001012477)	-85	NM_001012477	20315	Mm.303231	NM_013655	ENSMUSG00000061353	Cxcl12	Pbsf|Scyb12|Sdf1|Tlsf|Tpar1	chemokine (C-X-C motif) ligand 12	protein-coding	promoter-TSS
chr6	122819100	122822199	3100	k4b	hc	peak515	promoter-TSS (NM_021899)	promoter-TSS (NM_021899)	466	NM_021899	60611	Mm.87142	NM_021899	ENSMUSG00000003154	Foxj2	Fhx	forkhead box J2	protein-coding	promoter-TSS
chr6	125215600	125216299	700	k4b	k4b	peak516	promoter-TSS (NM_009496)	promoter-TSS (NM_009496)	369	NM_009496	22317	Mm.32321	NM_009496	ENSMUSG00000030337	Vamp1	Syb-1|Syb1|VAMP-1|lew	vesicle-associated membrane protein 1	protein-coding	promoter-TSS
chr6	128760300	128760599	300	k4b	k4b	peak517	Intergenic	CpG	28191	NM_001159904	17059	Mm.480764	NM_008527	ENSMUSG00000030325	Klrb1c	AI462337|CD161|Klrb1b|Ly-59|Ly55c|Ly59|NK-RP1|NK1.1|NKR-P1.9|NKRP1|NKRP140|Nk-1|Nk-1.2|Nk1|Nk1.2|Nkrp1b|Nkrp1c|ly-55c	killer cell lectin-like receptor subfamily B member 1C	protein-coding	Intergenic
chr6	129533400	129533799	400	k4b	k4b	peak518	promoter-TSS (NR_045270)	promoter-TSS (NR_045270)	-316	NR_045270	100504641	Mm.398286	NR_045270	ENSMUSG00000097675	1700101I11Rik	-	RIKEN cDNA 1700101I11 gene	ncRNA	promoter-TSS
chr6	131433400	131434199	800	k4b	hc	peak519	Intergenic	CpG	-45350	NM_011733	56449	Mm.458000	NM_011733	ENSMUSG00000030189	Ybx3	Csda|Dpba|MSY3|MSY4|Yb2|dbpA|oxyR	Y box protein 3	protein-coding	Intergenic
chr6	134565700	134566599	900	k4b	k4b	peak520	promoter-TSS (NM_008514)	promoter-TSS (NM_008514)	763	NM_008514	16974	Mm.321990	NM_008514	ENSMUSG00000030201	Lrp6	C030016K15Rik|Cd|Gw|ska26|ska<m26Jus>|skax26	low density lipoprotein receptor-related protein 6	protein-coding	promoter-TSS
chr6	134641200	134641399	200	k4b	k4b	peak521	promoter-TSS (NM_026371)	promoter-TSS (NM_026371)	360	NM_026371	67774	Mm.41892	NM_026371	ENSMUSG00000042992	Borcs5	5830457J20Rik|AW124643|Loh12cr1	BLOC-1 related complex subunit 5	protein-coding	promoter-TSS
chr6	137251900	137253399	1500	k4b	hc	peak522	promoter-TSS (NM_001164401)	promoter-TSS (NM_001164401)	351	NM_001164401	19277	Mm.186361	NM_011216	ENSMUSG00000030223	Ptpro	D28|GLEPP1|PTPBK|PTPROt|PTPU2|PTPoc|PTPphi|Ptpn15|R-PTP-O	protein tyrosine phosphatase, receptor type, O	protein-coding	promoter-TSS
chr6	137648600	137649199	600	k4b	hc	peak523	promoter-TSS (NM_001271588)	promoter-TSS (NM_001271588)	385	NM_001271588	13860	Mm.235346	NM_007945	ENSMUSG00000015766	Eps8	AW261790	epidermal growth factor receptor pathway substrate 8	protein-coding	promoter-TSS
chr6	145250600	145251499	900	k4b	hc	peak524	promoter-TSS (NR_045598)	promoter-TSS (NR_045598)	521	NR_045598	100039495	Mm.121014	NR_045598	ENSMUSG00000086013	Gm15706	-	predicted gene 15706	ncRNA	promoter-TSS
chr6	145339200	145339699	500	k4b	k27b	peak525	Intergenic	Intergenic	-48175	NR_003625	381827	Mm.179075	NM_001001987		1700073E17Rik	-	ribosomal protein L7 pseudogene	pseudo	Intergenic
chr6	145339900	145340099	200	k4b	hc	peak526	Intergenic	Intergenic	-47625	NR_003625	381827	Mm.179075	NM_001001987		1700073E17Rik	-	ribosomal protein L7 pseudogene	pseudo	Intergenic
chr7	3423900	3425499	1600	k4b	lc	peak527	promoter-TSS (NM_133183)	promoter-TSS (NM_133183)	38	NM_133183	54378	Mm.424047	NM_133183	ENSMUSG00000078815	Cacng6	2310033H20Rik	calcium channel, voltage-dependent, gamma subunit 6	protein-coding	promoter-TSS
chr7	5051400	5058199	6800	k4b	hc	peak528	promoter-TSS (NM_001290429)	promoter-TSS (NM_001290429)	-1352	NM_001290429	232821	Mm.482157	NM_146178	ENSMUSG00000035228	Ccdc106	BC018462	coiled-coil domain containing 106	protein-coding	promoter-TSS
chr7	6729800	6730399	600	k4b	k4b	peak529	promoter-TSS (NM_008817)	promoter-TSS (NM_008817)	319	NM_008817	18616	Mm.389800	NM_008817	ENSMUSG00000002265	Peg3	AL022617|ASF-1|End4|Gcap4|Pw1|Zfp102|mKIAA0287	paternally expressed 3	protein-coding	promoter-TSS
chr7	16311900	16312799	900	k4b	hc	peak530	exon (NM_133234, exon 2 of 4)	exon (NM_133234, exon 2 of 4)	2767	NM_133234	170770	Mm.7660	NM_133234	ENSMUSG00000002083	Bbc3	PUMA|PUMA/JFY1	BCL2 binding component 3	protein-coding	exon
chr7	16781600	16782599	1000	k4b	k4b	peak531	promoter-TSS (NM_009201)	promoter-TSS (NM_009201)	754	NM_009201	20514	Mm.1056	NM_009201	ENSMUSG00000001918	Slc1a5	AAAT|ASCT2|ATBO|M7V1|M7VS1|R16|RDRC|Slc1a7	solute carrier family 1 (neutral amino acid transporter), member 5	protein-coding	promoter-TSS
chr7	19308800	19310299	1500	k4b	hc	peak532	promoter-TSS (NM_008036)	promoter-TSS (NM_008036)	495	NM_008036	14282	Mm.248335	NM_008036	ENSMUSG00000003545	Fosb	-	FBJ osteosarcoma oncogene B	protein-coding	promoter-TSS
chr7	19382100	19382499	400	k4b	k4b	peak533	promoter-TSS (NM_001363981)	promoter-TSS (NM_001363981)	283	NM_001363981	13871	Mm.36524	NM_007949	ENSMUSG00000030400	Ercc2	AA407812|AU020867|AW240756|CXPD|Ercc-2|Mhdarco15|RCO015|XPD	excision repair cross-complementing rodent repair deficiency, complementation group 2	protein-coding	promoter-TSS
chr7	19402600	19404099	1500	k4b	hc	peak534	promoter-TSS (NM_001286039)	promoter-TSS (NM_001286039)	754	NM_001286039	232943	Mm.213403	NM_146182	ENSMUSG00000040714	Klc3	BC017147|Klct	kinesin light chain 3	protein-coding	promoter-TSS
chr7	19420100	19421299	1200	k4b	hc	peak535	promoter-TSS (NR_073014)	promoter-TSS (NR_073014)	717	NR_073014	100503495	Mm.410762	NR_073014	ENSMUSG00000040705	A930016O22Rik	-	RIKEN cDNA A930016O22 gene	ncRNA	promoter-TSS
chr7	25004800	25006299	1500	k4b	hc	peak536	promoter-TSS (NM_001290469)	promoter-TSS (NM_001290469)	387	NM_001290469	232975	Mm.44101	NM_144921	ENSMUSG00000040907	Atp1a3	Atpa-2	ATPase, Na+/K+ transporting, alpha 3 polypeptide	protein-coding	promoter-TSS
chr7	25394500	25395499	1000	k4b	k4b	peak537	promoter-TSS (NR_015569)	promoter-TSS (NR_015569)	287	NR_015569	654804	Mm.389841	NM_001039540	ENSMUSG00000053714	4732471J01Rik	-	RIKEN cDNA 4732471J01 gene	ncRNA	promoter-TSS
chr7	27363600	27364999	1400	k4b	hc	peak538	exon (NM_001199234, exon 14 of 19)	exon (NM_001199234, exon 14 of 19)	-8292	NM_138676	192192	Mm.21297	NM_138676	ENSMUSG00000089832	Shkbp1	B930062H15Rik|Sb1	Sh3kbp1 binding protein 1	protein-coding	exon
chr7	27445600	27447599	2000	k4b	hc	peak539	promoter-TSS (NM_032610)	promoter-TSS (NM_032610)	-11	NM_032610	80297	Mm.459123	NM_032610	ENSMUSG00000011751	Sptbn4	1700022P15Rik|5830426A08Rik|ROSA62|SpbIV|Spnb4|dyn|lnd|nmf261|nmf379|qv	spectrin beta, non-erythrocytic 4	protein-coding	promoter-TSS
chr7	27448100	27448799	700	k4b	k4b	peak540	promoter-TSS (NM_144923)	promoter-TSS (NM_144923)	472	NM_144923	233016	Mm.24021	NM_144923	ENSMUSG00000040466	Blvrb	-	biliverdin reductase B (flavin reductase (NADPH))	protein-coding	promoter-TSS
chr7	28301200	28302299	1100	k4b	hc	peak541	promoter-TSS (NM_007866)	promoter-TSS (NM_007866)	35	NM_007866	13389	Mm.12896	NM_007866	ENSMUSG00000003436	Dll3	pu|pudgy	delta like canonical Notch ligand 3	protein-coding	promoter-TSS
chr7	28887400	28889299	1900	k4b	hc	peak542	intron (NM_001110807, intron 10 of 20)	intron (NM_001110807, intron 10 of 20)	6694	NM_001110807	60594	Mm.476990	NM_021894	ENSMUSG00000054083	Capn12	CANP 12	calpain 12	protein-coding	intron
chr7	29231300	29233399	2100	k4b	hc	peak543	promoter-TSS (NM_001033525)	promoter-TSS (NM_001033525)	172	NM_001033525	52150	Mm.24877	NM_001033525	ENSMUSG00000046410	Kcnk6	D7Ertd764e|Toss|Twik2	potassium inwardly-rectifying channel, subfamily K, member 6	protein-coding	promoter-TSS
chr7	29853200	29853599	400	k4b	k4b	peak544	promoter-TSS (NM_173738)	promoter-TSS (NM_173738)	248	NM_173738	233057	Mm.296864	NM_173738	ENSMUSG00000050855	Zfp940	-	zinc finger protein 940	protein-coding	promoter-TSS
chr7	30553200	30553799	600	k4b	k4b	peak545	promoter-TSS (NM_001012401)	promoter-TSS (NM_001012401)	199	NM_001012401	243912	Mm.34885	NM_001012401	ENSMUSG00000036854	Hspb6	AA387366|Gm479|Hsp20	heat shock protein, alpha-crystallin-related, B6	protein-coding	promoter-TSS
chr7	36769600	36770999	1400	k4b	k27b	peak546	exon (NM_172298, exon 2 of 2)	exon (NM_172298, exon 2 of 2)	72182	NM_172298	243931	Mm.44141	NM_172298	ENSMUSG00000021217	Tshz3	A630038G13Rik|Tsh3|Zfp537|mKIAA1474|teashirt3	teashirt zinc finger family member 3	protein-coding	exon
chr7	37479400	37480099	700	k4b	lc	peak547	exon (NM_172385, exon 6 of 6)	exon (NM_172385, exon 6 of 6)	290002	NM_172385	243937	Mm.322505	NM_172385	ENSMUSG00000043456	Zfp536	9630010P11Rik|Znf536|mKIAA0390	zinc finger protein 536	protein-coding	exon
chr7	37770600	37773999	3400	k4b	hc	peak548	Intergenic	CpG-13025	-2548	NM_172385	243937	Mm.322505	NM_172385	ENSMUSG00000043456	Zfp536	9630010P11Rik|Znf536|mKIAA0390	zinc finger protein 536	protein-coding	Intergenic
chr7	43490200	43490899	700	k4b	hc	peak549	promoter-TSS (NM_001164518)	promoter-TSS (NM_001164518)	-339	NM_001164518	210094	Mm.228087	NM_001164518	ENSMUSG00000013367	Iglon5	A230106M20Rik|Gm1431	IgLON family member 5	protein-coding	promoter-TSS
chr7	45175900	45176699	800	k4b	hc	peak550	TTS (NM_182993)	TTS (NM_182993)	2997	NR_106022	102465638		NR_106022	ENSMUSG00000106470	Mir7055	mmu-mir-7055	microRNA 7055	ncRNA	TTS
chr7	45361600	45362799	1200	k4b	k4b	peak551	intron (NM_029741, intron 1 of 29)	intron (NM_029741, intron 1 of 29)	-3961	NR_015480	50994	Mm.389897	NM_016664	ENSMUSG00000091510	Mtag2	MAG	metastasis associated gene 2	ncRNA	intron
chr7	45797300	45798699	1400	k4b	hc	peak552	intron (NM_001005511, intron 12 of 15)	intron (NM_001005511, intron 12 of 15)	12620	NM_001290990	381983	Mm.44928	NM_001005511	ENSMUSG00000062044	Lmtk3	BC059845|aatyk3	lemur tyrosine kinase 3	protein-coding	intron
chr7	46098500	46100799	2300	k4b	hc	peak553	promoter-TSS (NM_010602)	promoter-TSS (NM_010602)	587	NM_010602	16514	Mm.333863	NM_010602	ENSMUSG00000096146	Kcnj11	Kir6.2|mBIR	potassium inwardly rectifying channel, subfamily J, member 11	protein-coding	promoter-TSS
chr7	49304000	49304599	600	k4b	hc	peak554	intron (NM_175272, intron 1 of 37)	intron (NM_175272, intron 1 of 37)	58111	NM_175272	78286	Mm.333881	NM_175272	ENSMUSG00000052512	Nav2	5330421F07Rik|AU067780|BQ960892|HELAD1|POMFIL2|RAINB1|RAINB2|Unc53H2|mKIAA3015	neuron navigator 2	protein-coding	intron
chr7	64287700	64288499	800	k4b	hc	peak555	promoter-TSS (NM_172742)	promoter-TSS (NM_172742)	430	NM_172742	233315	Mm.214959	NM_172742	ENSMUSG00000030522	Mtmr10	BB128963|C79734	myotubularin related protein 10	protein-coding	promoter-TSS
chr7	65645100	65645499	400	k4b	k4b	peak556	promoter-TSS (NM_172310)	promoter-TSS (NM_172310)	402	NM_172310	272396	Mm.35127	NM_172310	ENSMUSG00000030515	Tarsl2	A530046H20Rik	threonyl-tRNA synthetase-like 2	protein-coding	promoter-TSS
chr7	66079800	66080199	400	k4b	k4b	peak557	promoter-TSS (NM_024439)	promoter-TSS (NM_024439)	351	NM_024439	109815	Mm.482127	NM_024439	ENSMUSG00000075701	Selenos	1500011E07Rik|C78786|H-4|H-47|H4|H47|Sels|Seps1|Vimp	selenoprotein S	protein-coding	promoter-TSS
chr7	67371700	67372799	1100	k4b	hc	peak558	promoter-TSS (NM_001291192)	promoter-TSS (NM_001291192)	608	NM_001291192	17258	Mm.132788	NM_001033713	ENSMUSG00000030557	Mef2a	A430079H05Rik	myocyte enhancer factor 2A	protein-coding	promoter-TSS
chr7	67758300	67759799	1500	k4b	hc	peak559	promoter-TSS (NM_183312)	promoter-TSS (NM_183312)	692	NM_183312	233335	Mm.60526	NM_183312	ENSMUSG00000030554	Synm	4930412K21Rik|AI852401|Dmn|E130104F11|Syn|Synemin	synemin, intermediate filament protein	protein-coding	promoter-TSS
chr7	67951900	67954699	2800	k4b	hc	peak560	promoter-TSS (NM_010513)	promoter-TSS (NM_010513)	1043	NM_010513	16001	Mm.275742	NM_010513	ENSMUSG00000005533	Igf1r	A330103N21Rik|CD221|D930020L01|IGF-1R|hyft	insulin-like growth factor I receptor	protein-coding	promoter-TSS
chr7	71705500	71705999	500	k4b	hc	peak561	Intergenic	CpG	-203945	NR_130995	78156	Mm.243818	NR_130995	ENSMUSG00000108669	4930441H08Rik	-	RIKEN cDNA 4930441H08 gene	ncRNA	Intergenic
chr7	73322900	73323999	1100	k4b	lc	peak562	intron (NR_040325, intron 1 of 1)	intron (NR_040325, intron 1 of 1)	13070	NR_105062	100505025	Mm.387218	NR_105062	ENSMUSG00000108530	4930429H19Rik	-	RIKEN cDNA 4930429H19 gene	ncRNA	intron
chr7	79464500	79466099	1600	k4b	hc	peak563	promoter-TSS (NM_001360095)	promoter-TSS (NM_001360095)	973	NM_001360095	18975	Mm.3616	NM_017462	ENSMUSG00000039176	Polg	AA409516|PolgA	polymerase (DNA directed), gamma	protein-coding	promoter-TSS
chr7	79742400	79743099	700	k4b	hc	peak564	promoter-TSS (NR_153403)	promoter-TSS (NR_153403)	381	NR_153403	18631	Mm.20615	NM_011068	ENSMUSG00000030545	Pex11a	PEX11alpha	peroxisomal biogenesis factor 11 alpha	protein-coding	promoter-TSS
chr7	79847500	79848199	700	k4b	hc	peak565	promoter-TSS (NM_008486)	promoter-TSS (NM_008486)	360	NM_008486	16790	Mm.4487	NM_008486	ENSMUSG00000039062	Anpep	AP-M|AP-N|Apn|Cd13|P150	alanyl (membrane) aminopeptidase	protein-coding	promoter-TSS
chr7	79934500	79935399	900	k4b	k4b	peak566	promoter-TSS (NM_027420)	promoter-TSS (NM_027420)	314	NM_027420	70420	Mm.34266	NM_027420	ENSMUSG00000039043	Arpin	2610034B18Rik	actin-related protein 2/3 complex inhibitor	protein-coding	promoter-TSS
chr7	81057600	81057999	400	k4b	k4b	peak567	promoter-TSS (NM_054085)	promoter-TSS (NM_054085)	200	NM_054085	116904	Mm.475768	NM_054085	ENSMUSG00000038763	Alpk3	AW319487|D330016D04|MAK|Midori|mKIAA1330	alpha-kinase 3	protein-coding	promoter-TSS
chr7	81571800	81572499	700	k4b	k4b	peak568	promoter-TSS (NM_001004185)	promoter-TSS (NM_001004185)	858	NM_001004185	434204	Mm.181641	NM_001004185	ENSMUSG00000045795	Whamm	BB081391|Whdc1|mKIAA1971	WAS protein homolog associated with actin, golgi membranes and microtubules	protein-coding	promoter-TSS
chr7	88278200	88278599	400	k4b	hc	peak569	promoter-TSS (NM_001311790)	promoter-TSS (NM_001311790)	315	NM_001311790	13032	Mm.89295	NM_009982	ENSMUSG00000030560	Ctsc	AI047818|CatC|DPP1|DPPI	cathepsin C	protein-coding	promoter-TSS
chr7	89403000	89403599	600	k4b	hc	peak570	promoter-TSS (NM_001360746)	promoter-TSS (NM_001360746)	922	NM_001360746	72759	Mm.208477	NM_028343	ENSMUSG00000039428	Tmem135	2810439K08Rik|AW319712|PMP52	transmembrane protein 135	protein-coding	promoter-TSS
chr7	89403800	89404099	300	k4b	k4b	peak571	promoter-TSS (NM_001360746)	promoter-TSS (NM_001360746)	272	NM_001360746	72759	Mm.208477	NM_028343	ENSMUSG00000039428	Tmem135	2810439K08Rik|AW319712|PMP52	transmembrane protein 135	protein-coding	promoter-TSS
chr7	90426600	90427199	600	k4b	k4b	peak572	promoter-TSS (NM_027298)	promoter-TSS (NM_027298)	588	NM_027298	70054	Mm.307198	NM_027298	ENSMUSG00000044362	Ccdc89	1700019B01Rik|AU022100|BOIP	coiled-coil domain containing 89	protein-coding	promoter-TSS
chr7	92635500	92636999	1500	k4b	hc	peak573	promoter-TSS (NM_028665)	promoter-TSS (NM_028665)	892	NM_028665	73845	Mm.73248	NM_028665	ENSMUSG00000041343	Ankrd42	4931426M20|4933417L02Rik|Ikbn	ankyrin repeat domain 42	protein-coding	promoter-TSS
chr7	96209000	96212499	3500	k4b	hc	peak574	promoter-TSS (NM_011858)	promoter-TSS (NM_011858)	113	NM_011858	23966	Mm.254610	NM_011858	ENSMUSG00000048078	Tenm4	Doc4|ELM2|Odz4|R75022|Ten-m4|l(7)-3Rn|l7Rn3|mKIAA1302	teneurin transmembrane protein 4	protein-coding	promoter-TSS
chr7	97081100	97083499	2400	k4b	hc	peak575	promoter-TSS (NM_010248)	promoter-TSS (NM_010248)	549	NM_010248	14389	Mm.42033	NM_010248	ENSMUSG00000004508	Gab2	AI463667|D130058I17Rik|p97	growth factor receptor bound protein 2-associated protein 2	protein-coding	promoter-TSS
chr7	99139400	99141099	1700	k4b	hc	peak576	promoter-TSS (NM_178635)	promoter-TSS (NM_178635)	894	NM_178635	78610	Mm.323072	NM_178635	ENSMUSG00000035354	Uvrag	9530039D02Rik|AI648770|BB124205|Uvrag1|Uvragl	UV radiation resistance associated gene	protein-coding	promoter-TSS
chr7	101816900	101822299	5400	k4b	hc	peak577	promoter-TSS (NM_008887)	promoter-TSS (NM_008887)	1287	NM_008887	11859	Mm.5028	NM_008887	ENSMUSG00000007946	Phox2a	Arix|Phox2|Pmx2|Pmx2a|Px2a	paired-like homeobox 2a	protein-coding	promoter-TSS
chr7	109082600	109083899	1300	k4b	k4b	peak578	promoter-TSS (NM_001038624)	promoter-TSS (NM_001038624)	74	NM_001038624	320360	Mm.71007	NM_178780	ENSMUSG00000048330	Ric3	E130307J04Rik	RIC3 acetylcholine receptor chaperone	protein-coding	promoter-TSS
chr7	109174100	109176199	2100	k4b	hc	peak579	promoter-TSS (NM_001302205)	promoter-TSS (NM_001302205)	57	NM_001302205	109594	Mm.360145	NM_057173	ENSMUSG00000036111	Lmo1	Rbtn-1|Rbtn1|Ttg1	LIM domain only 1	protein-coding	promoter-TSS
chr7	109438400	109440199	1800	k4b	hc	peak580	promoter-TSS (NM_054103)	promoter-TSS (NM_054103)	-247	NM_054103	117229	Mm.389950	NM_054103	ENSMUSG00000031027	Stk33	4921505G21Rik|AW061264	serine/threonine kinase 33	protein-coding	promoter-TSS
chr7	109671500	109671999	500	k4b	k4b	peak581	Intergenic	Intergenic	-31928	NM_020616	57373	Mm.334138	NM_020616	ENSMUSG00000031023	Akip1	BCA3|C11orf17|D7H11orf17|D930014E17Rik|ICRFP703B1614Q5.6|ORF27	A kinase (PRKA) interacting protein 1	protein-coding	Intergenic
chr7	109751700	109752999	1300	k4b	hc	peak582	promoter-TSS (NM_020050)	promoter-TSS (NM_020050)	-87	NM_020050	56786	Mm.240668	NM_020050	ENSMUSG00000031021	Tmem9b	2310004K06Rik|AW539847|D7H11orf15|ICRFP703B1614Q5.3	TMEM9 domain family, member B	protein-coding	promoter-TSS
chr7	111029000	111029599	600	k4b	k4b	peak583	promoter-TSS (NM_009431)	promoter-TSS (NM_009431)	349	NM_009431	22083	Mm.255858	NM_009431	ENSMUSG00000005609	Ctr9	AA409336|Sh2bp1|Tsbp|Tsp|mKIAA0155	CTR9 homolog, Paf1/RNA polymerase II complex component	protein-coding	promoter-TSS
chr7	113765700	113767399	1700	k4b	hc	peak584	promoter-TSS (NM_145584)	promoter-TSS (NM_145584)	552	NM_145584	233744	Mm.334160	NM_145584	ENSMUSG00000038156	Spon1	AI666765|AW455831|BC020531|D330035F22Rik|FSP	spondin 1, (f-spondin) extracellular matrix protein	protein-coding	promoter-TSS
chr7	117380300	117382799	2500	k4b	hc	peak585	promoter-TSS (NM_175645)	promoter-TSS (NM_175645)	571	NM_175645	233781	Mm.461427	NM_175645	ENSMUSG00000030657	Xylt1	8030490L12	xylosyltransferase 1	protein-coding	promoter-TSS
chr7	118488000	118492099	4100	k4b	hc	peak586	exon (NM_001033380, exon 1 of 1)	exon (NM_001033380, exon 1 of 1)	1925	NM_001033380	319622	Mm.323386	NM_001033380	ENSMUSG00000095115	Itpripl2	C130081G24|E030018N11Rik	inositol 1,4,5-triphosphate receptor interacting protein-like 2	protein-coding	exon
chr7	118583600	118585099	1500	k4b	hc	peak587	promoter-TSS (NM_172476)	promoter-TSS (NM_172476)	336	NM_172476	209760	Mm.69380	NM_172476	ENSMUSG00000042246	Tmc7	1700030H01Rik|C230064B05|C630024K23Rik	transmembrane channel-like gene family 7	protein-coding	promoter-TSS
chr7	120597300	120598599	1300	k4b	hc	peak588	promoter-TSS (NR_024324)	promoter-TSS (NR_024324)	325	NR_024324	78552	Mm.289190	NR_024324	ENSMUSG00000044141	E130201H02Rik	-	Y box protein 1 pseudogene	pseudo	promoter-TSS
chr7	120981500	120982199	700	k4b	k4b	peak589	promoter-TSS (NM_007672)	promoter-TSS (NM_007672)	462	NM_007672	12585	Mm.1640	NM_007672	ENSMUSG00000030878	Cdr2	AA617262	cerebellar degeneration-related 2	protein-coding	promoter-TSS
chr7	121034700	121035599	900	k4b	k4b	peak590	promoter-TSS (NM_021554)	promoter-TSS (NM_021554)	705	NM_021554	59052	Mm.29122	NM_021554	ENSMUSG00000030876	Mettl9	0610012D09Rik|AA517660|Drev|MNCb-5680	methyltransferase like 9	protein-coding	promoter-TSS
chr7	121734400	121735399	1000	k4b	hc	peak591	promoter-TSS (NM_011326)	promoter-TSS (NM_011326)	421	NM_011326	20278	Mm.35247	NM_011326	ENSMUSG00000000216	Scnn1g	SCNEG	sodium channel, nonvoltage-gated 1 gamma	protein-coding	promoter-TSS
chr7	123369100	123369799	700	k4b	k4b	peak592	promoter-TSS (NM_001122643)	promoter-TSS (NM_001122643)	465	NM_001122643	70497	Mm.403318	NM_144529	ENSMUSG00000030766	Arhgap17	5730403H17Rik|Nadrin|Nadrin2|Rich1|Wbp15	Rho GTPase activating protein 17	protein-coding	promoter-TSS
chr7	125552300	125553399	1100	k4b	hc	peak593	promoter-TSS (NM_001363983)	promoter-TSS (NM_001363983)	579	NM_001363983	16190	Mm.233802	NM_001008700	ENSMUSG00000030748	Il4ra	CD124|Il4r	interleukin 4 receptor, alpha	protein-coding	promoter-TSS
chr7	125706800	125707199	400	k4b	k4b	peak594	promoter-TSS (NM_207239)	promoter-TSS (NM_207239)	688	NM_207239	233863	Mm.294173	NM_207239	ENSMUSG00000032777	Gtf3c1	-	general transcription factor III C 1	protein-coding	promoter-TSS
chr7	127386200	127387099	900	k4b	k4b	peak595	promoter-TSS (NM_030226)	promoter-TSS (NM_030226)	516	NM_030226	78921	Mm.200950	NM_030226	ENSMUSG00000030823	9130019O22Rik	-	RIKEN cDNA 9130019O22 gene	protein-coding	promoter-TSS
chr7	127405100	127406699	1600	k4b	hc	peak596	promoter-TSS (NM_146203)	promoter-TSS (NM_146203)	922	NM_146203	233893	Mm.297097	NM_146203	ENSMUSG00000045757	Zfp764	8030466O12Rik	zinc finger protein 764	protein-coding	promoter-TSS
chr7	127875900	127876599	700	k4b	k4b	peak597	promoter-TSS (NM_146259)	promoter-TSS (NM_146259)	586	NM_146259	244219	Mm.207872	NM_146259	ENSMUSG00000049728	Zfp668	BC030314|E130018B19Rik|Znf668	zinc finger protein 668	protein-coding	promoter-TSS
chr7	132599400	132600299	900	k4b	hc	peak598	promoter-TSS (NM_009123)	promoter-TSS (NM_009123)	-213	NM_009123	20231	Mm.334281	NM_009123	ENSMUSG00000048528	Nkx1-2	Nkx-1.1|Nkx-1.2|Sax1	NK1 homeobox 2	protein-coding	promoter-TSS
chr7	132812000	132814499	2500	k4b	hc	peak599	promoter-TSS (NM_212473)	promoter-TSS (NM_212473)	-54	NM_212473	77938	Mm.225649	NM_175268	ENSMUSG00000030956	Fam53b	A930008G19Rik|mKIAA0140	family with sequence similarity 53, member B	protein-coding	promoter-TSS
chr7	132931200	132932199	1000	k4b	k4b	peak600	promoter-TSS (NM_001362198)	promoter-TSS (NM_001362198)	524	NM_001362198	360216	Mm.389984	NM_207302	ENSMUSG00000030967	Zranb1	9330160G10Rik|D7Wsu87e|Gm1956|Trabid	zinc finger, RAN-binding domain containing 1	protein-coding	promoter-TSS
chr7	134936500	134939399	2900	k4b	hc	peak601	promoter-TSS (NM_001143802)	promoter-TSS (NM_001143802)	480	NM_001143802	627214	Mm.323610	NM_001143802	ENSMUSG00000073805	Insyn2a	B830028B13Rik|Fam196a|InSyn2	inhibitory synaptic factor 2A	protein-coding	promoter-TSS
chr7	139389200	139390599	1400	k4b	hc	peak602	promoter-TSS (NM_001127363)	promoter-TSS (NM_001127363)	791	NM_001127363	212111	Mm.28308	NM_183144	ENSMUSG00000025477	Inpp5a	-	inositol polyphosphate-5-phosphatase A	protein-coding	promoter-TSS
chr7	140047600	140050199	2600	k4b	hc	peak603	promoter-TSS (NM_010836)	promoter-TSS (NM_010836)	188	NM_010836	17703	Mm.4816	NM_010836	ENSMUSG00000025469	Msx3	AI323377	msh homeobox 3	protein-coding	promoter-TSS
chr7	140070000	140071399	1400	k4b	lc	peak604	intron (NM_001190386, intron 5 of 6)	CpG	11601	NM_001190386	68566	Mm.44241	NM_026769	ENSMUSG00000025468	Caly	0710001P07Rik|1110004A22Rik|Calcyon|Drd1ip	calcyon neuron-specific vesicular protein	protein-coding	intron
chr7	140787200	140787799	600	k4b	k4b	peak605	promoter-TSS (NM_001143765)	promoter-TSS (NM_001143765)	354	NM_001143765	74075	Mm.46102	NM_001143765	ENSMUSG00000025480	Syce1	4933406J07Rik	synaptonemal complex central element protein 1	protein-coding	promoter-TSS
chr7	141268700	141269299	600	k4b	hc	peak606	TTS (NM_028069)	TTS (NM_028069)	-2576	NM_001252600	54123	Mm.3233	NM_016850	ENSMUSG00000025498	Irf7	-	interferon regulatory factor 7	protein-coding	TTS
chr7	141481400	141481899	500	k4b	hc	peak607	intron (NM_001252588, intron 1 of 7)	intron (NM_001252588, intron 1 of 7)	5270	NM_001252588	64540	Mm.489619	NM_053082	ENSMUSG00000025511	Tspan4	AI325509|AI746565|D130042I01Rik|NAG-2|Tm4sf7|Tspan-4	tetraspanin 4	protein-coding	intron
chr7	141482100	141483799	1700	k4b	hc	peak608	intron (NM_053082, intron 2 of 7)	intron (NM_053082, intron 2 of 7)	6570	NM_001252588	64540	Mm.489619	NM_053082	ENSMUSG00000025511	Tspan4	AI325509|AI746565|D130042I01Rik|NAG-2|Tm4sf7|Tspan-4	tetraspanin 4	protein-coding	intron
chr7	141562300	141562899	600	k4b	k4b	peak609	promoter-TSS (NM_007459)	promoter-TSS (NM_007459)	420	NM_007459	11772	Mm.253090	NM_007459	ENSMUSG00000002957	Ap2a2	2410074K14Rik|AF006990|AW146353|Adtab|C78001|L25	adaptor-related protein complex 2, alpha 2 subunit	protein-coding	promoter-TSS
chr7	141948100	141949499	1400	k4b	hc	peak610	promoter-TSS (NM_001009930)	promoter-TSS (NM_001009930)	-951	NM_001009930	75770	Mm.274868	NM_029426	ENSMUSG00000053046	Brsk2	4833424K13Rik|SAD-A|SADA	BR serine/threonine kinase 2	protein-coding	promoter-TSS
chr7	142282100	142283999	1900	k4b	hc	peak611	Intergenic	ERVB4_1C-LTR_Mm|LTR|ERVK	-8687	NM_001199309	100043627	Mm.388589	NM_001199309	ENSMUSG00000056885	Gm4559	-	predicted gene 4559	protein-coding	Intergenic
chr7	142284200	142284799	600	k4b	hc	peak612	Intergenic	ERVB4_1-I_MM-int|LTR|ERVK	-10137	NM_001199309	100043627	Mm.388589	NM_001199309	ENSMUSG00000056885	Gm4559	-	predicted gene 4559	protein-coding	Intergenic
chr7	144409500	144411099	1600	k4b	k27b	peak613	exon (NM_001113373, exon 15 of 16)	exon (NM_001113373, exon 15 of 16)	60635	NM_007803	13043	Mm.205601	NM_007803	ENSMUSG00000031078	Cttn	1110020L01Rik|Ems1	cortactin	protein-coding	exon
chr8	3630400	3631799	1400	k4b	hc	peak614	promoter-TSS (NM_001357168)	promoter-TSS (NM_001357168)	-9	NM_001357168	20911	Mm.7247	NM_011503	ENSMUSG00000004626	Stxbp2	C79054|Munc-18-2|Munc-18b|Munc18b|Sxtbp2|Sxtp2|Unc18-2|Unc18b|muSec1	syntaxin binding protein 2	protein-coding	promoter-TSS
chr8	4166600	4167899	1300	k4b	hc	peak615	promoter-TSS (NM_001368792)	promoter-TSS (NM_001368792)	683	NM_001368792	213027	Mm.437106	NM_153536	ENSMUSG00000011832	Evi5l	1700084G18Rik|2310039H16Rik|3110007G05Rik|B130050I23Rik	ecotropic viral integration site 5 like	protein-coding	promoter-TSS
chr8	8659100	8661199	2100	k4b	hc	peak616	promoter-TSS (NM_001368299)	promoter-TSS (NM_001368299)	1092	NM_001368299	13642	Mm.209813	NM_010111	ENSMUSG00000001300	Efnb2	ELF-2|Epl5|Eplg5|Htk-L|LERK-5|Lerk5|NLERK-1	ephrin B2	protein-coding	promoter-TSS
chr8	8661400	8661899	500	k4b	k4b	peak617	promoter-TSS (NM_010111)	promoter-TSS (NM_010111)	-408	NM_010111	13642	Mm.209813	NM_010111	ENSMUSG00000001300	Efnb2	ELF-2|Epl5|Eplg5|Htk-L|LERK-5|Lerk5|NLERK-1	ephrin B2	protein-coding	promoter-TSS
chr8	9770100	9773099	3000	k4b	hc	peak618	promoter-TSS (NM_001347127)	promoter-TSS (NM_001347127)	-443	NM_001347127	270028	Mm.268163	NM_173446	ENSMUSG00000079157	Fam155a	6430500D16|AW121567|Tmem28	family with sequence similarity 155, member A	protein-coding	promoter-TSS
chr8	11311300	11314199	2900	k4b	hc	peak619	promoter-TSS (NM_009932)	promoter-TSS (NM_009932)	-55	NM_009932	12827	Mm.181021	NM_009932	ENSMUSG00000031503	Col4a2	Col4a-2	collagen, type IV, alpha 2	protein-coding	promoter-TSS
chr8	11476500	11480099	3600	k4b	hc	peak620	promoter-TSS (NM_011227)	promoter-TSS (NM_011227)	340	NM_011227	19332	Mm.37632	NM_011227	ENSMUSG00000031504	Rab20	AA536966|D8Ertd350e	RAB20, member RAS oncogene family	protein-coding	promoter-TSS
chr8	12672300	12673199	900	k4b	k4b	peak621	promoter-TSS (NM_198031)	promoter-TSS (NM_198031)	-650	NM_198031	259279	Mm.142095	NM_198031	ENSMUSG00000000759	Tubgcp3	GCP3|Spc98p	tubulin, gamma complex associated protein 3	protein-coding	promoter-TSS
chr8	13159300	13159999	700	k4b	k4b	peak622	promoter-TSS (NM_010684)	promoter-TSS (NM_010684)	489	NM_010684	16783	Mm.16716	NM_010684	ENSMUSG00000031447	Lamp1	CD107a|LGP-120|LGP-A|Lamp-1|P2B|Perk	lysosomal-associated membrane protein 1	protein-coding	promoter-TSS
chr8	13757800	13758099	300	k4b	k4b	peak623	promoter-TSS (NM_001357247)	promoter-TSS (NM_001357247)	294	NM_001357247	69957	Mm.182412	NM_027276	ENSMUSG00000038416	Cdc16	2700071J12Rik|2810431D22Rik|APC6	CDC16 cell division cycle 16	protein-coding	promoter-TSS
chr8	22226700	22228099	1400	k4b	hc	peak624	promoter-TSS (NM_001293688)	promoter-TSS (NM_001293688)	97	NM_001293688	56229	Mm.32067	NM_019576	ENSMUSG00000031480	Thsd1	4833423O18Rik|Tmtsp	thrombospondin, type I, domain 1	protein-coding	promoter-TSS
chr8	22593200	22593699	500	k4b	k4b	peak625	promoter-TSS (NM_001198998)	promoter-TSS (NM_001198998)	363	NM_001198998	22335	Mm.227704	NM_011696	ENSMUSG00000008892	Vdac3	-	voltage-dependent anion channel 3	protein-coding	promoter-TSS
chr8	26975900	26980699	4800	k4b	hc	peak626	promoter-TSS (NM_001110508)	promoter-TSS (NM_001110508)	964	NM_001110508	353310	Mm.212469	NM_001101502	ENSMUSG00000085795	Zfp703	1110032O19Rik|AI430822|AL022941|Csmn1|End2|Zeppo1|Znf703|Zpo1	zinc finger protein 703	protein-coding	promoter-TSS
chr8	27172400	27174599	2200	k4b	lc	peak627	promoter-TSS (NM_001080813)	promoter-TSS (NM_001080813)	1146	NM_001080813	75767	Mm.205335	NM_029423	ENSMUSG00000031488	Rab11fip1	2010200K21Rik|4833414G05Rik|Rcp	RAB11 family interacting protein 1 (class I)	protein-coding	promoter-TSS
chr8	31088800	31090899	2100	k4b	hc	peak628	promoter-TSS (NM_025869)	promoter-TSS (NM_025869)	323	NM_025869	66959	Mm.23916	NM_025869	ENSMUSG00000039661	Dusp26	2310043K02Rik|Skrp3	dual specificity phosphatase 26 (putative)	protein-coding	promoter-TSS
chr8	31111900	31112799	900	k4b	hc	peak629	promoter-TSS (NM_001368375)	promoter-TSS (NM_001368375)	523	NM_001368375	68867	Mm.29532	NM_175136	ENSMUSG00000039328	Rnf122	1110063C11Rik	ring finger protein 122	protein-coding	promoter-TSS
chr8	34965000	34965599	600	k4b	k4b	peak630	promoter-TSS (NM_175091)	promoter-TSS (NM_175091)	390	NM_175091	21951	Mm.88364	NM_175091	ENSMUSG00000031529	Tnks	4930554K12Rik|AI662855|ARTD5|C86528|D130072O21Rik|TANK1|mTNKS1	tankyrase, TRF1-interacting ankyrin-related ADP-ribose polymerase	protein-coding	promoter-TSS
chr8	35824900	35826699	1800	k4b	hc	peak631	promoter-TSS (NM_027998)	promoter-TSS (NM_027998)	759	NM_027998	71908	Mm.37817	NM_027998	ENSMUSG00000055976	Cldn23	2310014B08Rik	claudin 23	protein-coding	promoter-TSS
chr8	36993600	36994099	500	k4b	k4b	peak632	promoter-TSS (NM_001039220)	promoter-TSS (NM_001039220)	275	NM_001039220	621080	Mm.373292	NM_001039220	ENSMUSG00000074384	AI429214	-	expressed sequence AI429214	protein-coding	promoter-TSS
chr8	40423200	40425299	2100	k4b	hc	peak633	promoter-TSS (NM_001357249)	promoter-TSS (NM_001357249)	435	NM_001357249	70546	Mm.34326	NM_178395	ENSMUSG00000039470	Zdhhc2	5730415P04Rik|6430583A19Rik|DHHC-2	zinc finger, DHHC domain containing 2	protein-coding	promoter-TSS
chr8	40926400	40926899	500	k4b	k4b	peak634	promoter-TSS (NM_026840)	promoter-TSS (NM_026840)	417	NM_026840	68797	Mm.284246	NM_026840	ENSMUSG00000031595	Pdgfrl	1110039P19Rik|AV013190	platelet-derived growth factor receptor-like	protein-coding	promoter-TSS
chr8	41133200	41133899	700	k4b	k4b	peak635	promoter-TSS (NM_001005863)	promoter-TSS (NM_001005863)	176	NM_001005863	102103	Mm.149438	NM_001005863	ENSMUSG00000045636	Mtus1	AI481402|ATBP135|Atip1|B430010I23Rik|B430305I03Rik|C85752|Cctsg1-440|MD44|MTSG1|mKIAA1288	mitochondrial tumor suppressor 1	protein-coding	promoter-TSS
chr8	41134100	41134299	200	k4b	k4b	peak636	promoter-TSS (NM_001005863)	promoter-TSS (NM_001005863)	-474	NM_001005863	102103	Mm.149438	NM_001005863	ENSMUSG00000045636	Mtus1	AI481402|ATBP135|Atip1|B430010I23Rik|B430305I03Rik|C85752|Cctsg1-440|MD44|MTSG1|mKIAA1288	mitochondrial tumor suppressor 1	protein-coding	promoter-TSS
chr8	45627700	45628199	500	k4b	k4b	peak637	promoter-TSS (NM_001310707)	promoter-TSS (NM_001310707)	199	NM_001310707	234214	Mm.211096	NM_172752	ENSMUSG00000031626	Sorbs2	2010203O03Rik|9430041O17Rik|A530071H08|Argbp2|mKIAA0777|nArgBP2	sorbin and SH3 domain containing 2	protein-coding	promoter-TSS
chr8	46150800	46153599	2800	k4b	hc	peak638	Intergenic	GC_rich|Low_complexity|Low_complexity	-11451	NM_025747	66756	Mm.133623	NM_025747	ENSMUSG00000031631	Cfap97	1110068E21Rik|4933411K20Rik|AW049273|Kiaa1430	cilia and flagella associated protein 97	protein-coding	Intergenic
chr8	46209600	46210799	1200	k4b	hc	peak639	promoter-TSS (NM_007450)	promoter-TSS (NM_007450)	862	NM_007450	11739	Mm.16228	NM_007450	ENSMUSG00000031633	Slc25a4	AU019225|Ant1|mANC1	solute carrier family 25 (mitochondrial carrier, adenine nucleotide translocator), member 4	protein-coding	promoter-TSS
chr8	46471100	46472299	1200	k4b	hc	peak640	promoter-TSS (NM_007981)	promoter-TSS (NM_007981)	663	NM_007981	14081	Mm.210323	NM_007981	ENSMUSG00000018796	Acsl1	Acas|Acas1|Acs|FACS|Facl2|LACS 1|LACS1	acyl-CoA synthetase long-chain family member 1	protein-coding	promoter-TSS
chr8	47533800	47534399	600	k4b	k4b	peak641	promoter-TSS (NM_203507)	promoter-TSS (NM_203507)	455	NM_203507	192174	Mm.273081	NM_203507	ENSMUSG00000031568	Rwdd4a	BC016198|Gm1942|Rwdd4	RWD domain containing 4A	protein-coding	promoter-TSS
chr8	56294300	56295499	1200	k4b	hc	peak642	promoter-TSS (NM_008278)	promoter-TSS (NM_008278)	348	NM_008278	15446	Mm.18832	NM_008278	ENSMUSG00000031613	Hpgd	15-PGDH|AV026552	hydroxyprostaglandin dehydrogenase 15 (NAD)	protein-coding	promoter-TSS
chr8	57651000	57652899	1900	k4b	hc	peak643	promoter-TSS (NR_040698)	promoter-TSS (NR_040698)	197	NR_040698	100502619	Mm.393851	NR_040698		AW046200	-	expressed sequence AW046200	ncRNA	promoter-TSS
chr8	60505900	60506299	400	k4b	hc	peak644	promoter-TSS (NM_011834)	promoter-TSS (NM_011834)	-24	NM_011834	23923	Mm.35020	NM_011834	ENSMUSG00000057228	Aadat	AI875679|Aadt|KATII|Kat2|Kyat2|mKat-2	aminoadipate aminotransferase	protein-coding	promoter-TSS
chr8	61223500	61225399	1900	k4b	hc	peak645	promoter-TSS (NM_021506)	promoter-TSS (NM_021506)	279	NM_021506	59009	Mm.27949	NM_021506	ENSMUSG00000031642	Sh3rf1	2200003J05Rik|Posh|R75531|Sh3md2	SH3 domain containing ring finger 1	protein-coding	promoter-TSS
chr8	64204000	64207099	3100	k4b	hc	peak646	promoter-TSS (NM_009390)	promoter-TSS (NM_009390)	458	NM_009390	21892	Mm.418367	NM_009390	ENSMUSG00000053626	Tll1	Tll|Tll-1|b2b2476Clo	tolloid-like	protein-coding	promoter-TSS
chr8	66860800	66861099	300	k4b	k4b	peak647	promoter-TSS (NM_001163564)	promoter-TSS (NM_001163564)	733	NM_001163564	234344	Mm.334561	NM_001163564	ENSMUSG00000014907	Naf1	Gm174	nuclear assembly factor 1 ribonucleoprotein	protein-coding	promoter-TSS
chr8	68061700	68062799	1100	k4b	hc	peak648	Intergenic	CpG	-87676	NM_177698	234353	Mm.32525	NM_027626	ENSMUSG00000030465	Psd3	4931420C21Rik|AI661273|BC003498|D430018P08|EFA6D	pleckstrin and Sec7 domain containing 3	protein-coding	Intergenic
chr8	69654500	69655699	1200	k4b	hc	peak649	promoter-TSS (NM_001177527)	promoter-TSS (NM_001177527)	544	NM_001177527	636741	Mm.480188	NM_001177527	ENSMUSG00000091764	Zfp964	4732490P12|EG636741|Gm7187	zinc finger protein 964	protein-coding	promoter-TSS
chr8	69808900	69809299	400	k4b	hc	peak650	promoter-TSS (NM_198101)	promoter-TSS (NM_198101)	413	NM_198101	78816	Mm.324305	NM_198101	ENSMUSG00000036246	Gmip	5031419I10Rik	Gem-interacting protein	protein-coding	promoter-TSS
chr8	70072900	70073599	700	k4b	k4b	peak651	promoter-TSS (NM_181540)	promoter-TSS (NM_181540)	326	NM_181540	107770	Mm.37974	NM_181540	ENSMUSG00000036151	Tm6sf2	-	transmembrane 6 superfamily member 2	protein-coding	promoter-TSS
chr8	70791300	70792399	1100	k4b	lc	peak652	promoter-TSS (NM_199308)	promoter-TSS (NM_199308)	583	NM_199308	546071	Mm.250731	NM_199308	ENSMUSG00000031833	Mast3	BC024265|mKIAA0561	microtubule associated serine/threonine kinase 3	protein-coding	promoter-TSS
chr8	70798200	70798799	600	k4b	lc	peak653	promoter-TSS (NR_106099)	promoter-TSS (NR_106099)	365	NR_106099	102466823		NR_106099	ENSMUSG00000099031	Mir7240	Gm27487|mmu-mir-7240	microRNA 7240	ncRNA	promoter-TSS
chr8	71460800	71463599	2800	k4b	hc	peak654	promoter-TSS (NM_022419)	promoter-TSS (NM_022419)	1457	NM_022419	64296	Mm.276383	NM_022419	ENSMUSG00000007950	Abhd8	0910001L24Rik|AB030191	abhydrolase domain containing 8	protein-coding	promoter-TSS
chr8	85492600	85493899	1300	k4b	hc	peak655	promoter-TSS (NM_173866)	promoter-TSS (NM_173866)	674	NM_173866	108682	Mm.127905	NM_173866	ENSMUSG00000031700	Gpt2	4631422C05Rik|ALT2|AU014768|AU041193|C87201	glutamic pyruvate transaminase (alanine aminotransferase) 2	protein-coding	promoter-TSS
chr8	88271900	88273599	1700	k4b	hc	peak656	promoter-TSS (NM_007406)	promoter-TSS (NM_007406)	347	NM_007406	11513	Mm.288206	NM_007406	ENSMUSG00000031659	Adcy7	AA407758	adenylate cyclase 7	protein-coding	promoter-TSS
chr8	90347000	90349099	2100	k4b	hc	peak657	promoter-TSS (NM_172913)	promoter-TSS (NM_172913)	202	NM_172913	244579	Mm.302755	NM_172913	ENSMUSG00000043668	Tox3	500-9|BC052044|C230068E13|CAGF9|Tnrc9	TOX high mobility group box family member 3	protein-coding	promoter-TSS
chr8	92356400	92360899	4500	k4b	hc	peak658	promoter-TSS (NM_018826)	promoter-TSS (NM_018826)	854	NM_018826	54352	Mm.101153	NM_018826	ENSMUSG00000031737	Irx5	-	Iroquois homeobox 5	protein-coding	promoter-TSS
chr8	92827100	92827899	800	k4b	hc	peak659	promoter-TSS (NM_008610)	promoter-TSS (NM_008610)	203	NM_008610	17390	Mm.29564	NM_008610	ENSMUSG00000031740	Mmp2	Clg4a|GelA|MMP-2	matrix metallopeptidase 2	protein-coding	promoter-TSS
chr8	94666800	94667299	500	k4b	k4b	peak660	promoter-TSS (NM_024269)	promoter-TSS (NM_024269)	-41	NM_024269	107566	Mm.393247	NM_024191	ENSMUSG00000031776	Arl2bp	1700010P10Rik|1700027H16Rik|6330544B05Rik|AI482273|AI849834|BART|Bart1	ADP-ribosylation factor-like 2 binding protein	protein-coding	promoter-TSS
chr8	95137200	95137699	500	k4b	k4b	peak661	intron (NM_010631, intron 2 of 19)	intron (NM_010631, intron 2 of 19)	5090	NM_010631	16582	Mm.378951	NM_010631	ENSMUSG00000031788	Kifc3	AI325457|BB123200	kinesin family member C3	protein-coding	intron
chr8	95633600	95634199	600	k4b	k4b	peak662	promoter-TSS (NM_030198)	promoter-TSS (NM_030198)	341	NM_030198	78833	Mm.35546	NM_030198	ENSMUSG00000031669	Gins3	2700085M18Rik|AI616142	GINS complex subunit 3 (Psf3 homolog)	protein-coding	promoter-TSS
chr8	105707500	105708099	600	k4b	k4b	peak663	promoter-TSS (NM_198299)	promoter-TSS (NM_198299)	408	NM_198299	102124	Mm.276087	NM_198299	ENSMUSG00000013155	Enkd1	AI606951|E130303B06Rik	enkurin domain containing 1	protein-coding	promoter-TSS
chr8	106169900	106170099	200	k4b	hc	peak664	promoter-TSS (NM_001357381)	promoter-TSS (NM_001357381)	1079	NM_001357381	330836	Mm.46749	NM_178798	ENSMUSG00000031904	Slc7a6	AI643885|LAT-2|LAT3|y+LAT-2	solute carrier family 7 (cationic amino acid transporter, y+ system), member 6	protein-coding	promoter-TSS
chr8	107031400	107032199	800	k4b	k4b	peak665	promoter-TSS (NM_126165)	promoter-TSS (NM_126165)	531	NM_126165	116733	Mm.236004	NM_126165	ENSMUSG00000031913	Vps4a	4930589C15Rik|AI325971|AW553189	vacuolar protein sorting 4A	protein-coding	promoter-TSS
chr8	109693400	109693699	300	k4b	hc	peak666	promoter-TSS (NM_001361562)	promoter-TSS (NM_001361562)	-256	NM_001361562	71955	Mm.290036	NM_028018	ENSMUSG00000031729	Ist1	2400003C14Rik|AW536298|mKIAA0174	increased sodium tolerance 1 homolog (yeast)	protein-coding	promoter-TSS
chr8	109704600	109705399	800	k4b	hc	peak667	promoter-TSS (NM_001363381)	promoter-TSS (NM_001363381)	-508	NM_001363381	75871	Mm.180410	NM_029468	ENSMUSG00000031728	Zfp821	4930566A11Rik|Znf821	zinc finger protein 821	protein-coding	promoter-TSS
chr8	109706100	109706999	900	k4b	k4b	peak668	promoter-TSS (NM_001363382)	promoter-TSS (NM_001363382)	531	NM_001363382	75871	Mm.180410	NM_029468	ENSMUSG00000031728	Zfp821	4930566A11Rik|Znf821	zinc finger protein 821	protein-coding	promoter-TSS
chr8	109736900	109737699	800	k4b	k4b	peak669	promoter-TSS (NM_001080930)	promoter-TSS (NM_001080930)	480	NM_001080930	52335	Mm.276770	NM_001080930	ENSMUSG00000069895	Atxn1l	AW558552|Boat|C330011L24Rik|D6Mgi37|D8Ertd587e	ataxin 1-like	protein-coding	promoter-TSS
chr8	109779600	109779799	200	k4b	k4b	peak670	promoter-TSS (NM_001301211)	promoter-TSS (NM_001301211)	1117	NM_001301211	11765	Mm.37210	NM_009677	ENSMUSG00000031731	Ap1g1	AA409002|AU041323|AW551707|Adtg|D8Ertd374e	adaptor protein complex AP-1, gamma 1 subunit	protein-coding	promoter-TSS
chr8	109961200	109962199	1000	k4b	hc	peak671	promoter-TSS (NM_028584)	promoter-TSS (NM_028584)	505	NM_028584	73608	Mm.86833	NM_028584	ENSMUSG00000001672	Marveld3	1810006A16Rik|AI642133|Marvd3|Mrvldc3	MARVEL (membrane-associating) domain containing 3	protein-coding	promoter-TSS
chr8	110167500	110168199	700	k4b	k27b	peak672	promoter-TSS (NM_007586)	promoter-TSS (NM_007586)	362	NM_007586	12308	Mm.2755	NM_007586	ENSMUSG00000003657	Calb2	CR	calbindin 2	protein-coding	promoter-TSS
chr8	110168400	110168599	200	k4b	k27b	peak673	promoter-TSS (NM_001368294)	promoter-TSS (NM_001368294)	-288	NM_001368294	12308	Mm.2755	NM_007586	ENSMUSG00000003657	Calb2	CR	calbindin 2	protein-coding	promoter-TSS
chr8	110997100	110997799	700	k4b	k4b	peak674	promoter-TSS (NM_007916)	promoter-TSS (NM_007916)	373	NM_007916	13680	Mm.287901	NM_007916	ENSMUSG00000015023	Ddx19a	DBP5|Ddx19|Eif4a-rs1	DEAD (Asp-Glu-Ala-Asp) box polypeptide 19a	protein-coding	promoter-TSS
chr8	111536700	111538199	1500	k4b	hc	peak675	promoter-TSS (NM_001363488)	promoter-TSS (NM_001363488)	810	NM_001363488	170737	Mm.271578	NM_133206	ENSMUSG00000033545	Znrf1	B830022L21Rik|Rnf42|Zrfp1|nin283	zinc and ring finger 1	protein-coding	promoter-TSS
chr8	112011500	112012899	1400	k4b	k4b	peak676	promoter-TSS (NM_020584)	promoter-TSS (NM_020584)	841	NM_020584	57321	Mm.213064	NM_020584	ENSMUSG00000033430	Terf2ip	Rap1	telomeric repeat binding factor 2, interacting protein	protein-coding	promoter-TSS
chr8	117156800	117157799	1000	k4b	k4b	peak677	promoter-TSS (NM_001081151)	promoter-TSS (NM_001081151)	-681	NM_001081151	209239	Mm.132992	NM_001081151	ENSMUSG00000052557	Gan	A330045G18|gigaxonin	giant axonal neuropathy	protein-coding	promoter-TSS
chr8	119446700	119449099	2400	k4b	hc	peak678	promoter-TSS (NM_054095)	promoter-TSS (NM_054095)	1181	NM_054095	117148	Mm.356184	NM_054095	ENSMUSG00000031837	Necab2	Efcbp2	N-terminal EF-hand calcium binding protein 2	protein-coding	promoter-TSS
chr8	120734900	120736199	1300	k4b	hc	peak679	promoter-TSS (NM_008320)	promoter-TSS (NM_008320)	-808	NM_008320	15900	Mm.334861	NM_008320	ENSMUSG00000041515	Irf8	AI893568|ICSBP|IRF-8|Icsbp1|Myls	interferon regulatory factor 8	protein-coding	promoter-TSS
chr8	120736400	120737199	800	k4b	hc	peak680	promoter-TSS (NM_008320)	promoter-TSS (NM_008320)	442	NM_008320	15900	Mm.334861	NM_008320	ENSMUSG00000041515	Irf8	AI893568|ICSBP|IRF-8|Icsbp1|Myls	interferon regulatory factor 8	protein-coding	promoter-TSS
chr8	121107800	121108199	400	k4b	k4b	peak681	promoter-TSS (NM_172761)	promoter-TSS (NM_172761)	379	NM_172761	234814	Mm.31690	NM_172761	ENSMUSG00000031816	Mthfsd	AW049977|BC052066|C920004D05	methenyltetrahydrofolate synthetase domain containing	protein-coding	promoter-TSS
chr8	121906300	121907599	1300	k4b	k4b	peak682	promoter-TSS (NM_011404)	promoter-TSS (NM_011404)	736	NM_011404	20539	Mm.22374	NM_011404	ENSMUSG00000040010	Slc7a5	4F2LC|D0H16S474E|LAT1|TA1	solute carrier family 7 (cationic amino acid transporter, y+ system), member 5	protein-coding	promoter-TSS
chr8	122459800	122460599	800	k4b	hc	peak683	promoter-TSS (NM_013914)	promoter-TSS (NM_013914)	489	NM_013914	30927	Mm.103673	NM_013914	ENSMUSG00000006587	Snai3	AI643946|Smuc|Zfp293	snail family zinc finger 3	protein-coding	promoter-TSS
chr8	122474700	122475999	1300	k4b	k4b	peak684	promoter-TSS (NM_001368370)	promoter-TSS (NM_001368370)	374	NM_001368370	68718	Mm.34356	NM_001033142	ENSMUSG00000014470	Rnf166	1110031E24Rik|AW555115|Zfp313l	ring finger protein 166	protein-coding	promoter-TSS
chr8	123858500	123860799	2300	k4b	hc	peak685	promoter-TSS (NM_028536)	promoter-TSS (NM_028536)	559	NM_028536	73420	Mm.157746	NM_028536	ENSMUSG00000031971	Ccsap	1700054N08Rik|AI853424	centriole, cilia and spindle associated protein	protein-coding	promoter-TSS
chr8	124231500	124233199	1700	k4b	hc	peak686	promoter-TSS (NM_139272)	promoter-TSS (NM_139272)	956	NM_139272	108148	Mm.33808	NM_139272	ENSMUSG00000089704	Galnt2	AI480629	polypeptide N-acetylgalactosaminyltransferase 2	protein-coding	promoter-TSS
chr9	9238700	9239299	600	k4b	k4b	peak687	promoter-TSS (NM_027823)	promoter-TSS (NM_027823)	13	NM_027823	71544	Mm.334955	NM_027823	ENSMUSG00000050730	Arhgap42	9030420J04Rik|BE136619	Rho GTPase activating protein 42	protein-coding	promoter-TSS
chr9	14613900	14614999	1100	k4b	k4b	peak688	promoter-TSS (NM_001081395)	promoter-TSS (NM_001081395)	550	NM_001081395	75723	Mm.159552	NM_001081395	ENSMUSG00000013076	Amotl1	2310010G08Rik|2310067L22Rik|4932416D09Rik|JEAP|mFLJ00155	angiomotin-like 1	protein-coding	promoter-TSS
chr9	21031800	21033999	2200	k4b	hc	peak689	promoter-TSS (NR_035438)	promoter-TSS (NR_035438)	-572	NR_035438	100316681		NR_035438	ENSMUSG00000084663	Mir1900	Mirn1900|mmu-mir-1900	microRNA 1900	ncRNA	promoter-TSS
chr9	21311900	21312399	500	k4b	k4b	peak690	promoter-TSS (NM_001110300)	promoter-TSS (NM_001110300)	183	NM_001110300	11768	Mm.22239	NM_009678	ENSMUSG00000003309	Ap1m2	D9Ertd818e|[m]1B|mu1B	adaptor protein complex AP-1, mu 2 subunit	protein-coding	promoter-TSS
chr9	22050800	22051999	1200	k4b	hc	peak691	promoter-TSS (NM_010487)	promoter-TSS (NM_010487)	623	NM_010487	15571	Mm.390167	NM_010487	ENSMUSG00000003410	Elavl3	2600009P04Rik|Huc|PLE21|mHuC	ELAV like RNA binding protein 3	protein-coding	promoter-TSS
chr9	32032400	32033999	1600	k4b	hc	peak692	promoter-TSS (NM_001370958)	promoter-TSS (NM_001370958)	897	NM_001370958	330914	Mm.46683	NM_177379	ENSMUSG00000041444	Arhgap32	3426406O18Rik|Gc-gap|Grit|Px-rics|Rics|mKIAA0712|p200Rhogap|p250Gap	Rho GTPase activating protein 32	protein-coding	promoter-TSS
chr9	32409100	32410399	1300	k4b	hc	peak693	Intergenic	Intergenic	15765	NM_001168354	56379	Mm.390168	NM_019659	ENSMUSG00000041248	Kcnj1	Kir1.1|ROMK|Romk2	potassium inwardly-rectifying channel, subfamily J, member 1	protein-coding	Intergenic
chr9	35199000	35199899	900	k4b	k4b	peak694	promoter-TSS (NM_001177847)	promoter-TSS (NM_001177847)	455	NM_001177847	117149	Mm.23987	NM_054096	ENSMUSG00000032041	Tirap	AA407980|C130027E04Rik|Mal|Tlr4ap|Wyatt	toll-interleukin 1 receptor (TIR) domain-containing adaptor protein	protein-coding	promoter-TSS
chr9	37255000	37255699	700	k4b	k4b	peak695	promoter-TSS (NM_020258)	promoter-TSS (NM_020258)	388	NM_020258	56857	Mm.440037	NM_020258	ENSMUSG00000032122	Slc37a2	G3PP|Slc37a1|cI-2|ci2	solute carrier family 37 (glycerol-3-phosphate transporter), member 2	protein-coding	promoter-TSS
chr9	37551100	37552699	1600	k4b	hc	peak696	promoter-TSS (NM_022029)	promoter-TSS (NM_022029)	845	NM_022029	64011	Mm.335065	NM_022029	ENSMUSG00000053310	Nrgn	0710001B06Rik|AI838505|NG|NG/RC3|Pss1|R75334|RC3	neurogranin	protein-coding	promoter-TSS
chr9	40730900	40731599	700	k4b	k4b	peak697	intron (NM_133733, intron 1 of 6)	intron (NM_133733, intron 1 of 6)	45231	NM_133733	71566	Mm.280560	NM_133733	ENSMUSG00000032024	Clmp	9030425E11Rik|ACAM|ASP5|AW557819	CXADR-like membrane protein	protein-coding	intron
chr9	44085000	44086299	1300	k4b	hc	peak698	promoter-TSS (NM_198091)	promoter-TSS (NM_198091)	730	NM_198091	53376	Mm.272770	NM_016808	ENSMUSG00000032010	Usp2	B930035K21Rik|Ubp41	ubiquitin specific peptidase 2	protein-coding	promoter-TSS
chr9	44767000	44767799	800	k4b	k4b	peak699	promoter-TSS (NM_145985)	promoter-TSS (NM_145985)	408	NM_145985	213827	Mm.371682	NM_145985	ENSMUSG00000032096	Arcn1	4632432M07Rik|nur17	archain 1	protein-coding	promoter-TSS
chr9	54500700	54501599	900	k4b	hc	peak700	promoter-TSS (NM_172771)	promoter-TSS (NM_172771)	476	NM_172771	235380	Mm.93636	NM_172771	ENSMUSG00000041268	Dmxl2	6330586A12|6430411K14Rik|E130119P06Rik|mKIAA0856	Dmx-like 2	protein-coding	promoter-TSS
chr9	55325900	55326699	800	k4b	hc	peak701	promoter-TSS (NM_172923)	promoter-TSS (NM_172923)	-613	NM_172923	244886	Mm.24361	NM_172923	ENSMUSG00000032313	Tmem266	9630029F15|AI118078|HVRP1	transmembrane protein 266	protein-coding	promoter-TSS
chr9	56160000	56160999	1000	k4b	k4b	peak702	promoter-TSS (NM_019793)	promoter-TSS (NM_019793)	570	NM_019793	56434	Mm.28484	NM_019793	ENSMUSG00000032324	Tspan3	1700055K04Rik|TM4-A|Tm4sf8	tetraspanin 3	protein-coding	promoter-TSS
chr9	57765300	57766899	1600	k4b	hc	peak703	promoter-TSS (NM_007713)	promoter-TSS (NM_007713)	-240	NM_007713	102414	Mm.25720	NM_007713	ENSMUSG00000032316	Clk3	AI256811	CDC-like kinase 3	protein-coding	promoter-TSS
chr9	59036500	59037499	1000	k4b	k4b	peak704	promoter-TSS (NM_008684)	promoter-TSS (NM_008684)	-559	NM_008684	18007	Mm.42249	NM_008684	ENSMUSG00000032340	Neo1	2610028H22Rik|AI327052|D930014N22Rik|Igdcc2	neogenin	protein-coding	promoter-TSS
chr9	59680200	59681599	1400	k4b	hc	peak705	Intergenic	ID_B1|SINE|B4	24532	NM_011099	18746	Mm.326167	NM_011099	ENSMUSG00000032294	Pkm	AA414905|AL024370|AL024424|Pk-2|Pk-3|Pk3|Pkm2	pyruvate kinase, muscle	protein-coding	Intergenic
chr9	60521000	60522099	1100	k4b	hc	peak706	Intergenic	Intergenic	-10515	NM_001040426	207596	Mm.28791	NM_172444	ENSMUSG00000032289	Thsd4	ADAMTSL-6|ADAMTSL6|AI585901|Adamtsl4|B230114P05Rik	thrombospondin, type I, domain containing 4	protein-coding	Intergenic
chr9	60712800	60714399	1600	k4b	hc	peak707	promoter-TSS (NM_026235)	promoter-TSS (NM_026235)	479	NM_026235	67557	Mm.44546	NM_026235	ENSMUSG00000034839	Larp6	5430431G03Rik|AI552438|Achn	La ribonucleoprotein domain family, member 6	protein-coding	promoter-TSS
chr9	60794500	60795399	900	k4b	k4b	peak708	promoter-TSS (NM_001357407)	promoter-TSS (NM_001357407)	508	NM_001357407	72565	Mm.68819	NM_028283	ENSMUSG00000034485	Uaca	2700059D02Rik|nucling	uveal autoantigen with coiled-coil domains and ankyrin repeats	protein-coding	promoter-TSS
chr9	64384400	64388099	3700	k4b	hc	peak709	promoter-TSS (NM_001134399)	promoter-TSS (NM_001134399)	624	NM_001134399	214058	Mm.127721	NM_172522	ENSMUSG00000036466	Megf11	2410080H04Rik|D130061K05	multiple EGF-like-domains 11	protein-coding	promoter-TSS
chr9	64811400	64812699	1300	k4b	hc	peak710	promoter-TSS (NM_001162917)	promoter-TSS (NM_001162917)	1039	NM_001162917	102442	Mm.222473	NM_176935	ENSMUSG00000053641	Dennd4a	AI115600|AI851943|F730015K02Rik	DENN/MADD domain containing 4A	protein-coding	promoter-TSS
chr9	66068000	66069799	1800	k4b	hc	peak711	promoter-TSS (NM_001025612)	promoter-TSS (NM_001025612)	831	NM_001025612	382083	Mm.477103	NM_001025612	ENSMUSG00000039452	Snx22	Gm1120	sorting nexin 22	protein-coding	promoter-TSS
chr9	66350500	66351099	600	k4b	k4b	peak712	promoter-TSS (NM_145617)	promoter-TSS (NM_145617)	350	NM_145617	235439	Mm.244179	NM_145617	ENSMUSG00000038664	Herc1	2810449H11Rik|B230218H07|D130015N03Rik|tbl	HECT and RLD domain containing E3 ubiquitin protein ligase family member 1	protein-coding	promoter-TSS
chr9	66918500	66919699	1200	k4b	hc	peak713	promoter-TSS (NM_173413)	promoter-TSS (NM_173413)	605	NM_173413	235442	Mm.260376	NM_173413	ENSMUSG00000036943	Rab8b	5930437D16|D330025I23Rik	RAB8B, member RAS oncogene family	protein-coding	promoter-TSS
chr9	67699900	67700199	300	k4b	hc	peak714	Intergenic	Intergenic	27730	NR_106100	102466824		NR_106100	ENSMUSG00000098937	Mir7241	Gm27918|mmu-mir-7241	microRNA 7241	ncRNA	Intergenic
chr9	67759100	67760899	1800	k4b	hc	peak715	promoter-TSS (NR_153961)	promoter-TSS (NR_153961)	230	NR_153961	102633151	Mm.392017	NR_153961		M5C1000I18Rik	-	RIKEN cDNA M5C1000I18 gene	ncRNA	promoter-TSS
chr9	67830200	67832799	2600	k4b	hc	peak716	promoter-TSS (NM_001163143)	promoter-TSS (NM_001163143)	830	NM_001163143	244911	Mm.325849	NM_001163143	ENSMUSG00000047990	C2cd4a	EG244911|Fam148a	C2 calcium-dependent domain containing 4A	protein-coding	promoter-TSS
chr9	78107700	78108599	900	k4b	hc	peak717	promoter-TSS (NM_023605)	promoter-TSS (NM_023605)	506	NM_023605	71538	Mm.28584	NM_023605	ENSMUSG00000001366	Fbxo9	9030401P18Rik|AA986398	f-box protein 9	protein-coding	promoter-TSS
chr9	89621800	89623699	1900	k4b	hc	peak718	promoter-TSS (NM_153509)	promoter-TSS (NM_153509)	236	NM_153509	209743	Mm.242899	NM_153509	ENSMUSG00000039313	Minar1	DD1|Kiaa1024	membrane integral NOTCH2 associated receptor 1	protein-coding	promoter-TSS
chr9	89704500	89704899	400	k4b	k4b	peak719	promoter-TSS (NM_025360)	promoter-TSS (NM_025360)	343	NM_025360	66111	Mm.27606	NM_025360	ENSMUSG00000032353	Tmed3	1200002G13Rik|AW546672|P24b	transmembrane p24 trafficking protein 3	protein-coding	promoter-TSS
chr9	98856500	98856799	300	k4b	hc	peak720	promoter-TSS (NM_001134661)	promoter-TSS (NM_001134661)	59	NM_001134661	623186	Mm.477438	NM_001134661	ENSMUSG00000063058	Prr23a2	EG623186|Gm6406	proline rich 23A, member 2	protein-coding	promoter-TSS
chr9	98986500	98987299	800	k4b	k4b	peak721	promoter-TSS (NM_001122851)	promoter-TSS (NM_001122851)	527	NM_001122851	23873	Mm.74605	NM_011810	ENSMUSG00000032463	Faim	-	Fas apoptotic inhibitory molecule	protein-coding	promoter-TSS
chr9	99435400	99438099	2700	k4b	hc	peak722	promoter-TSS (NM_008624)	promoter-TSS (NM_008624)	-38	NM_008624	17532	Mm.2045	NM_008624	ENSMUSG00000032470	Mras	2900078C09Rik|AI326250	muscle and microspikes RAS	protein-coding	promoter-TSS
chr9	99568000	99568699	700	k4b	k4b	peak723	promoter-TSS (NM_001166138)	promoter-TSS (NM_001166138)	549	NM_001166138	74125	Mm.234823	NM_028768	ENSMUSG00000032468	Armc8	1200015K23Rik|Gid5|HSPC056	armadillo repeat containing 8	protein-coding	promoter-TSS
chr9	103007400	103008899	1500	k4b	hc	peak724	promoter-TSS (NM_033314)	promoter-TSS (NM_033314)	-337	NM_033314	24059	Mm.207106	NM_033314	ENSMUSG00000032548	Slco2a1	2310021C19Rik|Pgt|Slc21a2	solute carrier organic anion transporter family, member 2a1	protein-coding	promoter-TSS
chr9	105130500	105131799	1300	k4b	hc	peak725	promoter-TSS (NM_029385)	promoter-TSS (NM_029385)	655	NM_029385	75686	Mm.305810	NM_029385	ENSMUSG00000032565	Nudt16	2310041H06Rik|2810047L04Rik|2900006H04Rik|AI851783	nudix (nucleoside diphosphate linked moiety X)-type motif 16	protein-coding	promoter-TSS
chr9	106464300	106466399	2100	k4b	hc	peak726	promoter-TSS (NM_001159652)	promoter-TSS (NM_001159652)	590	NM_001159652	436090	Mm.482905	NM_001159652	ENSMUSG00000091735	Gpr62	4933402E03Rik	G protein-coupled receptor 62	protein-coding	promoter-TSS
chr9	108263100	108263699	600	k4b	k4b	peak727	promoter-TSS (NM_001276493)	promoter-TSS (NM_001276493)	415	NM_001276493	13138	Mm.7524	NM_010017	ENSMUSG00000039952	Dag1	D9Wsu13e|DG|Dp427|Dp71	dystroglycan 1	protein-coding	promoter-TSS
chr9	108451800	108452699	900	k4b	k4b	peak728	promoter-TSS (NM_001359428)	promoter-TSS (NM_001359428)	551	NM_001359428	78267	Mm.283194	NM_030075	ENSMUSG00000032609	Klhdc8b	4931406O17Rik	kelch domain containing 8B	protein-coding	promoter-TSS
chr9	110858000	110858699	700	k4b	k4b	peak729	promoter-TSS (NM_146227)	promoter-TSS (NM_146227)	383	NM_146227	235631	Mm.102265	NM_146227	ENSMUSG00000048752	Prss50	79H19C|Tsp50	protease, serine 50	protein-coding	promoter-TSS
chr9	118924700	118925399	700	k4b	hc	peak730	promoter-TSS (NM_133710)	promoter-TSS (NM_133710)	-1486	NM_133710	69274	Mm.439928	NM_133710	ENSMUSG00000047409	Ctdspl	2810418J22Rik|AI426263|HYA22|SCP3	CTD (carboxy-terminal domain, RNA polymerase II, polypeptide A) small phosphatase-like	protein-coding	promoter-TSS
chr9	119091400	119094199	2800	k4b	hc	peak731	promoter-TSS (NR_121571)	promoter-TSS (NR_121571)	702	NR_121571	18799	Mm.23963	NM_019676	ENSMUSG00000010660	Plcd1	AW212592|C79986	phospholipase C, delta 1	protein-coding	promoter-TSS
chr9	119339200	119340299	1100	k4b	hc	peak732	promoter-TSS (NM_010851)	promoter-TSS (NM_010851)	268	NM_010851	17874	Mm.213003	NM_010851	ENSMUSG00000032508	Myd88	-	myeloid differentiation primary response gene 88	protein-coding	promoter-TSS
chr9	119341500	119342199	700	k4b	k4b	peak733	promoter-TSS (NM_001357516)	promoter-TSS (NM_001357516)	556	NM_001357516	113868	Mm.205266	NM_130864	ENSMUSG00000036138	Acaa1a	Acaa|Acaa1|D9Ertd25e|PTL	acetyl-Coenzyme A acyltransferase 1A	protein-coding	promoter-TSS
chr9	119402200	119403799	1600	k4b	hc	peak734	promoter-TSS (NM_001313757)	promoter-TSS (NM_001313757)	822	NM_001313757	11481	Mm.8940	NM_007397	ENSMUSG00000061393	Acvr2b	4930516B21Rik|AI047905|ActRIIB	activin receptor IIB	protein-coding	promoter-TSS
chr9	119576800	119580299	3500	k4b	hc	peak735	promoter-TSS (NM_021544)	promoter-TSS (NM_021544)	466	NM_021544	20271	Mm.103584	NM_021544	ENSMUSG00000032511	Scn5a	Nav1.5|Nav1.5c|SkM1|SkM2|mH1	sodium channel, voltage-gated, type V, alpha	protein-coding	promoter-TSS
chr9	120492700	120493199	500	k4b	k4b	peak736	promoter-TSS (NM_026892)	promoter-TSS (NM_026892)	344	NM_026892	68969	Mm.28753	NM_026892	ENSMUSG00000006941	Eif1b	1500010M16Rik|3110001N14Rik|Gc20	eukaryotic translation initiation factor 1B	protein-coding	promoter-TSS
chr9	121838700	121839399	700	k4b	k4b	peak737	promoter-TSS (NM_028384)	promoter-TSS (NM_028384)	411	NM_028384	100502861	Mm.335550	NM_028384	ENSMUSG00000079235	Ccdc13	2900041A11Rik|Gm188	coiled-coil domain containing 13	protein-coding	promoter-TSS
chr9	122117400	122118499	1100	k4b	k4b	peak738	promoter-TSS (NM_001357776)	promoter-TSS (NM_001357776)	491	NM_001357776	20623	Mm.257989	NM_133741	ENSMUSG00000038145	Snrk	2010012F07Rik|AI448042|AW547029|E030034B15|R74830|mKIAA0096	SNF related kinase	protein-coding	promoter-TSS
chr9	122886800	122887799	1000	k4b	hc	peak739	promoter-TSS (NM_001177505)	promoter-TSS (NM_001177505)	482	NM_001177505	382118	Mm.86999	NM_001177505	ENSMUSG00000063488	Zkscan7	BC042569|Zfp167	zinc finger with KRAB and SCAN domains 7	protein-coding	promoter-TSS
chr10	7590000	7591799	1800	k4b	lc	peak740	promoter-TSS (NM_001359743)	promoter-TSS (NM_001359743)	1100	NM_001359743	237253	Mm.206759	NM_172784	ENSMUSG00000019796	Lrp11	1700034J19Rik|6330533B21|9830160H19Rik	low density lipoprotein receptor-related protein 11	protein-coding	promoter-TSS
chr10	7780300	7780799	500	k4b	k4b	peak741	promoter-TSS (NM_145418)	promoter-TSS (NM_145418)	367	NM_145418	215751	Mm.471825	NM_145418	ENSMUSG00000040006	Ginm1	AA589616	glycoprotein integral membrane 1	protein-coding	promoter-TSS
chr10	7867100	7868799	1700	k4b	hc	peak742	exon (NM_172785, exon 6 of 6)	exon (NM_172785, exon 6 of 6)	31569	NR_039563	100628581		NR_039563	ENSMUSG00000093060	Mir5104	mir-5104|mmu-mir-5104|mu-mir-5104	microRNA 5104	ncRNA	exon
chr10	18055800	18056699	900	k4b	k4b	peak743	promoter-TSS (NM_001111065)	promoter-TSS (NM_001111065)	310	NM_001111065	19707	Mm.4479	NM_009048	ENSMUSG00000019854	Reps1	BB161292	RalBP1 associated Eps domain containing protein	protein-coding	promoter-TSS
chr10	18317600	18319799	2200	k4b	hc	peak744	Intergenic	CpG	-83719	NM_144820	215814	Mm.296565	NM_144820	ENSMUSG00000059554	Ccdc28a	1700009P13Rik|AI480677	coiled-coil domain containing 28A	protein-coding	Intergenic
chr10	18844400	18845699	1300	k4b	hc	peak745	promoter-TSS (NM_022032)	promoter-TSS (NM_022032)	-21	NM_022032	64058	Mm.28209	NM_022032	ENSMUSG00000019851	Perp	1110017A08Rik|KCP1|KRTCAP1|PIGPC1|THW	PERP, TP53 apoptosis effector	protein-coding	promoter-TSS
chr10	19015000	19015199	200	k4b	k4b	peak746	promoter-TSS (NM_009397)	promoter-TSS (NM_009397)	310	NM_009397	21929	Mm.116683	NM_009397	ENSMUSG00000019850	Tnfaip3	A20|Tnfip3	tumor necrosis factor, alpha-induced protein 3	protein-coding	promoter-TSS
chr10	22730400	22731299	900	k4b	k4b	peak747	promoter-TSS (NM_011603)	promoter-TSS (NM_011603)	597	NM_011603	237336	Mm.86670	NM_011603	ENSMUSG00000071359	Tbpl1	4732475G08|AW011832|AW491032|D18347|STD|TLF|TRF2|TRP|Tlp	TATA box binding protein-like 1	protein-coding	promoter-TSS
chr10	24149400	24149799	400	k4b	k4b	peak748	promoter-TSS (NM_016797)	promoter-TSS (NM_016797)	283	NM_016797	53331	Mm.248042	NM_016797	ENSMUSG00000019998	Stx7	AI315064|AI317144|AW107239|Syn7	syntaxin 7	protein-coding	promoter-TSS
chr10	28075900	28076599	700	k4b	k4b	peak749	promoter-TSS (NM_008983)	promoter-TSS (NM_008983)	1430	NM_008983	19272	Mm.332303	NM_008983	ENSMUSG00000019889	Ptprk	AI853699|PTPk|RPTPkappa	protein tyrosine phosphatase, receptor type, K	protein-coding	promoter-TSS
chr10	31445100	31445799	700	k4b	hc	peak750	promoter-TSS (NM_001359365)	promoter-TSS (NM_001359365)	508	NM_001359365	21987	Mm.439966	NM_009413	ENSMUSG00000000296	Tpd52l1	D53	tumor protein D52-like 1	protein-coding	promoter-TSS
chr10	36506400	36508599	2200	k4b	hc	peak751	promoter-TSS (NM_001081208)	promoter-TSS (NM_001081208)	693	NM_001081208	319415	Mm.332442	NM_001081208	ENSMUSG00000044499	Hs3st5	D930005L05Rik|Gm1151|Hs3ost5	heparan sulfate (glucosamine) 3-O-sulfotransferase 5	protein-coding	promoter-TSS
chr10	40024300	40025299	1000	k4b	hc	peak752	promoter-TSS (NM_144821)	promoter-TSS (NM_144821)	468	NM_144821	215929	Mm.55513	NM_144821	ENSMUSG00000038522	Mfsd4b1	AI317395|AI482555|Naglt1a	major facilitator superfamily domain containing 4B1	protein-coding	promoter-TSS
chr10	41490600	41490999	400	k4b	k4b	peak753	promoter-TSS (NM_028430)	promoter-TSS (NM_028430)	361	NM_028430	73075	Mm.359762	NM_028430	ENSMUSG00000078451	Ppil6	2900084F20Rik	peptidylprolyl isomerase (cyclophilin)-like 6	protein-coding	promoter-TSS
chr10	41887500	41888099	600	k4b	k4b	peak754	promoter-TSS (NM_001013370)	promoter-TSS (NM_001013370)	361	NM_001013370	140742	Mm.139418	NM_001013370	ENSMUSG00000038332	Sesn1	1110002G11Rik|AU044290|Pa26|Sest1	sestrin 1	protein-coding	promoter-TSS
chr10	42762300	42762799	500	k4b	k4b	peak755	promoter-TSS (NM_153055)	promoter-TSS (NM_153055)	1054	NM_153055	140740	Mm.214344	NM_153055	ENSMUSG00000019802	Sec63	5730478J10Rik|AI649014|AW319215	SEC63-like (S. cerevisiae)	protein-coding	promoter-TSS
chr10	50893100	50896299	3200	k4b	hc	peak756	promoter-TSS (NM_011376)	promoter-TSS (NM_011376)	-951	NM_011376	20464	Mm.4774	NM_011376	ENSMUSG00000019913	Sim1	bHLHe14|mSIM1	single-minded family bHLH transcription factor 1	protein-coding	promoter-TSS
chr10	53749500	53751499	2000	k4b	hc	peak757	promoter-TSS (NM_001081428)	promoter-TSS (NM_001081428)	409	NM_001081428	75906	Mm.436785	NM_001081428	ENSMUSG00000019856	Fam184a	3110012E06Rik|4930438C08Rik|4930589M24Rik	family with sequence similarity 184, member A	protein-coding	promoter-TSS
chr10	54076100	54076399	300	k4b	hc	peak758	promoter-TSS (NR_038016)	promoter-TSS (NR_038016)	328	NR_038016	100502920	Mm.403982	NR_038016	ENSMUSG00000097069	Gm16998	-	predicted gene, 16998	ncRNA	promoter-TSS
chr10	59324000	59324599	600	k4b	k4b	peak759	promoter-TSS (NM_011030)	promoter-TSS (NM_011030)	1004	NM_011030	18451	Mm.2212	NM_011030	ENSMUSG00000019916	P4ha1	AL022634|P4ha	procollagen-proline, 2-oxoglutarate 4-dioxygenase (proline 4-hydroxylase), alpha 1 polypeptide	protein-coding	promoter-TSS
chr10	62230200	62231199	1000	k4b	k4b	peak760	promoter-TSS (NM_197996)	promoter-TSS (NM_197996)	518	NM_197996	70423	Mm.416781	NM_197996	ENSMUSG00000037031	Tspan15	1110036D12Rik|2700063A19Rik|AW048364|Tm4sf15	tetraspanin 15	protein-coding	promoter-TSS
chr10	62920700	62921499	800	k4b	k4b	peak761	promoter-TSS (NM_175194)	promoter-TSS (NM_175194)	467	NM_175194	73132	Mm.37457	NM_175194	ENSMUSG00000071253	Slc25a16	3110021G18Rik|GDA|GDC|HGT.1|ML7	solute carrier family 25 (mitochondrial carrier, Graves disease autoantigen), member 16	protein-coding	promoter-TSS
chr10	70440100	70441099	1000	k4b	k4b	peak762	promoter-TSS (NM_001359551)	promoter-TSS (NM_001359551)	-68	NM_001359551	71721	Mm.477813	NM_024244	ENSMUSG00000043259	Fam13c	1200015N20Rik|C030038O19Rik|mKIAA1796	family with sequence similarity 13, member C	protein-coding	promoter-TSS
chr10	71158300	71160399	2100	k4b	hc	peak763	promoter-TSS (NM_031397)	promoter-TSS (NM_031397)	340	NM_031397	83675	Mm.286834	NM_031397	ENSMUSG00000014329	Bicc1	Bic-C|bpk|jcpk	BicC family RNA binding protein 1	protein-coding	promoter-TSS
chr10	75667200	75668899	1700	k4b	hc	peak764	intron (NM_172549, intron 29 of 36)	CpG	-24042	NM_027890	71733	Mm.247956	NM_027890	ENSMUSG00000006342	Susd2	1200011D11Rik	sushi domain containing 2	protein-coding	intron
chr10	76343900	76345299	1400	k4b	hc	peak765	promoter-TSS (NM_001081419)	promoter-TSS (NM_001081419)	691	NM_001081419	64451	Mm.33183	NM_001081419	ENSMUSG00000020231	Dip2a	4931420H10Rik|AI426328|Dip2|Kiaa0184-hp|mKIAA0184	disco interacting protein 2 homolog A	protein-coding	promoter-TSS
chr10	77259400	77259899	500	k4b	k4b	peak766	promoter-TSS (NM_030262)	promoter-TSS (NM_030262)	350	NM_030262	80294	Mm.203556	NM_030262	ENSMUSG00000020260	Pofut2	2310011G23Rik|AI256847|BC003494|C21orf80|FUT13	protein O-fucosyltransferase 2	protein-coding	promoter-TSS
chr10	79873500	79875399	1900	k4b	hc	peak767	promoter-TSS (NM_181681)	promoter-TSS (NM_181681)	184	NM_181681	216152	Mm.29678	NM_181681	ENSMUSG00000035835	Plppr3	Lppr3|Prg2	phospholipid phosphatase related 3	protein-coding	promoter-TSS
chr10	79881800	79882099	300	k4b	lc	peak768	exon (NM_011178, exon 4 of 5)	exon (NM_011178, exon 4 of 5)	2283	NM_011178	19152	Mm.2364	NM_011178	ENSMUSG00000057729	Prtn3	PR3|mPR3	proteinase 3	protein-coding	exon
chr10	79917000	79919599	2600	k4b	hc	peak769	promoter-TSS (NM_053244)	promoter-TSS (NM_053244)	1329	NM_053244	114229	Mm.191035	NM_053244	ENSMUSG00000035773	Kiss1r	Gpr54|KiSS-1|kiSS-1R	KISS1 receptor	protein-coding	promoter-TSS
chr10	81342400	81344199	1800	k4b	hc	peak770	promoter-TSS (NM_148951)	promoter-TSS (NM_148951)	59	NM_148951	209047	Mm.218755	NM_148951	ENSMUSG00000034872	Gipc3	Ahl5|Rgs19ip3	GIPC PDZ domain containing family, member 3	protein-coding	promoter-TSS
chr10	81574400	81576799	2400	k4b	hc	peak771	promoter-TSS (NM_001252401)	promoter-TSS (NM_001252401)	313	NM_001252401	21886	Mm.38608	NM_019725	ENSMUSG00000034771	Tle2	Grg2|mKIAA4188	transducin-like enhancer of split 2	protein-coding	promoter-TSS
chr10	84533100	84534399	1300	k4b	hc	peak772	promoter-TSS (NM_175451)	promoter-TSS (NM_175451)	138	NM_175451	216197	Mm.334999	NM_175451	ENSMUSG00000046841	Ckap4	5630400A09Rik|CLIMP-63|P63	cytoskeleton-associated protein 4	protein-coding	promoter-TSS
chr10	85598000	85598999	1000	k4b	k4b	peak773	promoter-TSS (NM_001017525)	promoter-TSS (NM_001017525)	89	NM_001017525	74007	Mm.36544	NM_028709	ENSMUSG00000020042	Btbd11	6330404E16Rik	BTB (POZ) domain containing 11	protein-coding	promoter-TSS
chr10	85927600	85928499	900	k4b	hc	peak774	promoter-TSS (NM_001163614)	promoter-TSS (NM_001163614)	648	NM_001163614	67341	Mm.382315	NM_001163614	ENSMUSG00000085111	Ascl4	1700054F16Rik|bHLHa44	achaete-scute family bHLH transcription factor 4	protein-coding	promoter-TSS
chr10	86300600	86302299	1700	k4b	hc	peak775	promoter-TSS (NM_011595)	promoter-TSS (NM_011595)	1038	NM_011595	21859	Mm.4871	NM_011595	ENSMUSG00000020044	Timp3	Timp-3	tissue inhibitor of metalloproteinase 3	protein-coding	promoter-TSS
chr10	87491400	87495299	3900	k4b	hc	peak776	promoter-TSS (NM_008553)	promoter-TSS (NM_008553)	310	NM_008553	17172	Mm.136217	NM_008553	ENSMUSG00000020052	Ascl1	AI225900|ASH1|Mash1|bHLHa46	achaete-scute family bHLH transcription factor 1	protein-coding	promoter-TSS
chr10	88356300	88357699	1400	k4b	hc	peak777	promoter-TSS (NM_027878)	promoter-TSS (NM_027878)	75	NM_027878	71712	Mm.35450	NM_027878	ENSMUSG00000020057	Dram1	1200002N14Rik|Dram	DNA-damage regulated autophagy modulator 1	protein-coding	promoter-TSS
chr10	89343700	89346199	2500	k4b	hc	peak778	Intergenic	CpG	-87160	NR_102339	320091	Mm.236464	NM_178773	ENSMUSG00000035189	Ano4	A330096O15Rik|Gm65|Tmem16d	anoctamin 4	protein-coding	Intergenic
chr10	89745100	89745999	900	k4b	k4b	peak779	promoter-TSS (NM_029166)	promoter-TSS (NM_029166)	559	NM_029166	75089	Mm.268922	NM_029166	ENSMUSG00000019951	Uhrf1bp1l	2010319N22Rik|4930506D01Rik|AA589495|C80672|E030041M21Rik|mKIAA0701	UHRF1 (ICBP90) binding protein 1-like	protein-coding	promoter-TSS
chr10	89872600	89874099	1500	k4b	hc	peak780	promoter-TSS (NM_001128086)	promoter-TSS (NM_001128086)	-159	NM_001128086	77531	Mm.440605	NM_181398	ENSMUSG00000058589	Anks1b	AIDA-1|AIDA-1b|C030032C09Rik|E530015N03Rik|EB-1|Gm10937|Gm1555	ankyrin repeat and sterile alpha motif domain containing 1B	protein-coding	promoter-TSS
chr10	94036200	94036699	500	k4b	hc	peak781	promoter-TSS (NM_053072)	promoter-TSS (NM_053072)	449	NM_053072	13998	Mm.269596	NM_053072	ENSMUSG00000020021	Fgd6	AA123052|Etohd4|ZFYVE24	FYVE, RhoGEF and PH domain containing 6	protein-coding	promoter-TSS
chr10	95562400	95563799	1400	k4b	hc	peak782	promoter-TSS (NM_001358996)	promoter-TSS (NM_001358996)	1046	NM_001358996	71207	Mm.24397	NM_027722	ENSMUSG00000020029	Nudt4	4933436C10Rik|DIPP-2|DIPP2|DIPP2alpha|DIPP2beta|HDCMB47P	nudix (nucleoside diphosphate linked moiety X)-type motif 4	protein-coding	promoter-TSS
chr10	100015400	100016699	1300	k4b	hc	peak783	promoter-TSS (NM_013598)	promoter-TSS (NM_013598)	229	NM_013598	17311	Mm.45124	NM_013598	ENSMUSG00000019966	Kitl	Clo|Con|Gb|Kitlg|Mgf|SCF|SF|SLF|Sl|blz|contrasted	kit ligand	protein-coding	promoter-TSS
chr10	108162400	108163199	800	k4b	k4b	peak784	promoter-TSS (NM_027892)	promoter-TSS (NM_027892)	702	NM_027892	17931	Mm.422959	NM_027892	ENSMUSG00000019907	Ppp1r12a	1200015F06Rik|5730577I22Rik|AA792106|AV099298|D10Ertd625e|Mypt1	protein phosphatase 1, regulatory subunit 12A	protein-coding	promoter-TSS
chr10	111506500	111507299	800	k4b	hc	peak785	promoter-TSS (NM_009344)	promoter-TSS (NM_009344)	614	NM_009344	21664	Mm.3117	NM_009344	ENSMUSG00000020205	Phlda1	DT1P1B11|TDAG51|Tdag	pleckstrin homology like domain, family A, member 1	protein-coding	promoter-TSS
chr10	114800000	114803399	3400	k4b	hc	peak786	promoter-TSS (NR_155864)	promoter-TSS (NR_155864)	-26	NR_155864	102633245		NR_155864		Gm15723	-	predicted gene 15723	ncRNA	promoter-TSS
chr10	115250400	115251299	900	k4b	k4b	peak787	promoter-TSS (NM_025706)	promoter-TSS (NM_025706)	643	NM_025706	66687	Mm.22252	NM_025706	ENSMUSG00000020130	Tbc1d15	4432405K22Rik|AU022358|AU023730|AW557774|Ly6dl|Rab7-GAP	TBC1 domain family, member 15	protein-coding	promoter-TSS
chr10	120428400	120429099	700	k4b	hc	peak788	intron (NM_010441, intron 3 of 4)	intron (NM_010441, intron 3 of 4)	19360	NR_030434	791076		NR_030434	ENSMUSG00000076448	Mir763	Mirn763|mir-763|mmu-mir-763	microRNA 763	ncRNA	intron
chr10	121034000	121034599	600	k4b	hc	peak789	promoter-TSS (NM_011915)	promoter-TSS (NM_011915)	296	NM_011915	24117	Mm.32831	NM_011915	ENSMUSG00000020218	Wif1	AW107799|WIF-1	Wnt inhibitory factor 1	protein-coding	promoter-TSS
chr10	121586100	121586699	600	k4b	k4b	peak790	promoter-TSS (NM_019786)	promoter-TSS (NM_019786)	394	NM_019786	56480	Mm.34580	NM_019786	ENSMUSG00000020115	Tbk1	1200008B05Rik|AI462036|AW048562	TANK-binding kinase 1	protein-coding	promoter-TSS
chr10	121641700	121643199	1500	k4b	hc	peak791	promoter-TSS (NM_177335)	promoter-TSS (NM_177335)	749	NM_177335	216393	Mm.119759	NM_177335	ENSMUSG00000047642	D930020B18Rik	1500017I17Rik	RIKEN cDNA D930020B18 gene	protein-coding	promoter-TSS
chr10	125966300	125967299	1000	k4b	k4b	peak792	promoter-TSS (NM_177152)	promoter-TSS (NM_177152)	581	NM_177152	320398	Mm.275586	NM_177152	ENSMUSG00000020105	Lrig3	9030421L11Rik|9130004I02Rik|9430095K15Rik|mKIAA3016	leucine-rich repeats and immunoglobulin-like domains 3	protein-coding	promoter-TSS
chr10	126979100	126981099	2000	k4b	hc	peak793	promoter-TSS (NM_001113470)	promoter-TSS (NM_001113470)	1383	NM_001113470	52468	Mm.29490	NM_146012	ENSMUSG00000078429	Ctdsp2	AI586070|D10Ertd73e|OS-4|OS4|SCP2	CTD (carboxy-terminal domain, RNA polymerase II, polypeptide A) small phosphatase 2	protein-coding	promoter-TSS
chr10	127529600	127535699	6100	k4b	hc	peak794	intron (NM_183297, intron 1 of 1)	intron (NM_183297, intron 1 of 1)	1909	NM_183297	104080	Mm.437200	NM_183297	ENSMUSG00000040258	Nxph4	1110036M10Rik|AI851051	neurexophilin 4	protein-coding	intron
chr10	127619800	127620899	1100	k4b	k4b	peak795	promoter-TSS (NM_008512)	promoter-TSS (NM_008512)	798	NM_008512	16971	Mm.271854	NM_008512	ENSMUSG00000040249	Lrp1	A2mr|AI316852|CD91|Lrp|b2b1554Clo	low density lipoprotein receptor-related protein 1	protein-coding	promoter-TSS
chr10	127739600	127740499	900	k4b	k4b	peak796	promoter-TSS (NM_198035)	promoter-TSS (NM_198035)	520	NM_198035	320080	Mm.27258	NM_198035	ENSMUSG00000044617	Zbtb39	7030401O21Rik|mKIAA0352	zinc finger and BTB domain containing 39	protein-coding	promoter-TSS
chr10	128890400	128894099	3700	k4b	hc	peak797	promoter-TSS (NM_010272)	promoter-TSS (NM_010272)	-532	NM_010272	14561	Mm.299218	NM_010272	ENSMUSG00000025352	Gdf11	BMP-11|Bmp11	growth differentiation factor 11	protein-coding	promoter-TSS
chr11	4186900	4188199	1300	k4b	k4b	peak798	promoter-TSS (NM_134023)	promoter-TSS (NM_134023)	717	NM_134023	103724	Mm.28140	NM_134023	ENSMUSG00000034412	Tbc1d10a	AI447804|EPI64|Tbc1d10|mFLJ00288	TBC1 domain family, member 10a	protein-coding	promoter-TSS
chr11	6274100	6274799	700	k4b	k4b	peak799	promoter-TSS (NM_134020)	promoter-TSS (NM_134020)	387	NM_134020	103694	Mm.254495	NM_134020	ENSMUSG00000004394	Tmed4	1110014L17Rik|AI326346	transmembrane p24 trafficking protein 4	protein-coding	promoter-TSS
chr11	6389600	6389999	400	k4b	k4b	peak800	Intergenic	CpG	-5325	NM_001005867	52915	Mm.1144	NM_028601	ENSMUSG00000041164	Zmiz2	Zimp7	zinc finger, MIZ-type containing 2	protein-coding	Intergenic
chr11	12026000	12027399	1400	k4b	hc	peak801	promoter-TSS (NM_001177629)	promoter-TSS (NM_001177629)	1271	NM_001177629	14783	Mm.273117	NM_010345	ENSMUSG00000020176	Grb10	5730571D09Rik|AI325020|Meg1|mKIAA0207	growth factor receptor bound protein 10	protein-coding	promoter-TSS
chr11	16260300	16261399	1100	k4b	hc	peak802	promoter-TSS (NR_156693)	promoter-TSS (NR_156693)	259	NR_156693	211739	Mm.284015	NM_145967	ENSMUSG00000048834	Vstm2a	Vstm2	V-set and transmembrane domain containing 2A	protein-coding	promoter-TSS
chr11	19018100	19020399	2300	k4b	hc	peak803	promoter-TSS (NM_010789)	promoter-TSS (NM_010789)	-281	NM_010789	17268	Mm.356578	NM_010789	ENSMUSG00000020160	Meis1	C530044H18Rik|Evi8	Meis homeobox 1	protein-coding	promoter-TSS
chr11	20455400	20456399	1000	k4b	hc	peak804	Intergenic	Intergenic	-87266	NM_001362867	58172	Mm.339676	NM_021372	ENSMUSG00000049800	Sertad2	AB041541|AU021878|Kiaa0127|MNCb-1504|SEI-2|Sei2|TRIP-Br2|mKIAA0127	SERTA domain containing 2	protein-coding	Intergenic
chr11	20740500	20741499	1000	k4b	k4b	peak805	promoter-TSS (NM_001290545)	promoter-TSS (NM_001290545)	556	NM_001290545	216549	Mm.356580	NM_181411	ENSMUSG00000049659	Aftph	-	aftiphilin	protein-coding	promoter-TSS
chr11	23894600	23894999	400	k4b	k4b	peak806	promoter-TSS (NM_172555)	promoter-TSS (NM_172555)	470	NM_172555	216578	Mm.470599	NM_172555	ENSMUSG00000020273	Papolg	9630006B20Rik	poly(A) polymerase gamma	protein-coding	promoter-TSS
chr11	28582500	28583899	1400	k4b	hc	peak807	promoter-TSS (NM_001166661)	promoter-TSS (NM_001166661)	1124	NM_001166661	216613	Mm.93759	NM_181577	ENSMUSG00000032878	Ccdc85a	-	coiled-coil domain containing 85A	protein-coding	promoter-TSS
chr11	35544200	35545299	1100	k4b	hc	peak808	exon (NM_011412, exon 6 of 36)	exon (NM_011412, exon 6 of 36)	-72066	NR_029799	723924		NR_029799	ENSMUSG00000065583	Mir218-2	Mirn218-2|mir-218-2	microRNA 218-2	ncRNA	exon
chr11	35979500	35980999	1500	k4b	k4b	peak809	promoter-TSS (NM_170779)	promoter-TSS (NM_170779)	277	NM_170779	211652	Mm.31267	NM_170779	ENSMUSG00000018849	Wwc1	AA408228|AU017197|BC037006|Kibra	WW, C2 and coiled-coil domain containing 1	protein-coding	promoter-TSS
chr11	48853800	48856199	2400	k4b	k4b	peak810	Intergenic	RMER15|LTR|ERVL	16420	NM_001355757	15944	Mm.29938	NM_008326	ENSMUSG00000046879	Irgm1	Ifggd3|Ifi1|Iigp3|Iipg3|Irgm	immunity-related GTPase family M member 1	protein-coding	Intergenic
chr11	48857500	48858699	1200	k4b	k4b	peak811	Intergenic	Intergenic	13320	NM_001355757	15944	Mm.29938	NM_008326	ENSMUSG00000046879	Irgm1	Ifggd3|Ifi1|Iigp3|Iipg3|Irgm	immunity-related GTPase family M member 1	protein-coding	Intergenic
chr11	49250500	49251299	800	k4b	k4b	peak812	promoter-TSS (NM_001110150)	promoter-TSS (NM_001110150)	348	NM_001110150	17308	Mm.196933	NM_010794	ENSMUSG00000020346	Mgat1	Mgat-1	mannoside acetylglucosaminyltransferase 1	protein-coding	promoter-TSS
chr11	50025300	50026799	1500	k4b	hc	peak813	promoter-TSS (NM_001290750)	promoter-TSS (NM_001290750)	719	NM_001290750	59044	Mm.359004	NM_021540	ENSMUSG00000020376	Rnf130	2510042A13Rik|G1RZFP|G1rp|GOLIATH|GP	ring finger protein 130	protein-coding	promoter-TSS
chr11	50223400	50227099	3700	k4b	hc	peak814	promoter-TSS (NM_145926)	promoter-TSS (NM_145926)	-85	NM_145926	103534	Mm.86759	NM_145926	ENSMUSG00000036620	Mgat4b	AA407995|GnTIVb	mannoside acetylglucosaminyltransferase 4, isoenzyme B	protein-coding	promoter-TSS
chr11	51898500	51899399	900	k4b	lc	peak815	Intergenic	L2|LINE|L2	-41282	NM_001357588	76901	Mm.259996	NM_199299	ENSMUSG00000020387	Jade2	1200017K05Rik|AI480685|Phf15|mKIAA0239	jade family PHD finger 2	protein-coding	Intergenic
chr11	52763800	52766099	2300	k4b	hc	peak816	promoter-TSS (NM_177059)	promoter-TSS (NM_177059)	244	NM_177059	320027	Mm.44518	NM_177059	ENSMUSG00000036264	Fstl4	B230374F23Rik|SPIG1|mKIAA1061	follistatin-like 4	protein-coding	promoter-TSS
chr11	54438300	54438899	600	k4b	k4b	peak817	promoter-TSS (NM_173753)	promoter-TSS (NM_173753)	421	NM_173753	216742	Mm.34087	NM_173753	ENSMUSG00000035992	Fnip1	A730024A03Rik|AI838773|AW557298	folliculin interacting protein 1	protein-coding	promoter-TSS
chr11	58937600	58938799	1200	k4b	k4b	peak818	promoter-TSS (NM_022423)	promoter-TSS (NM_022423)	706	NM_022423	108660	Mm.249986	NM_022423	ENSMUSG00000020496	Rnf187	2410016F01Rik|AB030190|RACO-1	ring finger protein 187	protein-coding	promoter-TSS
chr11	58953100	58954099	1000	k4b	hc	peak819	promoter-TSS (NR_134309)	promoter-TSS (NR_134309)	912	NR_134309	382522	Mm.377898	NR_134309	ENSMUSG00000080712	Hist3h2bb-ps	4930534G10Rik|4933432H21|B2Hist3h2bb|Hist3h2bb|R75370	histone cluster 3, H2bb, pseudogene	pseudo	promoter-TSS
chr11	59227700	59228199	500	k4b	k4b	peak820	promoter-TSS (NM_001130408)	promoter-TSS (NM_001130408)	212	NM_001130408	11840	Mm.371546	NM_007476	ENSMUSG00000048076	Arf1	-	ADP-ribosylation factor 1	protein-coding	promoter-TSS
chr11	59660600	59662299	1700	k4b	k4b	peak821	promoter-TSS (NM_201245)	promoter-TSS (NM_201245)	-1045	NM_201245	26936	Mm.2402	NM_012027	ENSMUSG00000005417	Mprip	9530046C02|AA536749|AI647711|C76423|Gm34094|RIP3|Rhoip3|mKIAA0864|p116Rip	myosin phosphatase Rho interacting protein	protein-coding	promoter-TSS
chr11	60417600	60418299	700	k4b	hc	peak822	promoter-TSS (NM_025757)	promoter-TSS (NM_025757)	805	NM_025757	66771	Mm.29950	NM_025757	ENSMUSG00000018415	Gid4	4933439F18Rik	GID complex subunit 4, VID24 homolog	protein-coding	promoter-TSS
chr11	60932100	60932999	900	k4b	k4b	peak823	promoter-TSS (NM_008928)	promoter-TSS (NM_008928)	496	NM_008928	26397	Mm.18494	NM_008928	ENSMUSG00000018932	Map2k3	AW212142|MAPKK 3|MEK3|MKK3|MKK3b|Prkmk3	mitogen-activated protein kinase kinase 3	protein-coding	promoter-TSS
chr11	61376400	61378499	2100	k4b	hc	peak824	promoter-TSS (NM_026183)	promoter-TSS (NM_026183)	625	NM_026183	67473	Mm.100741	NM_026183	ENSMUSG00000010122	Slc47a1	1300013J15Rik|AI036982|MATE1|mMATE1	solute carrier family 47, member 1	protein-coding	promoter-TSS
chr11	61671000	61672099	1100	k4b	k4b	peak825	intron (NM_027817, intron 4 of 4)	intron (NM_027817, intron 4 of 4)	-12860	NM_178618	69640	Mm.458559	NM_178618	ENSMUSG00000042377	Fam83g	2310040C09Rik|AI506990|wly	family with sequence similarity 83, member G	protein-coding	intron
chr11	62077100	62077799	700	k4b	hc	peak826	promoter-TSS (NM_001029936)	promoter-TSS (NM_001029936)	426	NM_001029936	432572	Mm.438022	NM_001029936	ENSMUSG00000042331	Specc1	2810012G08Rik|B230396K10Rik|Cytsb	sperm antigen with calponin homology and coiled-coil domains 1	protein-coding	promoter-TSS
chr11	62559900	62560999	1100	k4b	hc	peak827	Intergenic	B3|SINE|B2	8719	NM_001313984	22187	Mm.371592	NM_011664	ENSMUSG00000019505	Ubb	AL033289|Rps27a|Uba52|Ubb2|Ubc	ubiquitin B	protein-coding	Intergenic
chr11	66168100	66168499	400	k4b	k4b	peak828	promoter-TSS (NM_001099633)	promoter-TSS (NM_001099633)	251	NM_001099633	237806	Mm.264210	NM_001099633	ENSMUSG00000056752	Dnah9	9030022M04|A230091C01|C230051G16|D11Ertd686e|Dnahc9|mKIAA0357	dynein, axonemal, heavy chain 9	protein-coding	promoter-TSS
chr11	68432200	68433299	1100	k4b	hc	peak829	promoter-TSS (NM_177320)	promoter-TSS (NM_177320)	625	NM_177320	320207	Mm.244960	NM_177320	ENSMUSG00000020901	Pik3r5	AV230647|F730038I15Rik|Foap2|p101	phosphoinositide-3-kinase regulatory subunit 5	protein-coding	promoter-TSS
chr11	68953100	68955299	2200	k4b	hc	peak830	intron (NM_001364772, intron 2 of 15)	intron (NM_001364772, intron 2 of 15)	2687	NM_001364772	442801	Mm.376147	NM_177566	ENSMUSG00000052921	Arhgef15	D130071N09|D530030K12Rik|E5	Rho guanine nucleotide exchange factor (GEF) 15	protein-coding	intron
chr11	69326300	69327999	1700	k4b	hc	peak831	promoter-TSS (NM_010599)	promoter-TSS (NM_010599)	892	NM_010599	16499	Mm.232472	NM_010599	ENSMUSG00000018470	Kcnab3	C330022D06Rik|Kcnab4|mKv(beta)4	potassium voltage-gated channel, shaker-related subfamily, beta member 3	protein-coding	promoter-TSS
chr11	69935900	69937399	1500	k4b	hc	peak832	promoter-TSS (NM_001347634)	promoter-TSS (NM_001347634)	322	NM_001347634	53422	Mm.29286	NM_016875	ENSMUSG00000018554	Ybx2	Msy2	Y box protein 2	protein-coding	promoter-TSS
chr11	70432600	70433099	500	k4b	k4b	peak833	promoter-TSS (NM_001271358)	promoter-TSS (NM_001271358)	270	NM_001271358	216869	Mm.203747	NM_145429	ENSMUSG00000060216	Arrb2	AI326910|AW122872|Arr3	arrestin, beta 2	protein-coding	promoter-TSS
chr11	70540200	70541699	1500	k4b	hc	peak834	promoter-TSS (NM_001302476)	promoter-TSS (NM_001302476)	678	NM_001302476	18806	Mm.260177	NM_008876	ENSMUSG00000020828	Pld2	PLD1C	phospholipase D2	protein-coding	promoter-TSS
chr11	70615300	70617099	1800	k4b	k4b	peak835	promoter-TSS (NM_001145537)	promoter-TSS (NM_001145537)	306	NM_001145537	668433	Mm.425687	NM_001145537	ENSMUSG00000087279	4930544D05Rik	-	RIKEN cDNA 4930544D05 gene	protein-coding	promoter-TSS
chr11	70844800	70845399	600	k4b	k4b	peak836	promoter-TSS (NM_001291142)	promoter-TSS (NM_001291142)	339	NM_001291142	54189	Mm.7087	NM_019400	ENSMUSG00000020817	Rabep1	Rab5ep|rabaptin-5|rabaptin-5alpha	rabaptin, RAB GTPase binding effector protein 1	protein-coding	promoter-TSS
chr11	71003500	71004399	900	k4b	k4b	peak837	promoter-TSS (NM_178367)	promoter-TSS (NM_178367)	482	NM_178367	216877	Mm.35399	NM_178367	ENSMUSG00000040620	Dhx33	3110057P17Rik|9430096J02Rik|Ddx33	DEAH (Asp-Glu-Ala-His) box polypeptide 33	protein-coding	promoter-TSS
chr11	72133100	72137299	4200	k4b	hc	peak838	promoter-TSS (NM_001024927)	promoter-TSS (NM_001024927)	689	NM_001024927	327958	Mm.351793	NM_001024927	ENSMUSG00000040543	Pitpnm3	A330068P14Rik|AI848332|Ackr6|Gm880	PITPNM family member 3	protein-coding	promoter-TSS
chr11	73159800	73161299	1500	k4b	hc	peak839	promoter-TSS (NM_033321)	promoter-TSS (NM_033321)	20	NM_033321	94045	Mm.156893	NM_033321	ENSMUSG00000005950	P2rx5	P2X5	purinergic receptor P2X, ligand-gated ion channel, 5	protein-coding	promoter-TSS
chr11	73199500	73200199	700	k4b	k4b	peak840	promoter-TSS (NM_029031)	promoter-TSS (NM_029031)	368	NM_029031	74637	Mm.200905	NM_029031	ENSMUSG00000005951	Shpk	4930431K22Rik|AI194947|AW260459|Carkl	sedoheptulokinase	protein-coding	promoter-TSS
chr11	74610300	74611499	1200	k4b	hc	peak841	promoter-TSS (NR_157089)	promoter-TSS (NR_157089)	15	NR_157089	380711	Mm.425690	NM_001015046	ENSMUSG00000038807	Rap1gap2	AU067654|Garnl4|Gm1561|mKIAA1039	RAP1 GTPase activating protein 2	protein-coding	promoter-TSS
chr11	74619700	74620699	1000	k4b	hc	peak842	promoter-TSS (NM_001013784)	promoter-TSS (NM_001013784)	595	NM_001013784	432582	Mm.274369	NM_001013784	ENSMUSG00000069814	Ccdc92b	E130309D14Rik	coiled-coil domain containing 92B	protein-coding	promoter-TSS
chr11	75189500	75190399	900	k4b	k4b	peak843	promoter-TSS (NM_144491)	promoter-TSS (NM_144491)	533	NM_144491	116905	Mm.41496	NM_144491	ENSMUSG00000078789	Dph1	2310011M22Rik|4930488F09Rik|AW551873|Dph2l1|Ovca1	diphthamide biosynthesis 1	protein-coding	promoter-TSS
chr11	75588200	75589199	1000	k4b	k4b	peak844	promoter-TSS (NM_008850)	promoter-TSS (NM_008850)	621	NM_008850	18738	Mm.3128	NM_008850	ENSMUSG00000017781	Pitpna	Pitpn|vb|vibrator	phosphatidylinositol transfer protein, alpha	protein-coding	promoter-TSS
chr11	75679500	75679999	500	k4b	k4b	peak845	promoter-TSS (NM_001277221)	promoter-TSS (NM_001277221)	491	NM_001277221	12928	Mm.280125	NM_133656	ENSMUSG00000017776	Crk	Crk-I|Crk-II|Crk-III|Crk3|CrkIII|Crko|c-Crk|p38	v-crk avian sarcoma virus CT10 oncogene homolog	protein-coding	promoter-TSS
chr11	77512500	77513199	700	k4b	k4b	peak846	promoter-TSS (NM_001024920)	promoter-TSS (NM_001024920)	423	NM_001024920	216964	Mm.341211	NM_001024920	ENSMUSG00000044328	Trp53i13	2410019G02Rik|Tp53i13	transformation related protein 53 inducible protein 13	protein-coding	promoter-TSS
chr11	78496200	78497699	1500	k4b	hc	peak847	promoter-TSS (NM_001168521)	promoter-TSS (NM_001168521)	804	NM_001168521	237868	Mm.210332	NM_172795	ENSMUSG00000050132	Sarm1	A830091I15Rik|C78606|MyD885|Sarm	sterile alpha and HEAT/Armadillo motif containing 1	protein-coding	promoter-TSS
chr11	79145100	79146499	1400	k4b	hc	peak848	promoter-TSS (NM_013571)	promoter-TSS (NM_013571)	673	NM_013571	16706	Mm.4745	NM_013571	ENSMUSG00000018334	Ksr1	AW492498|B-KSR1|D11Bhm183e|D11Bhm184e|Ksr|RSU2|hb|mKSR1	kinase suppressor of ras 1	protein-coding	promoter-TSS
chr11	80089500	80090199	700	k4b	k4b	peak849	promoter-TSS (NM_001029856)	promoter-TSS (NM_001029856)	450	NM_001029856	237877	Mm.89551	NM_001029856	ENSMUSG00000017550	Atad5	C130052G03Rik|FRAG1|Gm17	ATPase family, AAA domain containing 5	protein-coding	promoter-TSS
chr11	80154100	80155199	1100	k4b	hc	peak850	promoter-TSS (NM_172133)	promoter-TSS (NM_172133)	488	NM_172133	216991	Mm.341520	NM_172133	ENSMUSG00000020709	Adap2	Centa2	ArfGAP with dual PH domains 2	protein-coding	promoter-TSS
chr11	80377200	80377899	700	k4b	k4b	peak851	promoter-TSS (NM_027472)	promoter-TSS (NM_027472)	465	NM_027472	70591	Mm.86860	NM_027472	ENSMUSG00000057181	5730455P16Rik	-	RIKEN cDNA 5730455P16 gene	protein-coding	promoter-TSS
chr11	83039800	83040399	600	k4b	lc	peak852	promoter-TSS (NR_073523)	promoter-TSS (NR_073523)	-58	NR_073523	237887	Mm.341645	NM_181542	ENSMUSG00000072621	Slfn10-ps	Slfn10|mFLJ00257	schlafen 10, pseudogene	protein-coding	promoter-TSS
chr11	85139100	85139599	500	k4b	k4b	peak853	promoter-TSS (NM_001029934)	promoter-TSS (NM_001029934)	605	NM_001029934	237898	Mm.178524	NM_001029934	ENSMUSG00000000804	Usp32	2900074J03Rik|6430526O11Rik|AW045245	ubiquitin specific peptidase 32	protein-coding	promoter-TSS
chr11	86357900	86358199	300	k4b	k4b	peak854	promoter-TSS (NM_001080931)	promoter-TSS (NM_001080931)	-454	NM_001080931	327987	Mm.341886	NM_001080931	ENSMUSG00000034297	Med13	1110067M05Rik|D030023K18|Thrap1|Trap240	mediator complex subunit 13	protein-coding	promoter-TSS
chr11	86484800	86485799	1000	k4b	hc	peak855	promoter-TSS (NM_029788)	promoter-TSS (NM_029788)	643	NM_029788	76892	Mm.262707	NM_029788	ENSMUSG00000020521	Rnft1	0610013E23Rik|AV007605	ring finger protein, transmembrane 1	protein-coding	promoter-TSS
chr11	86992000	86993699	1700	k4b	k4b	peak856	promoter-TSS (NM_001005341)	promoter-TSS (NM_001005341)	912	NM_001005341	77864	Mm.191894	NM_001005341	ENSMUSG00000018427	Ypel2	6430570G24|E130113K08Rik	yippee like 2	protein-coding	promoter-TSS
chr11	87073000	87073999	1000	k4b	hc	peak857	promoter-TSS (NM_025638)	promoter-TSS (NM_025638)	637	NM_025638	66569	Mm.281887	NM_025638	ENSMUSG00000061666	Gdpd1	2610020H15Rik	glycerophosphodiester phosphodiesterase domain containing 1	protein-coding	promoter-TSS
chr11	88068400	88069899	1500	k4b	lc	peak858	promoter-TSS (NM_016686)	promoter-TSS (NM_016686)	871	NM_016686	22344	Mm.46628	NM_016686	ENSMUSG00000018377	Vezf1	AI848691|AW046909|db1	vascular endothelial zinc finger 1	protein-coding	promoter-TSS
chr11	93996300	93996999	700	k4b	k4b	peak859	promoter-TSS (NM_027569)	promoter-TSS (NM_027569)	559	NM_027569	70834	Mm.260737	NM_027569	ENSMUSG00000020859	Spag9	3110018C07Rik|4733401I23Rik|4831406C20Rik|AW552012|JIP-4|JLP|JSAP2|JSAP2a|Jip4|Mapk8ip4|syd1	sperm associated antigen 9	protein-coding	promoter-TSS
chr11	96192200	96196699	4500	k4b	k27b	peak860	promoter-TSS (NM_008267)	promoter-TSS (NM_008267)	134	NM_008267	15408	Mm.57221	NM_008267	ENSMUSG00000049604	Hoxb13	-	homeobox B13	protein-coding	promoter-TSS
chr11	96203100	96204599	1500	k4b	hc	peak861	promoter-TSS (NR_108029)	promoter-TSS (NR_108029)	396	NR_108029	432593	Mm.342467	NR_108029		Gm11538	-	predicted gene 11538	ncRNA	promoter-TSS
chr11	96447500	96448599	1100	k4b	lc	peak862	non-coding (NR_033524, exon 3 of 3)	non-coding (NR_033524, exon 3 of 3)	16497	NR_033524	100038600	Mm.483549	NR_033524		Gm11529	-	predicted gene 11529	ncRNA	non-coding
chr11	101076800	101077299	500	k4b	lc	peak863	promoter-TSS (NM_010475)	promoter-TSS (NM_010475)	-1361	NM_010475	15485	Mm.188939	NM_010475	ENSMUSG00000019301	Hsd17b1	17HSDB1|17beta-HSD|E2DH|Hsd17ba	hydroxysteroid (17-beta) dehydrogenase 1	protein-coding	promoter-TSS
chr11	101936700	101937599	900	k4b	hc	peak864	Intergenic	Intergenic	-15271	NR_045806	73887	Mm.159084	NR_045806	ENSMUSG00000071818	4930417O22Rik	-	RIKEN cDNA 4930417O22 gene	ncRNA	Intergenic
chr11	104158200	104159099	900	k4b	k4b	peak865	intron (NM_001313928, intron 2 of 11)	intron (NM_001313928, intron 2 of 11)	25869	NM_001313929	12921	Mm.1892	NM_007762	ENSMUSG00000018634	Crhr1	CRF1R|CRFR1|Crhr	corticotropin releasing hormone receptor 1	protein-coding	intron
chr11	105589800	105591499	1700	k4b	hc	peak866	promoter-TSS (NM_181071)	promoter-TSS (NM_181071)	664	NM_181071	77097	Mm.22501	NM_175492	ENSMUSG00000053580	Tanc2	3526402J09Rik|5730590C14Rik	tetratricopeptide repeat, ankyrin repeat and coiled-coil containing 2	protein-coding	promoter-TSS
chr11	106485800	106487799	2000	k4b	hc	peak867	promoter-TSS (NM_023913)	promoter-TSS (NM_023913)	996	NM_023913	78943	Mm.340943	NM_023913	ENSMUSG00000020715	Ern1	9030414B18Rik|AI225830|C85377|Ire1a|Ire1alpha|Ire1p	endoplasmic reticulum (ER) to nucleus signalling 1	protein-coding	promoter-TSS
chr11	107025600	107026599	1000	k4b	k4b	peak868	Intergenic	Intergenic	-2123	NM_001163473	69066	Mm.40679	NM_001163473	ENSMUSG00000078607	1810010H24Rik	-	RIKEN cDNA 1810010H24 gene	protein-coding	Intergenic
chr11	107469600	107470799	1200	k4b	k4b	peak869	promoter-TSS (NR_153311)	promoter-TSS (NR_153311)	520	NR_153311	71795	Mm.397413	NM_145823	ENSMUSG00000040430	Pitpnc1	1110020B03Rik|5830436L09Rik|AI662802|AI851387|C330017I21Rik|Dnr411|RDGBB|RDGBB1|mrdgBbeta|rdgB-beta	phosphatidylinositol transfer protein, cytoplasmic 1	protein-coding	promoter-TSS
chr11	108341700	108345399	3700	k4b	hc	peak870	promoter-TSS (NM_011101)	promoter-TSS (NM_011101)	338	NM_011101	18750	Mm.222178	NM_011101	ENSMUSG00000050965	Prkca	AI875142|Pkca	protein kinase C, alpha	protein-coding	promoter-TSS
chr11	108425300	108426399	1100	k4b	hc	peak871	promoter-TSS (NM_029606)	promoter-TSS (NM_029606)	584	NM_029606	76380	Mm.344071	NM_029586	ENSMUSG00000020728	Cep112	1700001M19Rik|1700029K01Rik|8430407H02Rik|AV043680|AV207351|Ccdc46|Macoco	centrosomal protein 112	protein-coding	promoter-TSS
chr11	108920900	108923699	2800	k4b	hc	peak872	intron (NM_015732, intron 1 of 10)	intron (NM_015732, intron 1 of 10)	1951	NM_015732	12006	Mm.71710	NM_015732	ENSMUSG00000000142	Axin2	Axi1|Axil|Conductin	axin 2	protein-coding	intron
chr11	111066500	111067199	700	k4b	hc	peak873	promoter-TSS (NM_008425)	promoter-TSS (NM_008425)	686	NM_008425	16518	Mm.4951	NM_008425	ENSMUSG00000041695	Kcnj2	IRK1|Kcnf1|Kir2.1	potassium inwardly-rectifying channel, subfamily J, member 2	protein-coding	promoter-TSS
chr11	113199200	113201799	2600	k4b	hc	peak874	promoter-TSS (NR_015556)	promoter-TSS (NR_015556)	1338	NR_015556	72386	Mm.266961	NR_015556	ENSMUSG00000087259	2610035D17Rik	-	RIKEN cDNA 2610035D17 gene	ncRNA	promoter-TSS
chr11	114064000	114067799	3800	k4b	hc	peak875	promoter-TSS (NM_172800)	promoter-TSS (NM_172800)	1129	NM_172800	237979	Mm.130504	NM_172800	ENSMUSG00000041592	Sdk2	4632412F08Rik|5330435L01Rik|Sdk-2|mKIAA1514	sidekick cell adhesion molecule 2	protein-coding	promoter-TSS
chr11	114675500	114676899	1400	k4b	hc	peak876	promoter-TSS (NM_053273)	promoter-TSS (NM_053273)	732	NM_053273	117160	Mm.271934	NM_053273	ENSMUSG00000034714	Ttyh2	1110001A03Rik	tweety family member 2	protein-coding	promoter-TSS
chr11	116411800	116412999	1200	k4b	hc	peak877	promoter-TSS (NM_027258)	promoter-TSS (NM_027258)	632	NM_027258	217340	Mm.426344	NM_027258	ENSMUSG00000052949	Rnf157	2610036E23Rik|A130073L17Rik|mKIAA1917	ring finger protein 157	protein-coding	promoter-TSS
chr11	117198700	117200399	1700	k4b	hc	peak878	promoter-TSS (NM_001113486)	promoter-TSS (NM_001113486)	-111	NM_001113486	53860	Mm.38450	NM_017380	ENSMUSG00000059248	2009-09-01	MSF1|Msf|PNUTL4|Sint1	septin 9	protein-coding	promoter-TSS
chr11	117653800	117654399	600	k4b	k4b	peak879	promoter-TSS (NM_198022)	promoter-TSS (NM_198022)	-189	NM_198022	217351	Mm.40272	NM_198022	ENSMUSG00000025571	Tnrc6c	9930033H14Rik|mKIAA1582	trinucleotide repeat containing 6C	protein-coding	promoter-TSS
chr11	117654900	117656099	1200	k4b	k4b	peak880	promoter-TSS (NM_198022)	promoter-TSS (NM_198022)	1211	NM_198022	217351	Mm.40272	NM_198022	ENSMUSG00000025571	Tnrc6c	9930033H14Rik|mKIAA1582	trinucleotide repeat containing 6C	protein-coding	promoter-TSS
chr11	118477000	118478099	1100	k4b	k4b	peak881	promoter-TSS (NM_001359368)	promoter-TSS (NM_001359368)	718	NM_001359368	217364	Mm.473963	NM_172573	ENSMUSG00000033857	Engase	C130099A03|D230014K01Rik	endo-beta-N-acetylglucosaminidase	protein-coding	promoter-TSS
chr12	4132900	4135299	2400	k4b	hc	peak882	promoter-TSS (NM_138305)	promoter-TSS (NM_138305)	-53	NM_138305	104111	Mm.489807	NM_138305	ENSMUSG00000020654	Adcy3	AC3|ACIII|mKIAA0511	adenylate cyclase 3	protein-coding	promoter-TSS
chr12	4917500	4918399	900	k4b	k4b	peak883	promoter-TSS (NM_001362349)	promoter-TSS (NM_001362349)	597	NM_001362349	320817	Mm.210966	NM_001099628	ENSMUSG00000052812	Atad2b	1110014E10Rik|BC032887|C79189|D530031C13Rik	ATPase family, AAA domain containing 2B	protein-coding	promoter-TSS
chr12	8771400	8773499	2100	k4b	hc	peak884	promoter-TSS (NM_011519)	promoter-TSS (NM_011519)	1054	NM_011519	20969	Mm.2580	NM_011519	ENSMUSG00000020592	Sdc1	AA408134|AA409076|CD138|Sstn|Synd|Synd1|syn-1	syndecan 1	protein-coding	promoter-TSS
chr12	8974100	8974699	600	k4b	k4b	peak885	promoter-TSS (NM_172470)	promoter-TSS (NM_172470)	399	NM_172470	74682	Mm.87389	NM_172470	ENSMUSG00000066643	Wdr35	4930459M12Rik|4931430C06|mKIAA1336	WD repeat domain 35	protein-coding	promoter-TSS
chr12	15814400	15816899	2500	k4b	hc	peak886	promoter-TSS (NM_144551)	promoter-TSS (NM_144551)	1135	NM_144551	217410	Mm.491136	NM_144551	ENSMUSG00000020601	Trib2	AW319517|TRB-2|TRB2	tribbles pseudokinase 2	protein-coding	promoter-TSS
chr12	16800000	16801299	1300	k4b	hc	peak887	promoter-TSS (NM_015764)	promoter-TSS (NM_015764)	236	NM_015764	268527	Mm.428062	NM_015764	ENSMUSG00000036523	Greb1	5730583K22Rik|9130004E13|AF180470|AU023194|mKIAA0575	gene regulated by estrogen in breast cancer protein	protein-coding	promoter-TSS
chr12	17175200	17177199	2000	k4b	hc	peak888	promoter-TSS (NM_201531)	promoter-TSS (NM_201531)	688	NM_201531	382571	Mm.40173	NM_201531	ENSMUSG00000051726	Kcnf1	Gm1182|Kv5.1	potassium voltage-gated channel, subfamily F, member 1	protein-coding	promoter-TSS
chr12	17992900	17993699	800	k4b	hc	peak889	Intergenic	CpG	302491	NM_016677	53602	Mm.313619	NM_016677	ENSMUSG00000071379	Hpcal1	NVL-3|NVP-3|Nvp3|VILIP3|Vnsl3|Vsnl3	hippocalcin-like 1	protein-coding	Intergenic
chr12	19175900	19176299	400	k4b	hc	peak890	Intergenic	CpG	661590	NM_001201330	236366	Mm.352227	NM_001033157	ENSMUSG00000073197	5730507C01Rik	-	RIKEN cDNA 5730507C01 gene	protein-coding	Intergenic
chr12	20920700	20921199	500	k4b	hc	peak891	Intergenic	CpG	-105171	NR_015521	69513	Mm.273972	NR_015521	ENSMUSG00000099759	1700030C10Rik	-	RIKEN cDNA 1700030C10 gene	ncRNA	Intergenic
chr12	24650400	24651099	700	k4b	hc	peak892	promoter-TSS (NM_178357)	promoter-TSS (NM_178357)	-621	NM_178357	194655	Mm.9616	NM_178357	ENSMUSG00000020653	Klf11	9830142A17|D12Ertd427e|Tieg2|Tieg2b|Tieg3	Kruppel-like factor 11	protein-coding	promoter-TSS
chr12	25094100	25095999	1900	k4b	hc	peak893	promoter-TSS (NM_010496)	promoter-TSS (NM_010496)	1042	NM_010496	15902	Mm.34871	NM_010496	ENSMUSG00000020644	Id2	AI255428|C78922|Idb2|bHLHb26	inhibitor of DNA binding 2	protein-coding	promoter-TSS
chr12	26469000	26470199	1200	k4b	hc	peak894	promoter-TSS (NM_020557)	promoter-TSS (NM_020557)	385	NM_020557	22169	Mm.271839	NM_020557	ENSMUSG00000020638	Cmpk2	1200004E04Rik|TDKI|Tyki	cytidine monophosphate (UMP-CMP) kinase 2, mitochondrial	protein-coding	promoter-TSS
chr12	30372400	30373299	900	k4b	hc	peak895	promoter-TSS (NM_172951)	promoter-TSS (NM_172951)	525	NM_172951	268534	Mm.279765	NM_172951	ENSMUSG00000020672	Sntg2	2210008K22Rik|9530013L23|BB121248|G2syn|Syn5	syntrophin, gamma 2	protein-coding	promoter-TSS
chr12	30584600	30585099	500	k4b	k4b	peak896	promoter-TSS (NM_172049)	promoter-TSS (NM_172049)	407	NM_172049	211986	Mm.34035	NM_172049	ENSMUSG00000043061	Tmem18	BC024093	transmembrane protein 18	protein-coding	promoter-TSS
chr12	31074800	31075999	1200	k4b	hc	peak897	promoter-TSS (NM_027828)	promoter-TSS (NM_027828)	1432	NM_027828	104943	Mm.248938	NM_027828	ENSMUSG00000036136	Fam110c	9030611O19Rik|AU019489	family with sequence similarity 110, member C	protein-coding	promoter-TSS
chr12	33147000	33147499	500	k4b	hc	peak898	promoter-TSS (NR_015602)	promoter-TSS (NR_015602)	336	NR_015602	320046	Mm.208337	NR_015602	ENSMUSG00000052125	F730043M19Rik	-	RIKEN cDNA F730043M19 gene	ncRNA	promoter-TSS
chr12	33147800	33148499	700	k4b	k4b	peak899	promoter-TSS (NM_028139)	promoter-TSS (NM_028139)	464	NM_028139	380753	Mm.41540	NM_028139	ENSMUSG00000020564	Atxn7l1	2810423G08Rik|Atxn7l4	ataxin 7-like 1	protein-coding	promoter-TSS
chr12	33928500	33929599	1100	k4b	k27b	peak900	promoter-TSS (NM_033522)	promoter-TSS (NM_033522)	625	NM_033522	114712	Mm.204643	NM_033522	ENSMUSG00000046518	Ferd3l	Mnato3|N-twist|Nato|Nato3|Ntwist|Ptfb|bHLHa31|fer3	Fer3 like bHLH transcription factor	protein-coding	promoter-TSS
chr12	34905700	34907399	1700	k4b	hc	peak901	intron (NM_001271386, intron 2 of 27)	intron (NM_001271386, intron 2 of 27)	10545	NM_001271386	79221	Mm.310551	NM_024124	ENSMUSG00000004698	Hdac9	AV022454|D030072B18Rik|HD7B|HD9|HDRP|Hdac7b|Mitr|mKIAA0744	histone deacetylase 9	protein-coding	intron
chr12	35047300	35047899	600	k4b	k4b	peak902	promoter-TSS (NM_001014973)	promoter-TSS (NM_001014973)	411	NM_001014973	217463	Mm.213991	NM_001014973	ENSMUSG00000020590	Snx13	Rgs-px1|mKIAA0713	sorting nexin 13	protein-coding	promoter-TSS
chr12	49381700	49386299	4600	k4b	hc	peak903	promoter-TSS (NM_008241)	promoter-TSS (NM_008241)	993	NM_008241	15228	Mm.4704	NM_008241	ENSMUSG00000020950	Foxg1	2900064B05Rik|BF-1|Bf1|Hfh9|Hfhbf1	forkhead box G1	protein-coding	promoter-TSS
chr12	54201900	54203799	1900	k4b	hc	peak904	promoter-TSS (NM_028133)	promoter-TSS (NM_028133)	1024	NM_028133	112407	Mm.133037	NM_028133	ENSMUSG00000035105	Egln3	2610021G09Rik|AI505553|AI648162|Hif-p4h-3|Phd3|SM-20	egl-9 family hypoxia-inducible factor 3	protein-coding	promoter-TSS
chr12	57538200	57540099	1900	k4b	hc	peak905	Intergenic	CpG	6961	NM_008259	15375	Mm.4578	NM_008259	ENSMUSG00000035451	Foxa1	Hnf-3a|Hnf3a|Tcf-3a|Tcf3a	forkhead box A1	protein-coding	Intergenic
chr12	65075700	65076099	400	k4b	k4b	peak906	promoter-TSS (NM_001364447)	promoter-TSS (NM_001364447)	297	NM_001364447	104806	Mm.374847	NM_178912	ENSMUSG00000055884	Fancm	AI427100|C730036B14Rik|D12Ertd364e	Fanconi anemia, complementation group M	protein-coding	promoter-TSS
chr12	69184300	69185199	900	k4b	k4b	peak907	promoter-TSS (NM_146035)	promoter-TSS (NM_146035)	592	NM_146035	217664	Mm.206642	NM_146035	ENSMUSG00000043998	Mgat2	AA407964|CDGS2|GLCNACTII|GNT-II|GNT2	mannoside acetylglucosaminyltransferase 2	protein-coding	promoter-TSS
chr12	69196800	69198299	1500	k4b	hc	peak908	promoter-TSS (NR_033222)	promoter-TSS (NR_033222)	339	NR_033222	414085	Mm.256223	NR_033222	ENSMUSG00000097061	9330151L19Rik	-	RIKEN cDNA 9330151L19 gene	ncRNA	promoter-TSS
chr12	69789800	69792099	2300	k4b	hc	peak909	promoter-TSS (NM_183294)	promoter-TSS (NM_183294)	-243	NM_183294	71091	Mm.132325	NM_183294	ENSMUSG00000020990	Cdkl1	4933411O17Rik	cyclin-dependent kinase-like 1 (CDC2-related kinase)	protein-coding	promoter-TSS
chr12	69892600	69893099	500	k4b	k4b	peak910	promoter-TSS (NM_178628)	promoter-TSS (NM_178628)	-255	NM_178628	73991	Mm.474462	NM_178628	ENSMUSG00000021066	Atl1	4930435M24Rik|Adfsp|Fsp1|Spg3|Spg3a	atlastin GTPase 1	protein-coding	promoter-TSS
chr12	69986400	69987399	1000	k4b	hc	peak911	promoter-TSS (NM_022028)	promoter-TSS (NM_022028)	102	NM_022028	64010	Mm.390480	NM_022028	ENSMUSG00000021067	Sav1	1700040G09Rik|Salv|Sav|WW45|Wwp3|Wwp4	salvador family WW domain containing 1	protein-coding	promoter-TSS
chr12	70825700	70827099	1400	k4b	hc	peak912	promoter-TSS (NM_028127)	promoter-TSS (NM_028127)	886	NM_028127	319710	Mm.2962	NM_028127	ENSMUSG00000048285	Frmd6	2610019M19Rik|4930488L10Rik|AW212977|Willin	FERM domain containing 6	protein-coding	promoter-TSS
chr12	71831200	71832399	1200	k4b	k4b	peak913	promoter-TSS (NM_172464)	promoter-TSS (NM_172464)	732	NM_172464	208846	Mm.87417	NM_026102	ENSMUSG00000034574	Daam1	-	dishevelled associated activator of morphogenesis 1	protein-coding	promoter-TSS
chr12	72069700	72071599	1900	k4b	hc	peak914	promoter-TSS (NM_181752)	promoter-TSS (NM_181752)	451	NM_181752	238252	Mm.390508	NM_181752	ENSMUSG00000043398	Gpr135	PAFR	G protein-coupled receptor 135	protein-coding	promoter-TSS
chr12	72939900	72942099	2200	k4b	hc	peak915	promoter-TSS (NM_011384)	promoter-TSS (NM_011384)	1118	NM_011384	20476	Mm.57138	NM_011384	ENSMUSG00000021099	Six6	Optx2|Six9	sine oculis-related homeobox 6	protein-coding	promoter-TSS
chr12	73583800	73586599	2800	k4b	hc	peak916	promoter-TSS (NM_008856)	promoter-TSS (NM_008856)	404	NM_008856	18755	Mm.341677	NM_008856	ENSMUSG00000021108	Prkch	Pkch	protein kinase C, eta	protein-coding	promoter-TSS
chr12	76402900	76403599	700	k4b	hc	peak917	promoter-TSS (NM_001002012)	promoter-TSS (NM_001002012)	-926	NM_001002012	15512	Mm.296181	NM_008301	ENSMUSG00000059970	Hspa2	70kDa|HSP70.2|HSP70A2|Hsp70-2	heat shock protein 2	protein-coding	promoter-TSS
chr12	79965600	79965699	100	k4b	k4b	peak918	Intergenic	Intergenic	-29386	NR_131074	77290	Mm.395042	NR_131073	ENSMUSG00000112765	9430078K24Rik	-	RIKEN cDNA 9430078K24 gene	ncRNA	Intergenic
chr12	80113700	80114599	900	k4b	hc	peak919	promoter-TSS (NM_007564)	promoter-TSS (NM_007564)	-1137	NM_007564	12192	Mm.235132	NM_007564	ENSMUSG00000021127	Zfp36l1	AW742437|AW743212|Berg36|Brf1|D530020L18Rik|ERF1|TIS11b|cMG1	zinc finger protein 36, C3H type-like 1	protein-coding	promoter-TSS
chr12	81026800	81027299	500	k4b	hc	peak920	promoter-TSS (NM_022316)	promoter-TSS (NM_022316)	242	NM_022316	64075	Mm.273295	NM_022316	ENSMUSG00000021136	Smoc1	2600002F22Rik|AI848508|SRG	SPARC related modular calcium binding 1	protein-coding	promoter-TSS
chr12	83763300	83764399	1100	k4b	hc	peak921	promoter-TSS (NM_130887)	promoter-TSS (NM_130887)	216	NM_130887	170721	Mm.133443	NM_130887	ENSMUSG00000021223	Papln	E030033C16Rik	papilin, proteoglycan-like sulfated glycoprotein	protein-coding	promoter-TSS
chr12	83920700	83921799	1100	k4b	k4b	peak922	promoter-TSS (NR_073563)	promoter-TSS (NR_073563)	684	NR_073563	18222	Mm.4390	NM_010949	ENSMUSG00000021224	Numb	Nb	NUMB endocytic adaptor protein	protein-coding	promoter-TSS
chr12	84052600	84054499	1900	k4b	hc	peak923	promoter-TSS (NM_134246)	promoter-TSS (NM_134246)	1399	NM_134246	171281	Mm.202331	NM_134246	ENSMUSG00000021228	Acot3	AW108394|PTE-Ia|Pte2a	acyl-CoA thioesterase 3	protein-coding	promoter-TSS
chr12	84590000	84591299	1300	k4b	k4b	peak924	intron (NM_007701, intron 3 of 4)	intron (NM_007701, intron 3 of 4)	20822	NM_001301427	12677	Mm.4405	NM_007701	ENSMUSG00000021239	Vsx2	Chx10|Hox-10|Hox10|or	visual system homeobox 2	protein-coding	intron
chr12	84641400	84642199	800	k4b	hc	peak925	promoter-TSS (NM_001168588)	promoter-TSS (NM_001168588)	-755	NM_001168588	432677	Mm.311913	NM_001033776	ENSMUSG00000071235	Vrtn	7420416P09Rik	vertebrae development associated	protein-coding	promoter-TSS
chr12	84874500	84876799	2300	k4b	hc	peak926	promoter-TSS (NR_028577)	promoter-TSS (NR_028577)	-152	NR_028577	100303738	Mm.479389	NR_028577	ENSMUSG00000092130	D030025P21Rik	-	RIKEN cDNA D030025P21 gene	ncRNA	promoter-TSS
chr12	85746600	85747699	1100	k4b	hc	peak927	promoter-TSS (NM_145447)	promoter-TSS (NM_145447)	611	NM_145447	217721	Mm.301076	NM_145447	ENSMUSG00000034258	Flvcr2	CCT|Mfsd7c	feline leukemia virus subgroup C cellular receptor 2	protein-coding	promoter-TSS
chr12	86241900	86242999	1100	k4b	k4b	peak928	promoter-TSS (NM_001324488)	promoter-TSS (NM_001324488)	592	NM_001324488	70373	Mm.252967	NM_027405	ENSMUSG00000021254	Gpatch2l	1700020O03Rik|4732487G21Rik|A630090I05Rik|Kiaa1152	G patch domain containing 2 like	protein-coding	promoter-TSS
chr12	87199000	87200299	1300	k4b	k4b	peak929	promoter-TSS (NM_001033475)	promoter-TSS (NM_001033475)	579	NM_001033475	382620	Mm.374912	NM_001033475	ENSMUSG00000034111	Tmed8	6430595O10Rik|AI447224|Gm1184|Mem1	transmembrane p24 trafficking protein 8	protein-coding	promoter-TSS
chr12	87265900	87266199	300	k4b	k4b	peak930	promoter-TSS (NM_001142580)	promoter-TSS (NM_001142580)	236	NM_001142580	104799	Mm.208750	NM_134044	ENSMUSG00000021038	Vipas39	6720456H09Rik|9330175H22Rik|AI413782|SPE-39|Spe39|Vipar|hSPE-39	VPS33B interacting protein, apical-basolateral polarity regulator, spe-39 homolog	protein-coding	promoter-TSS
chr12	95695200	95696099	900	k4b	hc	peak931	intron (NM_201518, intron 1 of 1)	CpG	3424	NM_201518	399558	Mm.341948	NM_201518	ENSMUSG00000047414	Flrt2	-	fibronectin leucine rich transmembrane protein 2	protein-coding	intron
chr12	98900600	98901399	800	k4b	hc	peak932	promoter-TSS (NM_001081191)	promoter-TSS (NM_001081191)	484	NM_001081191	319670	Mm.390484	NM_001081191	ENSMUSG00000051166	Eml5	BC027154|C130068M19Rik	echinoderm microtubule associated protein like 5	protein-coding	promoter-TSS
chr12	99562100	99563999	1900	k4b	hc	peak933	promoter-TSS (NR_136760)	promoter-TSS (NR_136760)	-791	NR_136760	102639404	Mm.396324	NR_136760	ENSMUSG00000097917	Gm26839	-	predicted gene, 26839	ncRNA	promoter-TSS
chr12	100520100	100520799	700	k4b	k4b	peak934	promoter-TSS (NM_001033213)	promoter-TSS (NM_001033213)	372	NM_001033213	104718	Mm.295441	NM_001033213	ENSMUSG00000033530	Ttc7b	AA408451|Ttc7l1	tetratricopeptide repeat domain 7B	protein-coding	promoter-TSS
chr12	103532500	103533499	1000	k4b	hc	peak935	promoter-TSS (NM_028980)	promoter-TSS (NM_028980)	435	NM_028980	74521	Mm.248619	NM_028980	ENSMUSG00000021209	Ppp4r4	8430415E04Rik|mKIAA1622	protein phosphatase 4, regulatory subunit 4	protein-coding	promoter-TSS
chr12	104864000	104864999	1000	k4b	hc	peak936	promoter-TSS (NR_104436)	promoter-TSS (NR_104436)	576	NR_104436	94040	Mm.244078	NM_053155	ENSMUSG00000021097	Clmn	9330188N17Rik|AI428889|AI788815|mKIAA1188	calmin	protein-coding	promoter-TSS
chr12	105453900	105455199	1300	k4b	hc	peak937	promoter-TSS (NM_001252508)	promoter-TSS (NM_001252508)	694	NM_001252508	268595	Mm.2388	NM_001252508	ENSMUSG00000094910	D430019H16Rik	AI852661	RIKEN cDNA D430019H16 gene	protein-coding	promoter-TSS
chr12	108275800	108277099	1300	k4b	hc	peak938	promoter-TSS (NM_001159910)	promoter-TSS (NM_001159910)	-1057	NM_001159910	668158		NM_001159910	ENSMUSG00000084883	Ccdc85c	EG668158|Gm265|Gm9010|hhy	coiled-coil domain containing 85C	protein-coding	promoter-TSS
chr12	108305200	108307699	2500	k4b	hc	peak939	promoter-TSS (NM_001044380)	promoter-TSS (NM_001044380)	180	NM_001044380	214305	Mm.36423	NM_001044380	ENSMUSG00000021260	Hhipl1	1600002O04Rik|AK129450|mKIAA1822	hedgehog interacting protein-like 1	protein-coding	promoter-TSS
chr12	111166500	111167899	1400	k4b	k4b	peak940	promoter-TSS (NM_011632)	promoter-TSS (NM_011632)	830	NM_011632	22031	Mm.27431	NM_011632	ENSMUSG00000021277	Traf3	AI528849|CAP-1|CD40bp|CRAF1|LAP1|T-BAM|TRAFAMN|amn	TNF receptor-associated factor 3	protein-coding	promoter-TSS
chr12	112644900	112645799	900	k4b	k4b	peak941	promoter-TSS (NM_013929)	promoter-TSS (NM_013929)	522	NM_013929	30954	Mm.289812	NM_013929	ENSMUSG00000064326	Siva1	CD27bp|Siva	SIVA1, apoptosis-inducing factor	protein-coding	promoter-TSS
chr12	118836500	118837799	1300	k4b	hc	peak942	Intergenic	CpG	-9179	NM_177082	320145	Mm.51682	NM_177082	ENSMUSG00000048562	Sp8	D930049B17Rik|mBtd	trans-acting transcription factor 8	protein-coding	Intergenic
chr12	118842700	118843599	900	k4b	hc	peak943	Intergenic	CpG	-3179	NM_177082	320145	Mm.51682	NM_177082	ENSMUSG00000048562	Sp8	D930049B17Rik|mBtd	trans-acting transcription factor 8	protein-coding	Intergenic
chr13	9763100	9765799	2700	k4b	hc	peak944	promoter-TSS (NM_001347470)	promoter-TSS (NM_001347470)	20	NM_001347470	66505	Mm.397307	NM_144516	ENSMUSG00000021156	Zmynd11	2210402G22Rik|BS69	zinc finger, MYND domain containing 11	protein-coding	promoter-TSS
chr13	10359300	10361499	2200	k4b	hc	peak945	promoter-TSS (NM_033269)	promoter-TSS (NM_033269)	403	NM_033269	12671	Mm.342315	NM_033269	ENSMUSG00000046159	Chrm3	Chrm-3|M3|M3R	cholinergic receptor, muscarinic 3, cardiac	protein-coding	promoter-TSS
chr13	12105800	12106899	1100	k4b	hc	peak946	promoter-TSS (NM_023868)	promoter-TSS (NM_023868)	595	NM_023868	20191	Mm.239871	NM_023868	ENSMUSG00000021313	Ryr2	9330127I20Rik|RYR-2	ryanodine receptor 2, cardiac	protein-coding	promoter-TSS
chr13	12257600	12257899	300	k4b	k4b	peak947	promoter-TSS (NM_001081128)	promoter-TSS (NM_001081128)	363	NM_001081128	238505	Mm.40335	NM_001081128	ENSMUSG00000021311	Mtr	AI894170|D830038K18Rik|MS	5-methyltetrahydrofolate-homocysteine methyltransferase	protein-coding	promoter-TSS
chr13	12395500	12395899	400	k4b	k4b	peak948	promoter-TSS (NM_144835)	promoter-TSS (NM_144835)	325	NM_144835	217995	Mm.171186	NM_144835	ENSMUSG00000050244	Heatr1	AA517551|B130016L12Rik|BC019693	HEAT repeat containing 1	protein-coding	promoter-TSS
chr13	12519300	12520399	1100	k4b	hc	peak949	promoter-TSS (NM_133643)	promoter-TSS (NM_133643)	600	NM_133643	171211	Mm.159671	NM_133643	ENSMUSG00000095105	Edaradd	1810032E07Rik|5830469M23Rik|A630043P06|cr	EDAR (ectodysplasin-A receptor)-associated death domain	protein-coding	promoter-TSS
chr13	13393000	13393499	500	k4b	hc	peak950	promoter-TSS (NM_031999)	promoter-TSS (NM_031999)	374	NM_031999	83924	Mm.379269	NM_031999	ENSMUSG00000021306	Gpr137b	AI788917|AU016435|AW546472|C730041E01|C80550|C80741|D13Abb1e|Tm7sf1	G protein-coupled receptor 137B	protein-coding	promoter-TSS
chr13	13590500	13591599	1100	k4b	k4b	peak951	promoter-TSS (NM_010748)	promoter-TSS (NM_010748)	641	NM_010748	17101	Mm.342337	NM_010748	ENSMUSG00000019726	Lyst	D13Sfk13|beige|bg	lysosomal trafficking regulator	protein-coding	promoter-TSS
chr13	21159300	21159799	500	k4b	hc	peak952	Intergenic	Intergenic	-16495	NM_146534	258527	Mm.271440	NM_146534	ENSMUSG00000045474	Olfr1368	MOR256-15	olfactory receptor 1368	protein-coding	Intergenic
chr13	21253200	21254099	900	k4b	k4b	peak953	Intergenic	Intergenic	39036	NM_010343	14780	Mm.1332	NM_010343	ENSMUSG00000004344	Gpx5	AV379049|Arep	glutathione peroxidase 5	protein-coding	Intergenic
chr13	21995300	21996399	1100	k4b	hc	peak954	Intergenic	Intergenic	13891	NM_019429	54373	Mm.32043	NM_019429	ENSMUSG00000006179	Prss16	AI448615|TSSP	protease, serine 16 (thymus)	protein-coding	Intergenic
chr13	23463900	23465399	1500	k4b	hc	peak955	promoter-TSS (NM_013483)	promoter-TSS (NM_013483)	1251	NM_013483	12231	Mm.1420	NM_013483	ENSMUSG00000000706	Btn1a1	Btn	butyrophilin, subfamily 1, member A1	protein-coding	promoter-TSS
chr13	24637100	24639599	2500	k4b	hc	peak956	promoter-TSS (NM_001080381)	promoter-TSS (NM_001080381)	-298	NM_001080381	193385	Mm.217319	NM_029679	ENSMUSG00000036006	Ripor2	Fam65b	RHO family interacting cell polarization regulator 2	protein-coding	promoter-TSS
chr13	28884500	28885199	700	k4b	k4b	peak957	promoter-TSS (NR_045054)	promoter-TSS (NR_045054)	572	NR_045054	72518	Mm.37454	NR_045053		2610307P16Rik	AI666457	RIKEN cDNA 2610307P16 gene	ncRNA	promoter-TSS
chr13	28885500	28886399	900	k4b	k4b	peak958	promoter-TSS (NR_045053)	promoter-TSS (NR_045053)	-528	NR_045053	72518	Mm.37454	NR_045053		2610307P16Rik	AI666457	RIKEN cDNA 2610307P16 gene	ncRNA	promoter-TSS
chr13	30991300	30992099	800	k4b	k4b	peak959	Intergenic	Intergenic	-17653	NM_025588	66482	Mm.293510	NM_025588	ENSMUSG00000021357	Exoc2	2410030I24Rik|AI648199|Sec5|Sec5l1	exocyst complex component 2	protein-coding	Intergenic
chr13	35741500	35742499	1000	k4b	k4b	peak960	promoter-TSS (NM_001123386)	promoter-TSS (NM_001123386)	598	NM_001123386	12593	Mm.29002	NM_009881	ENSMUSG00000059288	Cdyl	AI325931	chromodomain protein, Y chromosome-like	protein-coding	promoter-TSS
chr13	36726000	36727899	1900	k4b	hc	peak961	intron (NM_153529, intron 2 of 2)	intron (NM_153529, intron 2 of 2)	7527	NM_153529	68404	Mm.232930	NM_153529	ENSMUSG00000039114	Nrn1	0710008J23Rik|Cpg15|Nrn	neuritin 1	protein-coding	intron
chr13	38960000	38960499	500	k4b	k4b	peak962	promoter-TSS (NM_001170430)	promoter-TSS (NM_001170430)	287	NM_001170430	108652	Mm.255506	NM_134060	ENSMUSG00000021432	Slc35b3	4921526O06Rik|AI428480|CGI-19|PABST2|PAPST2	solute carrier family 35, member B3	protein-coding	promoter-TSS
chr13	41605900	41606799	900	k4b	hc	peak963	promoter-TSS (NM_001368686)	promoter-TSS (NM_001368686)	468	NM_001368686	621976	Mm.259830	NM_001163572	ENSMUSG00000087370	Tmem170b	EG621976	transmembrane protein 170B	protein-coding	promoter-TSS
chr13	42708800	42710699	1900	k4b	hc	peak964	promoter-TSS (NM_001005740)	promoter-TSS (NM_001005740)	169	NM_001005740	218194	Mm.160124	NM_198419	ENSMUSG00000054728	Phactr1	9630030F18Rik|Rpel1	phosphatase and actin regulator 1	protein-coding	promoter-TSS
chr13	43304600	43305199	600	k4b	k4b	peak965	promoter-TSS (NM_001033399)	promoter-TSS (NM_001033399)	-728	NM_001033399	328232	Mm.441399	NM_001033399	ENSMUSG00000051335	Gfod1	9630032O13|AI850995	glucose-fructose oxidoreductase domain containing 1	protein-coding	promoter-TSS
chr13	45001400	45001999	600	k4b	hc	peak966	promoter-TSS (NM_025772)	promoter-TSS (NM_025772)	396	NM_025772	94245	Mm.352311	NM_025772	ENSMUSG00000057531	Dtnbp1	5430437B18Rik|AW048963|Bloc1s8|dysbindin|sdy	dystrobrevin binding protein 1	protein-coding	promoter-TSS
chr13	45507500	45508999	1500	k4b	hc	peak967	promoter-TSS (NM_025508)	promoter-TSS (NM_025508)	806	NM_025508	66355	Mm.290802	NM_025508	ENSMUSG00000000253	Gmpr	2310004P21Rik|AV028449|GMPR 1	guanosine monophosphate reductase	protein-coding	promoter-TSS
chr13	49187600	49187999	400	k4b	hc	peak968	promoter-TSS (NM_013610)	promoter-TSS (NM_013610)	271	NM_013610	18081	Mm.18503	NM_013610	ENSMUSG00000037966	Ninj1	AU024536	ninjurin 1	protein-coding	promoter-TSS
chr13	49188200	49188699	500	k4b	hc	peak969	promoter-TSS (NM_013610)	promoter-TSS (NM_013610)	921	NM_013610	18081	Mm.18503	NM_013610	ENSMUSG00000037966	Ninj1	AU024536	ninjurin 1	protein-coding	promoter-TSS
chr13	49215100	49215999	900	k4b	hc	peak970	promoter-TSS (NM_026738)	promoter-TSS (NM_026738)	476	NM_026738	68480	Mm.3336	NM_026738	ENSMUSG00000037960	Card19	1110007C09Rik|AI851695|Bincard	caspase recruitment domain family, member 19	protein-coding	promoter-TSS
chr13	49246800	49248099	1300	k4b	hc	peak971	promoter-TSS (NM_001360772)	promoter-TSS (NM_001360772)	844	NM_001360772	66329	Mm.34308	NM_025491	ENSMUSG00000021384	Susd3	1700017I11Rik|2810440J20Rik	sushi domain containing 3	protein-coding	promoter-TSS
chr13	49421300	49421799	500	k4b	k4b	peak972	promoter-TSS (NM_001276399)	promoter-TSS (NM_001276399)	-64	NM_001276399	75678	Mm.390586	NM_199056	ENSMUSG00000021385	Ippk	1810043M15Rik|InsP6	inositol 1,3,4,5,6-pentakisphosphate 2-kinase	protein-coding	promoter-TSS
chr13	51791800	51793699	1900	k4b	hc	peak973	promoter-TSS (NM_001281880)	promoter-TSS (NM_001281880)	997	NM_001281880	20354	Mm.33903	NM_013660	ENSMUSG00000021451	Sema4d	CD100|Semacl2|Semaj|Semcl2|coll-4	sema domain, immunoglobulin domain (Ig), transmembrane domain (TM) and short cytoplasmic domain, (semaphorin) 4D	protein-coding	promoter-TSS
chr13	53376900	53377299	400	k4b	k4b	peak974	promoter-TSS (NM_009269)	promoter-TSS (NM_009269)	261	NM_009269	268656	Mm.240336	NM_009269	ENSMUSG00000021468	Sptlc1	AW552086|C77762|E030036H05|Lcb1|SPT1	serine palmitoyltransferase, long chain base subunit 1	protein-coding	promoter-TSS
chr13	53475000	53477099	2100	k4b	hc	peak975	Intergenic	CpG	-3270	NM_013601	17702	Mm.1763	NM_013601	ENSMUSG00000021469	Msx2	BB122635|Hox-8|Hox8|Hox8.1	msh homeobox 2	protein-coding	Intergenic
chr13	54503800	54504999	1200	k4b	hc	peak976	promoter-TSS (NM_176987)	promoter-TSS (NM_176987)	595	NM_176987	319719	Mm.376151	NM_176987	ENSMUSG00000043183	Simc1	4732471D19Rik	SUMO-interacting motifs containing 1	protein-coding	promoter-TSS
chr13	55600100	55600699	600	k4b	k4b	peak977	promoter-TSS (NM_001311137)	promoter-TSS (NM_001311137)	504	NM_001311137	218271	Mm.139825	NM_146045	ENSMUSG00000021504	B4galt7	XGPT|XGalT-1	xylosylprotein beta1,4-galactosyltransferase, polypeptide 7 (galactosyltransferase I)	protein-coding	promoter-TSS
chr13	56134100	56135499	1400	k4b	hc	peak978	promoter-TSS (NM_012015)	promoter-TSS (NM_012015)	750	NM_012015	26914	Mm.283802	NM_012015	ENSMUSG00000015937	H2afy	H2AF12M|mH2a1|macroH2A1	H2A histone family, member Y	protein-coding	promoter-TSS
chr13	58452600	58453499	900	k4b	k27b	peak979	Intergenic	Intergenic	-49707	NM_001301341	15387	Mm.142872	NM_025279	ENSMUSG00000021546	Hnrnpk	Hnrpk|KBBP|NOVA	heterogeneous nuclear ribonucleoprotein K	protein-coding	Intergenic
chr13	59556000	59557199	1200	k4b	hc	peak980	promoter-TSS (NM_001284219)	promoter-TSS (NM_001284219)	322	NM_001284219	67269	Mm.153008	NM_023328	ENSMUSG00000021557	Agtpbp1	1700020N17Rik|2310001G17Rik|2900054O13Rik|4930445M19Rik|5730402G09Rik|CCP1|Nna1|nmf243|pcd	ATP/GTP binding protein 1	protein-coding	promoter-TSS
chr13	60602000	60602899	900	k4b	k4b	peak981	promoter-TSS (NM_134062)	promoter-TSS (NM_134062)	239	NM_134062	69635	Mm.24103	NM_029653	ENSMUSG00000021559	Dapk1	D13Ucla1|DAP-Kinase	death associated protein kinase 1	protein-coding	promoter-TSS
chr13	63901600	63902299	700	k4b	lc	peak982	Intergenic	Intergenic	86710	NM_023507	76251	Mm.186610	NM_023507	ENSMUSG00000021470	Ercc6l2	0610007P08Rik|1700019D06Rik|9330134C04Rik|Rad26l|Sr278	excision repair cross-complementing rodent repair deficiency, complementation group 6 like 2	protein-coding	Intergenic
chr13	64273300	64274899	1600	k4b	hc	peak983	promoter-TSS (NM_172587)	promoter-TSS (NM_172587)	888	NM_172587	218294	Mm.25335	NM_172587	ENSMUSG00000033102	Cdc14b	2810432N10Rik|A530086E13Rik|AA472821|CDC14B3|Cdc14B1	CDC14 cell division cycle 14B	protein-coding	promoter-TSS
chr13	68998200	69000499	2300	k4b	hc	peak984	promoter-TSS (NM_153534)	promoter-TSS (NM_153534)	191	NM_153534	210044	Mm.390617	NM_153534	ENSMUSG00000021536	Adcy2	mKIAA1060	adenylate cyclase 2	protein-coding	promoter-TSS
chr13	69610900	69611299	400	k4b	k4b	peak985	promoter-TSS (NM_175283)	promoter-TSS (NM_175283)	363	NM_175283	78925	Mm.451912	NM_175283	ENSMUSG00000021594	Srd5a1	0610031P22Rik|4930435F02Rik|S5AR 1|Srd5a-1	steroid 5 alpha-reductase 1	protein-coding	promoter-TSS
chr13	73733100	73733999	900	k4b	hc	peak986	Intergenic	Intergenic	-30110	NM_001360694	20499	Mm.275800	NM_011390	ENSMUSG00000017756	Slc12a7	AA408796|D13Ertd261e|Kcc4	solute carrier family 12, member 7	protein-coding	Intergenic
chr13	75942800	75943799	1000	k4b	hc	peak987	promoter-TSS (NM_028493)	promoter-TSS (NM_028493)	524	NM_028493	73296	Mm.276200	NM_028493	ENSMUSG00000021589	Rhobtb3	1700040C17Rik|2610033K01Rik|4930503C18Rik|AI317148|AW208826|mKIAA0878	Rho-related BTB domain containing 3	protein-coding	promoter-TSS
chr13	81632600	81633099	500	k4b	k4b	peak988	promoter-TSS (NM_054053)	promoter-TSS (NM_054053)	294	NM_054053	110789	Mm.288694	NM_054053	ENSMUSG00000069170	Adgrv1	Frings|Gpr98|Mass1|Mgr1|VLGR1	adhesion G protein-coupled receptor V1	protein-coding	promoter-TSS
chr13	83730600	83731099	500	k4b	hc	peak989	intron (NR_152244, intron 2 of 4)	CpG	-1643	NR_152246	320203	Mm.245636	NM_177100	ENSMUSG00000050334	C130071C03Rik	2810449C10Rik|ECONEXIN|EyeLinc1|Visc-1	RIKEN cDNA C130071C03 gene	ncRNA	intron
chr13	89741000	89742999	2000	k4b	hc	peak990	promoter-TSS (NM_001081249)	promoter-TSS (NM_001081249)	512	NM_001081249	13003	Mm.158700	NM_019389	ENSMUSG00000021614	Vcan	5430420N07Rik|9430051N09|Cspg2|DPEAAE|NG2|PG-M|PG-M(V0)|PG-M(V1)|hdf	versican	protein-coding	promoter-TSS
chr13	92425600	92427799	2200	k4b	hc	peak991	promoter-TSS (NM_175455)	promoter-TSS (NM_175455)	731	NM_175455	218440	Mm.213623	NM_175455	ENSMUSG00000045034	Ankrd34b	6430502M16Rik|DP58	ankyrin repeat domain 34B	protein-coding	promoter-TSS
chr13	92844800	92844999	200	k4b	k4b	peak992	promoter-TSS (NR_160869)	promoter-TSS (NR_160869)	132	NR_160869	382793	Mm.296770	NM_001162945	ENSMUSG00000021704	Mtx3	4930470O13Rik|AA409304|AI853833|AU067765|EG624619|Gm1194|Gm6514	metaxin 3	protein-coding	promoter-TSS
chr13	94284000	94285399	1400	k4b	hc	peak993	promoter-TSS (NM_029153)	promoter-TSS (NM_029153)	581	NM_029153	107767	Mm.201455	NM_029153	ENSMUSG00000021687	Scamp1	4930505M11Rik|AI415563|AW122395	secretory carrier membrane protein 1	protein-coding	promoter-TSS
chr13	94789000	94789899	900	k4b	k4b	peak994	promoter-TSS (NM_009321)	promoter-TSS (NM_009321)	530	NM_009321	21371	Mm.379025	NM_009321	ENSMUSG00000042043	Tbca	Tbca13	tubulin cofactor A	protein-coding	promoter-TSS
chr13	94874700	94875499	800	k4b	k27b	peak995	promoter-TSS (NM_011021)	promoter-TSS (NM_011021)	-536	NM_011021	18420	Mm.42051	NM_011021	ENSMUSG00000021685	Otp	-	orthopedia homeobox	protein-coding	promoter-TSS
chr13	95603800	95604899	1100	k4b	lc	peak996	exon (NM_010169, exon 2 of 2)	exon (NM_010169, exon 2 of 2)	14116	NM_010169	14062	Mm.24816	NM_010169	ENSMUSG00000048376	F2r	AI482343|Cf2r|Par1|ThrR	coagulation factor II (thrombin) receptor	protein-coding	exon
chr13	95617600	95618499	900	k4b	k4b	peak997	promoter-TSS (NM_010169)	promoter-TSS (NM_010169)	416	NM_010169	14062	Mm.24816	NM_010169	ENSMUSG00000048376	F2r	AI482343|Cf2r|Par1|ThrR	coagulation factor II (thrombin) receptor	protein-coding	promoter-TSS
chr13	95890900	95891999	1100	k4b	hc	peak998	promoter-TSS (NM_027711)	promoter-TSS (NM_027711)	472	NM_027711	544963	Mm.38878	NM_027711	ENSMUSG00000021676	Iqgap2	4933417J23Rik|A630053O10|AI788777	IQ motif containing GTPase activating protein 2	protein-coding	promoter-TSS
chr13	97007200	97007799	600	k4b	k4b	peak999	Intergenic	RMER13A2|LTR|ERVK	26862	NM_025585	66479	Mm.390629	NM_025585	ENSMUSG00000052075	1700029F12Rik	-	RIKEN cDNA 1700029F12 gene	protein-coding	Intergenic
chr13	98694400	98695699	1300	k4b	hc	peak1000	promoter-TSS (NM_001025606)	promoter-TSS (NM_001025606)	-219	NM_001025606	380863	Mm.28264	NM_001025606	ENSMUSG00000052485	Tmem171	Gm905	transmembrane protein 171	protein-coding	promoter-TSS
chr13	98925100	98926299	1200	k4b	k4b	peak1001	promoter-TSS (NM_178716)	promoter-TSS (NM_178716)	684	NM_178716	238799	Mm.173286	NM_178716	ENSMUSG00000009470	Tnpo1	AU021749|D13Ertd688e|IPO2|Kpnb2|MIP|MIP1|TRN	transportin 1	protein-coding	promoter-TSS
chr13	100669700	100669999	300	k4b	k4b	peak1002	promoter-TSS (NM_001168386)	promoter-TSS (NM_001168386)	369	NM_001168386	76041	Mm.23977	NM_183115	ENSMUSG00000048924	Ccdc125	5830436D01Rik|AL023012	coiled-coil domain containing 125	protein-coding	promoter-TSS
chr13	107890500	107892799	2300	k4b	hc	peak1003	Intergenic	Intergenic	-1586	NM_145456	67263	Mm.490418	NM_145456		Zswim6	2900036G02Rik|mKIAA1577	zinc finger SWIM-type containing 6	protein-coding	Intergenic
chr13	114455800	114460699	4900	k4b	hc	peak1004	promoter-TSS (NM_001301373)	promoter-TSS (NM_001301373)	701	NM_001301373	14313	Mm.4913	NM_008046	ENSMUSG00000021765	Fst	AL033346|FS	follistatin	protein-coding	promoter-TSS
chr13	117023900	117026599	2700	k4b	hc	peak1005	promoter-TSS (NM_001081009)	promoter-TSS (NM_001081009)	281	NM_001081009	52552	Mm.274466	NM_027272	ENSMUSG00000021725	Parp8	2810430O08Rik|ARTD16|D13Ertd275e	poly (ADP-ribose) polymerase family, member 8	protein-coding	promoter-TSS
chr13	119755000	119756299	1300	k4b	k4b	peak1006	promoter-TSS (NM_175538)	promoter-TSS (NM_175538)	232	NM_175538	245269	Mm.403943	NM_175538	ENSMUSG00000095930	Nim1k	E130304F04Rik|Nim1	NIM1 serine/threonine protein kinase	protein-coding	promoter-TSS
chr14	12821500	12823799	2300	k4b	hc	peak1007	promoter-TSS (NM_001042617)	promoter-TSS (NM_001042617)	429	NM_001042617	27062	Mm.260881	NM_012061	ENSMUSG00000054423	Cadps	AU067781|CAPS|CAPS1|mKIAA1121	Ca2+-dependent secretion activator	protein-coding	promoter-TSS
chr14	20707300	20708699	1400	k4b	hc	peak1008	promoter-TSS (NM_001252082)	promoter-TSS (NM_001252082)	448	NM_001252082	268721	Mm.275082	NM_027996	ENSMUSG00000021819	Zswim8	2310021P13Rik|4832404P21Rik|Kiaa0913|mKIAA0913	zinc finger SWIM-type containing 8	protein-coding	promoter-TSS
chr14	21076300	21076699	400	k4b	k4b	peak1009	promoter-TSS (NM_001243041)	promoter-TSS (NM_001243041)	348	NM_001243041	11534	Mm.188734	NM_134079	ENSMUSG00000039197	Adk	2310026J05Rik|5033405D03Rik|AI255373|AI987814|Ak	adenosine kinase	protein-coding	promoter-TSS
chr14	21686300	21687999	1700	k4b	hc	peak1010	intron (NM_001013826, intron 2 of 3)	intron (NM_001013826, intron 2 of 3)	27426	NM_001013826	435391	Mm.295860	NM_001013826	ENSMUSG00000063821	Dupd1	EG435391	dual specificity phosphatase and pro isomerase domain containing 1	protein-coding	intron
chr14	21750700	21751499	800	k4b	k4b	peak1011	promoter-TSS (NM_001359953)	promoter-TSS (NM_001359953)	-452	NM_001359953	67630	Mm.102765	NM_026283	ENSMUSG00000021770	Samd8	1110053F04Rik|1700010P07Rik|SMSr	sterile alpha motif domain containing 8	protein-coding	promoter-TSS
chr14	21988600	21990199	1600	k4b	hc	peak1012	promoter-TSS (NM_145459)	promoter-TSS (NM_145459)	201	NM_145459	218820	Mm.292401	NM_145459	ENSMUSG00000039081	Zfp503	AI181838|B830002A16Rik|Nolz-1|Nolz1|Znf503	zinc finger protein 503	protein-coding	promoter-TSS
chr14	21993300	21995999	2700	k4b	hc	peak1013	Intergenic	Intergenic	-5049	NM_145459	218820	Mm.292401	NM_145459	ENSMUSG00000039081	Zfp503	AI181838|B830002A16Rik|Nolz-1|Nolz1|Znf503	zinc finger protein 503	protein-coding	Intergenic
chr14	24244600	24245399	800	k4b	hc	peak1014	promoter-TSS (NM_001163513)	promoter-TSS (NM_001163513)	920	NM_001163513	71228	Mm.68971	NM_027726	ENSMUSG00000021782	Dlg5	4933429D20Rik|T25557|mKIAA0583	discs large MAGUK scaffold protein 5	protein-coding	promoter-TSS
chr14	24245700	24246399	700	k4b	hc	peak1015	promoter-TSS (NM_027726)	promoter-TSS (NM_027726)	-130	NM_027726	71228	Mm.68971	NM_027726	ENSMUSG00000021782	Dlg5	4933429D20Rik|T25557|mKIAA0583	discs large MAGUK scaffold protein 5	protein-coding	promoter-TSS
chr14	25457300	25457599	300	k4b	hc	peak1016	Intergenic	CpG	-1735	NM_001310666	328365	Mm.227484	NM_183208	ENSMUSG00000007817	Zmiz1	BC065120|E330020C23|Gm10397|I920194n01|Rai17|Zimp10	zinc finger, MIZ-type containing 1	protein-coding	Intergenic
chr14	27622500	27623199	700	k4b	hc	peak1017	promoter-TSS (NM_177814)	promoter-TSS (NM_177814)	443	NM_177814	238988	Mm.318004	NM_177814	ENSMUSG00000040640	Erc2	6430531D06|CAST|CAST1/ERC2|D14Ertd171e|ELKS2alpha	ELKS/RAB6-interacting/CAST family member 2	protein-coding	promoter-TSS
chr14	28508700	28511999	3300	k4b	hc	peak1018	promoter-TSS (NM_001256224)	promoter-TSS (NM_001256224)	-1055	NM_001256224	22418	Mm.287544	NM_009524	ENSMUSG00000021994	Wnt5a	8030457G12Rik|Wnt-5a	wingless-type MMTV integration site family, member 5A	protein-coding	promoter-TSS
chr14	30624700	30626699	2000	k4b	hc	peak1019	promoter-TSS (NM_011103)	promoter-TSS (NM_011103)	508	NM_011103	18753	Mm.2314	NM_011103	ENSMUSG00000021948	Prkcd	AI385711|D14Ertd420e|PKC[d]|PKCdelta|Pkcd	protein kinase C, delta	protein-coding	promoter-TSS
chr14	31131100	31132399	1300	k4b	hc	peak1020	Intergenic	Intergenic	-2820	NM_001308464	66487	Mm.379116	NM_001308091	ENSMUSG00000058351	Smim4	2010107H07Rik|Gm41122	small integral membrane protein 4	protein-coding	Intergenic
chr14	33319700	33320799	1100	k4b	hc	peak1021	intron (NM_153800, intron 4 of 10)	CpG	90774	NM_001310452	26419	Mm.21495	NM_016700	ENSMUSG00000021936	Mapk8	AI849689|JNK|JNK1|Prkm8|SAPK1	mitogen-activated protein kinase 8	protein-coding	intron
chr14	33446400	33447099	700	k4b	k4b	peak1022	promoter-TSS (NM_001310453)	promoter-TSS (NM_001310453)	408	NM_001310453	26419	Mm.21495	NM_016700	ENSMUSG00000021936	Mapk8	AI849689|JNK|JNK1|Prkm8|SAPK1	mitogen-activated protein kinase 8	protein-coding	promoter-TSS
chr14	34200600	34201599	1000	k4b	hc	peak1023	promoter-TSS (NM_183209)	promoter-TSS (NM_183209)	533	NM_183209	432839	Mm.294643	NM_183209	ENSMUSG00000071531	Gprin2	C130040D06Rik|C230073P13|Gm286|mKIAA0514	G protein regulated inducer of neurite outgrowth 2	protein-coding	promoter-TSS
chr14	34502900	34503299	400	k4b	k4b	peak1024	promoter-TSS (NM_009758)	promoter-TSS (NM_009758)	-554	NM_009758	12166	Mm.237825	NM_009758	ENSMUSG00000021796	Bmpr1a	1110037I22Rik|ALK-3|ALK3|AU045487|BMPR-1A|BMPR-IA|Bmpr|SKR5	bone morphogenetic protein receptor, type 1A	protein-coding	promoter-TSS
chr14	45219800	45221399	1600	k4b	hc	peak1025	promoter-TSS (NM_027518)	promoter-TSS (NM_027518)	883	NM_027518	70713	Mm.343793	NM_027518	ENSMUSG00000049092	Gpr137c	6330416L11Rik|Gm908|TM7SF1L2	G protein-coupled receptor 137C	protein-coding	promoter-TSS
chr14	46760700	46761099	400	k4b	k4b	peak1026	promoter-TSS (NM_028222)	promoter-TSS (NM_028222)	359	NM_028222	72391	Mm.272394	NM_028222	ENSMUSG00000037628	Cdkn3	2410006H10Rik|KAP	cyclin-dependent kinase inhibitor 3	protein-coding	promoter-TSS
chr14	46832200	46833499	1300	k4b	hc	peak1027	promoter-TSS (NM_001360455)	promoter-TSS (NM_001360455)	716	NM_001360455	68755	Mm.343809	NM_026832	ENSMUSG00000055128	Cgrrf1	1110038G02Rik|1810009H17Rik|CGR19	cell growth regulator with ring finger domain 1	protein-coding	promoter-TSS
chr14	46881500	46886399	4900	k4b	hc	peak1028	promoter-TSS (NM_001037221)	promoter-TSS (NM_001037221)	985	NM_001037221	74480	Mm.214454	NM_028966	ENSMUSG00000021838	Samd4	1700024G08Rik|1700111L17Rik|4933436G17Rik|Samd4a|Smaug|Smaug1|sunk	sterile alpha motif domain containing 4	protein-coding	promoter-TSS
chr14	48662300	48662599	300	k4b	hc	peak1029	promoter-TSS (NM_001360226)	promoter-TSS (NM_001360226)	284	NM_001360226	18424	Mm.134516	NM_144841	ENSMUSG00000021848	Otx2	E130306E05Rik	orthodenticle homeobox 2	protein-coding	promoter-TSS
chr14	48668800	48669099	300	k4b	hc	peak1030	promoter-TSS (NR_029384)	promoter-TSS (NR_029384)	-338	NR_029384	606497	Mm.165199	NR_029384	ENSMUSG00000098682	Otx2os1	-	orthodenticle homeobox 2 opposite strand 1	ncRNA	promoter-TSS
chr14	54780700	54782399	1700	k4b	hc	peak1031	promoter-TSS (NM_016972)	promoter-TSS (NM_016972)	336	NM_016972	50934	Mm.276831	NM_016972	ENSMUSG00000022180	Slc7a8	AA408822|LAT2	solute carrier family 7 (cationic amino acid transporter, y+ system), member 8	protein-coding	promoter-TSS
chr14	56571400	56571799	400	k4b	k4b	peak1032	promoter-TSS (NM_001014996)	promoter-TSS (NM_001014996)	246	NM_001014996	219103	Mm.212525	NM_001014996	ENSMUSG00000064128	Cenpj	4932437H03Rik|CPAP|Gm81|LAP|LIP1|Sas4	centromere protein J	protein-coding	promoter-TSS
chr14	60485100	60485899	800	k4b	hc	peak1033	Intergenic	Intergenic	107808	NM_001164705	72125	Mm.275499	NM_028113	ENSMUSG00000021986	Amer2	2600011E07Rik|Fam123a	APC membrane recruitment 2	protein-coding	Intergenic
chr14	61557100	61557999	900	k4b	hc	peak1034	promoter-TSS (NM_001310603)	promoter-TSS (NM_001310603)	-664	NM_001310603	66674	Mm.282706	NM_025697	ENSMUSG00000021930	Spryd7	6330409N04Rik|Clld6	SPRY domain containing 7	protein-coding	promoter-TSS
chr14	62292400	62293099	700	k4b	hc	peak1035	promoter-TSS (NM_173419)	promoter-TSS (NM_173419)	229	NM_173419	239133	Mm.127330	NM_173419	ENSMUSG00000048281	Dleu7	BC038059	deleted in lymphocytic leukemia, 7	protein-coding	promoter-TSS
chr14	63240300	63241699	1400	k4b	hc	peak1036	exon (NM_001310610, exon 2 of 7)	exon (NM_001310610, exon 2 of 7)	4271	NM_008092	14463	Mm.247669	NM_008092	ENSMUSG00000021944	Gata4	Gata-4	GATA binding protein 4	protein-coding	exon
chr14	63435500	63436699	1200	k4b	hc	peak1037	promoter-TSS (NM_177628)	promoter-TSS (NM_177628)	-294	NM_177628	219148	Mm.37882	NM_177628	ENSMUSG00000035095	Fam167a	A030013D21	family with sequence similarity 167, member A	protein-coding	promoter-TSS
chr14	63493800	63493999	200	k4b	k4b	peak1038	exon (NM_021480, exon 8 of 9)	exon (NM_021480, exon 8 of 9)	15192	NM_021480	58865	Mm.354229	NM_021480	ENSMUSG00000021953	Tdh	-	L-threonine dehydrogenase	protein-coding	exon
chr14	63743100	63744899	1800	k4b	hc	peak1039	intron (NM_173393, intron 1 of 2)	intron (NM_173393, intron 1 of 2)	16811	NR_030611	100124452		NR_030611	ENSMUSG00000076049	Mir598	Mirn598|mir-598|mmu-mir-598	microRNA 598	ncRNA	intron
chr14	65968900	65969399	500	k4b	k4b	peak1040	promoter-TSS (NM_013492)	promoter-TSS (NM_013492)	667	NM_013492	12759	Mm.200608	NM_013492	ENSMUSG00000022037	Clu	AI893575|ApoJ|Cli|D14Ucla3|SP-40|Sgp-2|Sgp2|Sugp-2	clusterin	protein-coding	promoter-TSS
chr14	66910000	66911599	1600	k4b	hc	peak1041	promoter-TSS (NM_175498)	promoter-TSS (NM_175498)	-408	NM_175498	239157	Mm.44358	NM_175498	ENSMUSG00000046204	Pnma2	A830049P17Rik|mKIAA0883	paraneoplastic antigen MA2	protein-coding	promoter-TSS
chr14	69804800	69805399	600	k4b	k4b	peak1042	promoter-TSS (NM_153514)	promoter-TSS (NM_153514)	445	NM_153514	246710	Mm.102367	NM_153514	ENSMUSG00000022075	Rhobtb2	Dbc2|E130206H14Rik|mKIAA0717	Rho-related BTB domain containing 2	protein-coding	promoter-TSS
chr14	70457300	70458999	1700	k4b	hc	peak1043	promoter-TSS (NM_145981)	promoter-TSS (NM_145981)	633	NM_145981	105653	Mm.192598	NM_145981	ENSMUSG00000003469	Phyhip	AW049870|C630010D02Rik|Lnap1ip|PAHX-AP#1|PAHX-AP1	phytanoyl-CoA hydroxylase interacting protein	protein-coding	promoter-TSS
chr14	75016100	75016999	900	k4b	hc	peak1044	promoter-TSS (NM_198642)	promoter-TSS (NM_198642)	523	NM_198642	271221	Mm.320280	NM_198642	ENSMUSG00000034959	Rubcnl	5031414D18Rik|Gm744|Gm911|Kiaa0226l	RUN and cysteine rich domain containing beclin 1 interacting protein like	protein-coding	promoter-TSS
chr14	75786600	75786999	400	k4b	k4b	peak1045	promoter-TSS (NM_026232)	promoter-TSS (NM_026232)	237	NM_026232	67554	Mm.46067	NM_026232	ENSMUSG00000022003	Slc25a30	4933433D23Rik|AV025504|AV221431|AW319655|KMCP1	solute carrier family 25, member 30	protein-coding	promoter-TSS
chr14	76010000	76010899	900	k4b	k4b	peak1046	promoter-TSS (NM_026816)	promoter-TSS (NM_026816)	415	NM_026816	68705	Mm.20415	NM_026816	ENSMUSG00000067995	Gtf2f2	1110031C13Rik|AI326315	general transcription factor IIF, polypeptide 2	protein-coding	promoter-TSS
chr14	77035900	77036599	700	k4b	hc	peak1047	promoter-TSS (NM_172488)	promoter-TSS (NM_172488)	367	NM_172488	210808	Mm.89278	NM_172488	ENSMUSG00000044350	Lacc1	9030625A04Rik	laccase domain containing 1	protein-coding	promoter-TSS
chr14	103099100	103099499	400	k4b	hc	peak1048	promoter-TSS (NM_015822)	promoter-TSS (NM_015822)	232	NM_015822	50789	Mm.214746	NM_015822	ENSMUSG00000022124	Fbxl3	AU041772|AW212966|FBK|Fbl3a|Fbxl3a|Ovtm|Play68	F-box and leucine-rich repeat protein 3	protein-coding	promoter-TSS
chr14	103345500	103346699	1200	k4b	hc	peak1049	promoter-TSS (NM_207215)	promoter-TSS (NM_207215)	700	NM_207215	105689	Mm.6478	NM_207215	ENSMUSG00000033004	Mycbp2	AU023734|AW107953|AW546647|C130061D10Rik|Pam|Phr1|R75243	MYC binding protein 2, E3 ubiquitin protein ligase	protein-coding	promoter-TSS
chr14	111675100	111677299	2200	k4b	hc	peak1050	promoter-TSS (NM_198865)	promoter-TSS (NM_198865)	1085	NM_198865	75409	Mm.235097	NM_029273	ENSMUSG00000033214	Slitrk5	2610019D03Rik	SLIT and NTRK-like family, member 5	protein-coding	promoter-TSS
chr14	118938000	118938799	800	k4b	k4b	peak1051	promoter-TSS (NM_008929)	promoter-TSS (NM_008929)	468	NM_008929	100037258	Mm.12616	NM_008929	ENSMUSG00000022136	Dnajc3	AA408985|AU067833|Dnajc3a|Dnajc3b|Prkri|mp58|p58|p58IPK	DnaJ heat shock protein family (Hsp40) member C3	protein-coding	promoter-TSS
chr14	119098900	119100099	1200	k4b	hc	peak1052	promoter-TSS (NM_001081252)	promoter-TSS (NM_001081252)	-66	NM_001081252	66435	Mm.213406	NM_025561	ENSMUSG00000042104	Uggt2	1810064L21Rik|3110001A05Rik|3110027P15Rik|A230065J02Rik|AW047562|Ugcgl2	UDP-glucose glycoprotein glucosyltransferase 2	protein-coding	promoter-TSS
chr14	120478500	120479299	800	k4b	hc	peak1053	promoter-TSS (NM_029519)	promoter-TSS (NM_029519)	439	NM_029519	76108	Mm.261448	NM_029519	ENSMUSG00000051615	Rap2a	5830461H18Rik	RAS related protein 2a	protein-coding	promoter-TSS
chr14	121795700	121797599	1900	k4b	hc	peak1054	promoter-TSS (NM_134074)	promoter-TSS (NM_134074)	1084	NM_134074	105445	Mm.378591	NM_134074	ENSMUSG00000025558	Dock9	AA959601|AW538057|B230309H04Rik|D14Wsu89e|Zizimin1|mKIAA1058	dedicator of cytokinesis 9	protein-coding	promoter-TSS
chr14	122478100	122479299	1200	k4b	hc	peak1055	exon (NM_009574, exon 2 of 3)	exon (NM_009574, exon 2 of 3)	3316	NM_009574	22772	Mm.308936	NM_009574	ENSMUSG00000061524	Zic2	HPE5|Ku	zinc finger protein of the cerebellum 2	protein-coding	exon
chr15	11995300	11995799	500	k4b	k4b	peak1056	promoter-TSS (NM_011294)	promoter-TSS (NM_011294)	457	NM_011294	20024	Mm.41746	NM_011294	ENSMUSG00000022205	Sub1	AI842364|P15|P9|Pc4|Rpo2tc1	SUB1 homolog, transcriptional regulator	protein-coding	promoter-TSS
chr15	25412400	25413699	1300	k4b	k4b	peak1057	promoter-TSS (NM_027395)	promoter-TSS (NM_027395)	714	NM_027395	70350	Mm.29586	NM_027395	ENSMUSG00000045763	Basp1	2610024P12Rik|CAP-23|CAP23|Ckap3|NAP-22|NAP22	brain abundant, membrane attached signal protein 1	protein-coding	promoter-TSS
chr15	25622700	25623999	1300	k4b	hc	peak1058	promoter-TSS (NM_019472)	promoter-TSS (NM_019472)	800	NM_019472	17909	Mm.60590	NM_019472	ENSMUSG00000022272	Myo10	AW048724|D15Ertd600e|mKIAA0799|myosin-X	myosin X	protein-coding	promoter-TSS
chr15	27466100	27467599	1500	k4b	hc	peak1059	promoter-TSS (NM_020332)	promoter-TSS (NM_020332)	173	NM_020332	11732	Mm.265264	NM_020332	ENSMUSG00000022265	Ank	Ankh|D15Ertd221e|ank|mKIAA1581	progressive ankylosis	protein-coding	promoter-TSS
chr15	27630300	27630699	400	k4b	k4b	peak1060	promoter-TSS (NM_001013792)	promoter-TSS (NM_001013792)	193	NM_001013792	432940	Mm.309164	NM_001013792	ENSMUSG00000046034	Otulin	C79097|Fam105b|m3Sapc|m7-1Sapc	OTU deubiquitinase with linear linkage specificity	protein-coding	promoter-TSS
chr15	32920700	32921399	700	k4b	k4b	peak1061	promoter-TSS (NM_008304)	promoter-TSS (NM_008304)	327	NM_008304	15529	Mm.234266	NM_008304	ENSMUSG00000022261	Sdc2	4833414L08Rik|AA960457|Hspg1|Synd2|syndecan-2	syndecan 2	protein-coding	promoter-TSS
chr15	34453200	34454099	900	k4b	hc	peak1062	promoter-TSS (NM_173421)	promoter-TSS (NM_173421)	338	NM_173421	239368	Mm.211977	NM_173421	ENSMUSG00000044726	Erich5	-	glutamate rich 5	protein-coding	promoter-TSS
chr15	36281800	36283099	1300	k4b	k4b	peak1063	promoter-TSS (NM_013923)	promoter-TSS (NM_013923)	697	NM_013923	30945	Mm.5181	NM_013923	ENSMUSG00000022280	Rnf19a	AA032313|Dorfin|Rnf19|UIP117|Ubce7ip2|XYbp	ring finger protein 19A	protein-coding	promoter-TSS
chr15	39857000	39857799	800	k4b	hc	peak1064	promoter-TSS (NM_001164466)	promoter-TSS (NM_001164466)	70	NM_001164466	64705	Mm.275974	NM_022722	ENSMUSG00000022304	Dpys	1200017I10Rik|1300004I01Rik|DHP|DHPase	dihydropyrimidinase	protein-coding	promoter-TSS
chr15	39942900	39943699	800	k4b	k4b	peak1065	promoter-TSS (NM_001347036)	promoter-TSS (NM_001347036)	694	NM_001347036	239393	Mm.39874	NM_172814	ENSMUSG00000022305	Lrp12	AI848829|C820005L12Rik|LRP-12	low density lipoprotein-related protein 12	protein-coding	promoter-TSS
chr15	53344900	53346099	1200	k4b	hc	peak1066	promoter-TSS (NM_010162)	promoter-TSS (NM_010162)	683	NM_010162	14042	Mm.309395	NM_010162	ENSMUSG00000061731	Ext1	AA409028	exostoses (multiple) 1	protein-coding	promoter-TSS
chr15	53346400	53346699	300	k4b	k4b	peak1067	promoter-TSS (NM_010162)	promoter-TSS (NM_010162)	-367	NM_010162	14042	Mm.309395	NM_010162	ENSMUSG00000061731	Ext1	AA409028	exostoses (multiple) 1	protein-coding	promoter-TSS
chr15	53901600	53902399	800	k4b	hc	peak1068	promoter-TSS (NM_177225)	promoter-TSS (NM_177225)	436	NM_177225	320679	Mm.442455	NM_177225	ENSMUSG00000058656	Samd12	A830094I09Rik	sterile alpha motif domain containing 12	protein-coding	promoter-TSS
chr15	54745800	54746599	800	k4b	hc	peak1069	promoter-TSS (NM_010930)	promoter-TSS (NM_010930)	290	NM_010930	18133	Mm.5167	NM_010930	ENSMUSG00000037362	Ccn3	C130088N23Rik|Nov	cellular communication network factor 3	protein-coding	promoter-TSS
chr15	56692700	56693999	1300	k4b	hc	peak1070	promoter-TSS (NM_008216)	promoter-TSS (NM_008216)	1196	NM_008216	15117	Mm.5148	NM_008216	ENSMUSG00000022367	Has2	-	hyaluronan synthase 2	protein-coding	promoter-TSS
chr15	58822300	58823499	1200	k4b	k4b	peak1071	promoter-TSS (NM_175212)	promoter-TSS (NM_175212)	527	NM_175212	74868	Mm.293754	NM_175212	ENSMUSG00000062373	Tmem65	2610029O13Rik|4930438D12Rik	transmembrane protein 65	protein-coding	promoter-TSS
chr15	66577600	66578599	1000	k4b	hc	peak1072	promoter-TSS (NM_001081409)	promoter-TSS (NM_001081409)	528	NM_001081409	239510	Mm.267473	NM_178718	ENSMUSG00000072501	Phf20l1	CGI-72|E130113K22Rik	PHD finger protein 20-like 1	protein-coding	promoter-TSS
chr15	67177100	67178199	1100	k4b	hc	peak1073	promoter-TSS (NM_009177)	promoter-TSS (NM_009177)	-768	NM_009177	20442	Mm.248334	NM_009177	ENSMUSG00000013846	St3gal1	5330418N22Rik|AI467004|ST3GalI|Siat4|Siat4a|St3gal-1	ST3 beta-galactoside alpha-2,3-sialyltransferase 1	protein-coding	promoter-TSS
chr15	68928700	68930099	1400	k4b	hc	peak1074	promoter-TSS (NM_010158)	promoter-TSS (NM_010158)	980	NM_010158	13992	Mm.17964	NM_010158	ENSMUSG00000022332	Khdrbs3	Etle|SLM-2|Salp|Slm2|T-STAR	KH domain containing, RNA binding, signal transduction associated 3	protein-coding	promoter-TSS
chr15	75909700	75912099	2400	k4b	hc	peak1075	promoter-TSS (NM_178646)	promoter-TSS (NM_178646)	1165	NM_178646	105734	Mm.275583	NM_178646	ENSMUSG00000103906	Tigd5	AA409802|AA409995|AI666797	tigger transposable element derived 5	protein-coding	promoter-TSS
chr15	78842400	78843999	1600	k4b	hc	peak1076	promoter-TSS (NM_027219)	promoter-TSS (NM_027219)	553	NM_027219	104445	Mm.307488	NM_027219	ENSMUSG00000049521	Cdc42ep1	1810058K22Rik|AA980734|Borg5|CEP1|MSE55	CDC42 effector protein (Rho GTPase binding) 1	protein-coding	promoter-TSS
chr15	79270600	79271199	600	k4b	hc	peak1077	intron (NM_177580, intron 6 of 13)	intron (NM_177580, intron 6 of 13)	14609	NM_177580	207495	Mm.309647	NM_177580	ENSMUSG00000018126	Baiap2l2	BC048937	BAI1-associated protein 2-like 2	protein-coding	intron
chr15	79604400	79605099	700	k4b	hc	peak1078	promoter-TSS (NR_103477)	promoter-TSS (NR_103477)	359	NR_103477	13404	Mm.2524	NM_010059	ENSMUSG00000022429	Dmc1	Dmc1h|Lim15|Mei11|sgdp	DNA meiotic recombinase 1	protein-coding	promoter-TSS
chr15	80372000	80372899	900	k4b	k4b	peak1079	exon (NM_001044308, exon 17 of 37)	exon (NM_001044308, exon 17 of 37)	66153	NR_155275	102633578	Mm.397484	NR_155274	ENSMUSG00000115888	Gm31369	-	predicted gene, 31369	ncRNA	exon
chr15	80670500	80672799	2300	k4b	hc	peak1080	promoter-TSS (NM_145986)	promoter-TSS (NM_145986)	-197	NM_145986	213956	Mm.132439	NM_145986	ENSMUSG00000022408	Fam83f	AW544981	family with sequence similarity 83, member F	protein-coding	promoter-TSS
chr15	81857400	81857599	200	k4b	k4b	peak1081	promoter-TSS (NM_020507)	promoter-TSS (NM_020507)	826	NM_020507	57259	Mm.323595	NM_020507	ENSMUSG00000048546	Tob2	2900090N22Rik|4930545K18Rik|AV071822|mKIAA1663	transducer of ERBB2, 2	protein-coding	promoter-TSS
chr15	81857800	81858199	400	k4b	k4b	peak1082	promoter-TSS (NM_020507)	promoter-TSS (NM_020507)	326	NM_020507	57259	Mm.323595	NM_020507	ENSMUSG00000048546	Tob2	2900090N22Rik|4930545K18Rik|AV071822|mKIAA1663	transducer of ERBB2, 2	protein-coding	promoter-TSS
chr15	82211500	82213099	1600	k4b	hc	peak1083	promoter-TSS (NM_001207021)	promoter-TSS (NM_001207021)	515	NM_001207021	435145	Mm.41289	NM_001207021	ENSMUSG00000096883	Shisa8	Orf26|ckamp39	shisa family member 8	protein-coding	promoter-TSS
chr15	85660700	85661599	900	k4b	hc	peak1084	Intergenic	Intergenic	-42623	NR_110483	102800312	Mm.33117	NR_110483		Lncppara	Lincppara|Mirlet7bhg|linc-Ppara	long noncoding RNA near Ppara	ncRNA	Intergenic
chr15	85669500	85672799	3300	k4b	hc	peak1085	Intergenic	CpG	-32623	NR_110483	102800312	Mm.33117	NR_110483		Lncppara	Lincppara|Mirlet7bhg|linc-Ppara	long noncoding RNA near Ppara	ncRNA	Intergenic
chr15	85734200	85737499	3300	k4b	hc	peak1086	promoter-TSS (NM_011144)	promoter-TSS (NM_011144)	74	NM_011144	19013	Mm.212789	NM_011144	ENSMUSG00000022383	Ppara	4933429D07Rik|AW742785|Nr1c1|PPAR-alpha|PPARalpha|Ppar	peroxisome proliferator activated receptor alpha	protein-coding	promoter-TSS
chr15	85820300	85822399	2100	k4b	hc	peak1087	promoter-TSS (NM_011105)	promoter-TSS (NM_011105)	383	NM_011105	18766	Mm.89965	NM_011105	ENSMUSG00000052496	Pkdrej	-	polycystin (PKD) family receptor for egg jelly	protein-coding	promoter-TSS
chr15	86184800	86186199	1400	k4b	hc	peak1088	promoter-TSS (NR_155352)	promoter-TSS (NR_155352)	-228	NR_155352	102638208	Mm.415090	NR_155352	ENSMUSG00000086424	Gm15569	-	predicted gene 15569	ncRNA	promoter-TSS
chr15	87624300	87625799	1500	k4b	hc	peak1089	promoter-TSS (NM_134096)	promoter-TSS (NM_134096)	-180	NM_134096	106014	Mm.244319	NM_134096	ENSMUSG00000054863	Tafa5	Fam19a5|Tafa-5|Tara-5	TAFA chemokine like family member 5	protein-coding	promoter-TSS
chr15	88954000	88955599	1600	k4b	hc	peak1090	promoter-TSS (NM_172818)	promoter-TSS (NM_172818)	-382	NM_172818	239591	Mm.86807	NM_172818	ENSMUSG00000022388	Ttll8	1700019P01Rik|4933401B17	tubulin tyrosine ligase-like family, member 8	protein-coding	promoter-TSS
chr15	89139500	89140899	1400	k4b	hc	peak1091	promoter-TSS (NM_013871)	promoter-TSS (NM_013871)	503	NM_013871	29857	Mm.38343	NM_013871	ENSMUSG00000022610	Mapk12	AW123708|Erk6|P38gamma|Prkm12|Sapk3	mitogen-activated protein kinase 12	protein-coding	promoter-TSS
chr15	89428600	89429299	700	k4b	k4b	peak1092	promoter-TSS (NR_037154)	promoter-TSS (NR_037154)	977	NR_037154	12651	Mm.485045	NM_007692	ENSMUSG00000022617	Chkb	Chetk|Chkl|Ck|Ck/Ek|Ck/Ek-beta|Ckb|Ckekb|Ek	choline kinase beta	protein-coding	promoter-TSS
chr15	91570900	91573199	2300	k4b	hc	peak1093	promoter-TSS (NM_001033633)	promoter-TSS (NM_001033633)	1211	NM_001033633	239606	Mm.360596	NM_001033633	ENSMUSG00000036298	Slc2a13	6530403A04|A630029G22Rik|AI505012|Gm308	solute carrier family 2 (facilitated glucose transporter), member 13	protein-coding	promoter-TSS
chr15	92051200	92052399	1200	k4b	hc	peak1094	promoter-TSS (NM_001159648)	promoter-TSS (NM_001159648)	635	NM_001159648	12805	Mm.4911	NM_007727	ENSMUSG00000055022	Cntn1	AW495098|CNTN|F3cam|usl	contactin 1	protein-coding	promoter-TSS
chr15	93398100	93399599	1500	k4b	hc	peak1095	promoter-TSS (NM_001285863)	promoter-TSS (NM_001285863)	386	NM_001285863	223828	Mm.74208	NM_146062	ENSMUSG00000036167	Pphln1	CR|HSPC206|HSPC232	periphilin 1	protein-coding	promoter-TSS
chr15	97705500	97705699	200	k4b	k4b	peak1096	promoter-TSS (NM_028003)	promoter-TSS (NM_028003)	222	NM_028003	71919	Mm.12255	NM_028003	ENSMUSG00000022466	Rpap3	2310042P20Rik|D15Ertd682e	RNA polymerase II associated protein 3	protein-coding	promoter-TSS
chr15	99087200	99088399	1200	k4b	hc	peak1097	promoter-TSS (NM_001024702)	promoter-TSS (NM_001024702)	-72	NM_001024702	239659	Mm.309917	NM_001024702	ENSMUSG00000001076	C1ql4	C1qtnf11|CTRP11	complement component 1, q subcomponent-like 4	protein-coding	promoter-TSS
chr15	100422500	100422899	400	k4b	k4b	peak1098	promoter-TSS (NM_001146161)	promoter-TSS (NM_001146161)	355	NM_001146161	18174	Mm.234608	NM_008732	ENSMUSG00000023030	Slc11a2	DCT1|DMT1|Nramp2|mk|van	solute carrier family 11 (proton-coupled divalent metal ion transporters), member 2	protein-coding	promoter-TSS
chr15	101223300	101225999	2700	k4b	hc	peak1099	promoter-TSS (NR_045327)	promoter-TSS (NR_045327)	127	NR_045327	380977	Mm.399924	NR_045326	ENSMUSG00000097915	A330009N23Rik	-	RIKEN cDNA A330009N23 gene	ncRNA	promoter-TSS
chr15	101859200	101860299	1100	k4b	hc	peak1100	3' UTR (NM_001003667, exon 9 of 9)	3' UTR (NM_001003667, exon 9 of 9)	-8964	NM_008473	16678	Mm.183137	NM_008473	ENSMUSG00000046834	Krt1	Krt-2.1|Krt2-1|Krt86	keratin 1	protein-coding	3' UTR
chr15	102002700	102004299	1600	k4b	hc	peak1101	promoter-TSS (NM_031170)	promoter-TSS (NM_031170)	842	NM_031170	16691	Mm.358618	NM_031170	ENSMUSG00000049382	Krt8	AA960620|AL022697|AU019895|Card2|EndoA|K8|Krt-2.8|Krt2-8	keratin 8	protein-coding	promoter-TSS
chr15	102027700	102028799	1100	k4b	hc	peak1102	promoter-TSS (NM_010664)	promoter-TSS (NM_010664)	34	NM_010664	16668	Mm.22479	NM_010664	ENSMUSG00000023043	Krt18	CK18|K18|Krt1-18	keratin 18	protein-coding	promoter-TSS
chr15	102919400	102920599	1200	k4b	hc	peak1103	promoter-TSS (NM_010464)	promoter-TSS (NM_010464)	-1131	NM_010464	15422	Mm.207062	NM_010464	ENSMUSG00000001655	Hoxc13	-	homeobox C13	protein-coding	promoter-TSS
chr15	103101600	103103899	2300	k4b	hc	peak1104	Intergenic	Intergenic	44078	NR_045743	432989	Mm.383979	NR_045743	ENSMUSG00000097003	D930007P13Rik	-	Riken cDNA D930007P13 gene	ncRNA	Intergenic
chr15	103365700	103366099	400	k4b	k4b	peak1105	promoter-TSS (NM_010577)	promoter-TSS (NM_010577)	891	NM_010577	16402	Mm.16234	NM_010577	ENSMUSG00000000555	Itga5	Cd49e|Fnra|VLA5	integrin alpha 5 (fibronectin receptor alpha)	protein-coding	promoter-TSS
chr15	103366400	103366699	300	k4b	k4b	peak1106	promoter-TSS (NM_010577)	promoter-TSS (NM_010577)	241	NM_010577	16402	Mm.16234	NM_010577	ENSMUSG00000000555	Itga5	Cd49e|Fnra|VLA5	integrin alpha 5 (fibronectin receptor alpha)	protein-coding	promoter-TSS
chr15	103536900	103538399	1500	k4b	k4b	peak1107	promoter-TSS (NM_021391)	promoter-TSS (NM_021391)	342	NM_021391	58200	Mm.143788	NM_021391	ENSMUSG00000022490	Ppp1r1a	0610038N18Rik|I-1	protein phosphatase 1, regulatory inhibitor subunit 1A	protein-coding	promoter-TSS
chr16	5050100	5051099	1000	k4b	k4b	peak1108	promoter-TSS (NM_001356320)	promoter-TSS (NM_001356320)	543	NM_001356320	170644	Mm.66356	NM_026666	ENSMUSG00000039473	Ubn1	1110029L11Rik|2610108L02Rik|AA673476|AW124741	ubinuclein 1	protein-coding	promoter-TSS
chr16	5203000	5203899	900	k4b	k4b	peak1109	promoter-TSS (NM_013796)	promoter-TSS (NM_013796)	562	NM_013796	27426	Mm.215641	NM_013796	ENSMUSG00000023143	Nagpa	AI596180|UCE	N-acetylglucosamine-1-phosphodiester alpha-N-acetylglucosaminidase	protein-coding	promoter-TSS
chr16	5306900	5308099	1200	k4b	hc	peak1110	Intergenic	Intergenic	-51544	NM_027446	70511	Mm.45780	NM_027446	ENSMUSG00000022544	Eef2kmt	5730409G15Rik|Fam86|Fam86a|eEF2-KMT	eukaryotic elongation factor 2 lysine methyltransferase	protein-coding	Intergenic
chr16	11133600	11134399	800	k4b	lc	peak1111	promoter-TSS (NM_029582)	promoter-TSS (NM_029582)	532	NM_029582	106200	Mm.291015	NM_029582	ENSMUSG00000022498	Txndc11	2810408E11Rik|AI427833|EFP1|Txdc11	thioredoxin domain containing 11	protein-coding	promoter-TSS
chr16	13940900	13941499	600	k4b	k4b	peak1112	promoter-TSS (NM_033564)	promoter-TSS (NM_033564)	535	NM_033564	93734	Mm.76554	NM_033564	ENSMUSG00000022679	Mpv17l	M-LP	Mpv17 transgene, kidney disease mutant-like	protein-coding	promoter-TSS
chr16	15861800	15863099	1300	k4b	lc	peak1113	promoter-TSS (NM_029354)	promoter-TSS (NM_029354)	919	NM_029354	72083	Mm.22351	NM_029354	ENSMUSG00000022671	Mzt2	2410018G20Rik|2610001E06Rik|Fam128|Fam128b	mitotic spindle organizing protein 2	protein-coding	promoter-TSS
chr16	16870800	16871399	600	k4b	k4b	peak1114	promoter-TSS (NM_011624)	promoter-TSS (NM_011624)	364	NM_011624	21976	Mm.326089	NM_011624	ENSMUSG00000022779	Top3b	-	topoisomerase (DNA) III beta	protein-coding	promoter-TSS
chr16	18126800	18129099	2300	k4b	lc	peak1115	promoter-TSS (NM_022982)	promoter-TSS (NM_022982)	308	NM_022982	65079	Mm.40149	NM_022982	ENSMUSG00000043811	Rtn4r	NOGOR|NgR|NgR1	reticulon 4 receptor	protein-coding	promoter-TSS
chr16	18426400	18426699	300	k4b	lc	peak1116	promoter-TSS (NM_013711)	promoter-TSS (NM_013711)	133	NM_013711	26462	Mm.390906	NM_013711	ENSMUSG00000075704	Txnrd2	AA118373|ESTM573010|TGR|Tr3|Trxr2|Trxrd2	thioredoxin reductase 2	protein-coding	promoter-TSS
chr16	18627800	18631499	3700	k4b	hc	peak1117	promoter-TSS (NM_213614)	promoter-TSS (NM_213614)	288	NM_213614	18951	Mm.20365	NM_213614	ENSMUSG00000072214	2005-09-01	Cdcrel-1|Cdcrel1|Pnutl1	septin 5	protein-coding	promoter-TSS
chr16	21246100	21249399	3300	k4b	hc	peak1118	non-coding (NR_046162, exon 5 of 5)	non-coding (NR_046162, exon 5 of 5)	8316	NR_106145	102465781		NR_106145	ENSMUSG00000098400	Mir7680	Gm27417|mmu-mir-7680	microRNA 7680	ncRNA	non-coding
chr16	28929100	28929899	800	k4b	k4b	peak1119	promoter-TSS (NM_177718)	promoter-TSS (NM_177718)	198	NM_177718	239796	Mm.155887	NM_177718	ENSMUSG00000051065	Mb21d2	1600021P15Rik|A430031N04|C87006	Mab-21 domain containing 2	protein-coding	promoter-TSS
chr16	31079800	31081399	1600	k4b	hc	peak1120	promoter-TSS (NM_198626)	promoter-TSS (NM_198626)	832	NM_198626	268880	Mm.286693	NM_198626	ENSMUSG00000047434	Xxylt1	AI480653	xyloside xylosyltransferase 1	protein-coding	promoter-TSS
chr16	32431000	32431699	700	k4b	k4b	peak1121	promoter-TSS (NM_001163160)	promoter-TSS (NM_001163160)	120	NM_001163160	13026	Mm.98775	NM_009981	ENSMUSG00000005615	Pcyt1a	CTalpha|Cctalpha|Ctpct|Cttalpha	phosphate cytidylyltransferase 1, choline, alpha isoform	protein-coding	promoter-TSS
chr16	33576500	33577099	600	k4b	k4b	peak1122	intron (NM_001083902, intron 4 of 11)	CpG	58265	NM_001083902	171286	Mm.35253	NM_134251	ENSMUSG00000035506	Slc12a8	CCC9|E330020C02Rik	solute carrier family 12 (potassium/chloride transporters), member 8	protein-coding	intron
chr16	35870800	35871299	500	k4b	hc	peak1123	promoter-TSS (NM_001039530)	promoter-TSS (NM_001039530)	332	NM_001039530	547253	Mm.244406	NM_001039530	ENSMUSG00000034422	Parp14	1600029O10Rik|ARTD8|BC021340|CoaSt6|mKIAA1268	poly (ADP-ribose) polymerase family, member 14	protein-coding	promoter-TSS
chr16	37776200	37777599	1400	k4b	k4b	peak1124	promoter-TSS (NM_008047)	promoter-TSS (NM_008047)	-155	NM_008047	14314	Mm.182434	NM_008047	ENSMUSG00000022816	Fstl1	AI316791|AW107808|Fstl|TSC-36	follistatin-like 1	protein-coding	promoter-TSS
chr16	38089500	38090099	600	k4b	k4b	peak1125	promoter-TSS (NR_033221)	promoter-TSS (NR_033221)	-540	NR_033221	414072	Mm.483602	NR_033221		BC031361	-	cDNA sequence BC031361	ncRNA	promoter-TSS
chr16	39984400	39984899	500	k4b	hc	peak1126	promoter-TSS (NM_001361281)	promoter-TSS (NM_001361281)	286	NM_001361281	268890	Mm.310524	NM_175548	ENSMUSG00000061080	Lsamp	5430428I19|AW046674|B130007O04Rik|D930023J12Rik|Gm29907|Lam|Lamp	limbic system-associated membrane protein	protein-coding	promoter-TSS
chr16	44557700	44559199	1500	k4b	hc	peak1127	promoter-TSS (NR_037242)	promoter-TSS (NR_037242)	-321	NR_037242	100526478		NR_037242	ENSMUSG00000093046	Mir3081	mir-3081|mmu-mir-3081	microRNA 3081	ncRNA	promoter-TSS
chr16	45723700	45724699	1000	k4b	k4b	peak1128	promoter-TSS (NM_019754)	promoter-TSS (NM_019754)	331	NM_019754	56370	Mm.24183	NM_019754	ENSMUSG00000022658	Tagln3	2700038H05Rik|2900005O10Rik|AI426007|Np25	transgelin 3	protein-coding	promoter-TSS
chr16	45843400	45844699	1300	k4b	hc	peak1129	promoter-TSS (NM_153412)	promoter-TSS (NM_153412)	328	NM_153412	208177	Mm.211477	NM_153412	ENSMUSG00000033149	Phldb2	AV253284|C820004H04Rik|LL5b|LL5beta	pleckstrin homology like domain, family B, member 2	protein-coding	promoter-TSS
chr16	46009700	46010299	600	k4b	k4b	peak1130	promoter-TSS (NM_001134480)	promoter-TSS (NM_001134480)	413	NM_001134480	433022	Mm.380993	NM_001134480	ENSMUSG00000087141	Plcxd2	AW494639|EG433022	phosphatidylinositol-specific phospholipase C, X domain containing 2	protein-coding	promoter-TSS
chr16	52451600	52453099	1500	k4b	hc	peak1131	promoter-TSS (NM_009655)	promoter-TSS (NM_009655)	731	NM_009655	11658	Mm.288282	NM_009655	ENSMUSG00000022636	Alcam	AI853494|BEN|CD166|DM-GRASP|MuSC|SC1	activated leukocyte cell adhesion molecule	protein-coding	promoter-TSS
chr16	59600500	59600999	500	k4b	hc	peak1132	promoter-TSS (NM_174848)	promoter-TSS (NM_174848)	297	NM_174848	224273	Mm.246424	NM_174848	ENSMUSG00000022723	Crybg3	5031404N19|AU022790|Gm9581	beta-gamma crystallin domain containing 3	protein-coding	promoter-TSS
chr16	72663200	72664699	1500	k4b	hc	peak1133	promoter-TSS (NM_019413)	promoter-TSS (NM_019413)	801	NM_019413	19876	Mm.310772	NM_019413	ENSMUSG00000022883	Robo1	AW494633|AW742721|DUTT1|Gm310	roundabout guidance receptor 1	protein-coding	promoter-TSS
chr16	75593000	75593499	500	k4b	hc	peak1134	promoter-TSS (NM_198302)	promoter-TSS (NM_198302)	359	NM_198302	224344	Mm.273214	NM_198302	ENSMUSG00000032940	Rbm11	A330018F01	RNA binding motif protein 11	protein-coding	promoter-TSS
chr16	76371900	76373999	2100	k4b	hc	peak1135	promoter-TSS (NM_173440)	promoter-TSS (NM_173440)	99	NM_173440	268903	Mm.74711	NM_173440	ENSMUSG00000048490	Nrip1	6030458L20Rik|8430438I05Rik|9630050P12|AA959574|AW456757|RIP140	nuclear receptor interacting protein 1	protein-coding	promoter-TSS
chr16	78301800	78302999	1200	k4b	hc	peak1136	promoter-TSS (NM_001276263)	promoter-TSS (NM_001276263)	729	NM_001276263	13052	Mm.66222	NM_009988	ENSMUSG00000022865	Cxadr	2610206D03Rik|AU016810|AW553441|CAR|MCAR|MCVADR	coxsackie virus and adenovirus receptor	protein-coding	promoter-TSS
chr16	78575900	78576599	700	k4b	k4b	peak1137	promoter-TSS (NM_001252438)	promoter-TSS (NM_001252438)	438	NM_001252438	67102	Mm.37332	NM_025967	ENSMUSG00000022864	D16Ertd472e	1700010I10Rik|2310009O17Rik|E330003K22Rik|Eurl	DNA segment, Chr 16, ERATO Doi 472, expressed	protein-coding	promoter-TSS
chr16	90141800	90143699	1900	k4b	hc	peak1138	promoter-TSS (NR_033476)	promoter-TSS (NR_033476)	513	NR_033476	100038709	Mm.484070	NR_033476		Gm10789	-	predicted gene 10789	ncRNA	promoter-TSS
chr16	91405800	91407099	1300	k4b	hc	peak1139	promoter-TSS (NM_008349)	promoter-TSS (NM_008349)	215	NM_008349	16155	Mm.4154	NM_008349	ENSMUSG00000022969	Il10rb	6620401D04Rik|AI528744|CRF2-4|Crfb4|D16H21S58|D21S58h|IL-10R2|Il10r2	interleukin 10 receptor, beta	protein-coding	promoter-TSS
chr16	91618300	91618999	700	k4b	hc	peak1140	promoter-TSS (NM_001099738)	promoter-TSS (NM_001099738)	349	NM_001099738	246738	Mm.101927	NM_138664	ENSMUSG00000039763	Dnajc28	BC020175|ORF28	DnaJ heat shock protein family (Hsp40) member C28	protein-coding	promoter-TSS
chr16	91729400	91730899	1500	k4b	k4b	peak1141	promoter-TSS (NM_010587)	promoter-TSS (NM_010587)	779	NM_010587	16443	Mm.40546	NM_010587	ENSMUSG00000022957	Itsn1	AA517634|AA545208|AI316805|AI839402|AI848451|Ehsh1|Ese1|Itsn|Sh3p17	intersectin 1 (SH3 domain protein 1A)	protein-coding	promoter-TSS
chr16	92497800	92499599	1800	k4b	hc	peak1142	promoter-TSS (NM_172469)	promoter-TSS (NM_172469)	553	NM_172469	209195	Mm.44747	NM_172469	ENSMUSG00000022949	Clic6	5730466J16Rik|AL022908|AW045520|CLIC1L	chloride intracellular channel 6	protein-coding	promoter-TSS
chr16	95702000	95703599	1600	k4b	k4b	peak1143	promoter-TSS (NM_011809)	promoter-TSS (NM_011809)	393	NM_011809	23872	Mm.290207	NM_011809	ENSMUSG00000022895	Ets2	AU022856|Ets-2	E26 avian leukemia oncogene 2, 3' domain	protein-coding	promoter-TSS
chr16	97762400	97763699	1300	k4b	hc	peak1144	promoter-TSS (NM_023663)	promoter-TSS (NM_023663)	729	NM_023663	72388	Mm.35290	NM_023663	ENSMUSG00000005251	Ripk4	2310069J12Rik|AI552420|ANKK2|Ankrd3|DIk|PKK|RIP4	receptor-interacting serine-threonine kinase 4	protein-coding	promoter-TSS
chr16	97921000	97922899	1900	k4b	hc	peak1145	promoter-TSS (NM_174847)	promoter-TSS (NM_174847)	683	NM_174847	207781	Mm.1465	NM_174847	ENSMUSG00000045975	C2cd2	5730563M15|5830404H04Rik|AI314146|AI449533|BF168443|ORF25|mKIAA4045	C2 calcium-dependent domain containing 2	protein-coding	promoter-TSS
chr17	4908400	4908999	600	k4b	k4b	peak1146	Intergenic	CpG	-86374	NM_001085355	239985	Mm.133401	NM_001085355	ENSMUSG00000069729	Arid1b	8030481M12|9330189K18Rik|AI836955|Ardi1b|B230217J03Rik|BAF250B|mKIAA1235	AT rich interactive domain 1B (SWI-like)	protein-coding	Intergenic
chr17	10840400	10841499	1100	k4b	hc	peak1147	promoter-TSS (NM_016694)	promoter-TSS (NM_016694)	591	NM_016694	50873	Mm.311110	NM_016694	ENSMUSG00000023826	Prkn	Park2	parkin RBR E3 ubiquitin protein ligase	protein-coding	promoter-TSS
chr17	15705500	15706199	700	k4b	k4b	peak1148	promoter-TSS (NM_007690)	promoter-TSS (NM_007690)	883	NM_007690	12648	Mm.8137	NM_007690	ENSMUSG00000023852	Chd1	4930525N21Rik|AI851787|AW555109	chromodomain helicase DNA binding protein 1	protein-coding	promoter-TSS
chr17	22080700	22081599	900	k4b	hc	peak1149	Intergenic	CpG	84827	NM_177596	210853	Mm.441622	NM_177596	ENSMUSG00000063383	Zfp947	6720451E15|EG210853|Gm4769	zinc finger protein 947	protein-coding	Intergenic
chr17	23537600	23538699	1100	k4b	lc	peak1150	Intergenic	Intergenic	-12649	NR_126485	320020	Mm.445111	NR_126484	ENSMUSG00000117322	6330415G19Rik	-	RIKEN cDNA 6330415G19 gene	ncRNA	Intergenic
chr17	23644100	23645399	1300	k4b	hc	peak1151	promoter-TSS (NM_001033339)	promoter-TSS (NM_001033339)	519	NM_001033339	240047	Mm.235343	NM_001033339	ENSMUSG00000023903	Mmp25	F730048C11Rik|Leukolysin|MMP20|MT6-MMP	matrix metallopeptidase 25	protein-coding	promoter-TSS
chr17	23676000	23677399	1400	k4b	k4b	peak1152	promoter-TSS (NM_001161746)	promoter-TSS (NM_001161746)	749	NM_001161746	27279	Mm.28518	NM_013749	ENSMUSG00000023905	Tnfrsf12a	AI255180|C87282|Fn14|HPIP|TWEAK-R|TweakR	tumor necrosis factor receptor superfamily, member 12a	protein-coding	promoter-TSS
chr17	24141000	24141299	300	k4b	k4b	peak1153	promoter-TSS (NM_011062)	promoter-TSS (NM_011062)	444	NM_011062	18607	Mm.10504	NM_011062	ENSMUSG00000024122	Pdpk1	Pdk1	3-phosphoinositide dependent protein kinase 1	protein-coding	promoter-TSS
chr17	24687300	24690299	3000	k4b	hc	peak1154	promoter-TSS (NM_011522)	promoter-TSS (NM_011522)	1149	NM_011522	20974	Mm.26032	NM_011522	ENSMUSG00000007021	Syngr3	-	synaptogyrin 3	protein-coding	promoter-TSS
chr17	24850600	24851699	1100	k4b	k4b	peak1155	promoter-TSS (NM_001159626)	promoter-TSS (NM_001159626)	483	NM_001159626	14651	Mm.43784	NM_024284	ENSMUSG00000024158	Hagh	BC019817|Glo-2|Glo2|Rsp29	hydroxyacyl glutathione hydrolase	protein-coding	promoter-TSS
chr17	26413700	26415699	2000	k4b	hc	peak1156	promoter-TSS (NM_001081656)	promoter-TSS (NM_001081656)	-159	NM_001081656	240055	Mm.133211	NM_001081656	ENSMUSG00000034413	Neurl1b	C230078M08Rik|EG240055	neuralized E3 ubiquitin protein ligase 1B	protein-coding	promoter-TSS
chr17	27510700	27514799	4100	k4b	hc	peak1157	Intergenic	CpG	-9217	NM_001291045	268934	Mm.358940	NM_001013385	ENSMUSG00000063239	Grm4	Gprc1d|mGluR4	glutamate receptor, metabotropic 4	protein-coding	Intergenic
chr17	28232800	28233599	800	k4b	k4b	peak1158	promoter-TSS (NM_011145)	promoter-TSS (NM_011145)	446	NM_011145	19015	Mm.328914	NM_011145	ENSMUSG00000002250	Ppard	NUC-1|NUC1|Nr1c2|PPAR-beta|PPAR-delta|PPAR[b]|PPARdelta|Pparb|Pparb/d	peroxisome proliferator activator receptor delta	protein-coding	promoter-TSS
chr17	28691500	28692499	1000	k4b	k4b	peak1159	promoter-TSS (NM_001357724)	promoter-TSS (NM_001357724)	-568	NM_001357724	26416	Mm.311337	NM_011951	ENSMUSG00000053436	Mapk14	CSBP2|Crk1|Csbp1|Mxi2|PRKM14|PRKM15|p38|p38-alpha|p38MAPK|p38a|p38alpha	mitogen-activated protein kinase 14	protein-coding	promoter-TSS
chr17	29550000	29550399	400	k4b	k4b	peak1160	promoter-TSS (NM_198647)	promoter-TSS (NM_198647)	398	NM_198647	381085	Mm.328934	NM_198647	ENSMUSG00000042203	Tbc1d22b	BC045600	TBC1 domain family, member 22B	protein-coding	promoter-TSS
chr17	29615000	29615299	300	k4b	k4b	peak1161	promoter-TSS (NM_021419)	promoter-TSS (NM_021419)	361	NM_021419	58230	Mm.305994	NM_021419	ENSMUSG00000090083	Rnf8	3830404E21Rik|AIP37|laXp180	ring finger protein 8	protein-coding	promoter-TSS
chr17	31058000	31059499	1500	k4b	hc	peak1162	promoter-TSS (NM_009593)	promoter-TSS (NM_009593)	1056	NM_009593	11307	Mm.15691	NM_009593	ENSMUSG00000024030	Abcg1	AW413978|Abc8|White	ATP binding cassette subfamily G member 1	protein-coding	promoter-TSS
chr17	32113500	32114199	700	k4b	k4b	peak1163	Intergenic	CpG	-22427	NR_027316	435518	Mm.328944	NR_027316	ENSMUSG00000002791	Pdxk-ps	Gm9743	pyridoxal (pyridoxine, vitamin B6) kinase, pseudogene	pseudo	Intergenic
chr17	33524000	33524899	900	k4b	k4b	peak1164	promoter-TSS (NM_001329147)	promoter-TSS (NM_001329147)	365	NM_001329147	224697	Mm.29304	NM_172619	ENSMUSG00000024299	Adamts10	9430006O18|AW045948|Adam-ts10|Adamts-10|Znmp	a disintegrin-like and metallopeptidase (reprolysin type) with thrombospondin type 1 motif, 10	protein-coding	promoter-TSS
chr17	34626900	34627199	300	k4b	hc	peak1165	promoter-TSS (NM_019441)	promoter-TSS (NM_019441)	98	NM_019441	54397	Mm.373627	NM_019441	ENSMUSG00000015474	Ppt2	0610007M19Rik|AA672937	palmitoyl-protein thioesterase 2	protein-coding	promoter-TSS
chr17	34647300	34647499	200	k4b	k4b	peak1166	promoter-TSS (NM_017406)	promoter-TSS (NM_017406)	254	NM_017406	12915	Mm.4068	NM_017406	ENSMUSG00000015461	Atf6b	AA617266|ATF6beta|Creb-rp|Crebl1	activating transcription factor 6 beta	protein-coding	promoter-TSS
chr17	43801200	43802799	1600	k4b	hc	peak1167	promoter-TSS (NM_207649)	promoter-TSS (NM_207649)	149	NM_207649	53901	Mm.251242	NM_030598	ENSMUSG00000039601	Rcan2	Csp2|Dscr1l1|MCIP2|ZAKI-4	regulator of calcineurin 2	protein-coding	promoter-TSS
chr17	44188100	44189299	1200	k4b	hc	peak1168	promoter-TSS (NM_172621)	promoter-TSS (NM_172621)	128	NM_172621	224796	Mm.37666	NM_172621	ENSMUSG00000023959	Clic5	5730531E12Rik|B330005L24|Gm322|jbg|nmf318	chloride intracellular channel 5	protein-coding	promoter-TSS
chr17	46454000	46456899	2900	k4b	hc	peak1169	intron (NM_001162864, intron 13 of 14)	CpG	-16973	NM_144856	108114	Mm.387538	NM_144856	ENSMUSG00000067144	Slc22a7	NLT|OAT2	solute carrier family 22 (organic anion transporter), member 7	protein-coding	intron
chr17	46459700	46461399	1700	k4b	hc	peak1170	intron (NM_001162864, intron 13 of 14)	intron (NM_001162864, intron 13 of 14)	-22073	NM_144856	108114	Mm.387538	NM_144856	ENSMUSG00000067144	Slc22a7	NLT|OAT2	solute carrier family 22 (organic anion transporter), member 7	protein-coding	intron
chr17	46483800	46484399	600	k4b	hc	peak1171	intron (NM_001162864, intron 2 of 14)	intron (NM_001162864, intron 2 of 14)	3575	NM_001162864	106763	Mm.297613	NM_175351	ENSMUSG00000015599	Ttbk1	AU017937|AW048023|C330008L01Rik	tau tubulin kinase 1	protein-coding	intron
chr17	46628300	46629399	1100	k4b	k4b	peak1172	promoter-TSS (NM_175168)	promoter-TSS (NM_175168)	654	NM_175168	71461	Mm.181833	NM_175168	ENSMUSG00000023972	Ptk7	8430404F20Rik|chz|mPTK7/CCK4	PTK7 protein tyrosine kinase 7	protein-coding	promoter-TSS
chr17	46890700	46891499	800	k4b	k4b	peak1173	promoter-TSS (NM_178385)	promoter-TSS (NM_178385)	479	NM_178385	72726	Mm.33780	NM_178385	ENSMUSG00000036430	Tbcc	2810055C19Rik	tubulin-specific chaperone C	protein-coding	promoter-TSS
chr17	49615200	49616199	1000	k4b	hc	peak1174	promoter-TSS (NM_177052)	promoter-TSS (NM_177052)	528	NM_177052	319991	Mm.441340	NM_177052	ENSMUSG00000023999	Kif6	D130004B10Rik|D130084M03Rik	kinesin family member 6	protein-coding	promoter-TSS
chr17	51812100	51813999	1900	k4b	hc	peak1175	promoter-TSS (NM_001357640)	promoter-TSS (NM_001357640)	-866	NM_001357640	20230	Mm.311655	NM_009122	ENSMUSG00000023927	Satb1	2610306G12Rik|AW413156	special AT-rich sequence binding protein 1	protein-coding	promoter-TSS
chr17	56756800	56757499	700	k4b	hc	peak1176	promoter-TSS (NM_008738)	promoter-TSS (NM_008738)	398	NM_008738	18188	Mm.8074	NM_008738	ENSMUSG00000039481	Nrtn	NTN	neurturin	protein-coding	promoter-TSS
chr17	57275700	57276899	1200	k4b	hc	peak1177	Intergenic	Intergenic	-2800	NM_001163816	22324	Mm.248172	NM_011691	ENSMUSG00000034116	Vav1	Vav|vav-T	vav 1 oncogene	protein-coding	Intergenic
chr17	66518900	66519699	800	k4b	k4b	peak1178	promoter-TSS (NM_024448)	promoter-TSS (NM_024448)	370	NM_024448	19328	Mm.248313	NM_024448	ENSMUSG00000023460	Rab12	2900054P15Rik|AW555448|C77700	RAB12, member RAS oncogene family	protein-coding	promoter-TSS
chr17	68003700	68004099	400	k4b	k4b	peak1179	promoter-TSS (NM_172964)	promoter-TSS (NM_172964)	208	NM_172964	268970	Mm.9935	NM_172964	ENSMUSG00000024043	Arhgap28	AU044757|AW550892|E130310N06	Rho GTPase activating protein 28	protein-coding	promoter-TSS
chr17	69439200	69440299	1100	k4b	hc	peak1180	promoter-TSS (NM_001145192)	promoter-TSS (NM_001145192)	424	NM_001145192	320722	Mm.400254	NM_001145192	ENSMUSG00000091636	Akain1	A330050F15Rik	A kinase (PRKA) anchor inhibitor 1	protein-coding	promoter-TSS
chr17	71181900	71183499	1600	k4b	hc	peak1181	promoter-TSS (NM_001357791)	promoter-TSS (NM_001357791)	-832	NM_001357791	64898	Mm.227924	NM_022882	ENSMUSG00000024052	Lpin2	2610511G02Rik|AI481352|AW742896	lipin 2	protein-coding	promoter-TSS
chr17	71616400	71616799	400	k4b	k4b	peak1182	promoter-TSS (NM_175639)	promoter-TSS (NM_175639)	385	NM_175639	72515	Mm.257762	NM_175639	ENSMUSG00000041057	Wdr43	2610318G08Rik|AU020887|AV024208|Wrd43|mKIAA0007	WD repeat domain 43	protein-coding	promoter-TSS
chr17	73805000	73806099	1100	k4b	lc	peak1183	promoter-TSS (NM_020578)	promoter-TSS (NM_020578)	709	NM_020578	57440	Mm.18526	NM_020578	ENSMUSG00000024065	Ehd3	Ehd2	EH-domain containing 3	protein-coding	promoter-TSS
chr17	75005200	75007399	2200	k4b	hc	peak1184	promoter-TSS (NM_019919)	promoter-TSS (NM_019919)	771	NM_019919	268977	Mm.269747	NM_019919	ENSMUSG00000001870	Ltbp1	9430031G15Rik|9830146M04|Ltbp-1|Ltbp1L|TGF-beta1-BP-1|Tgfb|b2b1000Clo	latent transforming growth factor beta binding protein 1	protein-coding	promoter-TSS
chr17	79020100	79022099	2000	k4b	hc	peak1185	promoter-TSS (NM_029239)	promoter-TSS (NM_029239)	-284	NM_029239	75292	Mm.252776	NM_029239	ENSMUSG00000024070	Prkd3	4930557O20Rik|5730497N19Rik|PKD3|Pkcnu|Prkcn	protein kinase D3	protein-coding	promoter-TSS
chr17	79051500	79051999	500	k4b	hc	peak1186	promoter-TSS (NM_027455)	promoter-TSS (NM_027455)	-156	NM_027455	70536	Mm.293870	NM_027455	ENSMUSG00000024084	Qpct	5730422A13Rik	glutaminyl-peptide cyclotransferase (glutaminyl cyclase)	protein-coding	promoter-TSS
chr17	79052200	79053599	1400	k4b	hc	peak1187	promoter-TSS (NM_001316729)	promoter-TSS (NM_001316729)	994	NM_001316729	70536	Mm.293870	NM_027455	ENSMUSG00000024084	Qpct	5730422A13Rik	glutaminyl-peptide cyclotransferase (glutaminyl cyclase)	protein-coding	promoter-TSS
chr17	81668800	81670599	1800	k4b	hc	peak1188	intron (NM_001286684, intron 1 of 11)	intron (NM_001286684, intron 1 of 11)	68687	NM_011406	20541	Mm.265834	NM_011406	ENSMUSG00000054640	Slc8a1	AI852629|AV344025|D930008O12Rik|Ncx1	solute carrier family 8 (sodium/calcium exchanger), member 1	protein-coding	intron
chr17	84511900	84512699	800	k4b	hc	peak1189	promoter-TSS (NM_001357987)	promoter-TSS (NM_001357987)	405	NM_001357987	213556	Mm.215159	NM_177606	ENSMUSG00000040852	Plekhh2	AI256725|E030001K05|mKIAA2028	pleckstrin homology domain containing, family H (with MyTH4 domain) member 2	protein-coding	promoter-TSS
chr17	86963000	86964499	1500	k4b	hc	peak1190	promoter-TSS (NM_145491)	promoter-TSS (NM_145491)	639	NM_145491	104215	Mm.826	NM_145491	ENSMUSG00000024143	Rhoq	Arhq|TC10A|Tc10	ras homolog family member Q	protein-coding	promoter-TSS
chr17	87107700	87109099	1400	k4b	k4b	peak1191	promoter-TSS (NM_019654)	promoter-TSS (NM_019654)	721	NM_019654	56468	Mm.126885	NM_019654	ENSMUSG00000037104	Socs5	1810018L08Rik|Cish5|mKIAA0671	suppressor of cytokine signaling 5	protein-coding	promoter-TSS
chr17	90454300	90456599	2300	k4b	hc	peak1192	promoter-TSS (NM_001346961)	promoter-TSS (NM_001346961)	430	NM_001346961	18189	Mm.478418	NM_020252	ENSMUSG00000024109	Nrxn1	1700062G21Rik|9330127H16Rik|A230068P09Rik|mKIAA0578	neurexin I	protein-coding	promoter-TSS
chr18	3508000	3509499	1500	k4b	k4b	peak1193	promoter-TSS (NM_026505)	promoter-TSS (NM_026505)	793	NM_026505	68010	Mm.284863	NM_026505	ENSMUSG00000024232	Bambi	2610003H06Rik	BMP and activin membrane-bound inhibitor	protein-coding	promoter-TSS
chr18	10325100	10326099	1000	k4b	hc	peak1194	promoter-TSS (NM_001083628)	promoter-TSS (NM_001083628)	421	NM_001083628	381157	Mm.261535	NM_001083628	ENSMUSG00000042942	Greb1l	mKIAA4095	growth regulation by estrogen in breast cancer-like	protein-coding	promoter-TSS
chr18	10705200	10706699	1500	k4b	hc	peak1195	promoter-TSS (NM_134130)	promoter-TSS (NM_134130)	746	NM_134130	106861	Mm.273108	NM_134130	ENSMUSG00000002475	Abhd3	AA675331|LABH3	abhydrolase domain containing 3	protein-coding	promoter-TSS
chr18	11047900	11048999	1100	k4b	hc	peak1196	intron (NR_105023, intron 3 of 5)	CpG	-4060	NM_010258	14465	Mm.329287	NM_010258	ENSMUSG00000005836	Gata6	AA410133|GATA-6	GATA binding protein 6	protein-coding	intron
chr18	11049400	11056499	7100	k4b	hc	peak1197	promoter-TSS (NR_105022)	promoter-TSS (NR_105022)	-383	NR_105022	68434	Mm.57626	NR_105022	ENSMUSG00000097222	1010001N08Rik	Gata6as	RIKEN cDNA 1010001N08 gene	ncRNA	promoter-TSS
chr18	15759000	15760499	1500	k4b	hc	peak1198	promoter-TSS (NM_001364992)	promoter-TSS (NM_001364992)	407	NM_001364992	71367	Mm.329304	NM_199055	ENSMUSG00000047161	Chst9	5430438D01Rik|GalNAc4ST-2|galNAc-4-ST2	carbohydrate (N-acetylgalactosamine 4-0) sulfotransferase 9	protein-coding	promoter-TSS
chr18	22343000	22345299	2300	k4b	hc	peak1199	promoter-TSS (NM_001167777)	promoter-TSS (NM_001167777)	-939	NM_001167777	211961	Mm.392310	NM_001167777	ENSMUSG00000045215	Asxl3	C230079D11Rik|D430002O22Rik|D930044O18Rik|Gm329|Gm945	additional sex combs like 3, transcriptional regulator	protein-coding	promoter-TSS
chr18	24602700	24603699	1000	k4b	hc	peak1200	promoter-TSS (NM_139143)	promoter-TSS (NM_139143)	617	NM_139143	106957	Mm.21688	NM_139143	ENSMUSG00000024270	Slc39a6	Ermelin|Zip6	solute carrier family 39 (metal ion transporter), member 6	protein-coding	promoter-TSS
chr18	25754500	25755499	1000	k4b	hc	peak1201	promoter-TSS (NM_001362334)	promoter-TSS (NM_001362334)	-843	NM_001362334	108013	Mm.266435	NM_133195	ENSMUSG00000024268	Celf4	A230070D14Rik|BRUNOL-4|Brul4|Brunol4|C130060B05Rik	CUGBP, Elav-like family member 4	protein-coding	promoter-TSS
chr18	32163100	32164199	1100	k4b	k4b	peak1202	promoter-TSS (NM_011946)	promoter-TSS (NM_011946)	561	NM_011946	26405	Mm.211762	NM_011946	ENSMUSG00000024383	Map3k2	9630061B06Rik|AI585793|Mekk2|Mekk2b	mitogen-activated protein kinase kinase kinase 2	protein-coding	promoter-TSS
chr18	32559300	32560199	900	k4b	hc	peak1203	promoter-TSS (NM_001048207)	promoter-TSS (NM_001048207)	284	NM_001048207	71683	Mm.292145	NM_027863	ENSMUSG00000090523	Gypc	0610037F22Rik|Cd236r	glycophorin C	protein-coding	promoter-TSS
chr18	32938400	32940399	2000	k4b	hc	peak1204	promoter-TSS (NM_009793)	promoter-TSS (NM_009793)	359	NM_009793	12326	Mm.222329	NM_009793	ENSMUSG00000038128	Camk4	A430110E23Rik|AI666733|CaMKIV|CaMKIV/Gr|D18Bwg0362e	calcium/calmodulin-dependent protein kinase IV	protein-coding	promoter-TSS
chr18	34005500	34006499	1000	k4b	hc	peak1205	promoter-TSS (NM_013512)	promoter-TSS (NM_013512)	1206	NM_013512	13824	Mm.3465	NM_013512	ENSMUSG00000024376	Epb41l4a	Epb4.1l4|Epb4.1l4a|NBL4	erythrocyte membrane protein band 4.1 like 4a	protein-coding	promoter-TSS
chr18	34372300	34373299	1000	k4b	hc	peak1206	promoter-TSS (NM_007874)	promoter-TSS (NM_007874)	615	NM_007874	13476	Mm.280075	NM_007874	ENSMUSG00000005873	Reep5	AI324241|AU022809|AW495741|DP1/TB2|Dp1|R74856|TB2/DP1	receptor accessory protein 5	protein-coding	promoter-TSS
chr18	34578600	34578999	400	k4b	k4b	peak1207	promoter-TSS (NR_151691)	promoter-TSS (NR_151691)	315	NR_151691	75533	Mm.275430	NM_080637	ENSMUSG00000035984	Nme5	1700019D05Rik|Nm23-M5	NME/NM23 family member 5	protein-coding	promoter-TSS
chr18	35661300	35661899	600	k4b	k4b	peak1208	promoter-TSS (NM_027733)	promoter-TSS (NM_027733)	586	NM_027733	71242	Mm.151498	NM_027733	ENSMUSG00000024352	Spata24	2700012K08Rik|4930583E11Rik|5133400G04Rik|AU016220|TIPT|TIPT2	spermatogenesis associated 24	protein-coding	promoter-TSS
chr18	37685200	37686399	1200	k4b	hc	peak1209	promoter-TSS (NM_033587)	promoter-TSS (NM_033587)	563	NM_033587	93712	Mm.247203	NM_033587	ENSMUSG00000103677	Pcdhga4	-	protocadherin gamma subfamily A, 4	protein-coding	promoter-TSS
chr18	37707100	37709399	2300	k4b	hc	peak1210	promoter-TSS (NM_033589)	promoter-TSS (NM_033589)	1149	NM_033589	93714	Mm.247203	NM_033589	ENSMUSG00000103793	Pcdhga6	-	protocadherin gamma subfamily A, 6	protein-coding	promoter-TSS
chr18	37955100	37956199	1100	k4b	hc	peak1211	promoter-TSS (NM_153793)	promoter-TSS (NM_153793)	91	NM_153793	225392	Mm.233516	NM_153793	ENSMUSG00000044024	Rell2	4631403P03Rik|ependolin	RELT-like 2	protein-coding	promoter-TSS
chr18	43207500	43208499	1000	k4b	hc	peak1212	promoter-TSS (NM_178749)	promoter-TSS (NM_178749)	303	NM_178749	269019	Mm.150401	NM_178749	ENSMUSG00000039954	Stk32a	A930015B13Rik|YANK1	serine/threonine kinase 32A	protein-coding	promoter-TSS
chr18	43392200	43393199	1000	k4b	hc	peak1213	promoter-TSS (NM_009468)	promoter-TSS (NM_009468)	677	NM_009468	22240	Mm.8180	NM_009468	ENSMUSG00000024501	Dpysl3	CRMP-4|DRP-3|TUC4|ULIP-1|Ulip|Ulip1	dihydropyrimidinase-like 3	protein-coding	promoter-TSS
chr18	43437300	43438499	1200	k4b	hc	peak1214	promoter-TSS (NM_001291455)	promoter-TSS (NM_001291455)	386	NM_001291455	22240	Mm.8180	NM_009468	ENSMUSG00000024501	Dpysl3	CRMP-4|DRP-3|TUC4|ULIP-1|Ulip|Ulip1	dihydropyrimidinase-like 3	protein-coding	promoter-TSS
chr18	46211300	46212899	1600	k4b	hc	peak1215	promoter-TSS (NM_178872)	promoter-TSS (NM_178872)	507	NM_178872	28105	Mm.277382	NM_178872	ENSMUSG00000033949	Trim36	D18Wsu100e|haprin	tripartite motif-containing 36	protein-coding	promoter-TSS
chr18	46848900	46851099	2200	k4b	hc	peak1216	promoter-TSS (NM_029008)	promoter-TSS (NM_029008)	-39	NM_029008	74574	Mm.26379	NM_029008	ENSMUSG00000024481	Lvrn	4833403I15Rik|APQ|Aqpep	laeverin	protein-coding	promoter-TSS
chr18	52528500	52529999	1500	k4b	hc	peak1217	promoter-TSS (NM_001286181)	promoter-TSS (NM_001286181)	471	NM_001286181	16948	Mm.172	NM_010728	ENSMUSG00000024529	Lox	AI893619|TSC-160|rrg	lysyl oxidase	protein-coding	promoter-TSS
chr18	53472900	53474299	1400	k4b	hc	peak1218	exon (NM_001033281, exon 2 of 7)	exon (NM_001033281, exon 2 of 7)	9054	NM_001033281	225518	Mm.297645	NM_001033281	ENSMUSG00000069378	Prdm6	Gm92|PRISM	PR domain containing 6	protein-coding	exon
chr18	54987100	54988499	1400	k4b	hc	peak1219	exon (NM_175751, exon 2 of 10)	exon (NM_175751, exon 2 of 10)	2380	NM_175751	269023	Mm.192984	NM_175751	ENSMUSG00000052713	Zfp608	4932417D18Rik|D430007A19Rik|Znf608	zinc finger protein 608	protein-coding	exon
chr18	56432200	56432899	700	k4b	hc	peak1220	promoter-TSS (NM_026240)	promoter-TSS (NM_026240)	418	NM_026240	107022	Mm.24356	NM_026240	ENSMUSG00000001700	Gramd3	9030613F08Rik|9130427A09Rik|AW061306|Gramd2b|NS3TP2	GRAM domain containing 3	protein-coding	promoter-TSS
chr18	61910100	61911799	1700	k4b	hc	peak1221	promoter-TSS (NM_198649)	promoter-TSS (NM_198649)	874	NM_198649	319713	Mm.329478	NM_198649	ENSMUSG00000032735	Ablim3	AW990719|D930036B08Rik	actin binding LIM protein family, member 3	protein-coding	promoter-TSS
chr18	62922300	62923499	1200	k4b	hc	peak1222	promoter-TSS (NM_133237)	promoter-TSS (NM_133237)	573	NM_133237	494504	Mm.24042	NM_133237	ENSMUSG00000071847	Apcdd1	AB023957|AU041258|Drapc1|EIG180	adenomatosis polyposis coli down-regulated 1	protein-coding	promoter-TSS
chr18	63384100	63387199	3100	k4b	hc	peak1223	intron (NM_001039485, intron 1 of 53)	intron (NM_001039485, intron 1 of 53)	1533	NM_001039485	667742	Mm.158720	NM_172629	ENSMUSG00000041482	Piezo2	5930434P17|9030411M15Rik|9430028L06Rik|Fam38b|Fam38b2	piezo-type mechanosensitive ion channel component 2	protein-coding	intron
chr18	65800600	65801199	600	k4b	k4b	peak1224	promoter-TSS (NM_025468)	promoter-TSS (NM_025468)	322	NM_025468	66286	Mm.27800	NM_025468	ENSMUSG00000024516	Sec11c	1810029G24Rik|Sec11l3	SEC11 homolog C, signal peptidase complex subunit	protein-coding	promoter-TSS
chr18	67342400	67344099	1700	k4b	hc	peak1225	promoter-TSS (NM_007702)	promoter-TSS (NM_007702)	-314	NM_007702	12683	Mm.449	NM_007702	ENSMUSG00000024526	Cidea	AW212747	cell death-inducing DNA fragmentation factor, alpha subunit-like effector A	protein-coding	promoter-TSS
chr18	67464300	67465499	1200	k4b	hc	peak1226	promoter-TSS (NM_144867)	promoter-TSS (NM_144867)	51	NM_144867	225655	Mm.221420	NM_144867	ENSMUSG00000024530	Prelid3a	A230074A19Rik|BC019561|Slmo1	PRELI domain containing 3A	protein-coding	promoter-TSS
chr18	73573200	73574499	1300	k4b	k4b	peak1227	promoter-TSS (NM_001039214)	promoter-TSS (NM_001039214)	1145	NM_001039214	240396	Mm.24131	NM_001039214	ENSMUSG00000037253	Mex3c	A130001D14Rik|BC035207|BM-013|Rkhd2	mex3 RNA binding family member C	protein-coding	promoter-TSS
chr18	73702600	73703399	800	k4b	k4b	peak1228	promoter-TSS (NM_001364968)	promoter-TSS (NM_001364968)	791	NM_001364968	17128	Mm.100399	NM_008540	ENSMUSG00000024515	Smad4	AW743858|D18Wsu70e|DPC4|Madh4	SMAD family member 4	protein-coding	promoter-TSS
chr18	77184600	77186399	1800	k4b	hc	peak1229	promoter-TSS (NM_153124)	promoter-TSS (NM_153124)	-347	NM_153124	225742	Mm.365178	NM_013666	ENSMUSG00000025425	St8sia5	ST8SiaV|Siat8e	ST8 alpha-N-acetyl-neuraminide alpha-2,8-sialyltransferase 5	protein-coding	promoter-TSS
chr18	82914900	82915799	900	k4b	hc	peak1230	promoter-TSS (NM_001177464)	promoter-TSS (NM_001177464)	718	NM_001177464	329003	Mm.326526	NM_183033	ENSMUSG00000058881	Zfp516	C330029B10Rik|D230016L03|Zfp26l|Znf516|mKIAA0222	zinc finger protein 516	protein-coding	promoter-TSS
chr18	82917800	82918099	300	k4b	hc	peak1231	TTS (NR_033307)	TTS (NR_033307)	2610	NR_033307	75853	Mm.420737	NR_033307	ENSMUSG00000118339	4930592I03Rik	-	RIKEN cDNA 4930592I03 gene	ncRNA	TTS
chr18	84085800	84089399	3600	k4b	hc	peak1232	promoter-TSS (NM_001364993)	promoter-TSS (NM_001364993)	108	NM_001364993	110796	Mm.102136	NM_001081300	ENSMUSG00000046982	Tshz1	5730407I04Rik|D18Bwg1409e|Mtsh1|NY-CO-33|Sdccag33|Tsh1|teashirt1	teashirt zinc finger family member 1	protein-coding	promoter-TSS
chr18	84719100	84720999	1900	k4b	hc	peak1233	promoter-TSS (NM_173770)	promoter-TSS (NM_173770)	-94	NM_173770	240479	Mm.472378	NM_173770	ENSMUSG00000047992	Dipk1c	B230399E16Rik|Fam69c	divergent protein kinase domain 1C	protein-coding	promoter-TSS
chr19	4510600	4511399	800	k4b	k4b	peak1234	promoter-TSS (NM_001162946)	promoter-TSS (NM_001162946)	528	NM_001162946	18563	Mm.1845	NM_008797	ENSMUSG00000024892	Pcx	Pc|Pcb	pyruvate carboxylase	protein-coding	promoter-TSS
chr19	5662800	5663599	800	k4b	k4b	peak1235	promoter-TSS (NM_001164482)	promoter-TSS (NM_001164482)	507	NM_001164482	20469	Mm.3072	NM_011379	ENSMUSG00000056917	Sipa1	Spa1	signal-induced proliferation associated gene 1	protein-coding	promoter-TSS
chr19	5800200	5801499	1300	k4b	k4b	peak1236	non-coding (NR_002847, exon 1 of 1)	non-coding (NR_002847, exon 1 of 1)	1822	NR_002847	72289	Mm.298256	NR_002847	ENSMUSG00000092341	Malat1	2210401K01Rik|9430072K23Rik|AI647968|Neat2	metastasis associated lung adenocarcinoma transcript 1 (non-coding RNA)	ncRNA	non-coding
chr19	6501900	6502699	800	k4b	lc	peak1237	intron (NM_001369363, intron 17 of 22)	intron (NM_001369363, intron 17 of 22)	40770	NM_009203	20521	Mm.391146	NM_009203	ENSMUSG00000061742	Slc22a12	AI987855|OAT4L|Rst|Slc22al2|URAT1	solute carrier family 22 (organic anion/cation transporter), member 12	protein-coding	intron
chr19	10100100	10100799	700	k4b	k4b	peak1238	promoter-TSS (NM_019699)	promoter-TSS (NM_019699)	1053	NM_019699	56473	Mm.38901	NM_019699	ENSMUSG00000024665	Fads2	2900042M13Rik|Fadsd2	fatty acid desaturase 2	protein-coding	promoter-TSS
chr19	10388800	10391099	2300	k4b	hc	peak1239	promoter-TSS (NM_173068)	promoter-TSS (NM_173068)	860	NM_173068	54525	Mm.182654	NM_018801	ENSMUSG00000024743	Syt7	AI851541|B230112P13Rik	synaptotagmin VII	protein-coding	promoter-TSS
chr19	16956000	16957399	1400	k4b	hc	peak1240	promoter-TSS (NM_181348)	promoter-TSS (NM_181348)	582	NM_181348	353211	Mm.257354	NM_181348	ENSMUSG00000039126	Prune2	6330414G02Rik|A230083H22Rik|A330102H22Rik|Bmcc1|mKIAA0367	prune homolog 2	protein-coding	promoter-TSS
chr19	18749700	18750699	1000	k4b	hc	peak1241	promoter-TSS (NM_153417)	promoter-TSS (NM_153417)	470	NM_153417	225997	Mm.215171	NM_153417	ENSMUSG00000024727	Trpm6	CHAK2|TRPM6/CHAK2	transient receptor potential cation channel, subfamily M, member 6	protein-coding	promoter-TSS
chr19	24555300	24557199	1900	k4b	hc	peak1242	promoter-TSS (NM_008846)	promoter-TSS (NM_008846)	-378	NM_008846	18719	Mm.217214	NM_008846	ENSMUSG00000024867	Pip5k1b	PI4P5K-I[b]|PIP5K1-beta|PIP5KIbeta|Pipk5b|STM7	phosphatidylinositol-4-phosphate 5-kinase, type 1 beta	protein-coding	promoter-TSS
chr19	24861000	24862299	1300	k4b	hc	peak1243	promoter-TSS (NM_175013)	promoter-TSS (NM_175013)	192	NM_175013	226041	Mm.105222	NM_175013	ENSMUSG00000041731	Pgm5	4833423B07|9530034F03Rik|D830025G17|aciculin	phosphoglucomutase 5	protein-coding	promoter-TSS
chr19	25505100	25507199	2100	k4b	hc	peak1244	promoter-TSS (NM_015826)	promoter-TSS (NM_015826)	444	NM_015826	50796	Mm.391208	NM_015826	ENSMUSG00000024837	Dmrt1	-	doublesex and mab-3 related transcription factor 1	protein-coding	promoter-TSS
chr19	26604000	26608499	4500	k4b	hc	peak1245	promoter-TSS (NM_011416)	promoter-TSS (NM_011416)	1090	NM_011416	67155	Mm.491146	NM_011416	ENSMUSG00000024921	Smarca2	2610209L14Rik|SNF2alpha|Snf2l2|brahma|brm	SWI/SNF related, matrix associated, actin dependent regulator of chromatin, subfamily a, member 2	protein-coding	promoter-TSS
chr19	29250900	29252899	2000	k4b	hc	peak1246	promoter-TSS (NM_008413)	promoter-TSS (NM_008413)	97	NM_008413	16452	Mm.275839	NM_008413	ENSMUSG00000024789	Jak2	Fd17	Janus kinase 2	protein-coding	promoter-TSS
chr19	30029900	30030099	200	k4b	hc	peak1247	promoter-TSS (NM_144873)	promoter-TSS (NM_144873)	-513	NM_144873	109113	Mm.313364	NM_144873	ENSMUSG00000024817	Uhrf2	2310065A22Rik|AI426270|AW214556|D130071B19Rik|Nirf	ubiquitin-like, containing PHD and RING finger domains 2	protein-coding	promoter-TSS
chr19	41205000	41207599	2600	k4b	hc	peak1248	promoter-TSS (NM_011904)	promoter-TSS (NM_011904)	474	NM_011904	24087	Mm.89983	NM_011904	ENSMUSG00000025013	Tll2	-	tolloid-like 2	protein-coding	promoter-TSS
chr19	41483300	41483999	700	k4b	k4b	peak1249	promoter-TSS (NM_001370767)	promoter-TSS (NM_001370767)	968	NM_001370767	212391	Mm.422910	NM_172154	ENSMUSG00000025019	Lcor	3110023F06Rik|A630025C20Rik|Mlr2|mKIAA1795	ligand dependent nuclear receptor corepressor	protein-coding	promoter-TSS
chr19	41801500	41801999	500	k4b	k4b	peak1250	promoter-TSS (NM_001163495)	promoter-TSS (NM_001163495)	334	NM_001163495	71085	Mm.21646	NM_027667	ENSMUSG00000025154	Arhgap19	4933411B03Rik|AI120128|AW546831|mFLJ00368	Rho GTPase activating protein 19	protein-coding	promoter-TSS
chr19	42170700	42171199	500	k4b	k4b	peak1251	promoter-TSS (NM_001164531)	promoter-TSS (NM_001164531)	383	NM_001164531	319740	Mm.287359	NM_177319	ENSMUSG00000018820	Zfyve27	2210011N02Rik|9530077C24Rik|AI426636|AI593546|AI835681	zinc finger, FYVE domain containing 27	protein-coding	promoter-TSS
chr19	43384800	43385599	800	k4b	hc	peak1252	intron (NM_001081257, intron 1 of 11)	intron (NM_001081257, intron 1 of 11)	3155	NM_001081257	545291	Mm.442200	NM_001081257	ENSMUSG00000074852	Hpse2	Gm968|Hpa2	heparanase 2	protein-coding	intron
chr19	43689900	43690499	600	k4b	k4b	peak1253	promoter-TSS (NM_053103)	promoter-TSS (NM_053103)	511	NM_053103	93685	Mm.248237	NM_053103	ENSMUSG00000025192	Entpd7	1810012B13Rik|1810020C02Rik|2810003F23Rik|LALP1|Lysal2	ectonucleoside triphosphate diphosphohydrolase 7	protein-coding	promoter-TSS
chr19	44068400	44069699	1300	k4b	hc	peak1254	promoter-TSS (NM_145502)	promoter-TSS (NM_145502)	636	NM_145502	226144	Mm.279865	NM_145502	ENSMUSG00000025198	Erlin1	2810439N09Rik|C80197|Keo4|Spfh1	ER lipid raft associated 1	protein-coding	promoter-TSS
chr19	44545100	44545899	800	k4b	hc	peak1255	promoter-TSS (NM_001033343)	promoter-TSS (NM_001033343)	348	NM_001033343	240667	Mm.329873	NM_001033343	ENSMUSG00000051984	Sec31b	Gm341|Sec31l2	Sec31 homolog B (S. cerevisiae)	protein-coding	promoter-TSS
chr19	46304400	46305599	1200	k4b	k4b	peak1256	promoter-TSS (NM_001177369)	promoter-TSS (NM_001177369)	263	NM_001177369	18034	Mm.102365	NM_019408	ENSMUSG00000025225	Nfkb2	NF-kappaB2|lyt|p49|p49/p100|p50B|p52	nuclear factor of kappa light polypeptide gene enhancer in B cells 2, p49/p100	protein-coding	promoter-TSS
chr19	46305800	46307699	1900	k4b	hc	peak1257	promoter-TSS (NM_001177370)	promoter-TSS (NM_001177370)	820	NM_001177370	18034	Mm.102365	NM_019408	ENSMUSG00000025225	Nfkb2	NF-kappaB2|lyt|p49|p49/p100|p50B|p52	nuclear factor of kappa light polypeptide gene enhancer in B cells 2, p49/p100	protein-coding	promoter-TSS
chr19	47836400	47836999	600	k4b	hc	peak1258	promoter-TSS (NM_027559)	promoter-TSS (NM_027559)	661	NM_027559	100048534	Mm.29457	NM_027559	ENSMUSG00000044948	Cfap43	4632415N18Rik|4930428C11Rik|4930463G05Rik|AI429486|D19Ertd652e|Wdr96	cilia and flagella associated protein 43	protein-coding	promoter-TSS
chr19	47837200	47837399	200	k4b	k4b	peak1259	promoter-TSS (NM_027559)	promoter-TSS (NM_027559)	61	NM_027559	100048534	Mm.29457	NM_027559	ENSMUSG00000044948	Cfap43	4632415N18Rik|4930428C11Rik|4930463G05Rik|AI429486|D19Ertd652e|Wdr96	cilia and flagella associated protein 43	protein-coding	promoter-TSS
chr19	53310500	53310999	500	k4b	hc	peak1260	promoter-TSS (NM_001008542)	promoter-TSS (NM_001008542)	244	NM_001008542	17859	Mm.2154	NM_010847	ENSMUSG00000025025	Mxi1	Gm10197|Mad2|bHLHc11	MAX interactor 1, dimerization protein	protein-coding	promoter-TSS
chr19	53311200	53312099	900	k4b	hc	peak1261	promoter-TSS (NM_001360348)	promoter-TSS (NM_001360348)	205	NM_001360348	17859	Mm.2154	NM_010847	ENSMUSG00000025025	Mxi1	Gm10197|Mad2|bHLHc11	MAX interactor 1, dimerization protein	protein-coding	promoter-TSS
chr19	53313100	53313899	800	k4b	hc	peak1262	intron (NM_001360348, intron 1 of 5)	CpG	2055	NM_001360348	17859	Mm.2154	NM_010847	ENSMUSG00000025025	Mxi1	Gm10197|Mad2|bHLHc11	MAX interactor 1, dimerization protein	protein-coding	intron
chr19	55099600	55100199	600	k4b	k4b	peak1263	promoter-TSS (NM_008149)	promoter-TSS (NM_008149)	-423	NM_008149	14732	Mm.210196	NM_008149	ENSMUSG00000024978	Gpam	GPAT|GPAT-1|GPAT1|P90	glycerol-3-phosphate acyltransferase, mitochondrial	protein-coding	promoter-TSS
chr19	56873500	56875699	2200	k4b	hc	peak1264	promoter-TSS (NM_172840)	promoter-TSS (NM_172840)	184	NM_172840	240675	Mm.129534	NM_172840	ENSMUSG00000025082	Vwa2	Amaco	von Willebrand factor A domain containing 2	protein-coding	promoter-TSS
chr19	57611000	57612399	1400	k4b	hc	peak1265	promoter-TSS (NM_181415)	promoter-TSS (NM_181415)	666	NM_181415	226255	Mm.245340	NM_181415	ENSMUSG00000054843	Atrnl1	AI504415|AW555641|Alp|Atrnl|Atrnlp	attractin like 1	protein-coding	promoter-TSS
chr19	59074300	59075999	1700	k4b	hc	peak1266	promoter-TSS (NM_175172)	promoter-TSS (NM_175172)	919	NM_175172	71653	Mm.37338	NM_175172	ENSMUSG00000041362	Shtn1	4930506M07Rik|Shootin1|mKIAA1598	shootin 1	protein-coding	promoter-TSS
chr19	59165500	59168099	2600	k4b	hc	peak1267	intron (NM_009501, intron 2 of 2)	intron (NM_009501, intron 2 of 2)	3597	NM_009501	22326	Mm.23801	NM_009501	ENSMUSG00000006270	Vax1	-	ventral anterior homeobox 1	protein-coding	intron
chrX	7318200	7319199	1000	k4b	hc	peak1268	promoter-TSS (NM_001243762)	promoter-TSS (NM_001243762)	658	NM_001243762	12728	Mm.486257	NM_016691	ENSMUSG00000004317	Clcn5	5430408K11Rik|ClC-5|Clc4-1|Clc5|Clcn4-1|D930009B12Rik|DXImx42e|Sfc13|T25545	chloride channel, voltage-sensitive 5	protein-coding	promoter-TSS
chrX	20291200	20292399	1200	k4b	hc	peak1269	promoter-TSS (NM_177353)	promoter-TSS (NM_177353)	27	NM_177353	236727	Mm.40530	NM_177353	ENSMUSG00000037341	Slc9a7	6330509M05Rik|A530087D17Rik|AI450287|NHE7	solute carrier family 9 (sodium/hydrogen exchanger), member 7	protein-coding	promoter-TSS
chrX	37047700	37050099	2400	k4b	hc	peak1270	promoter-TSS (NM_173779)	promoter-TSS (NM_173779)	55	NM_173779	245381	Mm.123697	NM_173779	ENSMUSG00000044400	Sowahd	A630014H24Rik|Ankrd58	sosondowah ankyrin repeat domain family member D	protein-coding	promoter-TSS
chrX	48032700	48035499	2800	k4b	hc	peak1271	promoter-TSS (NM_013912)	promoter-TSS (NM_013912)	753	NM_013912	30878	Mm.29262	NM_013912	ENSMUSG00000037010	Apln	6030430G11Rik|Apel	apelin	protein-coding	promoter-TSS
chrX	48343800	48345199	1400	k4b	hc	peak1272	intron (NM_178782, intron 2 of 14)	intron (NM_178782, intron 2 of 14)	3142	NM_178782	320376	Mm.210146	NM_178782	ENSMUSG00000036959	Bcorl1	6720425J07Rik|B930011H20Rik	BCL6 co-repressor-like 1	protein-coding	intron
chrX	73639900	73641199	1300	k4b	hc	peak1273	promoter-TSS (NM_029352)	promoter-TSS (NM_029352)	1109	NM_029352	75590	Mm.16479	NM_029352	ENSMUSG00000031383	Dusp9	Dusp4|Mpk4|Pyst3	dual specificity phosphatase 9	protein-coding	promoter-TSS
chrX	99042800	99043199	400	k4b	hc	peak1274	promoter-TSS (NM_199018)	promoter-TSS (NM_199018)	419	NM_199018	236920	Mm.236928	NM_199018	ENSMUSG00000031216	Stard8	Dlc3|mKIAA0189	START domain containing 8	protein-coding	promoter-TSS
chrX	99976100	99976499	400	k4b	k4b	peak1275	promoter-TSS (NM_001177943)	promoter-TSS (NM_001177943)	694	NM_001177943	13607	Mm.328086	NM_010099	ENSMUSG00000059327	Eda	EDA1|Ed1|Eda-A1|Eda-A2|HED|Ta|Tnlg7c|XLHED|tabby	ectodysplasin-A	protein-coding	promoter-TSS
chrX	100767700	100768599	900	k4b	hc	peak1276	promoter-TSS (NM_001290402)	promoter-TSS (NM_001290402)	428	NM_001290402	53310	Mm.4615	NM_016747	ENSMUSG00000000881	Dlg3	Dlgh3|SAP102|mKIAA1232	discs large MAGUK scaffold protein 3	protein-coding	promoter-TSS
chrX	103820200	103822599	2400	k4b	hc	peak1277	promoter-TSS (NM_009197)	promoter-TSS (NM_009197)	588	NM_009197	20502	Mm.388973	NM_009197	ENSMUSG00000033965	Slc16a2	AW105741|Mct8|Xpct	solute carrier family 16 (monocarboxylic acid transporters), member 2	protein-coding	promoter-TSS
chrX	152143900	152145599	1700	k4b	hc	peak1278	promoter-TSS (NM_001114664)	promoter-TSS (NM_001114664)	482	NM_001114664	245666	Mm.33027	NM_001005475	ENSMUSG00000041115	Iqsec2	Brag1	IQ motif and Sec7 domain 2	protein-coding	promoter-TSS
chr1	15286000	15287999	2000	k27b	hc	peak1279	promoter-TSS (NM_001098528)	promoter-TSS (NM_001098528)	75	NM_001098528	98741	Mm.156081	NM_001033195	ENSMUSG00000092083	Kcnb2	9630047L19Rik|BB130875|Kv2.2	potassium voltage gated channel, Shab-related subfamily, member 2	protein-coding	promoter-TSS
chr1	74781400	74784599	3200	k27b	hc	peak1280	intron (NM_009526, intron 3 of 3)	CpG	-9019	NM_009518	22409	Mm.5130	NM_009518	ENSMUSG00000026167	Wnt10a	-	wingless-type MMTV integration site family, member 10A	protein-coding	intron
chr1	78215800	78219299	3500	k27b	hc	peak1281	Intergenic	CpG	-20414	NM_008781	18505	Mm.1371	NM_008781	ENSMUSG00000004872	Pax3	Pax-3|Sp|Splchl2|splotch	paired box 3	protein-coding	Intergenic
chr1	86044900	86047799	2900	k27b	hc	peak1282	promoter-TSS (NM_001144992)	promoter-TSS (NM_001144992)	487	NM_001144992	72792	Mm.54981	NM_001144992	ENSMUSG00000026227	2810459M11Rik	-	RIKEN cDNA 2810459M11 gene	protein-coding	promoter-TSS
chr1	86671600	86672399	800	k27b	k27b	peak1283	promoter-TSS (NM_010933)	promoter-TSS (NM_010933)	-1427	NM_010933	18159	Mm.12802	NM_010933	ENSMUSG00000026241	Nppc	CNP|lbab	natriuretic peptide type C	protein-coding	promoter-TSS
chr1	95667200	95668899	1700	k27b	hc	peak1284	promoter-TSS (NM_001159745)	promoter-TSS (NM_001159745)	-456	NM_001159745	20452	Mm.306228	NM_009183	ENSMUSG00000040710	St8sia4	PST|PST-1|SIAT8-D|ST8SiaIV|Siat8d	ST8 alpha-N-acetyl-neuraminide alpha-2,8-sialyltransferase 4	protein-coding	promoter-TSS
chr1	120339900	120343099	3200	k27b	hc	peak1285	promoter-TSS (NM_207233)	promoter-TSS (NM_207233)	918	NM_207233	226359	Mm.337409	NM_207233	ENSMUSG00000036907	C1ql2	Adii|BC040774|CTRP10	complement component 1, q subcomponent-like 2	protein-coding	promoter-TSS
chr1	120343300	120344099	800	k27b	k27b	peak1286	TTS (NM_207233)	TTS (NM_207233)	3118	NM_207233	226359	Mm.337409	NM_207233	ENSMUSG00000036907	C1ql2	Adii|BC040774|CTRP10	complement component 1, q subcomponent-like 2	protein-coding	TTS
chr1	120612700	120615199	2500	k27b	hc	peak1287	Intergenic	Intergenic	11463	NM_010133	13798	Mm.2657	NM_010133	ENSMUSG00000058665	En1	En-1|Mo-en.1|engrailed-1	engrailed 1	protein-coding	Intergenic
chr1	189342600	189344699	2100	k27b	hc	peak1288	promoter-TSS (NM_010607)	promoter-TSS (NM_010607)	57	NM_010607	16526	Mm.33304	NM_010607	ENSMUSG00000037624	Kcnk2	A430027H14Rik|AI848635|TREK-1	potassium channel, subfamily K, member 2	protein-coding	promoter-TSS
chr1	191096800	191100399	3600	k27b	hc	peak1289	promoter-TSS (NM_030060)	promoter-TSS (NM_030060)	186	NM_030060	381319	Mm.6922	NM_030060	ENSMUSG00000026630	Batf3	9130211I03Rik|Snft	basic leucine zipper transcription factor, ATF-like 3	protein-coding	promoter-TSS
chr2	31313200	31315399	2200	k27b	hc	peak1290	promoter-TSS (NM_001370902)	promoter-TSS (NM_001370902)	-32	NM_001370902	665700	Mm.80703	NM_177649	ENSMUSG00000055632	Hmcn2	D030068H01	hemicentin 2	protein-coding	promoter-TSS
chr2	33629700	33632899	3200	k27b	k27b	peak1291	intron (NM_010725, intron 2 of 7)	intron (NM_010725, intron 2 of 7)	9798	NM_010725	16917	Mm.39825	NM_010725	ENSMUSG00000038765	Lmx1b	Icst|LMX1.1|LMX1.2	LIM homeobox transcription factor 1 beta	protein-coding	intron
chr2	36101400	36106699	5300	k27b	hc	peak1292	promoter-TSS (NM_001083126)	promoter-TSS (NM_001083126)	10	NM_001083126	16874	Mm.12881	NM_008500	ENSMUSG00000026890	Lhx6	Lhx6.1	LIM homeobox protein 6	protein-coding	promoter-TSS
chr2	65237100	65237399	300	k27b	k27b	peak1293	intron (NM_001363076, intron 1 of 14)	intron (NM_001363076, intron 1 of 14)	1541	NM_177025	319876	Mm.34159	NM_027225	ENSMUSG00000034903	Cobll1	1810047P18Rik|Coblr1|D430044D16Rik	Cobl-like 1	protein-coding	intron
chr2	73263100	73265099	2000	k27b	hc	peak1294	Intergenic	Intergenic	-7826	NM_001005343	381373	Mm.330293	NM_001005343	ENSMUSG00000068859	Sp9	-	trans-acting transcription factor 9	protein-coding	Intergenic
chr2	84881200	84881999	800	k27b	k27b	peak1295	intron (NM_199223, intron 1 of 2)	intron (NM_199223, intron 1 of 2)	5092	NM_199223	269295	Mm.86447	NM_199223	ENSMUSG00000050896	Rtn4rl2	Ngr2|Ngrh1|Ngrl3	reticulon 4 receptor-like 2	protein-coding	intron
chr2	105130200	105131499	1300	k27b	k27b	peak1296	intron (NM_144783, intron 1 of 9)	CpG	4321	NM_144783	22431	Mm.389339	NM_144783	ENSMUSG00000016458	Wt1	D630046I19Rik|Wt-1	Wilms tumor 1 homolog	protein-coding	intron
chr2	127657200	127658199	1000	k27b	k27b	peak1297	promoter-TSS (NM_001171187)	promoter-TSS (NM_001171187)	-1005	NM_001171187	17153	Mm.39040	NM_010762	ENSMUSG00000027375	Mal	Mpv17|Vip17	myelin and lymphocyte protein, T cell differentiation protein	protein-coding	promoter-TSS
chr2	155628100	155633999	5900	k27b	hc	peak1298	exon (NM_001085378, exon 33 of 42)	exon (NM_001085378, exon 33 of 42)	8170	NR_030757	735275		NR_030757	ENSMUSG00000076312	Mir499	Mirn499|mir-499|mmu-mir-499	microRNA 499	ncRNA	exon
chr2	163853600	163854799	1200	k27b	hc	peak1299	promoter-TSS (NM_001030292)	promoter-TSS (NM_001030292)	450	NM_001030292	241769	Mm.295337	NM_001030292	ENSMUSG00000035238	Kcnk15	KCNK11|KCNK14|KT3.3|TASK5	potassium channel, subfamily K, member 15	protein-coding	promoter-TSS
chr2	174759600	174762399	2800	k27b	hc	peak1300	promoter-TSS (NM_007903)	promoter-TSS (NM_007903)	381	NM_007903	13616	Mm.9478	NM_007903	ENSMUSG00000027524	Edn3	ET-3|PPET3|ls|tmgc48	endothelin 3	protein-coding	promoter-TSS
chr2	180775000	180778299	3300	k27b	hc	peak1301	promoter-TSS (NM_080641)	promoter-TSS (NM_080641)	250	NM_080641	140489	Mm.134062	NM_080641	ENSMUSG00000045493	Bhlhe23	A930001L02Rik|BETA4|Beta3b|Bhlhb4	basic helix-loop-helix family, member e23	protein-coding	promoter-TSS
chr3	9247300	9247399	100	k27b	k27b	peak1302	Intergenic	Intergenic	-3217	NM_177660	229055	Mm.103262	NM_177660	ENSMUSG00000069114	Zbtb10	4832414A18|AU021107|RINZF	zinc finger and BTB domain containing 10	protein-coding	Intergenic
chr3	59005000	59008399	3400	k27b	hc	peak1303	promoter-TSS (NM_177855)	promoter-TSS (NM_177855)	-278	NM_177855	329650	Mm.240059	NM_177855	ENSMUSG00000056476	Med12l	A130035F20|A630079M02|AU044581|TRALPUSH	mediator complex subunit 12-like	protein-coding	promoter-TSS
chr3	82073400	82073599	200	k27b	k27b	peak1304	promoter-TSS (NM_001161796)	promoter-TSS (NM_001161796)	1211	NM_001161796	54195	Mm.9445	NM_017469	ENSMUSG00000028005	Gucy1b1	GC-S-beta-1|GCbeta1|Gucy1b3	guanylate cyclase 1, soluble, beta 1	protein-coding	promoter-TSS
chr3	88020400	88021299	900	k27b	k27b	peak1305	TTS (NM_022031)	TTS (NM_022031)	6661	NM_022031	73940	Mm.294467	NM_022031	ENSMUSG00000004894	Hapln2	4930401E20Rik|Bral1	hyaluronan and proteoglycan link protein 2	protein-coding	TTS
chr3	108416400	108416999	600	k27b	hc	peak1306	promoter-TSS (NM_001004177)	promoter-TSS (NM_001004177)	-1121	NM_001004177	53883	Mm.39728	NM_017392	ENSMUSG00000068740	Celsr2	Adgrc2|EGFL2|Flamingo1|flamingo|mKIAA0279|mfmi1	cadherin, EGF LAG seven-pass G-type receptor 2	protein-coding	promoter-TSS
chr3	116250800	116252899	2100	k27b	hc	peak1307	exon (NM_022427, exon 2 of 2)	exon (NM_022427, exon 2 of 2)	1634	NM_022427	64378	Mm.40025	NM_022427	ENSMUSG00000068696	Gpr88	AW061286|Strg	G-protein coupled receptor 88	protein-coding	exon
chr3	121721400	121724899	3500	k27b	hc	peak1308	promoter-TSS (NM_010171)	promoter-TSS (NM_010171)	-387	NM_010171	14066	Mm.273188	NM_010171	ENSMUSG00000028128	F3	AA409063|CD142|Cf-3|Cf3|TF	coagulation factor III	protein-coding	promoter-TSS
chr4	22493600	22495999	2400	k27b	k27b	peak1309	Intergenic	Intergenic	4252	NR_131335	105500046		NR_131335	ENSMUSG00000107859	Gm30731	Pnky|lnc-pou3f2	predicted gene, 30731	ncRNA	Intergenic
chr4	22496600	22498799	2200	k27b	hc	peak1310	Intergenic	Intergenic	7152	NR_131335	105500046		NR_131335	ENSMUSG00000107859	Gm30731	Pnky|lnc-pou3f2	predicted gene, 30731	ncRNA	Intergenic
chr4	57566800	57566899	100	k27b	k27b	peak1311	promoter-TSS (NM_001304544)	promoter-TSS (NM_001304544)	-1398	NM_001304544	677884	Mm.331630	NM_001304544	ENSMUSG00000089945	Pakap	AF064781|AKAP-2|AKAP-KL|Akap2|Gm20459|PRKA2|Palm2-Akap2|Palm2Akap2|Palm2akap2	paralemmin A kinase anchor protein	protein-coding	promoter-TSS
chr4	57567100	57568899	1800	k27b	hc	peak1312	promoter-TSS (NM_001304544)	promoter-TSS (NM_001304544)	-248	NM_001304544	677884	Mm.331630	NM_001304544	ENSMUSG00000089945	Pakap	AF064781|AKAP-2|AKAP-KL|Akap2|Gm20459|PRKA2|Palm2-Akap2|Palm2Akap2|Palm2akap2	paralemmin A kinase anchor protein	protein-coding	promoter-TSS
chr4	114911600	114912399	800	k27b	k27b	peak1313	intron (NR_030721, intron 1 of 3)	intron (NR_030721, intron 1 of 3)	2743	NR_030721	100040736	Mm.231287	NR_030721	ENSMUSG00000085399	Foxd2os	9130206I24Rik	forkhead box D2, opposite strand	ncRNA	intron
chr4	120284500	120287699	3200	k27b	hc	peak1314	promoter-TSS (NM_194060)	promoter-TSS (NM_194060)	1161	NM_194060	329934	Mm.277090	NM_194060	ENSMUSG00000052135	Foxo6	-	forkhead box O6	protein-coding	promoter-TSS
chr4	122959700	122961899	2200	k27b	hc	peak1315	promoter-TSS (NM_029662)	promoter-TSS (NM_029662)	388	NM_029662	76574	Mm.331842	NM_029662	ENSMUSG00000028655	Mfsd2a	1700018O18Rik|Mfsd2|NLS1	major facilitator superfamily domain containing 2A	protein-coding	promoter-TSS
chr4	139091600	139094199	2600	k27b	hc	peak1316	promoter-TSS (NM_008675)	promoter-TSS (NM_008675)	70	NM_008675	17965	Mm.9404	NM_008675	ENSMUSG00000041120	Nbl1	D4H1S1733E|DAN|Dana|NO3	NBL1, DAN family BMP antagonist	protein-coding	promoter-TSS
chr5	22342400	22342699	300	k27b	k27b	peak1317	intron (NM_011261, intron 1 of 63)	intron (NM_011261, intron 1 of 63)	2155	NM_011261	19699	Mm.425236	NM_011261	ENSMUSG00000042453	Reln	reeler|rl	reelin	protein-coding	intron
chr5	22744800	22746899	2100	k27b	hc	peak1318	promoter-TSS (NM_001081231)	promoter-TSS (NM_001081231)	-204	NM_001081231	269629	Mm.371712	NM_029990	ENSMUSG00000106379	Lhfpl3	A930031L14Rik	lipoma HMGIC fusion partner-like 3	protein-coding	promoter-TSS
chr5	28156500	28160199	3700	k27b	k27b	peak1319	Intergenic	Intergenic	-7346	NM_010134	13799	Mm.4298	NM_010134	ENSMUSG00000039095	En2	BB131122|En-2|mo-En-2	engrailed 2	protein-coding	Intergenic
chr5	29484600	29486499	1900	k27b	k27b	peak1320	Intergenic	Intergenic	-7080	NM_019944	15285	Mm.103760	NM_019944	ENSMUSG00000001566	Mnx1	HB9|Hlxb9|MNR2	motor neuron and pancreas homeobox 1	protein-coding	Intergenic
chr5	38317800	38320699	2900	k27b	hc	peak1321	promoter-TSS (NM_013503)	promoter-TSS (NM_013503)	-259	NM_013503	13492	Mm.167154	NM_013503	ENSMUSG00000039358	Drd5	D5R|Drd-5|Drd1b|Gpcr1	dopamine receptor D5	protein-coding	promoter-TSS
chr5	67606900	67609599	2700	k27b	hc	peak1322	promoter-TSS (NM_001033415)	promoter-TSS (NM_001033415)	367	NM_001033415	330096	Mm.442747	NM_001033415	ENSMUSG00000050010	Shisa3	D830007B15Rik	shisa family member 3	protein-coding	promoter-TSS
chr5	119796500	119797399	900	k27b	k27b	peak1323	Intergenic	Intergenic	-37713	NM_011537	21388	Mm.103636	NM_011537	ENSMUSG00000018263	Tbx5	-	T-box 5	protein-coding	Intergenic
chr5	119802500	119804999	2500	k27b	k27b	peak1324	Intergenic	CpG	-30913	NM_011537	21388	Mm.103636	NM_011537	ENSMUSG00000018263	Tbx5	-	T-box 5	protein-coding	Intergenic
chr5	128431900	128434399	2500	k27b	hc	peak1325	promoter-TSS (NM_172885)	promoter-TSS (NM_172885)	-73	NM_172885	243274	Mm.447698	NM_172885	ENSMUSG00000034310	Tmem132d	C630028F04Rik	transmembrane protein 132D	protein-coding	promoter-TSS
chr5	150951400	150954199	2800	k27b	hc	peak1326	promoter-TSS (NM_013823)	promoter-TSS (NM_013823)	193	NM_013823	16591	Mm.6500	NM_013823	ENSMUSG00000058488	Kl	alpha-kl	klotho	protein-coding	promoter-TSS
chr6	6875000	6876499	1500	k27b	k27b	peak1327	Intergenic	Intergenic	-4123	NR_155496	320038	Mm.94021	NR_015388		Dlx6os1	A230055N17Rik|Dlx6as1|Evf-1|Evf-2|Evf1|Evf1/2|Evf2|Shhrs	distal-less homeobox 6, opposite strand 1	ncRNA	Intergenic
chr6	29917800	29918499	700	k27b	hc	peak1328	promoter-TSS (NM_001037740)	promoter-TSS (NM_001037740)	1137	NM_001037740	320609	Mm.56097	NM_177204	ENSMUSG00000039629	Strip2	D330017J20Rik|Fam40b	striatin interacting protein 2	protein-coding	promoter-TSS
chr6	41604600	41607199	2600	k27b	hc	peak1329	promoter-TSS (NM_007680)	promoter-TSS (NM_007680)	418	NM_007680	13848	Mm.271976	NM_007680	ENSMUSG00000029869	Ephb6	Cekl|Mep	Eph receptor B6	protein-coding	promoter-TSS
chr6	53817500	53821499	4000	k27b	hc	peak1330	promoter-TSS (NM_025817)	promoter-TSS (NM_025817)	1325	NM_025817	66873	Mm.422727	NM_025817	ENSMUSG00000043496	Tril	1200009O22Rik|AI316813|mKIAA0644	TLR4 interactor with leucine-rich repeats	protein-coding	promoter-TSS
chr6	53821700	53822099	400	k27b	k27b	peak1331	promoter-TSS (NM_025817)	promoter-TSS (NM_025817)	-1075	NM_025817	66873	Mm.422727	NM_025817	ENSMUSG00000043496	Tril	1200009O22Rik|AI316813|mKIAA0644	TLR4 interactor with leucine-rich repeats	protein-coding	promoter-TSS
chr6	118195400	118198699	3300	k27b	hc	peak1332	promoter-TSS (NM_009050)	promoter-TSS (NM_009050)	694	NM_009050	19713	Mm.57199	NM_009050	ENSMUSG00000030110	Ret	PTC|RET51|RET9|c-Ret	ret proto-oncogene	protein-coding	promoter-TSS
chr7	18991300	18993899	2600	k27b	hc	peak1333	promoter-TSS (NM_145579)	promoter-TSS (NM_145579)	1355	NM_145579	232934	Mm.440069	NM_145579	ENSMUSG00000048481	Mypop	Myodysa|P42pop	Myb-related transcription factor, partner of profilin	protein-coding	promoter-TSS
chr7	24952900	24956699	3800	k27b	hc	peak1334	Intergenic	CpG	-10029	NM_001370804	232974		NM_001370804	ENSMUSG00000108367	Gm4881	EG232974	predicted gene 4881	protein-coding	Intergenic
chr7	31050500	31053099	2600	k27b	hc	peak1335	promoter-TSS (NM_022007)	promoter-TSS (NM_022007)	-346	NM_022007	57780	Mm.41770	NM_022007	ENSMUSG00000036578	Fxyd7	1110035I01Rik	FXYD domain-containing ion transport regulator 7	protein-coding	promoter-TSS
chr7	34810700	34814699	4000	k27b	hc	peak1336	promoter-TSS (NM_175140)	promoter-TSS (NM_175140)	11	NM_175140	68947	Mm.29380	NM_175140	ENSMUSG00000060402	Chst8	1500011J21Rik|AI426009	carbohydrate sulfotransferase 8	protein-coding	promoter-TSS
chr7	36691400	36692099	700	k27b	k27b	peak1337	Intergenic	Intergenic	-6368	NM_172298	243931	Mm.44141	NM_172298	ENSMUSG00000021217	Tshz3	A630038G13Rik|Tsh3|Zfp537|mKIAA1474|teashirt3	teashirt zinc finger family member 3	protein-coding	Intergenic
chr7	70336900	70338499	1600	k27b	hc	peak1338	promoter-TSS (NR_131145)	promoter-TSS (NR_131145)	122	NR_131145	624549	Mm.116344	NR_131144	ENSMUSG00000109097	Gm29683	Gm44536	predicted gene, 29683	ncRNA	promoter-TSS
chr7	73393200	73393699	500	k27b	k27b	peak1339	intron (NM_177740, intron 2 of 3)	intron (NM_177740, intron 2 of 3)	-17676	NR_040324	319783	Mm.349813	NR_040324	ENSMUSG00000097756	A730056A06Rik	C76391	RIKEN cDNA A730056A06 gene	ncRNA	intron
chr7	79505000	79509699	4700	k27b	hc	peak1340	intron (NR_040313, intron 1 of 2)	intron (NR_040313, intron 1 of 2)	-2014	NR_162809	114483369		NR_162809		Mir9b-3	mmu-mir-9b-3	microRNA mir-9b-3	ncRNA	intron
chr7	79544300	79545499	1200	k27b	k27b	peak1341	Intergenic	Intergenic	29465	NR_040312	101694	Mm.41661	NR_040311	ENSMUSG00000097023	Mir9-3hg	AI854517	Mir9-3 host gene	ncRNA	Intergenic
chr7	81452300	81456399	4100	k27b	hc	peak1342	promoter-TSS (NM_001252525)	promoter-TSS (NM_001252525)	408	NM_001252525	12877	Mm.273122	NM_007755	ENSMUSG00000025586	Cpeb1	AU024112|Cpe-bp1|Cpeb|mCPEB|mCpeb-1	cytoplasmic polyadenylation element binding protein 1	protein-coding	promoter-TSS
chr7	100177900	100178099	200	k27b	k27b	peak1343	promoter-TSS (NM_001360467)	promoter-TSS (NM_001360467)	-683	NM_001360467	57442	Mm.282386	NM_020574	ENSMUSG00000035165	Kcne3	2210017H05Rik|MiRP2	potassium voltage-gated channel, Isk-related subfamily, gene 3	protein-coding	promoter-TSS
chr7	112954000	112956099	2100	k27b	hc	peak1344	promoter-TSS (NM_175279)	promoter-TSS (NM_175279)	1088	NM_175279	78748	Mm.349943	NM_175279	ENSMUSG00000098132	Rassf10	4632411J06Rik	Ras association (RalGDS/AF-6) domain family (N-terminal) member 10	protein-coding	promoter-TSS
chr7	121391500	121393799	2300	k27b	hc	peak1345	promoter-TSS (NM_001081327)	promoter-TSS (NM_001081327)	354	NM_001081327	195646	Mm.247449	NM_177575	ENSMUSG00000046321	Hs3st2	6430516N12Rik|A830061E14Rik|AW491345	heparan sulfate (glucosamine) 3-O-sulfotransferase 2	protein-coding	promoter-TSS
chr7	129255600	129257999	2400	k27b	hc	peak1346	promoter-TSS (NM_001080963)	promoter-TSS (NM_001080963)	-294	NM_001080963	381925	Mm.39184	NM_001080963	ENSMUSG00000070366	Plpp4	C030048B12Rik|Gm1090|Ppapdc1a	phospholipid phosphatase 4	protein-coding	promoter-TSS
chr7	130934500	130938299	3800	k27b	hc	peak1347	promoter-TSS (NM_019564)	promoter-TSS (NM_019564)	197	NM_019564	56213	Mm.30156	NM_019564	ENSMUSG00000006205	Htra1	AI429470|HTRA|L56|Prss11|RSPP11	HtrA serine peptidase 1	protein-coding	promoter-TSS
chr8	11314400	11314799	400	k27b	k27b	peak1348	intron (NM_009932, intron 3 of 47)	intron (NM_009932, intron 3 of 47)	-1774	NM_009931	12826	Mm.738	NM_009931	ENSMUSG00000031502	Col4a1	Bru|Col4a-1|Raw|Svc	collagen, type IV, alpha 1	protein-coding	intron
chr8	22973400	22976399	3000	k27b	hc	peak1349	promoter-TSS (NM_001277280)	promoter-TSS (NM_001277280)	64	NM_001277280	11733	Mm.334444	NM_031158	ENSMUSG00000031543	Ank1	Ank-1|nb|pale	ankyrin 1, erythroid	protein-coding	promoter-TSS
chr8	36731900	36733099	1200	k27b	hc	peak1350	promoter-TSS (NM_001194941)	promoter-TSS (NM_001194941)	554	NM_001194941	50768	Mm.125155	NM_015802	ENSMUSG00000031523	Dlc1	A730069N07Rik|Arhgap7|HP|STARD12|dlc-1	deleted in liver cancer 1	protein-coding	promoter-TSS
chr8	36733400	36733999	600	k27b	k27b	peak1351	promoter-TSS (NM_001194941)	promoter-TSS (NM_001194941)	-646	NM_001194941	50768	Mm.125155	NM_015802	ENSMUSG00000031523	Dlc1	A730069N07Rik|Arhgap7|HP|STARD12|dlc-1	deleted in liver cancer 1	protein-coding	promoter-TSS
chr8	48842100	48845699	3600	k27b	hc	peak1352	Intergenic	Intergenic	-169210	NM_011857	23965	Mm.42191	NM_011857	ENSMUSG00000031561	Tenm3	2610100B16Rik|Odz1|Odz3|Ten-m3|mKIAA1455	teneurin transmembrane protein 3	protein-coding	Intergenic
chr8	57344100	57344499	400	k27b	k27b	peak1353	intron (NR_131041, intron 1 of 2)	intron (NR_131041, intron 1 of 2)	11865	NR_131041	75996	Mm.399754	NR_131041	ENSMUSG00000097910	5033428I22Rik	-	RIKEN cDNA 5033428I22 gene	ncRNA	intron
chr8	62950800	62952399	1600	k27b	hc	peak1354	promoter-TSS (NM_023689)	promoter-TSS (NM_023689)	255	NM_023689	72902	Mm.334552	NM_023689	ENSMUSG00000054162	Spock3	2900045C01Rik|AI428471|mKIAA4039	sparc/osteonectin, cwcv and kazal-like domains proteoglycan 3	protein-coding	promoter-TSS
chr8	104538800	104543699	4900	k27b	hc	peak1355	promoter-TSS (NM_001301165)	promoter-TSS (NM_001301165)	-59	NM_001301165	12354	Mm.129265	NM_053070	ENSMUSG00000031883	Car7	AV343731|Ca7	carbonic anhydrase 7	protein-coding	promoter-TSS
chr8	125908800	125913299	4500	k27b	hc	peak1356	promoter-TSS (NM_145608)	promoter-TSS (NM_145608)	600	NM_145608	234878	Mm.216458	NM_145608	ENSMUSG00000031853	Map3k21	Mlk4|mKIAA1804	mitogen-activated protein kinase kinase kinase 21	protein-coding	promoter-TSS
chr9	28402700	28404499	1800	k27b	hc	peak1357	promoter-TSS (NM_177906)	promoter-TSS (NM_177906)	-728	NM_177906	330908	Mm.379474	NM_177906	ENSMUSG00000062257	Opcml	2900075O15Rik|3732419F12|AI844366|B930023M13Rik|C230027C17|Gm181|Obcam	opioid binding protein/cell adhesion molecule-like	protein-coding	promoter-TSS
chr9	40454300	40456299	2000	k27b	hc	peak1358	promoter-TSS (NM_172768)	promoter-TSS (NM_172768)	464	NM_172768	235283	Mm.138434	NM_172768	ENSMUSG00000040111	Gramd1b	3222402H23|A930008A22Rik|AI593249|mKIAA1201	GRAM domain containing 1B	protein-coding	promoter-TSS
chr9	88330800	88331299	500	k27b	k27b	peak1359	intron (NM_011851, intron 1 of 8)	ORR1D1|LTR|ERVL-MaLR	3441	NM_011851	23959	Mm.244235	NM_011851	ENSMUSG00000032420	Nt5e	2210401F01Rik|5'-NT|AI447961|CD73|NT|Nt5|eNT	5' nucleotidase, ecto	protein-coding	intron
chr9	89907600	89911799	4200	k27b	hc	peak1360	promoter-TSS (NM_001357744)	promoter-TSS (NM_001357744)	-75	NM_001357744	19417	Mm.44561	NM_011245	ENSMUSG00000032356	Rasgrf1	AI844718|CDC25|CDC25Mm|Gnrp|Grf1|Grfbeta|P190-A|Ras-GRF1|p190|p190RhoGEF	RAS protein-specific guanine nucleotide-releasing factor 1	protein-coding	promoter-TSS
chr9	91405200	91406599	1400	k27b	k27b	peak1361	Intergenic	Intergenic	36928	NM_009576	22774	Mm.8062	NM_009576	ENSMUSG00000036972	Zic4	-	zinc finger protein of the cerebellum 4	protein-coding	Intergenic
chr9	95558200	95558899	700	k27b	hc	peak1362	promoter-TSS (NM_198414)	promoter-TSS (NM_198414)	-1267	NM_198414	75552	Mm.151485	NM_198414	ENSMUSG00000064225	Paqr9	1700020G04Rik	progestin and adipoQ receptor family member IX	protein-coding	promoter-TSS
chr9	95559100	95561499	2400	k27b	hc	peak1363	promoter-TSS (NM_198414)	promoter-TSS (NM_198414)	483	NM_198414	75552	Mm.151485	NM_198414	ENSMUSG00000064225	Paqr9	1700020G04Rik	progestin and adipoQ receptor family member IX	protein-coding	promoter-TSS
chr9	110741300	110745499	4200	k27b	hc	peak1364	promoter-TSS (NM_001083935)	promoter-TSS (NM_001083935)	286	NM_001083935	19228	Mm.3542	NM_011199	ENSMUSG00000032492	Pth1r	PPR|Pthr|Pthr1	parathyroid hormone 1 receptor	protein-coding	promoter-TSS
chr9	120306200	120306799	600	k27b	k27b	peak1365	intron (NM_144557, intron 1 of 16)	intron (NM_144557, intron 1 of 16)	2427	NM_144557	245049	Mm.100936	NM_144557	ENSMUSG00000041794	Myrip	A230081N12Rik|Slac2-c|Slac2c	myosin VIIA and Rab interacting protein	protein-coding	intron
chr10	12940500	12941999	1500	k27b	hc	peak1366	exon (NM_001163590, exon 2 of 2)	exon (NM_001163590, exon 2 of 2)	-18123	NR_038028	320273	Mm.417706	NR_038027	ENSMUSG00000097378	B230208H11Rik	-	RIKEN cDNA B230208H11 gene	ncRNA	exon
chr10	51676400	51678699	2300	k27b	hc	peak1367	promoter-TSS (NM_001159389)	promoter-TSS (NM_001159389)	-210	NM_001159389	320995	Mm.109190	NM_177306	ENSMUSG00000019900	Rfx6	4930572O07Rik|Rfxdc1	regulatory factor X, 6	protein-coding	promoter-TSS
chr10	60828900	60833499	4600	k27b	hc	peak1368	promoter-TSS (NM_029770)	promoter-TSS (NM_029770)	381	NM_029770	107449	Mm.290433	NM_029770	ENSMUSG00000020099	Unc5b	6330415E02Rik|A630020F16|D10Bwg0792e|Unc5h2	unc-5 netrin receptor B	protein-coding	promoter-TSS
chr10	75316600	75318999	2400	k27b	hc	peak1369	promoter-TSS (NM_001331095)	promoter-TSS (NM_001331095)	200	NM_001331095	11540	Mm.333734	NM_009630	ENSMUSG00000020178	Adora2a	A2AAR|A2aR|AA2AR|ARA2A	adenosine A2a receptor	protein-coding	promoter-TSS
chr10	78779400	78781499	2100	k27b	hc	peak1370	promoter-TSS (NM_009200)	promoter-TSS (NM_009200)	-46	NM_009200	20513	Mm.6257	NM_009200	ENSMUSG00000005357	Slc1a6	EAAT4	solute carrier family 1 (high affinity aspartate/glutamate transporter), member 6	protein-coding	promoter-TSS
chr10	87487100	87487699	600	k27b	k27b	peak1371	Intergenic	LTR33|LTR|ERVL	6260	NM_008553	17172	Mm.136217	NM_008553	ENSMUSG00000020052	Ascl1	AI225900|ASH1|Mash1|bHLHa46	achaete-scute family bHLH transcription factor 1	protein-coding	Intergenic
chr10	87488500	87488799	300	k27b	k27b	peak1372	Intergenic	C-rich|Low_complexity|Low_complexity	5010	NM_008553	17172	Mm.136217	NM_008553	ENSMUSG00000020052	Ascl1	AI225900|ASH1|Mash1|bHLHa46	achaete-scute family bHLH transcription factor 1	protein-coding	Intergenic
chr11	49900300	49903399	3100	k27b	hc	peak1373	promoter-TSS (NM_029004)	promoter-TSS (NM_029004)	15	NM_029004	74563	Mm.258798	NM_029004	ENSMUSG00000020374	Rasgef1c	9130006A14Rik	RasGEF domain family, member 1C	protein-coding	promoter-TSS
chr11	53978400	53980299	1900	k27b	hc	peak1374	promoter-TSS (NM_001362202)	promoter-TSS (NM_001362202)	983	NM_001362202	56517	Mm.154284	NM_019723	ENSMUSG00000063652	Slc22a21	Octn3|Slc22a9	solute carrier family 22 (organic cation transporter), member 21	protein-coding	promoter-TSS
chr11	55608000	55609699	1700	k27b	hc	peak1375	promoter-TSS (NM_020492)	promoter-TSS (NM_020492)	-652	NM_020492	14654	Mm.89320	NM_020492	ENSMUSG00000000263	Glra1	nmf11|oscillator|ot|spasmodic|spd	glycine receptor, alpha 1 subunit	protein-coding	promoter-TSS
chr11	69115200	69115899	700	k27b	k27b	peak1376	Intergenic	Intergenic	-4903	NM_033041	84653	Mm.98505	NM_033041	ENSMUSG00000023781	Hes7	bHLHb37	hes family bHLH transcription factor 7	protein-coding	Intergenic
chr11	75794600	75797499	2900	k27b	hc	peak1377	promoter-TSS (NM_007873)	promoter-TSS (NM_007873)	10	NM_007873	13447	Mm.5137	NM_007873	ENSMUSG00000020848	Doc2b	-	double C2, beta	protein-coding	promoter-TSS
chr11	96296400	96299699	3300	k27b	k27b	peak1378	promoter-TSS (NM_008269)	promoter-TSS (NM_008269)	-1024	NM_008269	15414	Mm.215	NM_008269	ENSMUSG00000000690	Hoxb6	Hox-2.2	homeobox B6	protein-coding	promoter-TSS
chr11	100848600	100851699	3100	k27b	hc	peak1379	promoter-TSS (NM_001113563)	promoter-TSS (NM_001113563)	431	NM_001113563	20851	Mm.34064	NM_011489	ENSMUSG00000020919	Stat5b	-	signal transducer and activator of transcription 5B	protein-coding	promoter-TSS
chr11	112961900	112962399	500	k27b	k27b	peak1380	Intergenic	Intergenic	-137022	NR_130164	76393	Mm.86795	NR_130164		1700012H19Rik	-	RIKEN cDNA 1700012H19 gene	ncRNA	Intergenic
chr11	112962600	112962799	200	k27b	k27b	peak1381	Intergenic	Intergenic	-137572	NR_130164	76393	Mm.86795	NR_130164		1700012H19Rik	-	RIKEN cDNA 1700012H19 gene	ncRNA	Intergenic
chr11	119061700	119062599	900	k27b	k27b	peak1382	Intergenic	RMER15|LTR|ERVL	-21237	NM_013926	30951	Mm.99953	NM_013926	ENSMUSG00000025578	Cbx8	Pc3	chromobox 8	protein-coding	Intergenic
chr12	8297200	8299399	2200	k27b	hc	peak1383	exon (NM_001312876, exon 2 of 2)	exon (NM_001312876, exon 2 of 2)	3654	NM_001312876	238057	Mm.271308	NM_013527	ENSMUSG00000037660	Gdf7	BMP12	growth differentiation factor 7	protein-coding	exon
chr12	8299600	8302899	3300	k27b	hc	peak1384	promoter-TSS (NM_001312876)	promoter-TSS (NM_001312876)	704	NM_001312876	238057	Mm.271308	NM_013527	ENSMUSG00000037660	Gdf7	BMP12	growth differentiation factor 7	protein-coding	promoter-TSS
chr12	11151800	11151899	100	k27b	k27b	peak1385	promoter-TSS (NM_001168564)	promoter-TSS (NM_001168564)	-1008	NM_001168564	238076	Mm.113278	NM_173417	ENSMUSG00000043673	Kcns3	-	potassium voltage-gated channel, delayed-rectifier, subfamily S, member 3	protein-coding	promoter-TSS
chr12	14149000	14151999	3000	k27b	hc	peak1386	exon (NM_029007, exon 2 of 2)	exon (NM_029007, exon 2 of 2)	1538	NM_029007	105005	Mm.227253	NM_029007	ENSMUSG00000020607	Lratd1	2310003N02Rik|4731402F03Rik|AW125753|Fam84a|Nse1	LRAT domain containing 1	protein-coding	exon
chr12	55597600	55601199	3600	k27b	hc	peak1387	promoter-TSS (NM_020287)	promoter-TSS (NM_020287)	483	NM_020287	56856	Mm.114886	NM_020287	ENSMUSG00000045440	Insm2	Mlt1	insulinoma-associated 2	protein-coding	promoter-TSS
chr12	58210800	58215299	4500	k27b	hc	peak1388	promoter-TSS (NM_009216)	promoter-TSS (NM_009216)	1246	NM_009216	20605	Mm.278336	NM_009216	ENSMUSG00000035431	Sstr1	SRIF-2|SS-1-R|SS1-R|SS1R|Smstr-1|Smstr1|sst1	somatostatin receptor 1	protein-coding	promoter-TSS
chr12	112876800	112879099	2300	k27b	hc	peak1389	Intergenic	Intergenic	-17034	NM_019925	56696	Mm.20455	NM_019925	ENSMUSG00000021298	Gpr132	G2a	G protein-coupled receptor 132	protein-coding	Intergenic
chr13	8202500	8204099	1600	k27b	hc	peak1390	promoter-TSS (NM_052977)	promoter-TSS (NM_052977)	434	NM_052977	94191	Mm.425794	NM_052977	ENSMUSG00000052551	Adarb2	Adar3|RED2	adenosine deaminase, RNA-specific, B2	protein-coding	promoter-TSS
chr13	55835700	55838199	2500	k27b	hc	peak1391	Intergenic	Intergenic	-5525	NM_011097	18740	Mm.135195	NM_011097	ENSMUSG00000021506	Pitx1	Bft|P-OTX|Potx|Ptx1	paired-like homeodomain transcription factor 1	protein-coding	Intergenic
chr13	56221000	56224399	3400	k27b	hc	peak1392	non-coding (NR_131023, exon 5 of 5)	non-coding (NR_131023, exon 5 of 5)	21240	NR_131023	75245	Mm.159475	NR_131023	ENSMUSG00000097361	4930550C17Rik	-	RIKEN cDNA 4930550C17 gene	ncRNA	non-coding
chr13	98500900	98501399	500	k27b	k27b	peak1393	Intergenic	Intergenic	-66085	NR_045498	70090	Mm.410857	NR_045498	ENSMUSG00000099446	2310005E17Rik	-	RIKEN cDNA 2310005E17 gene	ncRNA	Intergenic
chr13	116708200	116708899	700	k27b	k27b	peak1394	Intergenic	Intergenic	129628	NR_153406	74680	Mm.488118	NR_153406	ENSMUSG00000114290	4930435F18Rik	-	RIKEN cDNA 4930435F18 gene	ncRNA	Intergenic
chr14	21982200	21983899	1700	k27b	k27b	peak1395	TTS (NM_145459)	TTS (NM_145459)	6551	NM_145459	218820	Mm.292401	NM_145459	ENSMUSG00000039081	Zfp503	AI181838|B830002A16Rik|Nolz-1|Nolz1|Znf503	zinc finger protein 503	protein-coding	TTS
chr14	34896000	34897199	1200	k27b	k27b	peak1396	intron (NM_008166, intron 2 of 15)	intron (NM_008166, intron 2 of 15)	1991	NR_029774	723847		NR_029774	ENSMUSG00000065481	Mir346	Mirn346|mir-346|mmu-mir-346	microRNA 346	ncRNA	intron
chr14	60176100	60178699	2600	k27b	hc	peak1397	Intergenic	CpG	51515	NR_030458	751526		NR_030458	ENSMUSG00000076270	Mir719	Mirn719|mmu-mir-719	microRNA 719	ncRNA	Intergenic
chr14	63239700	63240099	400	k27b	k27b	peak1398	intron (NM_001310610, intron 2 of 6)	intron (NM_001310610, intron 2 of 6)	5371	NM_008092	14463	Mm.247669	NM_008092	ENSMUSG00000021944	Gata4	Gata-4	GATA binding protein 4	protein-coding	intron
chr14	65260900	65262399	1500	k27b	hc	peak1399	promoter-TSS (NM_021458)	promoter-TSS (NM_021458)	813	NM_021458	14365	Mm.214687	NM_021458	ENSMUSG00000007989	Fzd3	AU020229|D930050A07Rik|Fz3	frizzled class receptor 3	protein-coding	promoter-TSS
chr14	67229600	67230799	1200	k27b	k27b	peak1400	Intergenic	Intergenic	-3092	NM_010095	13592	Mm.319947	NM_010095	ENSMUSG00000022053	Ebf2	D14Ggc1e|EBF-2|Mmot1|O/E-3|OE-3	early B cell factor 2	protein-coding	Intergenic
chr14	68082100	68084999	2900	k27b	hc	peak1401	promoter-TSS (NM_010910)	promoter-TSS (NM_010910)	-313	NM_010910	18039	Mm.1956	NM_010910	ENSMUSG00000022055	Nefl	AI847934|CMT2E|NF-L|NF68|Nfl	neurofilament, light polypeptide	protein-coding	promoter-TSS
chr14	78275200	78276299	1100	k27b	lc	peak1402	Intergenic	Intergenic	32293	NM_011613	21943	Mm.249221	NM_011613	ENSMUSG00000022015	Tnfsf11	Ly109l|ODF|OPGL|RANKL|Trance	tumor necrosis factor (ligand) superfamily, member 11	protein-coding	Intergenic
chr15	60821600	60824899	3300	k27b	hc	peak1403	promoter-TSS (NR_030696)	promoter-TSS (NR_030696)	285	NR_030696	320469	Mm.230853	NM_177166		9930014A18Rik	-	RIKEN cDNA 9930014A18 gene	ncRNA	promoter-TSS
chr15	73841400	73841899	500	k27b	k27b	peak1404	Intergenic	Intergenic	-1979	NM_001033365	268816	Mm.440635	NM_001033365	ENSMUSG00000072487	Mroh5	Gm628	maestro heat-like repeat family member 5	protein-coding	Intergenic
chr15	75996400	75999899	3500	k27b	hc	peak1405	exon (NM_177922, exon 11 of 14)	exon (NM_177922, exon 11 of 14)	4381	NM_177922	332110	Mm.40843	NM_177922	ENSMUSG00000063704	Mapk15	BC048082|ERK-8	mitogen-activated protein kinase 15	protein-coding	exon
chr15	97999900	98006099	6200	k27b	hc	peak1406	intron (NM_031163, intron 1 of 53)	intron (NM_031163, intron 1 of 53)	1724	NM_031163	12824	Mm.2423	NM_031163	ENSMUSG00000022483	Col2a1	Col2|Col2a|Col2a-1|Del1|Dmm|Lpk|M100413|Rgsc413|Rgsc856	collagen, type II, alpha 1	protein-coding	intron
chr15	101039100	101039699	600	k27b	k27b	peak1407	intron (NM_001077499, intron 26 of 26)	intron (NM_001077499, intron 26 of 26)	14999	NM_001214911	668225	Mm.385011	NM_001214911	ENSMUSG00000095440	Fignl2	EG668225	fidgetin-like 2	protein-coding	intron
chr15	101075900	101079199	3300	k27b	hc	peak1408	Intergenic	Intergenic	-23151	NM_001214911	668225	Mm.385011	NM_001214911	ENSMUSG00000095440	Fignl2	EG668225	fidgetin-like 2	protein-coding	Intergenic
chr15	102026500	102027499	1000	k27b	k27b	peak1409	promoter-TSS (NM_010664)	promoter-TSS (NM_010664)	-1216	NM_010664	16668	Mm.22479	NM_010664	ENSMUSG00000023043	Krt18	CK18|K18|Krt1-18	keratin 18	protein-coding	promoter-TSS
chr15	102934100	102935999	1900	k27b	k27b	peak1410	Intergenic	CpG	-1776	NM_010463	15421	Mm.221179	NM_010463	ENSMUSG00000050328	Hoxc12	Hox-3.8	homeobox C12	protein-coding	Intergenic
chr15	102936200	102937899	1700	k27b	hc	peak1411	promoter-TSS (NM_010463)	promoter-TSS (NM_010463)	224	NM_010463	15421	Mm.221179	NM_010463	ENSMUSG00000050328	Hoxc12	Hox-3.8	homeobox C12	protein-coding	promoter-TSS
chr15	102971000	102971599	600	k27b	k27b	peak1412	3' UTR (NM_010462, exon 2 of 2)	3' UTR (NM_010462, exon 2 of 2)	-2050	NR_029722	723958		NR_029722	ENSMUSG00000065488	Mir196a-2	Mirn196a-2|mir-196a-2	microRNA 196a-2	ncRNA	3' UTR
chr15	103028400	103028899	500	k27b	k27b	peak1413	Intergenic	Intergenic	-5745	NM_013553	15423	Mm.1351	NM_013553	ENSMUSG00000075394	Hoxc4	Hox-3.5	homeobox C4	protein-coding	Intergenic
chr15	103062100	103062599	500	k27b	k27b	peak1414	Intergenic	Intergenic	27955	NM_013553	15423	Mm.1351	NM_013553	ENSMUSG00000075394	Hoxc4	Hox-3.5	homeobox C4	protein-coding	Intergenic
chr16	8423900	8425899	2000	k27b	hc	peak1415	promoter-TSS (NM_029070)	promoter-TSS (NM_029070)	236	NM_029070	74720	Mm.159318	NM_029070	ENSMUSG00000022715	Tmem114	4930511J11Rik|Cldn26	transmembrane protein 114	protein-coding	promoter-TSS
chr17	8432100	8435399	3300	k27b	hc	peak1416	promoter-TSS (NM_009309)	promoter-TSS (NM_009309)	-673	NM_009309	20997	Mm.913	NM_009309	ENSMUSG00000062327	T	Bra|D17Mit170|Low|Lr|T1|Tbxt|Tl2|Tl3|cou|me75	brachyury, T-box transcription factor T	protein-coding	promoter-TSS
chr17	73711500	73712099	600	k27b	k27b	peak1417	promoter-TSS (NM_027864)	promoter-TSS (NM_027864)	-1349	NM_027864	71685	Mm.271953	NM_027864	ENSMUSG00000024064	Galnt14	0610033M06Rik	polypeptide N-acetylgalactosaminyltransferase 14	protein-coding	promoter-TSS
chr17	85686600	85693099	6500	k27b	hc	peak1418	Intergenic	Intergenic	-1596	NM_011380	20472	Mm.5039	NM_011380	ENSMUSG00000024134	Six2	-	sine oculis-related homeobox 2	protein-coding	Intergenic
chr18	25756000	25756499	500	k27b	k27b	peak1419	Intergenic	Intergenic	-2093	NM_001362334	108013	Mm.266435	NM_133195	ENSMUSG00000024268	Celf4	A230070D14Rik|BRUNOL-4|Brul4|Brunol4|C130060B05Rik	CUGBP, Elav-like family member 4	protein-coding	Intergenic
chr18	36724100	36724499	400	k27b	k27b	peak1420	TTS (NM_009841)	TTS (NM_009841)	2515	NM_009841	12475	Mm.3460	NM_009841	ENSMUSG00000051439	Cd14	-	CD14 antigen	protein-coding	TTS
chr18	36724700	36724799	100	k27b	k27b	peak1421	TTS (NM_009841)	TTS (NM_009841)	2065	NM_009841	12475	Mm.3460	NM_009841	ENSMUSG00000051439	Cd14	-	CD14 antigen	protein-coding	TTS
chr18	36961400	36962699	1300	k27b	k27b	peak1422	exon (NM_009959, exon 1 of 4)	exon (NM_009959, exon 1 of 4)	1774	NM_009959	12941	Mm.308500	NM_009959	ENSMUSG00000103092	Pcdha5	Cnr6|Crnr6	protocadherin alpha 5	protein-coding	exon
chr18	37758300	37758699	400	k27b	k27b	peak1423	intron (NM_033594, intron 1 of 3)	intron (NM_033594, intron 1 of 3)	2727	NM_033594	93723	Mm.247203	NM_033594	ENSMUSG00000102742	Pcdhga11	-	protocadherin gamma subfamily A, 11	protein-coding	intron
chr18	42396700	42399799	3100	k27b	k27b	peak1424	Intergenic	Intergenic	3653	NM_138945	18998	Mm.488204	NM_138945	ENSMUSG00000024497	Pou4f3	Brn3.1|Brn3c|ddl|dreidel	POU domain, class 4, transcription factor 3	protein-coding	Intergenic
chr19	23894400	23894699	300	k27b	k27b	peak1425	intron (NM_177034, intron 2 of 12)	MER92B|LTR|ERV1	135674	NM_177034	319924	Mm.22879	NM_177034	ENSMUSG00000024897	Apba1	6430513E09Rik|Lin-10|Mint|Mint1|Urop11|X11|X11alpha	amyloid beta (A4) precursor protein binding, family A, member 1	protein-coding	intron
chr19	42198700	42203199	4500	k27b	hc	peak1426	promoter-TSS (NM_018780)	promoter-TSS (NM_018780)	1302	NM_018780	54612	Mm.470071	NM_018780	ENSMUSG00000018822	Sfrp5	AI605071|SARP3	secreted frizzled-related sequence protein 5	protein-coding	promoter-TSS
chr19	42612500	42614099	1600	k27b	hc	peak1427	promoter-TSS (NM_053083)	promoter-TSS (NM_053083)	-494	NM_053083	67573	Mm.178767	NM_053083	ENSMUSG00000025185	Loxl4	4833426I20Rik|Loxc	lysyl oxidase-like 4	protein-coding	promoter-TSS
chr19	43427000	43428199	1200	k27b	k27b	peak1428	Intergenic	CpG	-12836	NM_031396	83674	Mm.329864	NM_031396	ENSMUSG00000025189	Cnnm1	AI846314|Acdp1|CLP-1	cyclin M1	protein-coding	Intergenic
chr19	44736600	44737699	1100	k27b	k27b	peak1429	Intergenic	MIR|SINE|MIR	-9451	NM_001368744	18504	Mm.192158	NM_011037	ENSMUSG00000004231	Pax2	Opdc|Pax-2	paired box 2	protein-coding	Intergenic
chr19	44745800	44746099	300	k27b	k27b	peak1430	promoter-TSS (NM_001368744)	promoter-TSS (NM_001368744)	-651	NM_001368744	18504	Mm.192158	NM_011037	ENSMUSG00000004231	Pax2	Opdc|Pax-2	paired box 2	protein-coding	promoter-TSS
chr19	44746300	44747299	1000	k27b	hc	peak1431	promoter-TSS (NM_001368745)	promoter-TSS (NM_001368745)	199	NM_001368745	18504	Mm.192158	NM_011037	ENSMUSG00000004231	Pax2	Opdc|Pax-2	paired box 2	protein-coding	promoter-TSS
chr19	45242000	45243299	1300	k27b	k27b	peak1432	Intergenic	Intergenic	-5809	NM_010691	16814	Mm.116815	NM_010691	ENSMUSG00000025216	Lbx1	Lbx1h	ladybird homeobox 1	protein-coding	Intergenic
chr19	59456100	59456399	300	k27b	k27b	peak1433	intron (NR_002863, intron 1 of 3)	intron (NR_002863, intron 1 of 3)	2385	NR_002863	329078	Mm.80382	NR_002863	ENSMUSG00000087095	Emx2os	-	Emx2 opposite strand/antisense transcript (non-protein coding)	ncRNA	intron
chr19	59456600	59456999	400	k27b	k27b	peak1434	intron (NR_002863, intron 1 of 3)	intron (NR_002863, intron 1 of 3)	1835	NR_002863	329078	Mm.80382	NR_002863	ENSMUSG00000087095	Emx2os	-	Emx2 opposite strand/antisense transcript (non-protein coding)	ncRNA	intron
chr1	3531600	3531899	300	lc	k4b	peak1435	intron (NM_001011874, intron 1 of 2)	CpG	139748	NM_001011874	497097	Mm.454496	NM_001011874	ENSMUSG00000051951	Xkr4	AY534250|Gm210|XRG4|mKIAA1889	X-linked Kx blood group related 4	protein-coding	intron
chr1	3670300	3670699	400	lc	hc	peak1436	promoter-TSS (NM_001011874)	promoter-TSS (NM_001011874)	998	NM_001011874	497097	Mm.454496	NM_001011874	ENSMUSG00000051951	Xkr4	AY534250|Gm210|XRG4|mKIAA1889	X-linked Kx blood group related 4	protein-coding	promoter-TSS
chr1	3670900	3672699	1800	lc	hc	peak1437	promoter-TSS (NM_001011874)	promoter-TSS (NM_001011874)	-302	NM_001011874	497097	Mm.454496	NM_001011874	ENSMUSG00000051951	Xkr4	AY534250|Gm210|XRG4|mKIAA1889	X-linked Kx blood group related 4	protein-coding	promoter-TSS
chr1	4491500	4493899	2400	lc	hc	peak1438	intron (NM_001289466, intron 3 of 3)	CpG	4654	NM_001289464	20671	Mm.279103	NM_011441	ENSMUSG00000025902	Sox17	-	SRY (sex determining region Y)-box 17	protein-coding	intron
chr1	4496000	4498099	2100	lc	hc	peak1439	promoter-TSS (NM_001289464)	promoter-TSS (NM_001289464)	304	NM_001289464	20671	Mm.279103	NM_011441	ENSMUSG00000025902	Sox17	-	SRY (sex determining region Y)-box 17	protein-coding	promoter-TSS
chr1	4688000	4688699	700	lc	k27b	peak1440	Intergenic	Intergenic	97376	NM_001177658	27395	Mm.182927	NM_025300	ENSMUSG00000033845	Mrpl15	HSPC145|MRP-L7|Rpml7	mitochondrial ribosomal protein L15	protein-coding	Intergenic
chr1	4688900	4689399	500	lc	k27b	peak1441	Intergenic	Intergenic	96576	NM_001177658	27395	Mm.182927	NM_025300	ENSMUSG00000033845	Mrpl15	HSPC145|MRP-L7|Rpml7	mitochondrial ribosomal protein L15	protein-coding	Intergenic
chr1	5017700	5021599	3900	lc	hc	peak1442	promoter-TSS (NM_021374)	promoter-TSS (NM_021374)	-111	NM_021374	58175	Mm.103771	NM_021374	ENSMUSG00000002459	Rgs20	2900073E09Rik|Rgsz1	regulator of G-protein signaling 20	protein-coding	promoter-TSS
chr1	5022200	5022699	500	lc	k27b	peak1443	intron (NM_001177795, intron 1 of 5)	intron (NM_001177795, intron 1 of 5)	-2911	NM_021374	58175	Mm.103771	NM_021374	ENSMUSG00000002459	Rgs20	2900073E09Rik|Rgsz1	regulator of G-protein signaling 20	protein-coding	intron
chr1	5916100	5917999	1900	lc	hc	peak1444	promoter-TSS (NM_010342)	promoter-TSS (NM_010342)	348	NM_010342	226304	Mm.291110	NM_010342	ENSMUSG00000033774	Npbwr1	Gpr7|Nbpwr1	neuropeptides B/W receptor 1	protein-coding	promoter-TSS
chr1	6358700	6360099	1400	lc	hc	peak1445	promoter-TSS (NM_001195732)	promoter-TSS (NM_001195732)	69	NM_001195732	620393	Mm.388992	NM_001195732	ENSMUSG00000087247	Alkal1	EG620393|Fam150a	ALK and LTK ligand 1	protein-coding	promoter-TSS
chr1	6382600	6383699	1100	lc	hc	peak1446	intron (NM_001195732, intron 1 of 4)	CpG	23819	NM_001195732	620393	Mm.388992	NM_001195732	ENSMUSG00000087247	Alkal1	EG620393|Fam150a	ALK and LTK ligand 1	protein-coding	intron
chr1	6440600	6441799	1200	lc	hc	peak1447	Intergenic	CpG	-46031	NM_001244693	240690	Mm.234612	NM_173868	ENSMUSG00000033740	St18	AV348974|Myt3|NZF-3|Nzf3|mKIAA0535	suppression of tumorigenicity 18	protein-coding	Intergenic
chr1	9298700	9300599	1900	lc	hc	peak1448	promoter-TSS (NM_001290393)	promoter-TSS (NM_001290393)	227	NM_001290393	71096	Mm.336395	NM_027671	ENSMUSG00000025909	Sntg1	4933426D16Rik|G1SYN|SYN4	syntrophin, gamma 1	protein-coding	promoter-TSS
chr1	9797400	9798899	1500	lc	hc	peak1449	promoter-TSS (NM_177547)	promoter-TSS (NM_177547)	20	NM_177547	170755	Mm.336410	NM_133220	ENSMUSG00000025915	Sgk3	2510015P22Rik|A330005P07Rik|Cisk|fy|fz	serum/glucocorticoid regulated kinase 3	protein-coding	promoter-TSS
chr1	9849000	9849299	300	lc	k27b	peak1450	promoter-TSS (NM_001037759)	promoter-TSS (NM_001037759)	869	NM_001037759	170755	Mm.336410	NM_133220	ENSMUSG00000025915	Sgk3	2510015P22Rik|A330005P07Rik|Cisk|fy|fz	serum/glucocorticoid regulated kinase 3	protein-coding	promoter-TSS
chr1	9966700	9968599	1900	lc	hc	peak1451	promoter-TSS (NM_001285425)	promoter-TSS (NM_001285425)	160	NM_001285425	100039596	Mm.412928	NM_001285425	ENSMUSG00000099032	Tcf24	Gm10567|Gm2330	transcription factor 24	protein-coding	promoter-TSS
chr1	9968800	9969099	300	lc	k27b	peak1452	promoter-TSS (NM_001285425)	promoter-TSS (NM_001285425)	-1140	NM_001285425	100039596	Mm.412928	NM_001285425	ENSMUSG00000099032	Tcf24	Gm10567|Gm2330	transcription factor 24	protein-coding	promoter-TSS
chr1	10231400	10232999	1600	lc	hc	peak1453	promoter-TSS (NM_001102430)	promoter-TSS (NM_001102430)	470	NM_001102430	211673	Mm.229141	NM_001102430	ENSMUSG00000067851	Arfgef1	ARFGEP1|BIG1|D130059B05Rik|D730028O18Rik|P200	ADP-ribosylation factor guanine nucleotide-exchange factor 1(brefeldin A-inhibited)	protein-coding	promoter-TSS
chr1	10233200	10233999	800	lc	hc	peak1454	promoter-TSS (NM_001102430)	promoter-TSS (NM_001102430)	-930	NM_001102430	211673	Mm.229141	NM_001102430	ENSMUSG00000067851	Arfgef1	ARFGEP1|BIG1|D130059B05Rik|D730028O18Rik|P200	ADP-ribosylation factor guanine nucleotide-exchange factor 1(brefeldin A-inhibited)	protein-coding	promoter-TSS
chr1	10805000	10805899	900	lc	hc	peak1455	intron (NR_030645, intron 2 of 3)	CpG	60424	NR_030645	100124448		NR_030645	ENSMUSG00000076948	Mir467e	Mirn467e	microRNA 467e	ncRNA	intron
chr1	10993500	10994599	1100	lc	hc	peak1456	promoter-TSS (NM_029525)	promoter-TSS (NM_029525)	585	NM_029525	109294	Mm.123247	NM_029525	ENSMUSG00000048960	Prex2	6230420N16Rik|AI316880|AI553603|C030045D06Rik|D430013K02|Depdc2|P-Rex2	phosphatidylinositol-3,4,5-trisphosphate-dependent Rac exchange factor 2	protein-coding	promoter-TSS
chr1	12691800	12692199	400	lc	k4b	peak1457	promoter-TSS (NM_001198566)	promoter-TSS (NM_001198566)	-430	NM_001198566	240725	Mm.45563	NM_172294	ENSMUSG00000016918	Sulf1	AI467640|AW121680|mKIAA1077	sulfatase 1	protein-coding	promoter-TSS
chr1	12991400	12993099	1700	lc	hc	peak1458	promoter-TSS (NM_172841)	promoter-TSS (NM_172841)	-1115	NM_172841	240726	Mm.24481	NM_172841	ENSMUSG00000025938	Slco5a1	4732454B15|A630033C23Rik|AA407151	solute carrier organic anion transporter family, member 5A1	protein-coding	promoter-TSS
chr1	13124300	13124899	600	lc	hc	peak1459	intron (NM_001081209, intron 3 of 7)	intron (NM_001081209, intron 3 of 7)	2563	NM_001081209	383491	Mm.309380	NM_001081209	ENSMUSG00000042414	Prdm14	-	PR domain containing 14	protein-coding	intron
chr1	13374200	13374699	500	lc	k4b	peak1460	promoter-TSS (NM_008678)	promoter-TSS (NM_008678)	-367	NM_008678	17978	Mm.2537	NM_008678	ENSMUSG00000005886	Ncoa2	D1Ertd433e|GRIP-1|Grip1|KAT13C|NCoA-2|SRC-2|TIF2|bHLHe75	nuclear receptor coactivator 2	protein-coding	promoter-TSS
chr1	13426700	13427299	600	lc	hc	peak1461	Intergenic	Intergenic	-52917	NM_008678	17978	Mm.2537	NM_008678	ENSMUSG00000005886	Ncoa2	D1Ertd433e|GRIP-1|Grip1|KAT13C|NCoA-2|SRC-2|TIF2|bHLHe75	nuclear receptor coactivator 2	protein-coding	Intergenic
chr1	14506100	14507599	1500	lc	hc	peak1462	Intergenic	CpG	-196651	NM_010164	14048	Mm.250185	NM_010164	ENSMUSG00000025932	Eya1	bor	EYA transcriptional coactivator and phosphatase 1	protein-coding	Intergenic
chr1	14755100	14756199	1100	lc	hc	peak1463	promoter-TSS (NM_001360810)	promoter-TSS (NM_001360810)	316	NM_001360810	17681	Mm.5820	NM_010827	ENSMUSG00000025930	Msc	MyoR|bHLHa22	musculin	protein-coding	promoter-TSS
chr1	15891400	15893099	1700	lc	hc	peak1464	promoter-TSS (NM_001033288)	promoter-TSS (NM_001033288)	472	NM_001033288	226866	Mm.131665	NM_001033288	ENSMUSG00000032719	Sbspon	Gm106|Rpesp	somatomedin B and thrombospondin, type 1 domain containing	protein-coding	promoter-TSS
chr1	16092600	16093899	1300	lc	hc	peak1465	promoter-TSS (NM_001243238)	promoter-TSS (NM_001243238)	75	NM_001243238	75799	Mm.78557	NM_001243238	ENSMUSG00000067795	4930444P10Rik	-	RIKEN cDNA 4930444P10 gene	protein-coding	promoter-TSS
chr1	16520500	16520999	500	lc	k27b	peak1466	promoter-TSS (NM_001347045)	promoter-TSS (NM_001347045)	-1448	NM_001347045	29819	Mm.216257	NM_025303	ENSMUSG00000025920	Stau2	-	staufen double-stranded RNA binding protein 2	protein-coding	promoter-TSS
chr1	17096500	17098099	1600	lc	hc	peak1467	promoter-TSS (NM_020604)	promoter-TSS (NM_020604)	589	NM_020604	57339	Mm.143761	NM_020604	ENSMUSG00000042686	Jph1	JP-1|Jp1	junctophilin 1	protein-coding	promoter-TSS
chr1	18057000	18059399	2400	lc	hc	peak1468	Intergenic	CpG	87702	NM_001347047	78081	Mm.319913	NM_030033	ENSMUSG00000025774	Crisp4	9230112K08Rik	cysteine-rich secretory protein 4	protein-coding	Intergenic
chr1	19103300	19104899	1600	lc	hc	peak1469	promoter-TSS (NR_151619)	promoter-TSS (NR_151619)	740	NR_151619	102635013	Mm.404796	NR_151619	ENSMUSG00000089787	Gm15825	-	predicted gene 15825	ncRNA	promoter-TSS
chr1	19110300	19110399	100	lc	k27b	peak1470	intron (NM_153154, intron 3 of 7)	intron (NM_153154, intron 3 of 7)	-5510	NR_151619	102635013	Mm.404796	NR_151619	ENSMUSG00000089787	Gm15825	-	predicted gene 15825	ncRNA	intron
chr1	19209200	19210499	1300	lc	hc	peak1471	promoter-TSS (NM_001286340)	promoter-TSS (NM_001286340)	936	NM_001286340	21419	Mm.137021	NM_009334	ENSMUSG00000025927	Tfap2b	AI606113|AP-2(beta)|E130018K07Rik|Tcfap2b	transcription factor AP-2 beta	protein-coding	promoter-TSS
chr1	19210700	19211399	700	lc	hc	peak1472	promoter-TSS (NM_001025305)	promoter-TSS (NM_001025305)	-1004	NM_001025305	21419	Mm.137021	NM_009334	ENSMUSG00000025927	Tfap2b	AI606113|AP-2(beta)|E130018K07Rik|Tcfap2b	transcription factor AP-2 beta	protein-coding	promoter-TSS
chr1	19233800	19234299	500	lc	k27b	peak1473	exon (NM_009334, exon 7 of 7)	exon (NM_009334, exon 7 of 7)	21996	NM_001025305	21419	Mm.137021	NM_009334	ENSMUSG00000025927	Tfap2b	AI606113|AP-2(beta)|E130018K07Rik|Tcfap2b	transcription factor AP-2 beta	protein-coding	exon
chr1	19236200	19236799	600	lc	k27b	peak1474	3' UTR (NM_009334, exon 7 of 7)	3' UTR (NM_009334, exon 7 of 7)	24446	NM_001025305	21419	Mm.137021	NM_009334	ENSMUSG00000025927	Tfap2b	AI606113|AP-2(beta)|E130018K07Rik|Tcfap2b	transcription factor AP-2 beta	protein-coding	3' UTR
chr1	19237000	19237499	500	lc	k27b	peak1475	3' UTR (NM_009334, exon 7 of 7)	3' UTR (NM_009334, exon 7 of 7)	25196	NM_001025305	21419	Mm.137021	NM_009334	ENSMUSG00000025927	Tfap2b	AI606113|AP-2(beta)|E130018K07Rik|Tcfap2b	transcription factor AP-2 beta	protein-coding	3' UTR
chr1	19240600	19240899	300	lc	k27b	peak1476	Intergenic	Intergenic	28696	NM_001025305	21419	Mm.137021	NM_009334	ENSMUSG00000025927	Tfap2b	AI606113|AP-2(beta)|E130018K07Rik|Tcfap2b	transcription factor AP-2 beta	protein-coding	Intergenic
chr1	19241100	19241699	600	lc	hc	peak1477	Intergenic	Intergenic	29346	NM_001025305	21419	Mm.137021	NM_009334	ENSMUSG00000025927	Tfap2b	AI606113|AP-2(beta)|E130018K07Rik|Tcfap2b	transcription factor AP-2 beta	protein-coding	Intergenic
chr1	19241900	19242199	300	lc	hc	peak1478	Intergenic	Intergenic	29996	NM_001025305	21419	Mm.137021	NM_009334	ENSMUSG00000025927	Tfap2b	AI606113|AP-2(beta)|E130018K07Rik|Tcfap2b	transcription factor AP-2 beta	protein-coding	Intergenic
chr1	20934500	20935599	1100	lc	lc	peak1479	exon (NM_001355122, exon 3 of 3)	exon (NM_001355122, exon 3 of 3)	-16576	NM_027974	71877	Mm.29178	NM_027974	ENSMUSG00000041809	Efhc1	1700029F22Rik|mRib72-1|myoclonin1	EF-hand domain (C-terminal) containing 1	protein-coding	exon
chr1	21960400	21962999	2600	lc	hc	peak1480	promoter-TSS (NM_001160139)	promoter-TSS (NM_001160139)	242	NM_001160139	226922	Mm.336519	NM_023872	ENSMUSG00000028033	Kcnq5	7730402H11|9230107O05Rik|AA589396|D1Mgi1	potassium voltage-gated channel, subfamily Q, member 5	protein-coding	promoter-TSS
chr1	22533200	22534199	1000	lc	lc	peak1481	intron (NM_001012624, intron 7 of 28)	CpG-67	272303	NM_001012623	116837	Mm.60061	NM_053270	ENSMUSG00000041670	Rims1	C030033M19Rik|RIM1|RIM1a|RIM1alpha|Rab3ip1|Rim|Serg1	regulating synaptic membrane exocytosis 1	protein-coding	intron
chr1	22804100	22804799	700	lc	lc	peak1482	intron (NM_001012624, intron 1 of 28)	intron (NM_001012624, intron 1 of 28)	1553	NM_001012623	116837	Mm.60061	NM_053270	ENSMUSG00000041670	Rims1	C030033M19Rik|RIM1|RIM1a|RIM1alpha|Rab3ip1|Rim|Serg1	regulating synaptic membrane exocytosis 1	protein-coding	intron
chr1	22805000	22806899	1900	lc	lc	peak1483	promoter-TSS (NM_001012623)	promoter-TSS (NM_001012623)	53	NM_001012623	116837	Mm.60061	NM_053270	ENSMUSG00000041670	Rims1	C030033M19Rik|RIM1|RIM1a|RIM1alpha|Rab3ip1|Rim|Serg1	regulating synaptic membrane exocytosis 1	protein-coding	promoter-TSS
chr1	23761000	23762899	1900	lc	hc	peak1484	promoter-TSS (NM_172124)	promoter-TSS (NM_172124)	24	NM_172124	280645	Mm.471661	NM_172124	ENSMUSG00000026156	B3gat2	GlcAT-S|Glcats	beta-1,3-glucuronyltransferase 2 (glucuronosyltransferase S)	protein-coding	promoter-TSS
chr1	23763100	23763999	900	lc	hc	peak1485	intron (NM_172124, intron 1 of 3)	intron (NM_172124, intron 1 of 3)	1624	NM_172124	280645	Mm.471661	NM_172124	ENSMUSG00000026156	B3gat2	GlcAT-S|Glcats	beta-1,3-glucuronyltransferase 2 (glucuronosyltransferase S)	protein-coding	intron
chr1	23921600	23922199	600	lc	hc	peak1486	promoter-TSS (NM_001357395)	promoter-TSS (NM_001357395)	481	NM_001357395	98366	Mm.329963	NM_028534	ENSMUSG00000026155	Smap1	1700056O10Rik|4921514B13Rik|4921525H11Rik|AI462175	small ArfGAP 1	protein-coding	promoter-TSS
chr1	24585700	24587699	2000	lc	hc	peak1487	promoter-TSS (NM_007733)	promoter-TSS (NM_007733)	737	NM_007733	12823	Mm.329196	NM_007733	ENSMUSG00000026141	Col19a1	-	collagen, type XIX, alpha 1	protein-coding	promoter-TSS
chr1	25828800	25831099	2300	lc	hc	peak1488	promoter-TSS (NM_175642)	promoter-TSS (NM_175642)	-243	NM_175642	210933	Mm.336569	NM_175642	ENSMUSG00000033569	Adgrb3	A830096D10Rik|Bai3	adhesion G protein-coupled receptor B3	protein-coding	promoter-TSS
chr1	33838000	33838999	1000	lc	lc	peak1489	promoter-TSS (NM_001161816)	promoter-TSS (NM_001161816)	414	NM_001161816	433287	Mm.383632	NM_001161816		Gm15455	AA692849	predicted gene 15455	protein-coding	promoter-TSS
chr1	33905900	33906699	800	lc	k27b	peak1490	promoter-TSS (NM_177235)	promoter-TSS (NM_177235)	1321	NM_177235	320705	Mm.336619	NM_177235	ENSMUSG00000042182	Bend6	B230209C24Rik	BEN domain containing 6	protein-coding	promoter-TSS
chr1	33906900	33909099	2200	lc	hc	peak1491	promoter-TSS (NM_001276764)	promoter-TSS (NM_001276764)	-225	NM_001276764	13518	Mm.336625	NM_010081	ENSMUSG00000026131	Dst	2310001O04Rik|A830042E19Rik|AW554249|BP230|BPAG1-n|Bpag|Bpag1|Macf2|ah|athetoid|dt|mKIAA0728|nmf203|nmf339	dystonin	protein-coding	promoter-TSS
chr1	34458500	34458599	100	lc	k27b	peak1492	promoter-TSS (NM_011206)	promoter-TSS (NM_011206)	-1196	NM_011206	19253	Mm.361	NM_011206	ENSMUSG00000026126	Ptpn18	FLP1|HSCF|PTP-HSCF|PTP-K1|Ptpk1	protein tyrosine phosphatase, non-receptor type 18	protein-coding	promoter-TSS
chr1	34458800	34459599	800	lc	hc	peak1493	promoter-TSS (NM_011206)	promoter-TSS (NM_011206)	-546	NM_011206	19253	Mm.361	NM_011206	ENSMUSG00000026126	Ptpn18	FLP1|HSCF|PTP-HSCF|PTP-K1|Ptpk1	protein tyrosine phosphatase, non-receptor type 18	protein-coding	promoter-TSS
chr1	34459800	34460499	700	lc	hc	peak1494	promoter-TSS (NM_011206)	promoter-TSS (NM_011206)	404	NM_011206	19253	Mm.361	NM_011206	ENSMUSG00000026126	Ptpn18	FLP1|HSCF|PTP-HSCF|PTP-K1|Ptpk1	protein tyrosine phosphatase, non-receptor type 18	protein-coding	promoter-TSS
chr1	34471300	34472099	800	lc	k27b	peak1495	exon (NM_011206, exon 10 of 15)	exon (NM_011206, exon 10 of 15)	11954	NM_011206	19253	Mm.361	NM_011206	ENSMUSG00000026126	Ptpn18	FLP1|HSCF|PTP-HSCF|PTP-K1|Ptpk1	protein tyrosine phosphatase, non-receptor type 18	protein-coding	exon
chr1	34472400	34473599	1200	lc	hc	peak1496	intron (NM_011206, intron 13 of 14)	intron (NM_011206, intron 13 of 14)	13254	NM_011206	19253	Mm.361	NM_011206	ENSMUSG00000026126	Ptpn18	FLP1|HSCF|PTP-HSCF|PTP-K1|Ptpk1	protein tyrosine phosphatase, non-receptor type 18	protein-coding	intron
chr1	34677300	34678999	1700	lc	hc	peak1497	promoter-TSS (NM_001368773)	promoter-TSS (NM_001368773)	-32	NM_001368773	226970	Mm.41604	NM_183019	ENSMUSG00000037509	Arhgef4	9330140K16Rik|Asef|C230030N03Rik	Rho guanine nucleotide exchange factor (GEF) 4	protein-coding	promoter-TSS
chr1	34749100	34749199	100	lc	k27b	peak1498	intron (NM_001368773, intron 4 of 13)	intron (NM_001368773, intron 4 of 13)	-52591	NM_183019	226970	Mm.41604	NM_183019	ENSMUSG00000037509	Arhgef4	9330140K16Rik|Asef|C230030N03Rik	Rho guanine nucleotide exchange factor (GEF) 4	protein-coding	intron
chr1	34749400	34751899	2500	lc	hc	peak1499	intron (NM_001368773, intron 4 of 13)	CpG	-51091	NM_183019	226970	Mm.41604	NM_183019	ENSMUSG00000037509	Arhgef4	9330140K16Rik|Asef|C230030N03Rik	Rho guanine nucleotide exchange factor (GEF) 4	protein-coding	intron
chr1	34929400	34930899	1500	lc	k27b	peak1500	Intergenic	CpG	80161	NM_001357425	226971	Mm.292751	NM_145516	ENSMUSG00000026123	Plekhb2	2310009M15Rik|AU018239|Evt2|Phdc|evt-2	pleckstrin homology domain containing, family B (evectins) member 2	protein-coding	Intergenic
chr1	36268500	36268699	200	lc	k27b	peak1501	intron (NM_153408, intron 3 of 3)	intron (NM_153408, intron 3 of 3)	4825	NM_153408	214854	Mm.389110	NM_153408	ENSMUSG00000047180	Neurl3	2010300P06Rik|Lincr	neuralized E3 ubiquitin protein ligase 3	protein-coding	intron
chr1	36268900	36270099	1200	lc	hc	peak1502	exon (NM_153408, exon 2 of 4)	exon (NM_153408, exon 2 of 4)	3925	NM_153408	214854	Mm.389110	NM_153408	ENSMUSG00000047180	Neurl3	2010300P06Rik|Lincr	neuralized E3 ubiquitin protein ligase 3	protein-coding	exon
chr1	36273000	36273699	700	lc	lc	peak1503	promoter-TSS (NM_153408)	promoter-TSS (NM_153408)	75	NM_153408	214854	Mm.389110	NM_153408	ENSMUSG00000047180	Neurl3	2010300P06Rik|Lincr	neuralized E3 ubiquitin protein ligase 3	protein-coding	promoter-TSS
chr1	36302800	36303599	800	lc	hc	peak1504	Intergenic	Intergenic	-4533	NM_001172206	214855	Mm.34316	NM_145996	ENSMUSG00000037447	Arid5a	D430024K22Rik|Mrf1	AT rich interactive domain 5A (MRF1-like)	protein-coding	Intergenic
chr1	36471800	36473999	2200	lc	hc	peak1505	promoter-TSS (NM_033570)	promoter-TSS (NM_033570)	1303	NM_033570	94220	Mm.422638	NM_033570	ENSMUSG00000037408	Cnnm4	5430430O18Rik|Acdp4	cyclin M4	protein-coding	promoter-TSS
chr1	36557400	36559299	1900	lc	hc	peak1506	promoter-TSS (NM_001126047)	promoter-TSS (NM_001126047)	31	NM_001126047	20353	Mm.29558	NM_001126047	ENSMUSG00000026121	Sema4c	AI426163|M-Sema F|Semacl1|Semaf|Semai|sema I	sema domain, immunoglobulin domain (Ig), transmembrane domain (TM) and short cytoplasmic domain, (semaphorin) 4C	protein-coding	promoter-TSS
chr1	37301500	37301599	100	lc	k27b	peak1507	intron (NM_001290797, intron 1 of 25)	intron (NM_001290797, intron 1 of 25)	1712	NM_001290797	269180	Mm.5294	NM_030266	ENSMUSG00000026113	Inpp4a	107kDa|9630012D15|D130048C09Rik|R74740	inositol polyphosphate-4-phosphatase, type I	protein-coding	intron
chr1	37540200	37540599	400	lc	hc	peak1508	promoter-TSS (NM_173870)	promoter-TSS (NM_173870)	616	NM_173870	269181	Mm.25861	NM_173870	ENSMUSG00000026110	Mgat4a	9530018I07Rik|GnT-IVa|glcNAc-T-IVa	mannoside acetylglucosaminyltransferase 4, isoenzyme A	protein-coding	promoter-TSS
chr1	37719100	37720299	1200	lc	hc	peak1509	promoter-TSS (NM_028096)	promoter-TSS (NM_028096)	111	NM_028096	72097	Mm.142607	NM_028096	ENSMUSG00000026090	2010300C02Rik	-	RIKEN cDNA 2010300C02 gene	protein-coding	promoter-TSS
chr1	37720500	37720999	500	lc	hc	peak1510	promoter-TSS (NM_028096)	promoter-TSS (NM_028096)	-939	NM_028096	72097	Mm.142607	NM_028096	ENSMUSG00000026090	2010300C02Rik	-	RIKEN cDNA 2010300C02 gene	protein-coding	promoter-TSS
chr1	37721200	37721399	200	lc	k27b	peak1511	promoter-TSS (NM_028096)	promoter-TSS (NM_028096)	-1489	NM_028096	72097	Mm.142607	NM_028096	ENSMUSG00000026090	2010300C02Rik	-	RIKEN cDNA 2010300C02 gene	protein-coding	promoter-TSS
chr1	38209500	38210899	1400	lc	hc	peak1512	exon (NM_001290814, exon 12 of 22)	exon (NM_001290814, exon 12 of 22)	78117	NR_151587	329123	Mm.207123	NR_151587	ENSMUSG00000102716	Gm5099	EG329123	predicted gene 5099	ncRNA	exon
chr1	38218000	38218599	600	lc	lc	peak1513	exon (NM_001290814, exon 11 of 22)	exon (NM_001290814, exon 11 of 22)	86217	NR_151587	329123	Mm.207123	NR_151587	ENSMUSG00000102716	Gm5099	EG329123	predicted gene 5099	ncRNA	exon
chr1	38625900	38628599	2700	lc	hc	peak1514	promoter-TSS (NM_001290814)	promoter-TSS (NM_001290814)	-6	NM_001290814	16764	Mm.336679	NM_010678	ENSMUSG00000037138	Aff3	3222402O04Rik|A730046J16|LAF-4|Laf4	AF4/FMR2 family, member 3	protein-coding	promoter-TSS
chr1	38628800	38629499	700	lc	k27b	peak1515	Intergenic	Intergenic	-1906	NM_001290814	16764	Mm.336679	NM_010678	ENSMUSG00000037138	Aff3	3222402O04Rik|A730046J16|LAF-4|Laf4	AF4/FMR2 family, member 3	protein-coding	Intergenic
chr1	38835300	38837199	1900	lc	hc	peak1516	promoter-TSS (NM_001029878)	promoter-TSS (NM_001029878)	437	NM_001029878	381338	Mm.487137	NM_028403	ENSMUSG00000048814	Lonrf2	2900060P06Rik|AI851349	LON peptidase N-terminal domain and ring finger 2	protein-coding	promoter-TSS
chr1	39344700	39345599	900	lc	k27b	peak1517	intron (NM_008719, intron 16 of 20)	intron (NM_008719, intron 16 of 20)	-22701	NM_053257	114641	Mm.379302	NM_053257	ENSMUSG00000073702	Rpl31	Dts	ribosomal protein L31	protein-coding	intron
chr1	39476700	39478699	2000	lc	hc	peak1518	promoter-TSS (NM_018775)	promoter-TSS (NM_018775)	1047	NM_018775	54610	Mm.387293	NM_018775	ENSMUSG00000003134	Tbc1d8	AD3|HBLP1|VRP	TBC1 domain family, member 8	protein-coding	promoter-TSS
chr1	39650100	39651299	1200	lc	hc	peak1519	promoter-TSS (NM_170597)	promoter-TSS (NM_170597)	482	NM_170597	263764	Mm.122091	NM_170597	ENSMUSG00000050967	Creg2	A830098L22Rik	cellular repressor of E1A-stimulated genes 2	protein-coding	promoter-TSS
chr1	39720500	39721499	1000	lc	hc	peak1520	promoter-TSS (NM_001145660)	promoter-TSS (NM_001145660)	-11	NM_001145660	619289	Mm.334107	NM_001145660	ENSMUSG00000057173	Rfx8	4933400N17Rik	regulatory factor X 8	protein-coding	promoter-TSS
chr1	40265700	40265899	200	lc	k27b	peak1521	promoter-TSS (NM_001123382)	promoter-TSS (NM_001123382)	-786	NM_001123382	16177	Mm.896	NM_008362	ENSMUSG00000026072	Il1r1	CD121a|CD121b|IL-1R1|IL-iR|Il1r-1	interleukin 1 receptor, type I	protein-coding	promoter-TSS
chr1	40266100	40266899	800	lc	hc	peak1522	promoter-TSS (NM_001123382)	promoter-TSS (NM_001123382)	-86	NM_001123382	16177	Mm.896	NM_008362	ENSMUSG00000026072	Il1r1	CD121a|CD121b|IL-1R1|IL-iR|Il1r-1	interleukin 1 receptor, type I	protein-coding	promoter-TSS
chr1	40267200	40267599	400	lc	hc	peak1523	promoter-TSS (NM_001123382)	promoter-TSS (NM_001123382)	814	NM_001123382	16177	Mm.896	NM_008362	ENSMUSG00000026072	Il1r1	CD121a|CD121b|IL-1R1|IL-iR|Il1r-1	interleukin 1 receptor, type I	protein-coding	promoter-TSS
chr1	40680200	40683499	3300	lc	hc	peak1524	promoter-TSS (NM_001033289)	promoter-TSS (NM_001033289)	138	NM_001033289	226999	Mm.256414	NM_001033289	ENSMUSG00000026062	Slc9a2	2210416H12Rik|4932415O19Rik|AV333884|NHE2	solute carrier family 9 (sodium/hydrogen exchanger), member 2	protein-coding	promoter-TSS
chr1	42491200	42492399	1200	lc	hc	peak1525	Intergenic	CpG	203025	NR_027826	66297	Mm.45203	NM_183252	ENSMUSG00000060424	Pantr1	2610017I09Rik|Pou3f3os|linc-Brn1a	POU domain, class 3, transcription factor 3 adjacent noncoding transcript 1	ncRNA	Intergenic
chr1	42684200	42685099	900	lc	hc	peak1526	intron (NR_027826, intron 1 of 3)	CpG	10175	NR_027826	66297	Mm.45203	NM_183252	ENSMUSG00000060424	Pantr1	2610017I09Rik|Pou3f3os|linc-Brn1a	POU domain, class 3, transcription factor 3 adjacent noncoding transcript 1	ncRNA	intron
chr1	42685400	42687599	2200	lc	hc	peak1527	intron (NR_027826, intron 1 of 3)	intron (NR_027826, intron 1 of 3)	8325	NR_027826	66297	Mm.45203	NM_183252	ENSMUSG00000060424	Pantr1	2610017I09Rik|Pou3f3os|linc-Brn1a	POU domain, class 3, transcription factor 3 adjacent noncoding transcript 1	ncRNA	intron
chr1	42688400	42688499	100	lc	k27b	peak1528	intron (NR_027826, intron 1 of 3)	intron (NR_027826, intron 1 of 3)	6375	NR_027826	66297	Mm.45203	NM_183252	ENSMUSG00000060424	Pantr1	2610017I09Rik|Pou3f3os|linc-Brn1a	POU domain, class 3, transcription factor 3 adjacent noncoding transcript 1	ncRNA	intron
chr1	42688800	42688999	200	lc	k27b	peak1529	intron (NR_027826, intron 1 of 3)	intron (NR_027826, intron 1 of 3)	5925	NR_027826	66297	Mm.45203	NM_183252	ENSMUSG00000060424	Pantr1	2610017I09Rik|Pou3f3os|linc-Brn1a	POU domain, class 3, transcription factor 3 adjacent noncoding transcript 1	ncRNA	intron
chr1	42693500	42695399	1900	lc	hc	peak1530	promoter-TSS (NR_027826)	promoter-TSS (NR_027826)	375	NR_027826	66297	Mm.45203	NM_183252	ENSMUSG00000060424	Pantr1	2610017I09Rik|Pou3f3os|linc-Brn1a	POU domain, class 3, transcription factor 3 adjacent noncoding transcript 1	ncRNA	promoter-TSS
chr1	42695800	42699799	4000	lc	hc	peak1531	exon (NM_008900, exon 1 of 1)	exon (NM_008900, exon 1 of 1)	2032	NM_008900	18993	Mm.440553	NM_008900	ENSMUSG00000045515	Pou3f3	Brn-1|Brn1|HST011|Otf8|Skin1|urehr2	POU domain, class 3, transcription factor 3	protein-coding	exon
chr1	42713100	42714499	1400	lc	hc	peak1532	promoter-TSS (NR_110495)	promoter-TSS (NR_110495)	-346	NR_110495	66620	Mm.383631	NR_110495	ENSMUSG00000097063	Pantr2	2610207O16Rik|Pou3f3os2|linc-Brn1b	POU domain, class 3, transcription factor 3 adjacent noncoding transcript 2	ncRNA	promoter-TSS
chr1	42952700	42953899	1200	lc	hc	peak1533	promoter-TSS (NM_053107)	promoter-TSS (NM_053107)	428	NM_053107	93690	Mm.444976	NM_053107	ENSMUSG00000041907	Gpr45	9230112G11Rik|AW046772	G protein-coupled receptor 45	protein-coding	promoter-TSS
chr1	43091400	43093299	1900	lc	hc	peak1534	promoter-TSS (NM_001357299)	promoter-TSS (NM_001357299)	136	NM_001357299	73122	Mm.246069	NM_001013025	ENSMUSG00000070939	Tgfbrap1	3110018K12Rik|AU024090|AU042859|AW742551|Trap1	transforming growth factor, beta receptor associated protein 1	protein-coding	promoter-TSS
chr1	43163200	43164699	1500	lc	hc	peak1535	promoter-TSS (NM_010212)	promoter-TSS (NM_010212)	11	NM_010212	14200	Mm.6799	NM_010212	ENSMUSG00000008136	Fhl2	FHL-2|SLIM-3|SLIM3	four and a half LIM domains 2	protein-coding	promoter-TSS
chr1	44551700	44552599	900	lc	hc	peak1536	promoter-TSS (NM_028450)	promoter-TSS (NM_028450)	479	NM_028450	70676	Mm.133132	NM_027506	ENSMUSG00000056870	Gulp1	3110030A04Rik|5730529O06Rik|CED-6|Ced6|GULP|Gulp-2	GULP, engulfment adaptor PTB domain containing 1	protein-coding	promoter-TSS
chr1	50925300	50925699	400	lc	k27b	peak1537	Intergenic	Intergenic	-2023	NM_019790	56363	Mm.245154	NM_019790	ENSMUSG00000026109	Tmeff2	4832418D20Rik|7630402F16Rik|TR-2	transmembrane protein with EGF-like and two follistatin-like domains 2	protein-coding	Intergenic
chr1	50925900	50928599	2700	lc	hc	peak1538	promoter-TSS (NM_019790)	promoter-TSS (NM_019790)	-273	NM_019790	56363	Mm.245154	NM_019790	ENSMUSG00000026109	Tmeff2	4832418D20Rik|7630402F16Rik|TR-2	transmembrane protein with EGF-like and two follistatin-like domains 2	protein-coding	promoter-TSS
chr1	52499500	52501099	1600	lc	hc	peak1539	promoter-TSS (NM_008667)	promoter-TSS (NM_008667)	148	NM_008667	17936	Mm.25903	NM_008667	ENSMUSG00000002881	Nab1	-	Ngfi-A binding protein 1	protein-coding	promoter-TSS
chr1	52726200	52727899	1700	lc	hc	peak1540	promoter-TSS (NM_178081)	promoter-TSS (NM_178081)	268	NM_178081	98682	Mm.491173	NM_133829	ENSMUSG00000041439	Mfsd6	2210010L05Rik|9630025I22Rik|AI836200|AW212394|MMR2	major facilitator superfamily domain containing 6	protein-coding	promoter-TSS
chr1	52728100	52728499	400	lc	k27b	peak1541	promoter-TSS (NM_001357464)	promoter-TSS (NM_001357464)	-942	NM_001357464	98682	Mm.491173	NM_133829	ENSMUSG00000041439	Mfsd6	2210010L05Rik|9630025I22Rik|AI836200|AW212394|MMR2	major facilitator superfamily domain containing 6	protein-coding	promoter-TSS
chr1	54193000	54193099	100	lc	k27b	peak1542	intron (NM_001001883, intron 1 of 28)	intron (NM_001001883, intron 1 of 28)	1984	NM_001001883	329152	Mm.132150	NM_172655	ENSMUSG00000042807	Hecw2	A730039N16Rik|D030049F17Rik|Gm971|Nedl2|mKIAA1301	HECT, C2 and WW domain containing E3 ubiquitin protein ligase 2	protein-coding	intron
chr1	54193900	54195399	1500	lc	hc	peak1543	promoter-TSS (NM_001001883)	promoter-TSS (NM_001001883)	384	NM_001001883	329152	Mm.132150	NM_172655	ENSMUSG00000042807	Hecw2	A730039N16Rik|D030049F17Rik|Gm971|Nedl2|mKIAA1301	HECT, C2 and WW domain containing E3 ubiquitin protein ligase 2	protein-coding	promoter-TSS
chr1	54195600	54195899	300	lc	k27b	peak1544	promoter-TSS (NM_172655)	promoter-TSS (NM_172655)	-716	NM_172655	329152	Mm.132150	NM_172655	ENSMUSG00000042807	Hecw2	A730039N16Rik|D030049F17Rik|Gm971|Nedl2|mKIAA1301	HECT, C2 and WW domain containing E3 ubiquitin protein ligase 2	protein-coding	promoter-TSS
chr1	54556800	54557599	800	lc	k4b	peak1545	promoter-TSS (NM_001163314)	promoter-TSS (NM_001163314)	484	NM_001163314	241062	Mm.103539	NM_175508	ENSMUSG00000073678	Pgap1	5033403E17Rik|9030223K07Rik|A530084K22|D230012E17Rik|oto	post-GPI attachment to proteins 1	protein-coding	promoter-TSS
chr1	54924300	54926699	2400	lc	hc	peak1546	promoter-TSS (NM_001081433)	promoter-TSS (NM_001081433)	887	NM_001081433	329154	Mm.397910	NM_001081433	ENSMUSG00000052331	Ankrd44	4930444A19Rik|A130096K20|E130014H08Rik|PP6-ARS-B	ankyrin repeat domain 44	protein-coding	promoter-TSS
chr1	55361900	55363999	2100	lc	hc	peak1547	promoter-TSS (NM_001113367)	promoter-TSS (NM_001113367)	-222	NM_001113367	75388	Mm.483408	NM_029267	ENSMUSG00000025977	Boll	4930554P13Rik|4930597B14Rik	boule homolog, RNA binding protein	protein-coding	promoter-TSS
chr1	55405200	55407599	2400	lc	hc	peak1548	promoter-TSS (NM_001114663)	promoter-TSS (NM_001114663)	454	NM_001114663	227120	Mm.194183	NM_001114663	ENSMUSG00000038349	Plcl1	C230017K02Rik|PLC-L|PLC-L1|PLCE|PLCL|PLDL1|PRIP|PRIP-1	phospholipase C-like 1	protein-coding	promoter-TSS
chr1	56969000	56973399	4400	lc	hc	peak1549	promoter-TSS (NM_139146)	promoter-TSS (NM_139146)	134	NM_139146	212712	Mm.145599	NM_139146	ENSMUSG00000038331	Satb2	BAP002|mKIAA1034	special AT-rich sequence binding protein 2	protein-coding	promoter-TSS
chr1	56980100	56981399	1300	lc	k27b	peak1550	promoter-TSS (NM_001358580)	promoter-TSS (NM_001358580)	-502	NM_001358580	212712	Mm.145599	NM_139146	ENSMUSG00000038331	Satb2	BAP002|mKIAA1034	special AT-rich sequence binding protein 2	protein-coding	promoter-TSS
chr1	56982000	56982999	1000	lc	k27b	peak1551	Intergenic	Intergenic	-2252	NM_001358580	212712	Mm.145599	NM_139146	ENSMUSG00000038331	Satb2	BAP002|mKIAA1034	special AT-rich sequence binding protein 2	protein-coding	Intergenic
chr1	56983300	56985399	2100	lc	k27b	peak1552	Intergenic	Intergenic	-4102	NM_001358580	212712	Mm.145599	NM_139146	ENSMUSG00000038331	Satb2	BAP002|mKIAA1034	special AT-rich sequence binding protein 2	protein-coding	Intergenic
chr1	57774200	57776099	1900	lc	hc	peak1553	promoter-TSS (NM_001368787)	promoter-TSS (NM_001368787)	289	NM_001368787	67198	Mm.159989	NM_144882	ENSMUSG00000038305	Spats2l	2810022L02Rik|A230104H11Rik|AA987173|AI480531|AI842453|AW413586	spermatogenesis associated, serine-rich 2-like	protein-coding	promoter-TSS
chr1	58652500	58652999	500	lc	hc	peak1554	promoter-TSS (NR_045007)	promoter-TSS (NR_045007)	109	NR_045007	100504501	Mm.440933	NR_045007	ENSMUSG00000102059	Gm20257	-	caspase 8 pseudogene	pseudo	promoter-TSS
chr1	58973700	58974599	900	lc	k4b	peak1555	promoter-TSS (NR_151686)	promoter-TSS (NR_151686)	628	NR_151686	227154	Mm.286006	NM_172656	ENSMUSG00000026027	Stradb	AA792893|Als2cr2|B830008M19|D1Ucla2|ILPIP|ILPIPA|PRO1038|Papk|Syradb	STE20-related kinase adaptor beta	protein-coding	promoter-TSS
chr1	60042300	60043799	1500	lc	hc	peak1556	promoter-TSS (NM_001357296)	promoter-TSS (NM_001357296)	72	NM_001357296	70375	Mm.17834	NM_027407	ENSMUSG00000026018	Ica1l	1700030B17Rik|Als2cr15|b2b3465Clo	islet cell autoantigen 1-like	protein-coding	promoter-TSS
chr1	60044000	60044599	600	lc	k27b	peak1557	promoter-TSS (NM_001316695)	promoter-TSS (NM_001316695)	-1178	NM_001316695	70375	Mm.17834	NM_027407	ENSMUSG00000026018	Ica1l	1700030B17Rik|Als2cr15|b2b3465Clo	islet cell autoantigen 1-like	protein-coding	promoter-TSS
chr1	61638100	61638399	300	lc	k27b	peak1558	promoter-TSS (NM_001081050)	promoter-TSS (NM_001081050)	-574	NM_001081050	72823	Mm.35153	NM_001081050	ENSMUSG00000052062	Pard3b	1810008K04Rik|2010002N16Rik|2810455B10Rik|Als2cr19|PAR3B|PAR3L|PAR3beta	par-3 family cell polarity regulator beta	protein-coding	promoter-TSS
chr1	61638600	61639599	1000	lc	hc	peak1559	promoter-TSS (NM_001081050)	promoter-TSS (NM_001081050)	276	NM_001081050	72823	Mm.35153	NM_001081050	ENSMUSG00000052062	Pard3b	1810008K04Rik|2010002N16Rik|2810455B10Rik|Als2cr19|PAR3B|PAR3L|PAR3beta	par-3 family cell polarity regulator beta	protein-coding	promoter-TSS
chr1	62702100	62702499	400	lc	k27b	peak1560	promoter-TSS (NM_001077406)	promoter-TSS (NM_001077406)	-1017	NM_001077406	18187	Mm.266341	NM_010939	ENSMUSG00000025969	Nrp2	1110048P06Rik|Np-2|Np2|Npn-2|Npn2	neuropilin 2	protein-coding	promoter-TSS
chr1	62702700	62704299	1600	lc	hc	peak1561	promoter-TSS (NM_001077407)	promoter-TSS (NM_001077407)	183	NM_001077407	18187	Mm.266341	NM_010939	ENSMUSG00000025969	Nrp2	1110048P06Rik|Np-2|Np2|Npn-2|Npn2	neuropilin 2	protein-coding	promoter-TSS
chr1	62704600	62707999	3400	lc	hc	peak1562	intron (NM_001077403, intron 1 of 16)	CpG	2983	NM_001077407	18187	Mm.266341	NM_010939	ENSMUSG00000025969	Nrp2	1110048P06Rik|Np-2|Np2|Npn-2|Npn2	neuropilin 2	protein-coding	intron
chr1	63248000	63249399	1400	lc	hc	peak1563	intron (NM_001285937, intron 2 of 5)	intron (NM_001285937, intron 2 of 5)	-24569	NM_028673	73884	Mm.86986	NM_028673	ENSMUSG00000027520	Zdbf2	4930431J08Rik|9330107J05Rik	zinc finger, DBF-type containing 2	protein-coding	intron
chr1	63272800	63274499	1700	lc	hc	peak1564	promoter-TSS (NM_001267872)	promoter-TSS (NM_001267872)	381	NM_001267872	73884	Mm.86986	NM_028673	ENSMUSG00000027520	Zdbf2	4930431J08Rik|9330107J05Rik	zinc finger, DBF-type containing 2	protein-coding	promoter-TSS
chr1	63308500	63309899	1400	lc	hc	peak1565	exon (NM_001285936, exon 7 of 7)	exon (NM_001285936, exon 7 of 7)	35931	NM_001267872	73884	Mm.86986	NM_028673	ENSMUSG00000027520	Zdbf2	4930431J08Rik|9330107J05Rik	zinc finger, DBF-type containing 2	protein-coding	exon
chr1	65310400	65311899	1500	lc	hc	peak1566	promoter-TSS (NM_139270)	promoter-TSS (NM_139270)	-107	NM_139270	213527	Mm.294225	NM_139270	ENSMUSG00000025946	Pth2r	Pthr2	parathyroid hormone 2 receptor	protein-coding	promoter-TSS
chr1	66467500	66469199	1700	lc	hc	peak1567	promoter-TSS (NM_001368824)	promoter-TSS (NM_001368824)	416	NM_001368824	329178	Mm.44798	NM_175510	ENSMUSG00000055567	Unc80	C030018G13Rik|C230061B10Rik|UNC-80	unc-80, NALCN activator	protein-coding	promoter-TSS
chr1	66862700	66863499	800	lc	k4b	peak1568	promoter-TSS (NM_007381)	promoter-TSS (NM_007381)	209	NM_007381	11363	Mm.2445	NM_007381	ENSMUSG00000026003	Acadl	AA960361|AU018452|C79855|LCAD	acyl-Coenzyme A dehydrogenase, long-chain	protein-coding	promoter-TSS
chr1	69105600	69108499	2900	lc	hc	peak1569	promoter-TSS (NM_010154)	promoter-TSS (NM_010154)	1009	NM_010154	13869	Mm.442420	NM_010154	ENSMUSG00000062209	Erbb4	Her4|c-erbB-4	erb-b2 receptor tyrosine kinase 4	protein-coding	promoter-TSS
chr1	69376900	69378399	1500	lc	hc	peak1570	Intergenic	Intergenic	-269591	NM_010154	13869	Mm.442420	NM_010154	ENSMUSG00000062209	Erbb4	Her4|c-erbB-4	erb-b2 receptor tyrosine kinase 4	protein-coding	Intergenic
chr1	69687600	69687999	400	lc	hc	peak1571	Intergenic	Intergenic	-1840	NM_011770	22779	Mm.106343	NM_011770	ENSMUSG00000025997	Ikzf2	A730095J18Rik|Helios|Zfpn1a2|Znfn1a2	IKAROS family zinc finger 2	protein-coding	Intergenic
chr1	72534500	72534899	400	lc	k27b	peak1572	exon (NM_001045533, exon 1 of 4)	exon (NM_001045533, exon 1 of 4)	2459	NM_001045533	381270	Mm.337023	NM_001045533	ENSMUSG00000039372	2004-03-01	BC056494|mKIAA1399	membrane-associated ring finger (C3HC4) 4	protein-coding	exon
chr1	72535400	72537499	2100	lc	hc	peak1573	promoter-TSS (NM_001045533)	promoter-TSS (NM_001045533)	709	NM_001045533	381270	Mm.337023	NM_001045533	ENSMUSG00000039372	2004-03-01	BC056494|mKIAA1399	membrane-associated ring finger (C3HC4) 4	protein-coding	promoter-TSS
[truncated: 7,216 more rows]

## Sheet: H3K4me3_peaks (rep1)
seqnames	start	end	width	strand	id	log2FC	PValue	Score	ChIPCount	InputCount	FDR	Annotation	Detailed.Annotation	Distance.to.TSS	Nearest.PromoterID	Entrez.ID	Nearest.Unigene	Nearest.Refseq	Nearest.Ensembl	Gene.Name	Gene.Alias	Gene.Description	Gene.Type	simple
[truncated: 10,230 more rows]

[truncated: 17 more sheets: H3K4me3_peaks (rep2), H3K4me3 peaks (indep), H3K27me3 peaks (rep 1), H3K27me3 peaks (rep 2), H3K27me3 peaks (indep), Bivalent K4-K27 peaks (rep1), Bivalent K4-K27 peaks (rep2), Bivalent K27-K4 peaks (rep1), Bivalent K27-K4 peaks (rep2), DppaWTc57 K4K27 peaks, DppaWTc58 K4K27 peaks, DppaDKOc43 K4K27 peaks, DppaDKOc53 K4K27 peaks, DppaWTc57 K27K4 peaks, DppaWTc58 K27K4 peaks, DppaDKOc43 K27K4 peaks, DppaDKOc53 K27K4 peaks]
