# Supplementary material for: A low-input high resolution sequential chromatin immunoprecipitation method captures genome-wide dynamics of bivalent chromatin
Source: Epigenetics Chromatin. 2024 Feb 10;17:3. doi: 10.1186/s13072-024-00527-9 (PMC10858499; doi:10.1186/s13072-024-00527-9)
Supplement: Supplementary file 3 — Additional file 3: Table S1. library statistics, list of all bivalent peaks and list of peaks called in each replicate for total H3K4me3, total H3K27me3, bivalent K4-K27 and K27-K4 reChIP datasets generated in this study (E14 rep1 and rep2), independently generated (GSE135841) and Dppa2/4 WT (clones 57 and 58) and double knockout (clones 43 and 53) samples. In the list of all bivalent peaks (tab 2), peaks are classified as high-confidence (hc), K4-biased (k4b), K27-biased (K27b), or low confidence (lc) using either in-line total ChIPs (column E) or independent total ChIPs (column F). Table S2. motif analysis of bivalent peaks using monaLisa along with associated statistics. Table S3. list of bivalent genes classified as high confidence, K4-biased, K27-biased and low confidence along with log2 CPM/bp enrichment scores for independent total H3K4me3 and H3K27me3, IgG-IgG, in-line total H3K4me3 and H3K27me3 ChIP and K4-K27 and K27-K4 bivalent reChIP datasets. Table S4. Gene ontology enrichment of different bivalent gene classifications (first column) together with associated statistics and list of associated genes. Table S5. list of EDGER differentially enriched peaks for bivalent K4-K27 (tab1) and K27-K4 (tab2) reChIP between Dppa2/4 WT and DKO clones. Consensus differentially enriched peak list is shown in tab 3 along with HOMER classification of peak, enrichment statistics and (for promoters) whether they were previously classified as differentially enriched. [file 13072_2024_527_MOESM3_ESM.zip › Supplementary Tables/SupplementalTable2_Motif.xlsx]

## Sheet: monaLisa_motif_enrichment_stats
hc_l2enr	k4b_l2enr	k27b_l2enr	lc_l2enr	bck_l2enr	hc_adjp	k4b_adjp	k27b_adjp	lc_adjp	bck_adjp	hc_pearsonresidual	k4b_pearsonresidual	k27b_pearsonresidual	lc_pearsonresidual	bck_pearsonresidual	sig	name	MotifID
0.592965	-0.0617286	-0.71094	-0.342796	0	13.416	0	0	0	0	7.78114	-0.384563	-6.77164	-1.75207	0	Enriched	RXRA::VDR	MA0074.1
0.591785	-0.420177	-0.668347	-0.447134	0	13.4681	0	0	0	0	7.81516	-2.499	-5.10388	-2.04829	0	Enriched	REST	MA0138.2
0.760342	-0.17186	-0.460004	-0.517565	0	37.9859	0	0	0	0	13.1732	-1.4449	-3.28915	-2.37272	0	Enriched	ZBTB33	MA0527.1
0.599732	-0.549593	-0.853196	-0.833534	0	13.5859	0	0	0	0	7.83172	-2.91598	-9.52411	-3.74559	0	Enriched	mix-a	MA0621.1
0.78295	-0.296951	-0.542692	-0.799857	0	29.7746	0	0	0	0	11.6355	-1.88932	-6.76524	-3.97017	0	Enriched	Rhox11	MA0629.1
0.850382	0.187217	-0.390978	-0.149004	0	97.042	1.09797	0	0	0	21.1137	2.28713	-3.89161	-0.998118	0	Enriched	HINFP	MA0131.2
0.982691	0.604392	-0.351957	-0.0225987	0	2.36091	1.07638	0	0	0	3.34816	2.71596	-1.22247	-0.104399	0	Enriched	IRF8	MA0652.1
0.605842	-0.979241	-0.698765	-0.509724	0	14.2377	0	0	0	0	8.02496	-4.71338	-7.76999	-2.49513	0	Enriched	PAX4	MA0068.2
0.604269	0.106415	-0.458703	-0.186019	0	12.2159	0	0	0	0	7.43491	0.644972	-3.96052	-0.927526	0	Enriched	SPDEF	MA0686.1
0.751291	-0.134266	-0.493095	-0.342378	0	22.6309	0	0	0	0	10.1383	-0.818424	-4.80927	-1.6899	0	Enriched	TFCP2	MA0145.3
0.772113	-0.136687	-0.595801	-0.358265	0	31.8114	0	0	0	0	12.029	-1.00696	-4.9199	-1.83188	0	Enriched	ZIC1	MA0696.1
0.763381	-0.319071	-0.576137	-0.351875	0	59.7841	0	0	0	0	16.556	-2.97334	-6.24699	-2.24016	0	Enriched	ZIC3	MA0697.1
0.594404	-0.745717	-0.776134	-0.749908	0	14.0737	0	0	0	0	7.99294	-3.85379	-8.84579	-3.51076	0	Enriched	VSX2	MA0726.1
0.745931	-0.233677	-0.605598	-0.399982	0	57.6518	0	0	0	0	16.2659	-2.30392	-5.80046	-2.39653	0	Enriched	EGR2	MA0472.2
0.62923	-0.471592	-0.670069	-0.362997	0	31.4291	0	0	0	0	11.9977	-3.90128	-5.43169	-1.98279	0	Enriched	EGR3	MA0732.1
1.06932	-0.115446	-0.550934	-0.109879	0	1.74998	0	0	0	0	2.93698	-0.816648	-1.93003	-0.796271	0	Enriched	GLIS1	MA0735.1
0.737769	-0.315574	-0.45739	-0.110968	0	33.6655	0	0	0	0	12.3873	-2.27581	-4.21257	-0.637092	0	Enriched	GLIS2	MA0736.1
0.644521	0.00435648	-0.563298	-0.209904	0	86.0683	0	0	0	0	19.955	0.0601679	-8.60724	-1.89947	0	Enriched	ZIC4	MA0751.1
0.610433	-0.392988	-0.754263	-0.429468	0	12.1382	0	0	0	0	7.41671	-2.14089	-7.24196	-1.99344	0	Enriched	IRF7	MA0772.1
0.665318	0.283585	-0.417707	0.155702	0	3.61529	0.0634864	0	0	0	4.03242	1.16021	-2.11645	0.630635	0	Enriched	MYBL1	MA0776.1
0.610742	-0.248632	-0.455314	-0.219436	0	5.89185	0	0	0	0	5.12627	-1.05212	-2.93988	-0.868914	0	Enriched	PROX1	MA0794.1
0.753418	0.478139	-1.13478	-0.421156	0	2.87237	0.547667	0	0	0	3.5909	1.9234	-4.11432	-1.42715	0	Enriched	TGIF1	MA0796.1
0.670874	0.0929305	-1.00579	-0.321009	0	7.64806	0	0	0	0	5.83024	0.433175	-6.09982	-1.26071	0	Enriched	CEBPB	MA0466.2
0.714155	-0.100511	-0.879571	-0.385889	0	12.5476	0	0	0	0	7.51839	-0.523184	-6.7105	-1.65	0	Enriched	CEBPE	MA0837.1
0.589862	-0.721751	-0.756745	-0.744096	0	9.35305	0	0	0	0	6.48956	-3.23013	-7.02823	-2.97503	0	Enriched	Alx4	MA0853.1
1.20204	0.300908	-0.132296	0.128416	0	36.8507	0.435583	0	0	0	12.8341	1.66062	-0.876748	0.578273	0	Enriched	E2F1	MA0024.3
0.631126	-0.211955	-0.929338	-0.804424	0	11.1847	0	0	0	0	7.08493	-1.0787	-8.61125	-3.2738	0	Enriched	Dlx1	MA0879.1
0.597812	-0.381216	-0.665021	-0.76146	0	29.305	0	0	0	0	11.5861	-2.91525	-11.054	-4.768	0	Enriched	DLX6	MA0882.1
0.597559	-0.226822	-0.63261	-0.333485	0	14.1548	0	0	0	0	8.01933	-1.39008	-7.38156	-1.80023	0	Enriched	Dmbx1	MA0883.1
0.652287	-0.226483	-0.667883	-0.591203	0	32.2687	0	0	0	0	12.156	-1.75748	-8.86536	-3.67044	0	Enriched	NFIC	MA0161.2
0.596689	0.114307	-0.315589	-0.228688	0	114.221	0.935645	0	0	0	23.0253	2.11873	-4.57226	-2.08896	0	Enriched	TFDP1	MA1122.1
0.756955	-0.314564	-0.863879	-0.332891	0	9.56957	0	0	0	0	6.52184	-1.29854	-5.44605	-1.30626	0	Enriched	ZNF282	MA1154.1
0.625907	-0.494833	-0.993213	-0.542725	0	6.41979	0	0	0	0	5.34654	-1.98819	-5.93668	-2.0009	0	Enriched	ZSCAN4	MA1155.1
0.604304	-0.0836914	-0.833566	-0.0348446	0	20.7524	0	0	0	0	9.71759	-0.610856	-9.21074	-0.22816	0	Enriched	NR1H4::RXRA	MA1146.1
0.617435	-0.0870825	-0.682643	-0.472468	0	14.5549	0	0	0	0	8.13081	-0.553558	-6.6719	-2.25233	0	Enriched	IRF5	MA1420.1
0.587109	-0.625461	-0.728453	-0.64343	0	15.2401	0	0	0	0	8.29817	-3.48345	-9.01218	-3.24847	0	Enriched	ARGFX	MA1463.1
0.58759	-0.427762	-0.598393	-0.762167	0	34.7309	0	0	0	0	12.6311	-3.52069	-11.2342	-5.2223	0	Enriched	DLX5	MA1476.1
0.594063	-0.453288	-0.878009	-0.659305	0	9.45409	0	0	0	0	6.51253	-2.15159	-7.87328	-2.72601	0	Enriched	HOXA1	MA1495.1
0.727801	-0.220893	-0.435328	-0.794332	0	14.2144	0	0	0	0	7.99226	-1.1043	-4.1277	-3.12021	0	Enriched	HOXA6	MA1497.1
0.590161	-0.280409	-0.573294	-0.902864	0	20.0541	0	0	0	0	9.56952	-1.90622	-7.64009	-4.57698	0	Enriched	HOXB7	MA1501.1
0.610522	-0.291186	-0.888726	-0.491851	0	8.88673	0	0	0	0	6.3358	-1.52598	-5.3731	-1.88109	0	Enriched	IRF6	MA1509.1
0.621735	-0.145546	-0.768779	-0.3926	0	27.5834	0	0	0	0	11.2393	-1.18409	-8.21127	-2.37355	0	Enriched	NFIX(var.2)	MA1528.1
0.669786	0.0103448	-0.871127	-0.551386	0	9.57603	0	0	0	0	6.56072	0.0514418	-5.78797	-2.17392	0	Enriched	NR2F1(var.3)	MA1538.1
0.884168	0.379032	-0.347824	-0.153763	0	16.7659	0.817323	0	0	0	8.66752	2.10265	-2.30863	-0.637612	0	Enriched	OVOL2	MA1545.1
0.595133	-0.176943	-0.727194	-0.314132	0	8.02038	0	0	0	0	5.99426	-0.915432	-5.10284	-1.34583	0	Enriched	RXRG(var.2)	MA1556.1
0.620073	-0.295888	-0.396849	-0.479813	0	32.304	0	0	0	0	12.1687	-2.77059	-3.61101	-2.6077	0	Enriched	ZFP57	MA1583.1
0.675357	-0.333218	-0.643087	-0.298174	0	25.4282	0	0	0	0	10.7589	-2.39372	-5.12032	-1.53957	0	Enriched	ZIC5	MA1584.1
0.598443	-0.580727	-0.50911	-0.506735	0	1.80246	0	0	0	0	2.89254	-1.82169	-2.32829	-1.66866	0	Enriched	ZNF382	MA1594.1
0.879623	-0.370059	-0.350476	0.00880755	0	19.5642	0	0	0	0	9.39489	-1.77029	-2.24531	0.0388561	0	Enriched	E2F2	MA0864.2
1.14568	-0.211431	-0.161844	0.125136	0	22.4875	0	0	0	0	10.0262	-0.873942	-0.963464	0.527392	0	Enriched	E2F4	MA0470.2
0.617784	-0.164144	-0.629092	-0.735684	0	4.83329	0	0	0	0	4.65791	-0.654937	-3.50903	-2.39246	0	Enriched	HOXA9	MA0594.2
0.673535	-0.2017	-0.513823	-0.212796	0	85.2728	0	0	0	0	19.843	-2.70972	-5.90217	-1.62529	0	Enriched	TCFL5	MA0632.2
0.675649	0.0356792	-0.389786	-0.220537	0	149.229	0	0	0	0	26.2781	0.650319	-5.20906	-1.96235	0	Enriched	ZBTB14	MA1650.1
0.604133	-0.96193	-0.646762	-0.687528	0	6.87876	0	0	0	0	5.57149	-3.77319	-4.10103	-2.4683	0	Enriched	ZNF16	MA1654.1
0.248722	-0.918399	-0.670956	-0.285264	0	5.21963	0	0	0	0	4.82426	-6.86241	-8.19719	-1.9943	0	n.s	Arnt	MA0004.1
0.502581	-0.219201	-0.432753	-0.256783	0	88.0664	0	0	0	0	20.2564	-3.82141	-7.80306	-2.70858	0	n.s	Ahr::Arnt	MA0006.1
0.52042	-0.476406	-0.819579	-0.194372	0	17.2091	0	0	0	0	8.85844	-3.37061	-10.3678	-1.28581	0	n.s	Ddit3::Cebpa	MA0019.1
-0.0316088	-0.980244	-1.07081	-0.876173	0	0	0	0	0	0	-0.428756	-5.40794	-11.1225	-4.12905	0	n.s	Mecom	MA0029.1
0.22915	-0.653483	-1.11384	-0.891343	0	2.84409	0	0	0	0	3.55493	-4.16056	-13.6865	-4.6988	0	n.s	FOXF2	MA0030.1
0.084012	-0.650149	-1.02422	-1.09149	0	0.0652779	0	0	0	0	1.04957	-3.62693	-9.537	-4.48021	0	n.s	FOXD1	MA0031.1
0.261147	-0.665774	-1.0482	-0.677548	0	4.66296	0	0	0	0	4.57028	-4.62689	-14.8924	-4.20208	0	n.s	Foxq1	MA0040.1
0.379335	-0.48591	-0.748602	-0.703681	0	22.4501	0	0	0	0	10.1649	-4.99396	-17.0599	-6.09382	0	n.s	Foxd3	MA0041.1
0.269905	-0.790149	-0.818011	-0.866179	0	3.7218	0	0	0	0	4.06318	-4.98337	-8.49669	-4.01924	0	n.s	IRF2	MA0051.1
0.394344	-0.428436	-0.386976	-0.408571	0	50.8044	0	0	0	0	15.3767	-6.5143	-9.72512	-4.72094	0	n.s	MZF1(var.2)	MA0057.1
0.293307	-0.841063	-0.926259	-0.536627	0	5.69637	0	0	0	0	5.06094	-5.64599	-10.8123	-3.31428	0	n.s	MAX::MYC	MA0059.1
0.446279	-0.458358	-0.892387	-0.557455	0	6.91324	0	0	0	0	5.567	-2.54784	-7.93319	-2.62804	0	n.s	PPARG	MA0066.1
NA	NA	NA	NA	NA	NA	NA	NA	NA	NA	NA	NA	NA	NA	NA	n.s	Pax2	MA0067.1
0.435748	-0.53463	-0.670447	-0.348141	0	6.77007	0	0	0	0	5.52757	-2.93547	-6.43161	-1.73894	0	n.s	PAX6	MA0069.1
0.164722	-1.01567	-1.19516	-0.756069	0	1.31556	0	0	0	0	2.43707	-5.93793	-13.2354	-3.94249	0	n.s	PBX1	MA0070.1
0.247721	-0.671807	-0.857312	-0.67086	0	7.14048	0	0	0	0	5.67119	-6.09307	-15.1682	-5.31675	0	n.s	RORA	MA0071.1
0.0119937	-1.1019	-1.35944	-0.502297	0	0	0	0	0	0	0.133594	-5.02503	-10.5285	-2.27074	0	n.s	RORA(var.2)	MA0072.1
0.276363	-0.617525	-0.627312	-0.641719	0	24.8814	0	0	0	0	10.7218	-9.19854	-15.4343	-7.19295	0	n.s	RREB1	MA0073.1
0.29896	-0.5863	-0.926156	-0.570861	0	6.40071	0	0	0	0	5.37046	-4.43793	-13.194	-3.74489	0	n.s	SOX9	MA0077.1
0.223446	-0.845354	-0.829281	-0.617227	0	6.18354	0	0	0	0	5.27568	-7.54435	-15.7873	-5.16524	0	n.s	Sox17	MA0078.1
0.276187	-0.5467	-0.86044	-0.855155	0	7.26913	0	0	0	0	5.7337	-4.7392	-14.4921	-5.65148	0	n.s	SRY	MA0084.1
0.244847	-0.703893	-0.791311	-0.629626	0	6.55614	0	0	0	0	5.42586	-6.14802	-14.4355	-4.79141	0	n.s	Sox5	MA0087.1
0.117687	-1.14124	-0.991076	-0.46475	0	1.21121	0	0	0	0	2.36311	-8.28244	-14.0409	-3.47798	0	n.s	TAL1::TCF3	MA0091.1
0.30288	-0.694171	-0.515882	-0.419806	0	19.9348	0	0	0	0	9.57858	-8.19337	-12.1451	-4.53725	0	n.s	Hand1::Tcf3	MA0092.1
0.385919	-0.540046	-0.544441	-0.503008	0	21.6654	0	0	0	0	9.98221	-5.68767	-9.23121	-4.05934	0	n.s	REL	MA0101.1
0.472899	-0.524421	-0.45957	-0.482373	0	23.7834	0	0	0	0	10.4497	-4.78185	-6.66405	-3.33338	0	n.s	RELA	MA0107.1
0.256488	-0.77684	-0.862196	-0.922393	0	4.8948	0	0	0	0	4.66703	-5.60113	-12.326	-5.32381	0	n.s	TBP	MA0108.2
NA	NA	NA	NA	NA	NA	NA	NA	NA	NA	NA	NA	NA	NA	NA	n.s	HLTF	MA0109.1
0.233234	-0.63538	-0.793585	-0.465362	0	8.59429	0	0	0	0	6.24803	-6.86253	-13.8773	-4.10258	0	n.s	Spz1	MA0111.1
-0.311906	-1.4182	-1.50635	-0.715925	0	0	0	0	0	0	-2.01688	-4.18718	-6.83071	-2.33372	0	n.s	NR1H2::RXRA	MA0115.1
0.45635	-0.433499	-0.624325	-0.576336	0	17.2477	0	0	0	0	8.87082	-3.60388	-7.3244	-3.53788	0	n.s	Znf423	MA0116.1
0.367679	-0.306077	-0.863413	-0.534396	0	6.33441	0	0	0	0	5.31942	-2.03583	-8.09328	-2.75018	0	n.s	NFIC::TLX1	MA0119.1
0.570886	-0.488921	-0.613355	-0.811958	0	18.2519	0	0	0	0	9.11103	-3.07134	-8.48069	-4.25187	0	n.s	Nobox	MA0125.1
NA	NA	NA	NA	NA	NA	NA	NA	NA	NA	NA	NA	NA	NA	NA	n.s	ZNF354C	MA0130.1
0.246789	-1.30421	-1.10358	-0.718703	0	2.76429	0	0	0	0	3.50304	-6.43164	-12.7498	-3.64418	0	n.s	Lhx3	MA0135.1
0.330394	-0.866196	-1.07697	-0.921107	0	13.3791	0	0	0	0	7.80104	-7.83423	-14.2233	-6.2139	0	n.s	CTCF	MA0139.1
0.192017	-0.776633	-1.03804	-0.55044	0	2.36191	0	0	0	0	3.24826	-5.24979	-14.3608	-3.47024	0	n.s	Pou5f1::Sox2	MA0142.1
0.332256	-0.859655	-0.899317	-0.829067	0	1.98909	0	0	0	0	2.98586	-3.36437	-5.92368	-2.84013	0	n.s	EWSR1-FLI1	MA0149.1
0.218683	-0.529725	-0.587797	-0.53317	0	13.3791	0	0	0	0	7.82941	-7.36843	-15.7046	-6.3924	0	n.s	RUNX1	MA0002.2
0.311396	-0.36886	-0.530239	-0.328101	0	33.5152	0	0	0	0	12.4734	-5.72334	-14.5193	-4.35296	0	n.s	Pparg::Rxra	MA0065.2
0.234973	-0.619144	-0.706286	-0.522759	0	8.92738	0	0	0	0	6.36868	-6.46088	-16.2844	-4.86772	0	n.s	Arid3a	MA0151.1
0.441075	-0.295321	-0.470214	-0.411592	0	45.8917	0	0	0	0	14.5942	-3.81109	-12.0718	-4.35353	0	n.s	NFATC2	MA0152.1
0.434653	-0.415128	-0.365002	-0.424853	0	46.1403	0	0	0	0	14.6377	-5.71051	-7.4383	-4.22536	0	n.s	INSM1	MA0155.1
0.213267	-0.677512	-0.744985	-0.429171	0	5.48022	0	0	0	0	4.94796	-6.43323	-11.4486	-3.44796	0	n.s	RARA::RXRA	MA0159.1
0.203059	-0.725334	-0.732219	-0.663697	0	7.35457	0	0	0	0	5.75758	-7.97563	-15.3803	-6.30384	0	n.s	NR4A2	MA0160.1
0.35278	-0.543632	-0.488437	-0.470672	0	25.5508	0	0	0	0	10.8608	-7.08411	-7.90404	-4.09499	0	n.s	PLAG1	MA0163.1
0.376255	-0.442516	-0.716695	-0.779962	0	13.0858	0	0	0	0	7.71521	-3.75138	-11.1748	-5.10018	0	n.s	Nr2e3	MA0164.1
0.472355	-0.376223	-0.748181	-0.192675	0	32.6975	0	0	0	0	12.2795	-4.21067	-9.82747	-1.59173	0	n.s	ARNT::HIF1A	MA0259.1
0.178954	-0.157783	-0.664178	-0.556281	0	13.7677	0	0	0	0	7.95411	-3.36227	-14.3197	-6.77647	0	n.s	Zfx	MA0146.2
0.458321	-0.5218	-0.6783	-0.598737	0	16.3691	0	0	0	0	8.63238	-4.00735	-10.21	-3.86679	0	n.s	Crx	MA0467.1
0.150023	-0.940229	-0.934553	-0.724057	0	0.735158	0	0	0	0	1.91634	-4.77228	-9.36559	-3.33763	0	n.s	DUX4	MA0468.1
0.271981	-0.64736	-1.11382	-0.478949	0	3.70603	0	0	0	0	4.05902	-4.09028	-12.2174	-2.77367	0	n.s	FOS	MA0476.1
-0.0514347	-1.01576	-1.05028	-0.815538	0	0	0	0	0	0	-0.853158	-6.75498	-13.3497	-4.86973	0	n.s	FOSL2	MA0478.1
0.124288	-0.714494	-0.986505	-0.932254	0	1.11285	0	0	0	0	2.26473	-5.20989	-13.6859	-5.58139	0	n.s	FOXH1	MA0479.1
0.345588	-0.454485	-0.707276	-0.606639	0	18.9007	0	0	0	0	9.31885	-4.92888	-15.4654	-5.47021	0	n.s	Foxo1	MA0480.1
0.401121	-0.601078	-0.719283	-0.518167	0	20.9242	0	0	0	0	9.79421	-5.54185	-13.9263	-4.38623	0	n.s	Gfi1b	MA0483.1
0.0229283	-0.827054	-1.16142	-0.673898	0	0	0	0	0	0	0.31046	-4.71494	-11.7467	-3.53775	0	n.s	JUN	MA0488.1
0.182337	-0.875502	-0.979102	-0.604877	0	1.86373	0	0	0	0	2.88259	-5.52514	-11.6322	-3.53728	0	n.s	JUN(var.2)	MA0489.1
-0.259055	-1.19401	-1.2069	-0.896426	0	0	0	0	0	0	-3.47955	-6.51862	-11.7417	-4.35511	0	n.s	JUND(var.2)	MA0492.1
0.23585	-0.554773	-0.599966	-0.385186	0	20.496	0	0	0	0	9.72833	-9.01047	-15.0458	-5.00701	0	n.s	Klf1	MA0493.1
0.432402	-0.462912	-0.730039	-0.676393	0	16.5313	0	0	0	0	8.68331	-3.78927	-10.8134	-4.57928	0	n.s	Nr1h3::Rxra	MA0494.1
0.268219	-0.589513	-0.936739	-0.585623	0	7.7603	0	0	0	0	5.92609	-5.16357	-16.217	-4.3887	0	n.s	MEF2C	MA0497.1
0.414143	-0.587237	-1.29667	-0.804959	0	3.95279	0	0	0	0	4.19335	-2.64789	-9.5299	-3.21909	0	n.s	MAF::NFE2	MA0501.1
0.409124	-0.405753	-0.610746	-0.444934	0	35.7698	0	0	0	0	12.855	-5.04043	-14.0866	-4.71893	0	n.s	Nkx2-5(var.2)	MA0503.1
0.20906	-0.618822	-0.754158	-0.567222	0	8.94036	0	0	0	0	6.36891	-7.61168	-13.3933	-5.29847	0	n.s	NR2C2	MA0504.1
0.247226	-0.602077	-0.879764	-0.534772	0	8.97971	0	0	0	0	6.38667	-6.04178	-16.974	-4.92224	0	n.s	Nr5a2	MA0505.1
0.566464	-0.21565	-0.648884	-0.302334	0	82.0988	0	0	0	0	19.5048	-3.39953	-7.83669	-2.50335	0	n.s	NRF1	MA0506.1
0.22159	-0.835971	-0.929657	-0.938669	0	2.44096	0	0	0	0	3.31147	-4.89277	-11.9188	-4.77257	0	n.s	POU2F2	MA0507.1
0.260314	-0.552835	-0.584478	-0.485438	0	15.4049	0	0	0	0	8.3999	-7.10019	-12.9931	-5.17389	0	n.s	SMAD2::SMAD3::SMAD4	MA0513.1
0.405924	-0.286762	-0.515794	-0.371579	0	49.1614	0	0	0	0	15.1217	-4.19126	-15.5219	-4.59961	0	n.s	Sox3	MA0514.1
0.390777	-0.39607	-0.710126	-0.518158	0	26.1026	0	0	0	0	10.9618	-4.44859	-16.0268	-4.9579	0	n.s	Sox6	MA0515.1
0.318016	-0.59591	-0.734221	-0.645888	0	13.747	0	0	0	0	7.92719	-5.94943	-13.5491	-4.97006	0	n.s	STAT1::STAT2	MA0517.1
0.400281	-0.494602	-0.583057	-0.618466	0	25.8734	0	0	0	0	10.9097	-5.16831	-12.3657	-5.46565	0	n.s	Stat4	MA0518.1
0.371345	-0.573402	-0.522672	-0.591895	0	25.038	0	0	0	0	10.7434	-6.30942	-11.5548	-5.52107	0	n.s	Stat5a::Stat5b	MA0519.1
0.323579	-0.812257	-0.582134	-0.525874	0	9.76903	0	0	0	0	6.66334	-6.4241	-9.63205	-3.74759	0	n.s	Stat6	MA0520.1
0.314687	-0.337069	-0.692724	-0.323283	0	36.1128	0	0	0	0	12.9457	-5.63771	-17.0678	-4.30679	0	n.s	Tcf12	MA0521.1
0.480509	-0.340773	-0.712465	-0.469247	0	26.7299	0	0	0	0	11.0889	-3.15945	-13.1748	-3.7659	0	n.s	TCF7L2	MA0523.1
0.146872	-0.548818	-0.712167	-0.5007	0	4.25089	0	0	0	0	4.35875	-7.16083	-12.4907	-4.67192	0	n.s	ELK4	MA0076.2
0.264304	-0.420817	-0.740433	-0.620951	0	13.3749	0	0	0	0	7.81707	-5.12702	-15.0159	-5.9214	0	n.s	ESR2	MA0258.2
0.389021	-0.627385	-0.832038	-0.609736	0	24.021	0	0	0	0	10.5068	-6.27117	-17.0693	-5.17514	0	n.s	IRF1	MA0050.2
0.495027	-0.478448	-0.865975	-0.687784	0	10.8238	0	0	0	0	6.99302	-2.87784	-9.49068	-3.56974	0	n.s	Nfe2l2	MA0150.2
0.319999	-0.593048	-0.764611	-0.78125	0	9.70227	0	0	0	0	6.63247	-4.88328	-11.8143	-5.16109	0	n.s	STAT1	MA0137.3
0.262974	-0.666869	-0.538391	-0.833728	0	14.1415	0	0	0	0	8.04281	-7.73559	-12.4607	-7.5819	0	n.s	STAT3	MA0144.2
0.427185	-0.839716	-0.643793	-0.62493	0	8.69651	0	0	0	0	6.26025	-4.66623	-7.75328	-3.30995	0	n.s	GATA1::TAL1	MA0140.2
-0.193263	-1.04928	-1.11541	-0.636979	0	0	0	0	0	0	-4.18343	-9.19363	-17.061	-4.97613	0	n.s	YY1	MA0095.2
0.0713753	-0.838842	-1.14877	-0.82103	0	0	0	0	0	0	0.952114	-4.8282	-10.1164	-3.85717	0	n.s	Bach1::Mafk	MA0591.1
0.250366	-0.512235	-0.790716	-0.801321	0	7.40693	0	0	0	0	5.78833	-4.86409	-15.1938	-6.01307	0	n.s	FOXP2	MA0593.1
0.357308	-0.496319	-0.770967	-0.733423	0	13.7301	0	0	0	0	7.91362	-4.64375	-11.7061	-5.24433	0	n.s	SREBF1	MA0595.1
0.23564	-0.68914	-0.791817	-0.761183	0	6.06445	0	0	0	0	5.21871	-6.17994	-12.2787	-5.5178	0	n.s	SREBF2	MA0596.1
0.336087	-0.407871	-0.609986	-0.548208	0	9.65602	0	0	0	0	6.62019	-3.63017	-7.91949	-3.62032	0	n.s	THAP1	MA0597.1
0.259713	-0.0775206	-0.400478	-0.259921	0	72.6637	0	0	0	0	18.368	-2.22539	-15.3086	-5.09566	0	n.s	KLF5	MA0599.1
0.379918	-0.736763	-0.846461	-0.935304	0	13.4452	0	0	0	0	7.82983	-5.7388	-14.5386	-5.92856	0	n.s	Arid3b	MA0601.1
0.43323	-0.330032	-0.882873	-0.531532	0	7.44699	0	0	0	0	5.77835	-1.93758	-10.5813	-2.73508	0	n.s	Arid5a	MA0602.1
0.301743	-0.734526	-0.88932	-0.44038	0	6.05785	0	0	0	0	5.21289	-5.14106	-9.45051	-2.67191	0	n.s	Arntl	MA0603.1
0.233183	-0.63055	-1.01791	-0.468723	0	2.37141	0	0	0	0	3.26454	-3.83585	-8.82506	-2.40543	0	n.s	Atf1	MA0604.1
0.320278	-0.558414	-0.578881	-0.619643	0	24.9173	0	0	0	0	10.732	-7.01275	-14.9666	-6.40649	0	n.s	NFAT5	MA0606.1
0.362918	-0.595842	-0.742914	-0.346112	0	19.409	0	0	0	0	9.42966	-5.90021	-15.1399	-3.40161	0	n.s	Bhlha15	MA0607.1
0.439833	-0.557011	-0.625106	-0.183201	0	11.1133	0	0	0	0	7.08762	-3.80679	-6.25628	-1.0939	0	n.s	Creb3l2	MA0608.1
0.276947	-0.850166	-1.07583	-1.06151	0	4.72819	0	0	0	0	4.59111	-5.35209	-14.833	-5.84692	0	n.s	DMRT3	MA0610.1
0.297545	-0.851913	-0.864808	-0.713911	0	8.13863	0	0	0	0	6.05948	-6.5054	-13.5607	-4.85801	0	n.s	Dux	MA0611.1
0.0920653	-0.647269	-1.04612	-0.922053	0	0.34035	0	0	0	0	1.45469	-4.37704	-12.9546	-4.87428	0	n.s	FOXG1	MA0613.1
0.150523	-0.64488	-0.898273	-0.771093	0	2.13189	0	0	0	0	3.08378	-5.37204	-14.8561	-5.34156	0	n.s	Foxj2	MA0614.1
-0.0480767	-1.19081	-1.21084	-0.848945	0	0	0	0	0	0	-0.494849	-5.38943	-6.46534	-3.02778	0	n.s	Gmeb1	MA0615.1
0.467757	-0.613679	-0.732938	-0.518264	0	15.4321	0	0	0	0	8.37762	-4.26934	-10.8809	-3.28808	0	n.s	LBX1	MA0618.1
0.347125	-0.344758	-0.629918	-0.613129	0	18.8624	0	0	0	0	9.30962	-3.74718	-13.8717	-5.32979	0	n.s	LIN54	MA0619.1
0.246902	-0.918129	-0.670354	-0.284878	0	5.13187	0	0	0	0	4.78653	-6.86016	-8.18913	-1.99152	0	n.s	Mlxip	MA0622.1
0.4934	-0.390099	-0.662169	-0.545899	0	36.494	0	0	0	0	12.9714	-4.13981	-12.8678	-4.54133	0	n.s	NFATC1	MA0624.1
0.414428	-0.516112	-0.630685	-0.524462	0	31.6877	0	0	0	0	12.0922	-5.86747	-13.4153	-4.78179	0	n.s	NFATC3	MA0625.1
0.24352	-0.963356	-0.693651	-0.441031	0	5.91654	0	0	0	0	5.16309	-7.69181	-9.54301	-3.21266	0	n.s	Npas2	MA0626.1
0.408862	-0.807962	-0.832043	-0.631629	0	5.56704	0	0	0	0	5.00028	-3.89413	-8.49318	-2.86154	0	n.s	POU6F1	MA0628.1
0.302492	-1.01177	-0.901862	-0.659024	0	3.44495	0	0	0	0	3.9319	-4.99387	-9.77979	-3.15996	0	n.s	SHOX	MA0630.1
0.538618	-0.347997	-0.948294	-0.352016	0	6.47376	0	0	0	0	5.39168	-1.62975	-7.88234	-1.57012	0	n.s	Six3	MA0631.1
-0.0745388	-1.49128	-1.30008	-0.760939	0	0	0	0	0	0	-1.40433	-9.54913	-19.303	-5.51581	0	n.s	Twist2	MA0633.1
0.405827	-0.808484	-0.833939	-0.742024	0	8.02201	0	0	0	0	6.01938	-4.68161	-10.215	-3.76796	0	n.s	ALX3	MA0634.1
0.318995	-0.476973	-0.897287	-0.629874	0	1.279	0	0	0	0	2.44092	-1.8645	-5.02774	-2.18778	0	n.s	Ar	MA0007.3
0.436039	-0.66148	-0.743043	-0.924036	0	8.3819	0	0	0	0	6.14367	-3.72461	-8.23151	-4.23645	0	n.s	BARHL2	MA0635.1
0.021915	-1.02457	-1.05029	-0.442184	0	0	0	0	0	0	0.165355	-3.76121	-4.73083	-1.56656	0	n.s	BHLHE41	MA0636.1
0.527597	-0.950469	-0.0756861	-0.142156	0	10.8905	0	0	0	0	7.01179	-5.0815	-0.568844	-0.661368	0	n.s	CENPB	MA0637.1
0.143603	-0.412144	-0.881556	-0.275584	0	0.354201	0	0	0	0	1.47241	-2.1133	-5.49822	-1.18226	0	n.s	CREB3	MA0638.1
0.00652565	-0.606469	-1.41868	-0.449767	0	0	0	0	0	0	0.054486	-2.50517	-8.17807	-1.72435	0	n.s	DBP	MA0639.1
0.088262	-0.66838	-0.830668	-0.295104	0	0.117959	0	0	0	0	1.15057	-3.86048	-6.97503	-1.5067	0	n.s	ELF4	MA0641.1
0.187038	-0.569626	-0.638211	-0.490412	0	8.34633	0	0	0	0	6.15476	-7.47104	-14.456	-5.26983	0	n.s	ELF5	MA0136.2
0.448858	-0.670053	-0.624748	-0.695846	0	13.9349	0	0	0	0	7.96687	-4.59998	-9.31448	-4.10311	0	n.s	EN1	MA0027.2
0.317198	-0.726968	-0.696211	-0.869318	0	5.4838	0	0	0	0	4.94691	-4.52508	-8.60835	-4.39535	0	n.s	EN2	MA0642.1
0.237272	-0.843988	-0.800375	-0.804502	0	5.57692	0	0	0	0	4.99482	-6.89195	-12.5592	-5.54766	0	n.s	Esrrg	MA0643.1
0.511444	-0.594574	-0.694393	-0.671287	0	11.3234	0	0	0	0	7.14892	-3.30477	-8.42292	-3.35099	0	n.s	ESX1	MA0644.1
-0.0117475	-0.735957	-0.754611	-0.620661	0	0	0	0	0	0	-0.318444	-8.80453	-12.5225	-5.27961	0	n.s	ETV6	MA0645.1
0.150992	-0.52413	-0.851434	-0.322848	0	1.43087	0	0	0	0	2.55348	-3.89804	-9.09835	-2.01477	0	n.s	FLI1	MA0475.2
0.228253	-0.536021	-0.777527	-0.702868	0	6.80732	0	0	0	0	5.54448	-5.25692	-15.774	-5.79438	0	n.s	FOXI1	MA0042.2
0.293438	-0.538297	-0.729878	-0.749841	0	12.2637	0	0	0	0	7.47974	-5.40957	-16.0918	-6.29587	0	n.s	FOXL1	MA0033.2
0.130273	-0.661612	-1.02422	-0.931797	0	0.717479	0	0	0	0	1.88554	-4.09537	-11.5104	-4.53838	0	n.s	FOXO3	MA0157.2
0.530133	-0.483818	-0.651429	-0.320356	0	30.3515	0	0	0	0	11.806	-4.74448	-8.1014	-2.26523	0	n.s	GCM1	MA0646.1
0.263342	-0.541523	-0.854503	-0.782454	0	2.19304	0	0	0	0	3.13956	-2.89774	-7.24705	-3.23832	0	n.s	GRHL1	MA0647.1
0.282338	-0.698717	-0.836637	-0.589568	0	6.31202	0	0	0	0	5.32083	-5.23712	-12.3511	-3.91186	0	n.s	GSC	MA0648.1
0.167677	-0.767681	-0.731648	-0.508239	0	2.98862	0	0	0	0	3.65104	-7.13377	-8.1517	-3.37201	0	n.s	HEY2	MA0649.1
0.337434	-0.527905	-1.28163	-0.487177	0	3.36882	0	0	0	0	3.86638	-2.61801	-11.8269	-2.29306	0	n.s	HNF1A	MA0046.2
0.554812	-0.412647	-0.969405	-0.359415	0	5.14973	0	0	0	0	4.81427	-1.68072	-7.29729	-1.45082	0	n.s	HNF1B	MA0153.2
0.40582	-0.675078	-0.948949	-0.897684	0	5.04319	0	0	0	0	4.74267	-3.26733	-8.52081	-3.59424	0	n.s	HOXC11	MA0651.1
0.28062	-0.754746	-0.895575	-0.872064	0	2.06876	0	0	0	0	3.02702	-3.58726	-7.05227	-3.36348	0	n.s	HSF1	MA0486.2
0.343612	-0.0127566	-0.78824	-0.423299	0	0.160706	0	0	0	0	1.25484	-0.0458455	-2.53001	-1.657	0	n.s	IRF9	MA0653.1
0.482552	-0.569225	-0.609184	-0.732213	0	19.8092	0	0	0	0	9.52509	-4.32416	-10.4358	-4.71074	0	n.s	ISX	MA0654.1
0.00275487	-0.589124	-1.38437	-0.952577	0	0	0	0	0	0	0.0258236	-2.68766	-9.33506	-3.46174	0	n.s	JDP2	MA0655.1
-0.179157	-0.954516	-1.24176	-0.472636	0	0	0	0	0	0	-1.12439	-3.12707	-5.11351	-1.59899	0	n.s	JDP2(var.2)	MA0656.1
0.1313	-1.19878	-1.30367	-0.864318	0	0.135714	0	0	0	0	1.19336	-4.49987	-6.82763	-2.9557	0	n.s	KLF13	MA0657.1
0.463308	-0.772601	-0.773237	-0.488484	0	8.52478	0	0	0	0	6.19156	-3.99942	-8.5169	-2.4494	0	n.s	LHX6	MA0658.1
0.118366	-1.07253	-0.985441	-0.804872	0	0	0	0	0	0	0.939743	-3.7238	-5.7653	-2.65036	0	n.s	MEF2B	MA0660.1
0.538279	-0.48229	-0.765002	-0.701791	0	15.0526	0	0	0	0	8.26867	-2.96527	-9.77642	-3.73634	0	n.s	MEOX1	MA0661.1
0.317439	-0.864697	-0.816554	-0.76707	0	4.78387	0	0	0	0	4.62206	-4.90142	-9.64664	-3.7996	0	n.s	MIXL1	MA0662.1
0.251071	-0.884345	-0.952639	-0.358489	0	1.24962	0	0	0	0	2.40196	-3.62361	-6.01444	-1.49047	0	n.s	MLX	MA0663.1
0.228274	-1.00437	-0.861233	-0.291737	0	2.07287	0	0	0	0	3.04412	-5.28495	-7.54999	-1.55599	0	n.s	MLXIPL	MA0664.1
0.389979	-0.523537	-0.782405	-0.470422	0	13.3204	0	0	0	0	7.79016	-4.27451	-10.8238	-3.30147	0	n.s	MSC	MA0665.1
0.521873	-0.448499	-0.635399	-0.868324	0	20.7846	0	0	0	0	9.73986	-3.34624	-10.151	-5.09925	0	n.s	MSX1	MA0666.1
0.379683	-0.566951	-0.873708	-0.564671	0	7.44349	0	0	0	0	5.80232	-3.65811	-9.78105	-3.15352	0	n.s	MYF6	MA0667.1
-0.200013	-1.43318	-1.43062	-0.676711	0	0	0	0	0	0	-2.92668	-7.59097	-15.5987	-3.94022	0	n.s	NEUROD2	MA0668.1
0.18113	-0.920749	-1.0827	-0.420081	0	0.699444	0	0	0	0	1.86928	-3.94218	-8.43626	-1.89839	0	n.s	NEUROG2	MA0669.1
0.420396	-0.437631	-0.543863	-0.305396	0	38.2023	0	0	0	0	13.2998	-5.38574	-12.6238	-3.33977	0	n.s	NFIA	MA0670.1
0.553842	-0.360121	-0.615101	-0.30705	0	41.3043	0	0	0	0	13.7968	-3.60184	-11.0442	-2.68429	0	n.s	NFIX	MA0671.1
0.519839	-0.340768	-0.655638	-0.431092	0	55.8813	0	0	0	0	16.0788	-4.26852	-11.964	-4.12605	0	n.s	NHLH1	MA0048.2
0.439228	-0.444689	-0.714115	-0.572921	0	33.1505	0	0	0	0	12.3607	-4.86613	-14.6594	-5.28109	0	n.s	NKX2-3	MA0672.1
0.373409	-0.547417	-0.651577	-0.69254	0	21.7153	0	0	0	0	9.9908	-5.79484	-12.2173	-5.74427	0	n.s	NKX2-8	MA0673.1
0.396186	-0.646823	-0.806453	-0.782195	0	11.4906	0	0	0	0	7.21822	-4.59855	-12.1366	-4.65338	0	n.s	NKX6-1	MA0674.1
0.412466	-0.775096	-0.853176	-0.593328	0	8.97032	0	0	0	0	6.37257	-4.62549	-10.643	-3.24702	0	n.s	NKX6-2	MA0675.1
0.321014	-0.681858	-0.711071	-0.457607	0	13.1143	0	0	0	0	7.72483	-6.36481	-13.9524	-3.94325	0	n.s	Nr2e1	MA0676.1
0.236352	-0.675937	-1.16497	-0.642387	0	2.79321	0	0	0	0	3.53666	-4.18906	-12.2637	-3.56803	0	n.s	Nr2f6	MA0677.1
0.266811	-0.67047	-1.30484	-0.682909	0	1.62459	0	0	0	0	2.69093	-2.95869	-10.235	-2.82373	0	n.s	OLIG2	MA0678.1
0.537758	-0.876228	-0.925949	-0.418664	0	2.43961	0	0	0	0	3.28263	-2.66942	-4.83971	-1.43136	0	n.s	PAX7	MA0680.1
0.544014	-0.727548	-1.1622	-0.674831	0	3.25361	0	0	0	0	3.82006	-2.53769	-6.75223	-2.25049	0	n.s	POU4F2	MA0683.1
-0.263613	-0.995451	-1.72021	-0.483509	0	0	0	0	0	0	-1.95066	-3.52218	-8.13619	-1.79007	0	n.s	Rxra	MA0512.2
-0.10331	-1.49718	-0.872555	-0.755668	0	0	0	0	0	0	-1.80252	-9.94314	-8.10961	-4.0395	0	n.s	SP4	MA0685.1
0.254088	-0.786625	-0.824046	-0.422087	0	8.74269	0	0	0	0	6.29345	-7.40131	-15.3389	-3.71617	0	n.s	SPIC	MA0687.1
0.082174	-0.612316	-1.13689	-0.289993	0	0	0	0	0	0	0.389511	-1.98059	-4.26005	-1.0215	0	n.s	SRF	MA0083.3
-0.31493	-1.01132	-1.15132	-1.05481	0	0	0	0	0	0	-2.1136	-3.37568	-5.79363	-3.18183	0	n.s	TBXT	MA0009.2
0.362503	-0.710583	-0.56787	-0.679428	0	15.9003	0	0	0	0	8.52399	-6.3928	-10.064	-5.12548	0	n.s	TBX2	MA0688.1
0.541273	-0.373483	-0.591665	-0.677978	0	21.6073	0	0	0	0	9.93043	-2.86842	-8.3396	-4.11936	0	n.s	TBX20	MA0689.1
0.456808	-0.754944	-0.591737	-0.60711	0	16.5487	0	0	0	0	8.69627	-5.49671	-8.3551	-3.84985	0	n.s	TBX21	MA0690.1
0.405099	-0.615354	-0.862141	-0.497704	0	11.5735	0	0	0	0	7.24223	-4.41326	-11.3983	-3.29839	0	n.s	TFAP4	MA0691.1
-0.0179123	-1.24594	-1.29945	-0.626612	0	0	0	0	0	0	-0.308928	-7.93114	-14.7562	-3.9819	0	n.s	TFEB	MA0692.1
0.575547	-0.290843	-0.570358	-0.303283	0	39.9948	0	0	0	0	13.5771	-2.96428	-7.37546	-2.19085	0	n.s	ZBTB7B	MA0694.1
0.511219	-0.2425	-0.569887	-0.336997	0	57.9143	0	0	0	0	16.3894	-3.26882	-10.0479	-3.20214	0	n.s	ZBTB7C	MA0695.1
0.299528	-0.794061	-0.862781	-0.120605	0	7.24754	0	0	0	0	5.72133	-5.94919	-12.2429	-0.962034	0	n.s	ZBTB18	MA0698.1
0.390771	-0.759022	-0.760205	-0.575171	0	6.41442	0	0	0	0	5.37773	-4.11725	-8.84807	-2.93009	0	n.s	LBX2	MA0699.1
0.496242	-0.762931	-0.832711	-0.786757	0	9.94206	0	0	0	0	6.69417	-3.98588	-9.61163	-3.68967	0	n.s	Lhx4	MA0704.1
0.564931	-0.715843	-0.749532	-0.617127	0	9.83134	0	0	0	0	6.66422	-3.4339	-7.27781	-2.71443	0	n.s	Lhx8	MA0705.1
0.519427	-0.414148	-0.850182	-0.959501	0	9.55886	0	0	0	0	6.57537	-2.23966	-8.96377	-4.05972	0	n.s	MEOX2	MA0706.1
0.45763	-0.543311	-0.779901	-0.856766	0	14.4482	0	0	0	0	8.11785	-3.80026	-11.8822	-4.90905	0	n.s	MNX1	MA0707.1
0.448179	-0.49439	-0.653269	-0.836696	0	15.9025	0	0	0	0	8.52272	-3.74581	-10.5215	-5.0643	0	n.s	MSX2	MA0708.1
0.494902	-0.472039	-0.613795	-0.850727	0	20.8549	0	0	0	0	9.76486	-3.68137	-10.4331	-5.27272	0	n.s	Msx3	MA0709.1
0.552445	-0.374904	-0.717767	-0.465674	0	22.8378	0	0	0	0	10.2137	-2.80664	-11.0655	-3.07583	0	n.s	NOTO	MA0710.1
0.26052	-0.626446	-0.814951	-0.596628	0	6.67661	0	0	0	0	5.47429	-5.3866	-12.3706	-4.21907	0	n.s	Nkx3-1	MA0124.2
0.269086	-0.600673	-0.850823	-0.451976	0	5.57191	0	0	0	0	4.9943	-4.52888	-12.5029	-3.11252	0	n.s	OTX1	MA0711.1
0.446283	-0.584689	-0.687474	-0.662804	0	19.5095	0	0	0	0	9.45509	-4.73785	-12.1169	-4.64702	0	n.s	PDX1	MA0132.2
0.353345	-0.584948	-0.888963	-0.865631	0	5.90282	0	0	0	0	5.14116	-3.49287	-10.8108	-4.19678	0	n.s	PHOX2A	MA0713.1
0.24744	-0.623875	-0.810396	-0.547836	0	5.64636	0	0	0	0	5.03766	-5.15718	-13.0442	-3.9487	0	n.s	PITX3	MA0714.1
0.110346	-0.793621	-1.10158	-1.1807	0	0.219302	0	0	0	0	1.30267	-3.99017	-10.3227	-4.4908	0	n.s	PROP1	MA0715.1
0.450659	-0.64587	-0.704329	-0.747291	0	14.9018	0	0	0	0	8.23825	-4.50764	-11.0457	-4.5261	0	n.s	PRRX1	MA0716.1
0.411042	-0.846197	-0.782405	-0.783189	0	7.52701	0	0	0	0	5.82292	-4.57597	-9.36467	-3.83079	0	n.s	RAX2	MA0717.1
0.511821	-0.558405	-0.676314	-0.781519	0	17.9386	0	0	0	0	9.04365	-3.8168	-10.346	-4.54644	0	n.s	RAX	MA0718.1
-0.0188513	-1.23324	-1.14044	-0.725726	0	0	0	0	0	0	-0.331853	-7.96962	-15.2371	-4.57184	0	n.s	RHOXF1	MA0719.1
0.44902	-0.601765	-0.635734	-0.727206	0	16.5404	0	0	0	0	8.69389	-4.48731	-10.6161	-4.62877	0	n.s	Shox2	MA0720.1
0.379365	-0.851912	-0.835322	-0.734192	0	6.74012	0	0	0	0	5.49914	-4.69545	-10.1215	-3.72633	0	n.s	UNCX	MA0721.1
0.582456	-0.653584	-0.817116	-0.796959	0	11.9723	0	0	0	0	7.34965	-3.29377	-8.8283	-3.52093	0	n.s	VAX1	MA0722.1
0.520032	-0.682695	-0.785858	-0.855493	0	12.5706	0	0	0	0	7.53654	-3.8498	-9.66109	-4.1449	0	n.s	VAX2	MA0723.1
0.388948	-0.468614	-0.868559	-0.979607	0	7.72945	0	0	0	0	5.88948	-2.97954	-10.316	-4.71842	0	n.s	VENTX	MA0724.1
0.582456	-0.653584	-0.817116	-0.796959	0	11.9723	0	0	0	0	7.34965	-3.29377	-8.8283	-3.52093	0	n.s	VSX1	MA0725.1
0.454887	-0.419003	-0.554523	-0.393367	0	1.3255	0	0	0	0	2.50147	-1.42272	-2.41254	-1.339	0	n.s	ESR1	MA0112.3
0.100168	-0.839145	-0.880088	-0.726824	0	0.241732	0	0	0	0	1.31325	-4.70492	-8.78454	-3.49582	0	n.s	ESRRB	MA0141.3
0.201178	-0.619664	-0.794127	-0.609792	0	6.89196	0	0	0	0	5.57904	-7.01086	-15.5436	-5.67042	0	n.s	NR2F1	MA0017.2
0.148427	-0.601759	-0.777204	-0.433291	0	0	0	0	0	0	0.869602	-2.00922	-3.60006	-1.47702	0	n.s	NR3C1	MA0113.3
0.25869	-0.616983	-0.672185	-0.351995	0	0.399869	0	0	0	0	1.54112	-2.05765	-3.22004	-1.23195	0	n.s	NR3C2	MA0727.1
-0.576771	-1.35311	-1.69538	-1.14245	0	0	0	0	0	0	-3.2184	-3.79869	-7.60511	-3.25782	0	n.s	Nr2f6(var.2)	MA0728.1
0.383977	-0.0279343	-1.14313	-0.415091	0	0.120938	0	0	0	0	1.29371	-0.110543	-3.41765	-1.63829	0	n.s	RARA	MA0729.1
0.456277	-0.486694	-0.75812	-0.745268	0	2.04539	0	0	0	0	3.00614	-1.69021	-3.91838	-2.37768	0	n.s	RARA(var.2)	MA0730.1
0.478798	0.172067	-0.0704965	0.0550508	0	0.135473	0	0	0	0	1.34994	1.00021	-0.243739	0.393701	0	n.s	BCL6B	MA0731.1
0.323173	-0.547432	-0.602142	-0.615221	0	27.5286	0	0	0	0	11.275	-8.08394	-10.345	-5.55851	0	n.s	EGR4	MA0733.1
0.187267	-0.764539	-0.54077	-0.472568	0	0.422248	0	0	0	0	1.54972	-2.98798	-2.91323	-1.6948	0	n.s	GLIS3	MA0737.1
0.360924	-0.505094	-0.547981	-0.238181	0	35.0487	0	0	0	0	12.7381	-7.15939	-11.7151	-2.77393	0	n.s	HIC2	MA0738.1
0.288182	-0.606848	-0.696532	-0.301647	0	17.5029	0	0	0	0	8.97084	-7.41736	-14.2297	-3.25624	0	n.s	Hic1	MA0739.1
0.223662	-0.984105	-0.759706	-0.488324	0	7.78363	0	0	0	0	5.93447	-10.4055	-9.83925	-3.75417	0	n.s	KLF14	MA0740.1
0.231626	-0.336486	-0.455655	-0.431422	0	35.7505	0	0	0	0	12.8988	-7.88631	-13.4433	-6.53474	0	n.s	KLF16	MA0741.1
0.0988434	-0.820566	-0.837857	-0.516495	0	0.747502	0	0	0	0	1.92272	-6.56978	-9.65525	-3.36842	0	n.s	Klf12	MA0742.1
0.237305	-0.358504	-0.447172	-0.449195	0	33.5563	0	0	0	0	12.4808	-7.69686	-13.0099	-6.50258	0	n.s	SP8	MA0747.1
-0.241883	-0.190706	-0.714015	0.0605164	0	0	0	0	0	0	-0.792565	-0.687503	-2.13739	0.312899	0	n.s	ZBED1	MA0749.1
0.114934	-0.915066	-0.996788	-0.902475	0	0	0	0	0	0	0.752248	-2.94346	-4.91501	-2.76794	0	n.s	ZNF143	MA0088.2
0.0907466	-0.368011	-1.52875	-0.283104	0	0	0	0	0	0	0.29071	-1.34232	-4.54046	-1.1265	0	n.s	ZNF410	MA0752.1
0.128255	-0.939134	-0.901	-0.915727	0	0.425081	0	0	0	0	1.56111	-4.71551	-8.40227	-3.80157	0	n.s	CUX1	MA0754.1
0.112345	-0.869169	-0.998754	-0.898181	0	0.170813	0	0	0	0	1.23562	-4.06016	-8.51092	-3.53062	0	n.s	CUX2	MA0755.1
0.207461	-0.611082	-1.16669	-1.00991	0	0.932102	0	0	0	0	2.12237	-2.8221	-9.42139	-3.66953	0	n.s	ONECUT2	MA0756.1
0.0815924	-0.980118	-1.3299	-0.934282	0	0	0	0	0	0	0.922092	-4.49487	-11.707	-3.81242	0	n.s	ONECUT3	MA0757.1
-0.346751	-0.832698	-0.111734	-0.0350718	0	0	0	0	0	0	-1.30098	-2.46104	-0.379512	-0.159708	0	n.s	E2F7	MA0758.1
0.0506611	-0.694026	-0.858936	-0.321463	0	0.00951598	0	0	0	0	0.949404	-5.64334	-9.50031	-2.14866	0	n.s	ELK3	MA0759.1
0.0893632	-0.654851	-0.846481	-0.390795	0	0.386879	0	0	0	0	1.50273	-4.8561	-9.37001	-2.42923	0	n.s	ERF	MA0760.1
0.108244	-0.584645	-0.905138	-0.553979	0	1.15484	0	0	0	0	2.29655	-5.3537	-12.1773	-3.96261	0	n.s	ERG	MA0474.2
0.0787469	-0.588266	-0.857458	-0.445389	0	0.518029	0	0	0	0	1.65473	-5.461	-11.6039	-3.27221	0	n.s	ETS1	MA0098.3
0.217976	-0.613851	-0.946431	-0.498622	0	2.17265	0	0	0	0	3.11757	-3.67341	-9.47115	-2.68274	0	n.s	ETV2	MA0762.1
0.0627121	-0.562007	-0.862387	-0.453175	0	0.0723095	0	0	0	0	1.06769	-4.26596	-9.80638	-2.83147	0	n.s	ETV3	MA0763.1
0.0455722	-0.54891	-0.820823	-0.404625	0	0	0	0	0	0	0.852823	-4.62782	-9.59208	-2.67978	0	n.s	FEV	MA0156.2
0.553138	-0.441536	-0.466286	-0.394878	0	38.3523	0	0	0	0	13.3045	-4.45455	-6.6605	-2.92794	0	n.s	GCM2	MA0767.1
0.41191	-0.40462	-1.11128	-0.460278	0	6.84463	0	0	0	0	5.55407	-2.40404	-11.2657	-2.38898	0	n.s	LEF1	MA0768.1
0.29077	-0.863037	-0.792628	-0.854605	0	3.36135	0	0	0	0	3.87269	-4.62856	-7.89405	-3.84387	0	n.s	HSF2	MA0770.1
0.409725	-0.454091	-0.722605	-0.61335	0	11.8709	0	0	0	0	7.34198	-3.4262	-9.56439	-3.74084	0	n.s	HSF4	MA0771.1
0.0627309	-1.11479	-0.870247	-0.849829	0	0	0	0	0	0	0.479505	-3.79433	-5.15013	-2.73065	0	n.s	MEF2D	MA0773.1
0.27271	-0.640204	-0.863432	-0.488797	0	7.26913	0	0	0	0	5.73308	-5.46233	-13.3011	-3.72876	0	n.s	MEIS1	MA0498.2
0.222652	-0.377869	-0.787528	-0.385137	0	10.2453	0	0	0	0	6.83437	-5.04247	-15.8162	-4.04502	0	n.s	MEIS2	MA0774.1
0.344043	-0.283813	-0.751125	-0.317217	0	19.9689	0	0	0	0	9.5786	-3.39763	-14.6626	-3.15632	0	n.s	MEIS3	MA0775.1
0.26434	-0.192765	-0.638897	-0.259472	0	0.45901	0	0	0	0	1.65566	-0.730659	-2.75787	-0.920363	0	n.s	MYBL2	MA0777.1
0.442395	-0.202881	-0.222557	-0.502192	0	2.15059	0	0	0	0	3.11201	-0.848791	-1.05358	-1.67101	0	n.s	NFKB1	MA0105.4
0.530637	-0.373635	-0.429474	-0.233389	0	11.7084	0	0	0	0	7.26784	-2.34323	-3.66151	-1.16397	0	n.s	NFKB2	MA0778.1
0.00450428	-0.79078	-0.493344	-0.671407	0	0	0	0	0	0	0.0287066	-2.70474	-2.1186	-2.1142	0	n.s	PAX1	MA0779.1
0.465247	-0.855926	-0.98822	-0.323547	0	2.12691	0	0	0	0	3.08791	-2.7098	-5.61781	-1.16523	0	n.s	PAX3	MA0780.1
0.327966	-0.317624	-0.740252	-0.372443	0	0.211466	0	0	0	0	1.37787	-1.06672	-2.30531	-1.38021	0	n.s	PAX9	MA0781.1
0.332513	-0.0475864	-1.01285	-0.857235	0	1.06164	0	0	0	0	2.27432	-0.192977	-5.14178	-2.69672	0	n.s	PKNOX2	MA0783.1
0.193133	-0.929894	-0.807888	-0.586972	0	1.63964	0	0	0	0	2.72328	-5.06077	-10.2657	-3.17457	0	n.s	POU1F1	MA0784.1
0.273256	-0.858626	-0.785436	-0.845162	0	4.75104	0	0	0	0	4.60151	-5.49159	-11.6504	-4.77977	0	n.s	POU2F1	MA0785.1
0.121259	-0.861565	-0.97169	-1.13048	0	0.981537	0	0	0	0	2.14029	-5.83645	-14.7827	-6.28004	0	n.s	POU3F1	MA0786.1
0.254692	-0.776589	-0.924437	-0.841901	0	3.37678	0	0	0	0	3.88806	-4.63498	-12.2495	-4.47627	0	n.s	POU3F2	MA0787.1
0.275747	-0.866728	-0.921155	-0.870472	0	4.26422	0	0	0	0	4.35035	-5.12882	-12.7562	-4.69913	0	n.s	POU3F3	MA0788.1
0.161726	-1.04851	-0.960653	-0.964145	0	1.4073	0	0	0	0	2.5276	-6.09463	-12.943	-5.11733	0	n.s	POU3F4	MA0789.1
0.25178	-1.11609	-1.12825	-0.728676	0	3.57937	0	0	0	0	3.9981	-6.47131	-14.6708	-4.12294	0	n.s	POU4F1	MA0790.1
0.336114	-1.35996	-1.01299	-0.7263	0	5.8372	0	0	0	0	5.10252	-7.06854	-12.6214	-3.87378	0	n.s	POU4F3	MA0791.1
0.385222	-0.644717	-0.804865	-0.725251	0	10.7273	0	0	0	0	6.97587	-4.52697	-13.0691	-4.61524	0	n.s	POU5F1B	MA0792.1
0.437493	-0.456549	-0.993325	-0.613776	0	10.3134	0	0	0	0	6.82652	-2.97773	-12.8153	-3.51612	0	n.s	POU6F2	MA0793.1
-0.00167531	-0.694228	-1.21635	-0.750584	0	0	0	0	0	0	-0.0118993	-2.5479	-5.7876	-2.4367	0	n.s	RFX2	MA0600.2
0.260471	-0.730436	-1.13555	-0.574042	0	1.50167	0	0	0	0	2.60584	-3.34987	-7.60121	-2.29934	0	n.s	SMAD3	MA0795.1
0.186273	-0.350726	-1.25026	-1.05165	0	0.844181	0	0	0	0	2.02477	-1.84263	-9.33018	-4.06707	0	n.s	TGIF2	MA0797.1
-0.0179958	-0.945739	-1.1467	-1.15577	0	0	0	0	0	0	-0.218292	-4.90379	-9.4765	-4.57677	0	n.s	RFX4	MA0799.1
0.141623	-0.691435	-1.41987	-0.818088	0	0.113569	0	0	0	0	1.13179	-2.70071	-6.93347	-2.69092	0	n.s	RFX5	MA0510.2
0.384131	-0.842842	-0.691136	-0.553759	0	13.7956	0	0	0	0	7.93535	-6.61786	-9.73102	-3.69265	0	n.s	RUNX2	MA0511.2
0.39357	-0.832607	-0.602708	-0.710943	0	14.3994	0	0	0	0	8.09792	-6.49145	-9.14234	-4.65304	0	n.s	EOMES	MA0800.1
0.311257	-0.679377	-0.636732	-0.697466	0	13.3749	0	0	0	0	7.81074	-6.56673	-11.5692	-5.60207	0	n.s	MGA	MA0801.1
0.347569	-0.672804	-0.633302	-0.707971	0	11.2184	0	0	0	0	7.12792	-5.45589	-9.7062	-4.72262	0	n.s	TBR1	MA0802.1
0.41305	-0.474265	-0.565586	-0.581577	0	26.2997	0	0	0	0	11.0112	-4.99436	-10.9237	-5.06045	0	n.s	TBX15	MA0803.1
0.0358491	-0.842303	-1.12609	-1.08494	0	0	0	0	0	0	0.277652	-3.03539	-6.71372	-3.42843	0	n.s	TBX19	MA0804.1
0.373259	-0.669652	-0.633697	-0.780428	0	16.2597	0	0	0	0	8.61865	-5.93209	-10.8636	-5.72827	0	n.s	TBX1	MA0805.1
0.272637	-0.594743	-0.641213	-0.606874	0	12.616	0	0	0	0	7.59241	-6.62068	-12.4636	-5.47262	0	n.s	TBX4	MA0806.1
0.351943	-0.520405	-0.660668	-0.612894	0	17.6939	0	0	0	0	9.00697	-5.27632	-12.3107	-5.16486	0	n.s	TBX5	MA0807.1
0.444105	-0.462159	-0.694409	-0.339516	0	21.7189	0	0	0	0	9.9813	-4.26752	-12.2218	-2.84681	0	n.s	TEAD3	MA0808.1
0.446745	-0.0669416	-0.477195	-0.269559	0	86.8428	0	0	0	0	20.1038	-1.32206	-10.133	-3.26185	0	n.s	TFAP2A(var.2)	MA0810.1
0.432413	-0.232984	-0.519568	-0.300693	0	61.0787	0	0	0	0	16.8609	-3.95389	-10.0949	-3.30387	0	n.s	TFAP2B	MA0811.1
0.357964	-0.391305	-0.542196	-0.505157	0	37.209	0	0	0	0	13.1366	-6.25691	-9.33319	-4.85226	0	n.s	TFAP2B(var.2)	MA0812.1
0.500525	-0.237106	-0.496629	-0.31754	0	43.7076	0	0	0	0	14.2222	-3.01414	-7.09348	-2.58132	0	n.s	TFAP2B(var.3)	MA0813.1
0.449788	-0.225982	-0.515811	-0.267233	0	61.6638	0	0	0	0	16.9355	-3.68806	-9.77019	-2.89331	0	n.s	TFAP2C	MA0524.2
0.431939	-0.349925	-0.578619	-0.448943	0	31.1595	0	0	0	0	11.9866	-4.41885	-7.56213	-3.3788	0	n.s	TFAP2C(var.3)	MA0815.1
0.43055	-0.420164	-0.665809	-0.347366	0	42.8299	0	0	0	0	14.1017	-5.49055	-13.4537	-3.72669	0	n.s	Ascl2	MA0816.1
0.310518	-0.628928	-1.18241	-0.570036	0	4.74191	0	0	0	0	4.60414	-3.79678	-13.5431	-3.3239	0	n.s	Atoh1	MA0461.2
0.29688	-0.960507	-0.883346	-0.354537	0	3.48484	0	0	0	0	3.94895	-5.0883	-7.37562	-1.81264	0	n.s	BHLHE40	MA0464.2
-0.0288999	-0.793442	-1.32678	-0.78833	0	0	0	0	0	0	-0.211164	-2.86048	-7.58398	-2.65253	0	n.s	BHLHE23	MA0817.1
0.110614	-0.539013	-1.05633	-0.642644	0	0.0463856	0	0	0	0	1.03566	-2.39874	-7.87393	-2.57109	0	n.s	BHLHE22	MA0818.1
0.214345	-1.03956	-0.855189	-0.543836	0	2.44131	0	0	0	0	3.30121	-6.25217	-9.09489	-3.03284	0	n.s	CLOCK	MA0819.1
0.303252	-0.53665	-0.650279	-0.413939	0	28.9445	0	0	0	0	11.5777	-8.00047	-16.5254	-5.27227	0	n.s	FIGLA	MA0820.1
-0.568154	-1.58111	-0.862532	-0.551058	0	0	0	0	0	0	-3.82953	-5.05526	-3.30369	-1.81557	0	n.s	HES5	MA0821.1
-0.48346	-1.38943	-0.968947	-0.250867	0	0	0	0	0	0	-3.44063	-4.85112	-3.88499	-0.914158	0	n.s	HES7	MA0822.1
0.294475	-0.696823	-0.571321	-0.308673	0	7.7613	0	0	0	0	5.93004	-5.96264	-6.36647	-2.04381	0	n.s	HEY1	MA0823.1
0.232176	-0.969537	-0.67678	-0.305448	0	4.47176	0	0	0	0	4.45516	-7.11023	-8.17127	-2.10602	0	n.s	MAX	MA0058.3
0.236861	-0.968747	-0.664211	-0.324348	0	4.65421	0	0	0	0	4.55735	-7.10371	-8.03919	-2.22246	0	n.s	MNT	MA0825.1
-0.0273136	-0.660916	-1.24768	-0.847816	0	0	0	0	0	0	-0.205353	-2.50435	-7.41218	-2.84131	0	n.s	OLIG1	MA0826.1
0.347709	-0.704075	-1.28973	-0.780662	0	3.90843	0	0	0	0	4.16292	-3.44916	-11.562	-3.50056	0	n.s	OLIG3	MA0827.1
0.206497	-0.917853	-1.04953	-0.529818	0	0.6344	0	0	0	0	1.81414	-3.65301	-6.34613	-2.02229	0	n.s	SREBF2(var.2)	MA0828.1
0.479253	-0.309336	-0.785714	-0.396488	0	5.44823	0	0	0	0	4.9435	-1.55078	-5.75653	-1.71922	0	n.s	Tcf21	MA0832.1
0.213955	-0.258138	-0.990985	-0.431903	0	0.0998014	0	0	0	0	1.12291	-0.893767	-3.86634	-1.4536	0	n.s	ATF7	MA0834.1
0.411853	-0.322551	-1.21435	-0.188457	0	2.06972	0	0	0	0	3.04916	-1.24786	-5.77728	-0.719136	0	n.s	CEBPG	MA0838.1
0.16468	-0.393071	-1.03484	0.0703923	0	0.422248	0	0	0	0	1.56137	-1.88167	-6.20716	0.330139	0	n.s	CREB3L1	MA0839.1
-0.0761243	-0.738487	-1.20553	-0.691787	0	0	0	0	0	0	-0.548204	-2.7089	-5.97304	-2.30278	0	n.s	Creb5	MA0840.1
0.31463	-0.720933	-1.1536	-0.622691	0	9.62718	0	0	0	0	6.61413	-5.79026	-17.6879	-4.65427	0	n.s	Mafb	MA0117.2
0.0735915	-0.414737	-1.36977	-0.619103	0	0	0	0	0	0	0.448203	-1.4902	-5.84156	-2.0144	0	n.s	NFE2	MA0841.1
-0.0740723	-0.800569	-1.44931	-0.384486	0	0	0	0	0	0	-0.540794	-2.93532	-7.16986	-1.39251	0	n.s	TEF	MA0843.1
0.144951	-0.207983	-0.787668	-0.635404	0	0.243786	0	0	0	0	1.33105	-1.03937	-4.78488	-2.32992	0	n.s	XBP1	MA0844.1
0.301493	-0.630143	-1.02328	-0.817517	0	7.04029	0	0	0	0	5.62389	-4.66024	-16.4204	-5.26406	0	n.s	FOXB1	MA0845.1
0.393331	-0.519805	-0.833558	-0.818534	0	15.88	0	0	0	0	8.5225	-4.36649	-16.0783	-5.93571	0	n.s	FOXC1	MA0032.2
0.287282	-0.628753	-0.775511	-0.735676	0	12.4144	0	0	0	0	7.51674	-6.23447	-17.5628	-6.3655	0	n.s	FOXC2	MA0846.1
0.228253	-0.536021	-0.777527	-0.702868	0	6.80732	0	0	0	0	5.54448	-5.25692	-15.774	-5.79438	0	n.s	FOXO4	MA0848.1
0.221974	-0.473104	-0.865049	-0.754984	0	5.1434	0	0	0	0	4.79093	-4.28351	-15.1631	-5.51763	0	n.s	FOXO6	MA0849.1
0.187728	-0.508302	-0.944848	-0.796918	0	2.70354	0	0	0	0	3.4604	-3.9595	-14.1382	-5.01183	0	n.s	FOXP3	MA0850.1
0.157764	-0.735016	-0.889971	-0.811159	0	2.88666	0	0	0	0	3.58472	-6.54325	-17.0074	-6.09792	0	n.s	Foxj3	MA0851.1
0.548633	-1.256	-0.739393	-0.883777	0	8.86244	0	0	0	0	6.30372	-5.06473	-7.1079	-3.47338	0	n.s	Alx1	MA0854.1
-0.249412	-0.960195	-1.59853	-0.562037	0	0	0	0	0	0	-1.64469	-3.20819	-7.02137	-1.93167	0	n.s	RXRB	MA0855.1
-0.262842	-0.86392	-1.61049	-0.486433	0	0	0	0	0	0	-1.83359	-3.05836	-7.36264	-1.74207	0	n.s	RXRG	MA0856.1
-0.283285	-0.796123	-1.42002	-0.39212	0	0	0	0	0	0	-1.21641	-2.38348	-4.42384	-1.36973	0	n.s	Rarb	MA0857.1
0.391893	-0.47964	-0.462319	-0.686862	0	0.44524	0	0	0	0	1.60104	-1.57205	-1.82845	-2.22152	0	n.s	Rarb(var.2)	MA0858.1
-0.14549	-0.865449	-1.25348	-0.613747	0	0	0	0	0	0	-0.70635	-2.59623	-4.56225	-1.96075	0	n.s	Rarg	MA0859.1
-0.110597	-0.578921	-0.911222	-0.032064	0	0	0	0	0	0	-0.4621	-1.82052	-2.91218	-0.127081	0	n.s	Rarg(var.2)	MA0860.1
0.569021	-0.065509	-0.344487	-0.223053	0	0.481672	0	0	0	0	1.65926	-0.329474	-1.11026	-1.15838	0	n.s	TP63	MA0525.2
0.201486	-0.176482	-1.14596	-0.774551	0	0.0942258	0	0	0	0	1.15774	-0.637644	-5.25117	-2.41954	0	n.s	TP53	MA0106.3
0.389678	-0.824221	-0.956419	-0.358047	0	2.2464	0	0	0	0	3.18184	-3.0218	-6.07729	-1.4239	0	n.s	TP73	MA0861.1
0.331825	-0.201555	-1.37102	-0.745628	0	1.18262	0	0	0	0	2.37987	-0.803214	-6.45327	-2.42199	0	n.s	GMEB2	MA0862.1
0.245909	-0.368485	-0.49152	-0.675541	0	1.22276	0	0	0	0	2.39087	-1.7984	-3.09714	-2.47231	0	n.s	MTF1	MA0863.1
0.0976112	-1.90095	-0.199106	-0.209552	0	0	0	0	0	0	0.812162	-5.80932	-1.15347	-0.797452	0	n.s	E2F8	MA0865.1
-0.010121	-0.442207	-1.27405	-0.540331	0	0	0	0	0	0	-0.035277	-1.53831	-3.9675	-1.91467	0	n.s	SOX21	MA0866.1
0.0270066	0.177645	-0.635243	-0.117177	0	0	0	0	0	0	0.0786966	1.0449	-1.98907	-0.823387	0	n.s	Sox11	MA0869.1
0.0263947	-0.516669	-1.05708	-0.601551	0	0	0	0	0	0	0.121294	-1.65515	-4.13445	-1.92959	0	n.s	Sox1	MA0870.1
0.453274	-0.286046	-0.58147	-0.440186	0	39.4892	0	0	0	0	13.5124	-3.86059	-8.25274	-3.54259	0	n.s	TFAP2A(var.3)	MA0872.1
0.0462262	-0.60206	-0.806793	-0.320039	0	0	0	0	0	0	0.641602	-3.81642	-6.98116	-1.7085	0	n.s	ELK1	MA0028.2
0.384887	-0.921514	-0.797181	-0.754862	0	3.19306	0	0	0	0	3.77724	-3.72435	-5.98014	-2.75399	0	n.s	HOXD12	MA0873.1
0.337738	-0.877209	-0.938838	-0.881497	0	2.7886	0	0	0	0	3.51867	-3.69783	-8.36166	-3.4	0	n.s	Arx	MA0874.1
0.484174	-0.291379	-0.619191	-0.938384	0	17.2141	0	0	0	0	8.8556	-2.26423	-9.23782	-5.2955	0	n.s	BARX1	MA0875.1
0.446134	-0.628515	-0.684757	-0.790158	0	14.0625	0	0	0	0	7.99617	-4.48693	-9.52756	-4.49668	0	n.s	BSX	MA0876.1
0.577845	-0.240678	-0.722535	-0.749672	0	16.4963	0	0	0	0	8.6612	-1.55465	-9.13649	-3.80868	0	n.s	Dlx3	MA0880.1
0.565768	-0.322414	-0.662445	-0.744015	0	22.9261	0	0	0	0	10.2321	-2.38927	-10.1246	-4.40837	0	n.s	Dlx4	MA0881.1
0.128107	-0.887044	-0.970511	-0.850712	0	0.746676	0	0	0	0	1.92066	-5.43253	-11.0445	-4.29527	0	n.s	DUXA	MA0884.1
0.533772	-0.455343	-0.638507	-0.794955	0	28.225	0	0	0	0	11.3703	-3.74187	-11.7045	-5.36754	0	n.s	Dlx2	MA0885.1
0.544696	-0.647929	-0.664234	-0.618703	0	15.4039	0	0	0	0	8.37396	-3.85759	-8.77856	-3.35319	0	n.s	EMX2	MA0886.1
0.474412	-0.630977	-0.679652	-0.358352	0	7.21247	0	0	0	0	5.69944	-3.14427	-6.71556	-1.72684	0	n.s	EVX1	MA0887.1
0.481299	-0.763773	-0.631285	-0.540166	0	8.31267	0	0	0	0	6.11509	-3.83336	-6.62692	-2.5454	0	n.s	EVX2	MA0888.1
0.55902	-0.432783	-0.641764	-0.857524	0	18.0818	0	0	0	0	9.07704	-2.83555	-8.89849	-4.50727	0	n.s	GBX1	MA0889.1
0.517807	-0.525933	-0.615442	-0.6756	0	20.9301	0	0	0	0	9.79408	-3.869	-9.91609	-4.23173	0	n.s	GBX2	MA0890.1
0.175255	-0.863436	-0.992363	-0.493167	0	1.72877	0	0	0	0	2.78847	-5.44259	-12.5199	-3.00495	0	n.s	GSC2	MA0891.1
0.354091	-1.00812	-1.08065	-0.509943	0	3.10033	0	0	0	0	3.70036	-4.21043	-8.82675	-2.17631	0	n.s	GSX1	MA0892.1
0.513376	-0.448882	-0.651811	-0.615037	0	20.4323	0	0	0	0	9.65618	-3.34923	-10.5602	-3.94136	0	n.s	HESX1	MA0894.1
0.504617	-0.508566	-0.848461	-0.519532	0	11.621	0	0	0	0	7.25745	-3.02019	-9.65241	-2.76692	0	n.s	HMBOX1	MA0895.1
0.365082	-0.522843	-0.753996	-0.910867	0	5.97157	0	0	0	0	5.16553	-3.22429	-8.56733	-4.17294	0	n.s	Hmx1	MA0896.1
0.344881	-0.526515	-0.97463	-0.928946	0	5.13912	0	0	0	0	4.78341	-3.05939	-11.1261	-4.32632	0	n.s	Hmx2	MA0897.1
0.369231	-0.474335	-0.95833	-0.895734	0	6.21424	0	0	0	0	5.29199	-2.89394	-11.3221	-4.28899	0	n.s	Hmx3	MA0898.1
0.213992	-0.615757	-0.914358	-0.733046	0	4.75407	0	0	0	0	4.61594	-5.33747	-15.9027	-5.19319	0	n.s	HOXA10	MA0899.1
0.375614	-0.836889	-0.760554	-0.848931	0	7.65829	0	0	0	0	5.86436	-4.98023	-9.51424	-4.28571	0	n.s	HOXB3	MA0903.1
0.351744	-1.00053	-0.911226	-0.909421	0	6.51183	0	0	0	0	5.39893	-5.58183	-11.1449	-4.54934	0	n.s	HOXC10	MA0905.1
0.450756	-0.591585	-0.898582	-0.868853	0	4.44816	0	0	0	0	4.4356	-2.54075	-6.77757	-3.09708	0	n.s	HOXC12	MA0906.1
0.37292	-0.807243	-0.863849	-0.810395	0	4.53911	0	0	0	0	4.50928	-3.93377	-7.83865	-3.35554	0	n.s	HOXC13	MA0907.1
0.521242	-0.636715	-0.981665	-0.984161	0	11.8457	0	0	0	0	7.32614	-3.51836	-10.9636	-4.4572	0	n.s	HOXD11	MA0908.1
0.391774	-0.814896	-0.832965	-1.23188	0	5.68725	0	0	0	0	5.05045	-4.10243	-8.43243	-4.79573	0	n.s	Hoxa11	MA0911.1
0.424107	-0.345999	-0.67026	-0.551051	0	13.9241	0	0	0	0	7.96165	-2.82192	-9.4377	-3.50749	0	n.s	ISL2	MA0914.1
0.287555	-0.488044	-0.842267	-0.671656	0	7.64718	0	0	0	0	5.87544	-4.14135	-14.06	-4.71504	0	n.s	FOXK1	MA0852.2
0.34618	-0.746008	-0.74409	-0.434472	0	10.5723	0	0	0	0	6.91548	-5.68772	-12.243	-3.18751	0	n.s	GATA2	MA0036.3
0.396502	-0.638092	-0.623583	-0.198178	0	14.9499	0	0	0	0	8.26273	-5.57441	-7.15591	-1.38497	0	n.s	HIF1A	MA1106.1
0.338316	-0.708702	-0.724501	-0.4292	0	13.1698	0	0	0	0	7.74796	-6.46392	-9.59238	-3.19657	0	n.s	MYC	MA0147.3
0.504555	-0.398634	-0.705717	-0.481955	0	40.9352	0	0	0	0	13.7445	-4.20614	-14.2172	-4.4161	0	n.s	MYB	MA0100.3
0.48886	-0.657202	-0.934886	-0.386367	0	18.9608	0	0	0	0	9.30194	-5.0145	-10.6634	-2.55444	0	n.s	MYCN	MA0104.4
0.218586	-0.715153	-0.814666	-0.291692	0	8.99166	0	0	0	0	6.39479	-8.00409	-16.342	-3.17828	0	n.s	NEUROD1	MA1109.1
0.0109421	-1.25219	-1.20614	-0.703446	0	0	0	0	0	0	0.200793	-8.31162	-14.5012	-4.42	0	n.s	NFYA	MA0060.3
0.222467	-1.0648	-0.885982	-0.683569	0	4.10572	0	0	0	0	4.28072	-7.7526	-12.2169	-4.50196	0	n.s	NR1H4	MA1110.1
0.136331	-0.98451	-0.824958	-0.815348	0	2.13778	0	0	0	0	3.09245	-8.48598	-14.2812	-6.0777	0	n.s	NR2F2	MA1111.1
0.42767	-0.40285	-0.877546	-0.360417	0	20.4501	0	0	0	0	9.67458	-4.0096	-10.1948	-2.55946	0	n.s	PAX5	MA0014.3
0.344516	-0.360567	-0.793608	-0.530794	0	18.0934	0	0	0	0	9.10485	-3.99716	-14.3108	-4.70776	0	n.s	PBX3	MA1114.1
0.341544	-0.501548	-0.750922	-0.847572	0	11.1087	0	0	0	0	7.09324	-4.16396	-13.4869	-5.76846	0	n.s	POU5F1	MA1115.1
0.354031	-0.268795	-0.365817	-0.387431	0	59.4383	0	0	0	0	16.637	-4.89762	-12.7845	-5.80757	0	n.s	RBPJ	MA1116.1
0.504604	-0.72168	-0.595203	-0.512416	0	24.2419	0	0	0	0	10.5339	-6.04343	-8.49568	-3.40125	0	n.s	RELB	MA1117.1
0.124657	-0.746935	-0.821165	-0.745006	0	1.44111	0	0	0	0	2.55812	-6.34099	-11.7835	-4.94608	0	n.s	SIX1	MA1118.1
0.347025	-0.507953	-0.830899	-0.646416	0	9.96062	0	0	0	0	6.72601	-4.09912	-12.2754	-4.27828	0	n.s	SIX2	MA1119.1
0.284997	-0.403005	-0.584391	-0.284732	0	19.5183	0	0	0	0	9.48402	-5.51018	-15.2894	-3.40221	0	n.s	SOX10	MA0442.2
0.246774	-0.726495	-0.817934	-0.50109	0	6.96579	0	0	0	0	5.6005	-6.52091	-14.7222	-4.135	0	n.s	SOX13	MA1120.1
0.485974	-0.459553	-0.692608	-0.346389	0	24.0089	0	0	0	0	10.4965	-4.06438	-11.0482	-2.68984	0	n.s	TEAD2	MA1121.1
0.272431	-0.369076	-0.663094	-0.442131	0	17.2877	0	0	0	0	8.91311	-5.34184	-12.1898	-4.38662	0	n.s	ZBTB7A	MA0750.2
0.284892	-0.350313	-0.573682	-0.337023	0	41.5349	0	0	0	0	13.9091	-6.86082	-16.9864	-5.24801	0	n.s	ZEB1	MA0103.3
0.57068	-0.62938	-0.99789	-0.793535	0	12.4437	0	0	0	0	7.4939	-3.35467	-9.99338	-3.61445	0	n.s	ZNF24	MA1124.1
0.239659	-0.640956	-0.745864	-0.756847	0	11.5891	0	0	0	0	7.27141	-7.50419	-17.806	-6.91456	0	n.s	ZNF384	MA1125.1
0.48374	-0.657709	-0.720525	-0.406565	0	20.4649	0	0	0	0	9.68444	-4.96285	-11.8167	-2.99569	0	n.s	GATA3	MA0037.3
0.206719	-0.643733	-1.09651	-0.600308	0	2.53723	0	0	0	0	3.37238	-4.40789	-13.2077	-3.65671	0	n.s	FOS::JUN	MA0099.3
-0.112461	-0.814306	-1.19265	-0.859779	0	0	0	0	0	0	-1.53754	-4.95399	-11.3872	-4.16682	0	n.s	FOS::JUN(var.2)	MA1126.1
-0.243578	-0.879929	-1.32416	-1.0269	0	0	0	0	0	0	-2.86767	-4.72503	-10.2625	-4.20344	0	n.s	FOSB::JUN	MA1127.1
0.239485	-0.544584	-1.09097	-0.496665	0	3.48408	0	0	0	0	3.94791	-3.8325	-13.1614	-3.11523	0	n.s	FOSL1::JUN	MA1128.1
-0.116705	-0.654047	-1.14991	-0.832025	0	0	0	0	0	0	-1.1502	-3.12848	-7.92992	-3.14898	0	n.s	FOSL1::JUN(var.2)	MA1129.1
0.251031	-0.5263	-1.02523	-0.437132	0	3.77486	0	0	0	0	4.10887	-3.69738	-12.4457	-2.77807	0	n.s	FOSL2::JUN	MA1130.1
-0.0736709	-0.970267	-1.17932	-0.914857	0	0	0	0	0	0	-0.913324	-5.04007	-10.2662	-4.06175	0	n.s	FOSL2::JUN(var.2)	MA1131.1
0.215908	-0.378925	-1.22712	-0.706746	0	2.53369	0	0	0	0	3.36753	-2.64232	-13.9651	-4.03634	0	n.s	JUN::JUNB	MA1132.1
-0.0230198	-0.870801	-1.20607	-0.685081	0	0	0	0	0	0	-0.299187	-4.85073	-10.6154	-3.33332	0	n.s	JUN::JUNB(var.2)	MA1133.1
0.223142	-0.599319	-1.12616	-0.669521	0	2.16136	0	0	0	0	3.113	-3.63698	-11.4751	-3.47094	0	n.s	FOS::JUNB	MA1134.1
0.248484	-0.667999	-1.12717	-0.508759	0	3.14488	0	0	0	0	3.74403	-4.22819	-12.4571	-2.9526	0	n.s	FOSB::JUNB	MA1135.1
-0.11146	-0.567842	-1.19949	-0.88939	0	0	0	0	0	0	-1.17185	-2.90547	-8.90193	-3.49567	0	n.s	FOSB::JUNB(var.2)	MA1136.1
0.292055	-0.517665	-1.15396	-0.663753	0	4.55673	0	0	0	0	4.50135	-3.43752	-13.0523	-3.73475	0	n.s	FOSL1::JUNB	MA1137.1
0.268838	-0.666317	-1.07505	-0.513808	0	3.64724	0	0	0	0	4.02764	-4.18675	-11.9178	-2.95227	0	n.s	FOSL2::JUNB	MA1138.1
-0.242439	-0.776878	-1.2227	-1.00608	0	0	0	0	0	0	-2.30883	-3.57001	-8.01147	-3.57811	0	n.s	FOSL2::JUNB(var.2)	MA1139.1
0.240008	-0.58392	-1.06394	-0.565456	0	3.15994	0	0	0	0	3.74409	-3.90015	-12.0279	-3.29598	0	n.s	FOS::JUND	MA1141.1
0.11792	-0.681119	-1.26055	-0.601662	0	0.534674	0	0	0	0	1.69331	-4.19176	-12.9316	-3.2945	0	n.s	FOSL1::JUND	MA1142.1
0.0963902	-0.537239	-1.12654	-0.909858	0	0.0449302	0	0	0	0	1.03844	-2.69198	-8.78031	-3.57709	0	n.s	FOSL1::JUND(var.2)	MA1143.1
0.208399	-0.725456	-1.07519	-0.488607	0	2.22191	0	0	0	0	3.15155	-4.58202	-11.9518	-2.86049	0	n.s	FOSL2::JUND	MA1144.1
-0.00899197	-0.65947	-1.26956	-1.00037	0	0	0	0	0	0	-0.106678	-3.58585	-10.1024	-4.09075	0	n.s	FOSL2::JUND(var.2)	MA1145.1
0.479195	-0.318703	-0.783906	-0.210222	0	12.1691	0	0	0	0	7.41663	-2.2238	-8.04151	-1.24553	0	n.s	NR4A2::RXRA	MA1147.1
0.322587	-0.570783	-0.698864	-0.537827	0	12.553	0	0	0	0	7.56145	-5.33084	-12.1125	-4.26596	0	n.s	PPARA::RXRA	MA1148.1
0.408681	-0.382788	-0.712473	-0.648118	0	23.0765	0	0	0	0	10.292	-4.11509	-11.5922	-5.07307	0	n.s	RARA::RXRG	MA1149.1
0.30259	-0.53483	-1.01201	-0.560659	0	7.22829	0	0	0	0	5.71065	-4.06965	-14.3658	-3.84352	0	n.s	RORB	MA1150.1
0.0524266	-0.711625	-1.01148	-0.86857	0	0.0585688	0	0	0	0	1.04491	-5.83003	-14.7897	-5.69203	0	n.s	RORC	MA1151.1
0.318291	-0.493163	-0.6895	-0.54591	0	20.7329	0	0	0	0	9.76864	-5.83986	-17.7151	-5.683	0	n.s	SOX15	MA1152.1
0.0841204	-1.0982	-1.04309	-0.723938	0	0.538452	0	0	0	0	1.68986	-8.19486	-13.9035	-4.93316	0	n.s	TFE3	MA0831.2
0.329815	-0.569828	-0.75769	-0.280411	0	15.9517	0	0	0	0	8.54164	-5.73344	-15.5482	-2.78461	0	n.s	VDR	MA0693.2
0.343478	-0.509233	-0.41953	-0.365486	0	31.4458	0	0	0	0	12.0554	-6.88775	-10.6099	-4.24428	0	n.s	Smad4	MA1153.1
0.191077	-0.644715	-1.00632	-0.356107	0	0.461649	0	0	0	0	1.60647	-2.66462	-5.85568	-1.33305	0	n.s	IRF3	MA1418.1
0.399999	0.344278	-0.683629	-0.119626	0	0.390511	0.116298	0	0	0	1.54644	1.34594	-2.24053	-0.500419	0	n.s	IRF4	MA1419.1
0.259987	-0.718024	-0.87532	-0.878474	0	4.7286	0	0	0	0	4.58449	-5.08024	-11.2187	-4.86575	0	n.s	TCF7L1	MA1421.1
0.319887	-0.866911	-0.771737	-0.409411	0	5.52695	0	0	0	0	4.97703	-5.34123	-7.51318	-2.28888	0	n.s	ARNT2	MA1464.1
0.0175541	-0.700213	-0.774145	-0.246749	0	0	0	0	0	0	0.105327	-2.32173	-3.20396	-0.882914	0	n.s	ATF6	MA1466.1
0.452662	-0.622385	-0.740321	-0.301721	0	29.5338	0	0	0	0	11.6537	-6.16475	-13.0864	-2.81083	0	n.s	ATOH1(var.2)	MA1467.1
0.134342	-0.944802	-1.26443	-0.556001	0	1.43362	0	0	0	0	2.54936	-6.77362	-17.9023	-4.07997	0	n.s	ATOH7	MA1468.1
-0.182007	-0.6351	-1.38044	-0.498386	0	0	0	0	0	0	-1.17521	-2.29626	-6.4283	-1.72643	0	n.s	BACH2	MA1101.2
-0.319849	-0.498002	-0.256189	-0.423902	0	0	0	0	0	0	-1.23627	-1.5939	-0.883334	-1.65837	0	n.s	BACH2(var.2)	MA1470.1
0.362741	-0.55263	-0.848157	-0.879228	0	9.45642	0	0	0	0	6.54572	-4.07656	-12.9123	-5.1099	0	n.s	BARX2	MA1471.1
0.340744	-0.528763	-0.738358	-0.267602	0	31.5705	0	0	0	0	12.0853	-7.14154	-17.0905	-3.33108	0	n.s	BHLHA15(var.2)	MA1472.1
0.391347	-0.631539	-0.959823	-0.550403	0	7.44129	0	0	0	0	5.79805	-3.78437	-11.4237	-3.00371	0	n.s	CDX4	MA1473.1
0.342026	-0.662522	-0.802695	-0.292585	0	9.56493	0	0	0	0	6.57058	-5.22626	-8.45574	-1.88645	0	n.s	CREB3L4	MA1474.1
-0.0637832	-0.719922	-1.07898	-1.00867	0	0	0	0	0	0	-0.755294	-3.9656	-7.59094	-3.89693	0	n.s	CREB3L4(var.2)	MA1475.1
0.263943	-0.752685	-0.991973	-0.957272	0	3.98565	0	0	0	0	4.22184	-4.80052	-12.8791	-5.07744	0	n.s	DMRTA2	MA1478.1
0.217012	-0.658136	-1.05023	-1.02056	0	2.37897	0	0	0	0	3.24838	-4.16222	-12.8009	-5.07966	0	n.s	DMRTC2	MA1479.1
0.241492	-0.960224	-0.65205	-0.344789	0	3.86326	0	0	0	0	4.15402	-6.43868	-8.12633	-2.15517	0	n.s	DPRX	MA1480.1
0.54532	-0.706376	-0.676117	-0.656655	0	20.6844	0	0	0	0	9.72424	-4.61449	-10.6655	-4.02231	0	n.s	DRGX	MA1481.1
0.0927252	-0.686143	-0.700217	-0.218795	0	0.187929	0	0	0	0	1.24221	-4.06524	-6.15681	-1.16467	0	n.s	ELF2	MA1483.1
0.0592898	-0.602009	-0.903233	-0.488448	0	0.1176	0	0	0	0	1.13944	-5.03659	-10.7587	-3.26263	0	n.s	ETS2	MA1484.1
0.14298	-1.10739	-1.11433	-0.568072	0	0.897242	0	0	0	0	2.06525	-6.41534	-8.86819	-2.85753	0	n.s	FERD3L	MA1485.1
0.245025	-0.768164	-1.09806	-0.786117	0	2.52853	0	0	0	0	3.37086	-4.28376	-12.1157	-3.89855	0	n.s	FOXE1	MA1487.1
-0.0775687	-0.566982	-1.3418	-1.13977	0	0	0	0	0	0	-0.539873	-2.18262	-6.44295	-3.25129	0	n.s	FOXN3	MA1489.1
0.310448	-0.583782	-0.836989	-0.34604	0	10.4007	0	0	0	0	6.87353	-5.43932	-10.5946	-2.58937	0	n.s	GLI3	MA1491.1
0.0980133	-0.70012	-0.81203	-0.839234	0	0.339901	0	0	0	0	1.44144	-4.6339	-7.10474	-3.88864	0	n.s	HES6	MA1493.1
0.185537	-0.308013	-1.1524	-0.873087	0	0.353918	0	0	0	0	1.4649	-1.31873	-6.01794	-2.79946	0	n.s	HNF4A(var.2)	MA1494.1
0.357219	-0.499548	-0.70596	-0.95366	0	6.37525	0	0	0	0	5.36171	-3.16232	-8.88654	-4.65247	0	n.s	HOXA4	MA1496.1
0.479008	-0.312158	-0.533633	-0.623733	0	14.7528	0	0	0	0	8.20257	-2.27482	-7.57894	-3.6535	0	n.s	HOXA7	MA1498.1
0.327625	-0.548462	-0.689209	-0.904085	0	10.5247	0	0	0	0	6.9062	-4.57974	-12.3315	-6.08243	0	n.s	HOXB4	MA1499.1
0.423323	-0.445624	-0.548729	-0.573357	0	10.7905	0	0	0	0	6.99546	-3.08921	-7.36488	-3.30919	0	n.s	HOXB6	MA1500.1
0.346744	-0.529748	-0.585144	-0.751598	0	9.5373	0	0	0	0	6.55899	-4.13639	-8.93338	-4.60311	0	n.s	HOXB8	MA1502.1
0.404615	-0.704309	-0.906629	-0.836235	0	4.65735	0	0	0	0	4.5428	-3.2645	-8.01683	-3.34514	0	n.s	HOXB9	MA1503.1
0.405749	-0.469812	-0.757968	-0.747873	0	16.3134	0	0	0	0	8.6407	-3.97771	-13.5134	-5.21187	0	n.s	HOXC4	MA1504.1
0.547225	-0.439904	-0.819959	-0.902507	0	6.33319	0	0	0	0	5.30975	-1.90786	-6.43412	-3.21448	0	n.s	HOXC8	MA1505.1
0.335629	-0.844611	-0.717305	-0.834369	0	2.49116	0	0	0	0	3.32676	-3.50686	-5.66291	-3.0373	0	n.s	HOXD10	MA1506.1
0.435912	-0.461208	-0.749426	-0.76872	0	17.0757	0	0	0	0	8.82106	-3.70208	-12.8369	-5.12015	0	n.s	HOXD4	MA1507.1
0.223586	-0.488417	-0.544775	-0.431829	0	17.9386	0	0	0	0	9.09812	-7.56499	-16.5978	-5.83664	0	n.s	IKZF1	MA1508.1
0.265802	-0.406711	-0.564084	-0.408647	0	33.5174	0	0	0	0	12.4744	-7.86333	-14.4699	-5.53859	0	n.s	KLF10	MA1511.1
0.268116	-0.463204	-0.552868	-0.445271	0	36.4015	0	0	0	0	13.0119	-9.13693	-13.5901	-5.85763	0	n.s	KLF11	MA1512.1
0.510318	-0.0152886	-0.366281	-0.109832	0	112.105	0	0	0	0	22.8183	-0.322869	-5.75832	-1.15895	0	n.s	KLF15	MA1513.1
0.473498	-0.425938	-0.598049	-0.392866	0	43.7347	0	0	0	0	14.2415	-5.22888	-10.4292	-3.60703	0	n.s	KLF17	MA1514.1
0.323201	-0.115496	-0.469182	-0.275561	0	70.635	0	0	0	0	18.1343	-2.76747	-13.0199	-4.20575	0	n.s	KLF2	MA1515.1
0.345583	-0.364567	-0.889893	-0.530768	0	25.771	0	0	0	0	10.9095	-5.05745	-13.1014	-4.60501	0	n.s	KLF3	MA1516.1
0.289675	-0.353703	-0.555674	-0.323953	0	38.0468	0	0	0	0	13.3036	-6.87796	-13.4912	-4.31688	0	n.s	KLF6	MA1517.1
0.466073	-0.270027	-0.582977	-0.563243	0	0.948159	0	0	0	0	2.17069	-0.913493	-2.28097	-1.8669	0	n.s	LHX1	MA1518.1
0.549397	-0.419706	-0.632293	-0.66067	0	22.9819	0	0	0	0	10.2508	-3.1392	-9.97013	-4.09001	0	n.s	LHX5	MA1519.1
0.242433	-0.775197	-0.961717	-0.636061	0	3.38062	0	0	0	0	3.87818	-5.20402	-10.6823	-3.61077	0	n.s	MAF	MA1520.1
0.269465	-0.654439	-0.801603	-0.564343	0	5.41256	0	0	0	0	4.92758	-5.2124	-9.51408	-3.49452	0	n.s	MAFA	MA1521.1
0.328148	-0.366638	-0.387496	-0.403363	0	53.1663	0	0	0	0	15.7398	-7.25454	-9.58019	-5.08404	0	n.s	MAZ	MA1522.1
0.230674	-0.508426	-0.732712	-0.565171	0	9.83749	0	0	0	0	6.68802	-6.16494	-13.635	-5.20032	0	n.s	MSANTD3	MA1523.1
0.16835	-0.807057	-0.890808	-0.684245	0	2.64436	0	0	0	0	3.43727	-6.41425	-13.9942	-4.90004	0	n.s	MSGN1	MA1524.1
0.406486	-0.489439	-0.616452	-0.62288	0	31.7165	0	0	0	0	12.1001	-5.75173	-13.23	-5.59496	0	n.s	NFATC4	MA1525.1
0.54911	-0.270473	-0.864484	-0.337123	0	5.85292	0	0	0	0	5.12722	-1.29053	-5.25019	-1.36243	0	n.s	NFIC(var.2)	MA1527.1
0.538418	-0.540779	-0.696423	-0.420215	0	19.2439	0	0	0	0	9.37907	-4.07327	-6.77872	-2.39965	0	n.s	NHLH2	MA1529.1
0.232271	-0.812913	-0.851489	-0.755903	0	4.21356	0	0	0	0	4.33763	-5.84887	-13.109	-4.82847	0	n.s	NKX6-3	MA1530.1
0.457239	-0.703895	-0.863038	-0.445594	0	4.73532	0	0	0	0	4.58421	-3.14818	-5.73013	-1.8196	0	n.s	NR1D1	MA1531.1
0.289778	-0.593986	-0.963425	-0.56242	0	6.69643	0	0	0	0	5.48798	-4.62308	-12.2863	-3.75414	0	n.s	NR1D2	MA1532.1
0.569396	-0.128009	-0.699504	-0.29798	0	22.4381	0	0	0	0	10.1252	-1.05784	-7.68621	-1.85631	0	n.s	NR1I2	MA1533.1
0.37557	-0.605855	-0.851956	-0.76717	0	14.9143	0	0	0	0	8.24674	-5.19512	-14.4629	-5.46416	0	n.s	NR1I3	MA1534.1
0.256289	-0.475219	-0.571933	-0.478342	0	21.0806	0	0	0	0	9.86091	-7.28519	-15.8894	-6.1311	0	n.s	NR2C1	MA1535.1
0.196398	-0.882606	-0.837693	-0.628913	0	3.36048	0	0	0	0	3.85896	-6.84704	-12.3022	-4.31012	0	n.s	NR2C2(var.2)	MA1536.1
-0.0133876	-0.924816	-1.13649	-0.891874	0	0	0	0	0	0	-0.150853	-4.53843	-8.86756	-3.69994	0	n.s	NR2F1(var.2)	MA1537.1
0.413145	-0.14123	-0.890645	-0.209389	0	1.69347	0	0	0	0	2.76984	-0.550357	-4.23643	-0.7772	0	n.s	NR2F6(var.3)	MA1539.1
0.283211	-0.424159	-0.682918	-0.553156	0	16.0657	0	0	0	0	8.58402	-5.23893	-15.0419	-5.65012	0	n.s	NR5A1	MA1540.1
0.133481	-0.714414	-0.925456	-0.871266	0	1.45433	0	0	0	0	2.56515	-5.67199	-12.5964	-5.41436	0	n.s	NR6A1	MA1541.1
0.580459	-0.1626	-0.683186	-0.375521	0	32.9678	0	0	0	0	12.304	-1.49182	-10.1553	-2.77768	0	n.s	OSR1	MA1542.1
0.568455	-0.173965	-0.605183	-0.548925	0	2.58161	0	0	0	0	3.44066	-0.651935	-2.55037	-1.78485	0	n.s	OVOL1	MA1544.1
-0.0664698	-0.634504	-1.06984	-0.954355	0	0	0	0	0	0	-0.649639	-2.96621	-7.0341	-3.39601	0	n.s	PAX3(var.2)	MA1546.1
0.24193	-0.661861	-0.78294	-0.449371	0	6.20133	0	0	0	0	5.28482	-5.77395	-13.6159	-3.54148	0	n.s	PITX2	MA1547.1
0.409091	-0.216892	-0.566577	-0.288323	0	37.6271	0	0	0	0	13.2025	-3.17435	-9.37368	-2.74706	0	n.s	PLAGL2	MA1548.1
0.249716	-0.703276	-0.905526	-0.801868	0	3.5263	0	0	0	0	3.96715	-4.5293	-12.0101	-4.46235	0	n.s	POU6F1(var.2)	MA1549.1
0.101106	-0.537925	-1.24619	-0.620424	0	0.0515282	0	0	0	0	1.05044	-2.61518	-8.91898	-2.60655	0	n.s	PPARD	MA1550.1
0.367582	-0.46912	-0.907966	-0.762779	0	4.44261	0	0	0	0	4.4534	-2.71566	-7.03827	-3.20885	0	n.s	RARB(var.3)	MA1552.1
0.238289	-0.745466	-0.992919	-0.697627	0	1.73043	0	0	0	0	2.79703	-3.89032	-7.66332	-2.9793	0	n.s	RARG(var.3)	MA1553.1
0.397959	-0.496459	-1.016	-0.592559	0	12.0321	0	0	0	0	7.39959	-3.92187	-12.3739	-3.71559	0	n.s	RFX7	MA1554.1
0.392286	-0.396524	-0.973115	-0.814632	0	5.08039	0	0	0	0	4.75177	-2.35471	-7.32797	-3.37335	0	n.s	RXRB(var.2)	MA1555.1
0.433586	-0.49103	-0.69717	-0.595328	0	5.63238	0	0	0	0	5.01605	-2.59711	-5.85795	-2.57904	0	n.s	SMAD5	MA1557.1
0.32315	-0.441366	-0.67696	-0.333204	0	33.7999	0	0	0	0	12.5129	-6.98389	-16.161	-4.21971	0	n.s	SNAI1	MA1558.1
0.356565	-0.494183	-0.769706	-0.4854	0	26.5365	0	0	0	0	11.0659	-6.32198	-14.6461	-4.83549	0	n.s	SNAI3	MA1559.1
0.274712	-0.999702	-0.665236	-0.463195	0	5.35861	0	0	0	0	4.8903	-7.21678	-6.63502	-2.67953	0	n.s	SOHLH2	MA1560.1
0.404064	-0.333669	-0.772807	-0.326107	0	7.34061	0	0	0	0	5.75513	-2.18329	-8.21617	-1.77854	0	n.s	SOX12	MA1561.1
0.206047	-0.851854	-0.854143	-0.559503	0	1.93786	0	0	0	0	2.95045	-5.03427	-9.13059	-2.91747	0	n.s	SOX14	MA1562.1
0.363025	-0.452576	-0.890971	-0.70998	0	5.61748	0	0	0	0	5.01891	-2.87404	-8.9573	-3.50529	0	n.s	SOX18	MA1563.1
0.318264	-0.189831	-0.433585	-0.328352	0	66.0559	0	0	0	0	17.5393	-4.35915	-12.138	-4.86785	0	n.s	SP9	MA1564.1
0.330351	-0.46967	-0.517324	-0.541444	0	24.7345	0	0	0	0	10.6885	-6.01348	-11.3364	-5.43573	0	n.s	TBX18	MA1565.1
0.393074	-0.644813	-0.666144	-0.445681	0	15.3279	0	0	0	0	8.35591	-5.37143	-9.97175	-3.27448	0	n.s	TBX3	MA1566.1
0.364908	-0.636577	-0.609922	-0.625809	0	17.2556	0	0	0	0	8.89271	-6.03156	-10.7088	-4.91962	0	n.s	TBX6	MA1567.1
-0.0581055	-1.18147	-1.5256	-0.744136	0	0	0	0	0	0	-0.815577	-6.31042	-15.1228	-4.02284	0	n.s	TCF21(var.2)	MA1568.1
0.377917	-0.124804	-0.462138	-0.224039	0	69.7178	0	0	0	0	18.0269	-2.6735	-9.59979	-2.7959	0	n.s	TFAP2E	MA1569.1
0.0282885	-1.03283	-1.35193	-0.694786	0	0	0	0	0	0	0.552925	-7.58792	-19.5941	-5.07358	0	n.s	TFAP4(var.2)	MA1570.1
0.191597	-0.629998	-1.20793	-0.721108	0	1.60581	0	0	0	0	2.69102	-3.80356	-11.2794	-3.70399	0	n.s	TGIF2LX	MA1571.1
0.206092	-0.613489	-1.20606	-0.71543	0	2.16134	0	0	0	0	3.11424	-3.91988	-12.4292	-3.95122	0	n.s	TGIF2LY	MA1572.1
-0.386901	-0.969123	-1.13038	-0.930748	0	0	0	0	0	0	-3.69235	-4.32944	-7.51887	-3.38299	0	n.s	THAP11	MA1573.1
0.332871	-0.67327	-0.831597	-0.494938	0	9.23872	0	0	0	0	6.45578	-5.23251	-10.9392	-3.36674	0	n.s	THRB	MA1574.1
0.0230364	-1.13476	-0.712685	-0.333083	0	0	0	0	0	0	0.277372	-5.97263	-5.51095	-1.56535	0	n.s	THRB(var.2)	MA1575.1
0.0403357	-0.78779	-0.959996	-0.463754	0	0	0	0	0	0	0.378591	-3.40171	-6.50075	-1.92186	0	n.s	THRB(var.3)	MA1576.1
0.455526	-0.677423	-0.611871	-0.757926	0	16.0038	0	0	0	0	8.55052	-4.86089	-9.74649	-4.59591	0	n.s	TLX2	MA1577.1
0.353858	-0.433793	-0.401223	-0.612879	0	45.2164	0	0	0	0	14.5149	-7.03324	-9.77668	-6.75148	0	n.s	VEZF1	MA1578.1
0.218375	-0.594101	-0.490768	-0.542632	0	16.3594	0	0	0	0	8.66932	-9.13813	-13.625	-6.6672	0	n.s	ZBTB26	MA1579.1
0.260764	-0.565349	-0.871702	-0.702952	0	2.10755	0	0	0	0	3.06619	-2.92003	-8.17901	-3.14411	0	n.s	ZBTB32	MA1580.1
0.292048	-0.364594	-0.558649	-0.640199	0	24.0199	0	0	0	0	10.5324	-5.58531	-12.0984	-6.66062	0	n.s	ZBTB6	MA1581.1
0.386602	-0.690306	-0.725208	-0.981488	0	10.5202	0	0	0	0	6.90066	-5.0201	-8.98652	-5.21837	0	n.s	ZKSCAN1	MA1585.1
0.530154	-0.153185	-0.561805	-0.677465	0	26.998	0	0	0	0	11.1351	-1.45714	-7.06375	-4.20153	0	n.s	ZNF135	MA1587.1
0.56301	-0.0626064	-0.855199	-0.135067	0	8.15878	0	0	0	0	6.04341	-0.325516	-7.5183	-0.666045	0	n.s	ZNF136	MA1588.1
0.295525	-0.720729	-1.15556	-0.734721	0	1.03822	0	0	0	0	2.23374	-2.6874	-5.64809	-2.3896	0	n.s	ZNF140	MA1589.1
0.187384	-0.797637	-0.803514	-0.445188	0	1.46561	0	0	0	0	2.57953	-4.69221	-7.89849	-2.30925	0	n.s	ZNF274	MA1592.1
0.185761	-0.79567	-0.76983	-0.689423	0	5.8354	0	0	0	0	5.12678	-8.41313	-15.7846	-6.34125	0	n.s	ZNF317	MA1593.1
0.401136	-0.169484	-0.888973	-0.58305	0	35.847	0	0	0	0	12.8835	-2.59033	-14.1067	-5.15194	0	n.s	ZNF460	MA1596.1
0.352939	-0.728054	-0.682147	-0.45452	0	3.92618	0	0	0	0	4.17031	-3.60897	-5.68174	-2.05413	0	n.s	ZNF528	MA1597.1
0.338094	-0.537174	-0.554421	-0.457984	0	21.8475	0	0	0	0	10.0332	-6.53199	-9.39233	-4.14633	0	n.s	ZNF682	MA1599.1
0.488782	-0.725698	-0.950854	-0.612474	0	7.44212	0	0	0	0	5.77334	-3.52107	-7.62553	-2.69378	0	n.s	ZNF684	MA1600.1
0.386277	-0.385444	-0.481479	-0.406839	0	38.2023	0	0	0	0	13.3124	-5.32701	-11.4548	-4.52278	0	n.s	ZNF75D	MA1601.1
0.112887	-0.846305	-1.07268	-0.431304	0	0.418219	0	0	0	0	1.55312	-4.79005	-9.94702	-2.31274	0	n.s	ZSCAN29	MA1602.1
0.00935845	-0.767193	-1.23608	-0.642978	0	0	0	0	0	0	0.156933	-5.28507	-15.6292	-3.97311	0	n.s	Dmrt1	MA1603.1
0.324133	-0.310559	-0.499816	-0.504035	0	26.402	0	0	0	0	11.0453	-4.47783	-10.4966	-5.18546	0	n.s	Ebf2	MA1604.1
0.218999	-0.555945	-0.897752	-0.860259	0	4.86238	0	0	0	0	4.6694	-4.80295	-16.0394	-6.04465	0	n.s	Foxf1	MA1606.1
0.267903	-0.573633	-0.951296	-1.00537	0	7.13715	0	0	0	0	5.67522	-4.94425	-16.5265	-6.65916	0	n.s	Foxl2	MA1607.1
0.418977	-0.450422	-0.618025	-0.938921	0	9.68233	0	0	0	0	6.61291	-2.97422	-8.2779	-4.83985	0	n.s	Isl1	MA1608.1
0.284728	-0.142359	-0.488062	-0.340511	0	36.0759	0	0	0	0	12.9534	-2.90643	-12.1346	-4.5683	0	n.s	Plagl1	MA1615.1
0.535227	-0.311338	-0.507261	-0.747525	0	46.3864	0	0	0	0	14.6458	-3.35388	-10.3232	-6.11627	0	n.s	Prdm15	MA1616.1
0.161796	-0.799084	-0.805229	-0.380561	0	5.11449	0	0	0	0	4.78701	-8.9989	-17.9569	-4.22447	0	n.s	Ptf1a	MA1618.1
0.460615	-0.526667	-0.62662	-0.2952	0	45.893	0	0	0	0	14.5965	-6.36764	-12.7005	-3.16235	0	n.s	Ptf1a(var.2)	MA1619.1
0.374181	-0.43184	-0.684709	-0.42349	0	35.2163	0	0	0	0	12.7622	-5.96562	-15.3103	-4.82357	0	n.s	Ptf1a(var.3)	MA1620.1
0.367676	-0.358971	-0.653986	-0.407766	0	42.0175	0	0	0	0	13.974	-5.56941	-15.692	-5.01888	0	n.s	Rbpjl	MA1621.1
0.301431	-0.567495	-1.05358	-0.622062	0	5.27761	0	0	0	0	4.86471	-3.85796	-12.6953	-3.68172	0	n.s	Smad2::Smad3	MA1622.1
0.37439	-0.343446	-0.573747	-0.419804	0	37.8447	0	0	0	0	13.2414	-4.67031	-16.7999	-4.93111	0	n.s	Stat2	MA1623.1
0.418096	-0.535171	-0.589833	-0.556285	0	26.0589	0	0	0	0	10.955	-5.3967	-11.8574	-4.77932	0	n.s	Stat5a	MA1624.1
0.337617	-0.590043	-0.577407	-0.817606	0	18.407	0	0	0	0	9.19621	-6.22182	-11.9499	-6.79235	0	n.s	Stat5b	MA1625.1
0.325503	-0.120588	-0.39939	-0.269964	0	74.3739	0	0	0	0	18.6122	-2.92907	-12.0063	-4.23603	0	n.s	Wt1	MA1627.1
0.349845	-0.311444	-0.521084	-0.2572	0	41.2017	0	0	0	0	13.8358	-5.16518	-11.4726	-3.19042	0	n.s	Zic1::Zic2	MA1628.1
0.273198	-0.455639	-0.595533	-0.367398	0	26.1798	0	0	0	0	11.0065	-7.2214	-14.2615	-4.74232	0	n.s	Zic2	MA1629.1
0.380242	-0.444625	-0.397871	-0.320885	0	45.7067	0	0	0	0	14.5777	-6.97979	-8.47411	-3.5883	0	n.s	Znf281	MA1630.1
0.342089	-0.321525	-0.664186	-0.361034	0	38.0416	0	0	0	0	13.285	-5.11697	-14.8548	-4.42494	0	n.s	ASCL1	MA1100.2
-0.0536491	-0.820539	-1.29923	-0.354854	0	0	0	0	0	0	-0.330254	-2.7025	-5.29173	-1.24128	0	n.s	ATF3	MA0605.2
0.557731	-0.384465	-0.50746	-0.502719	0	5.56788	0	0	0	0	4.97229	-1.66638	-3.20141	-1.82769	0	n.s	BARHL1	MA0877.2
0.309568	-0.584479	-1.02424	-0.792837	0	5.65316	0	0	0	0	5.03793	-3.95453	-12.7557	-4.51311	0	n.s	BATF::JUN	MA0462.2
0.0296823	-1.032	-1.09361	-1.01951	0	0	0	0	0	0	0.475179	-6.30728	-12.4845	-5.22136	0	n.s	BCL6	MA0463.2
0.318005	-0.700074	-0.978401	-0.649764	0	3.96334	0	0	0	0	4.19852	-3.81679	-10.3241	-3.15635	0	n.s	CDX1	MA0878.2
0.397234	0.141829	-0.075242	0.266953	0	0.0914742	0	0	0.137153	0	1.1655	0.77729	-0.255617	1.59948	0	n.s	E2F3	MA0469.3
0.536206	-0.547685	-0.678738	-0.848985	0	15.9927	0	0	0	0	8.53358	-3.43227	-9.19568	-4.40156	0	n.s	EMX1	MA0612.2
0.298995	-0.598846	-0.92544	-0.947656	0	8.19206	0	0	0	0	6.07613	-4.76245	-15.7931	-6.21862	0	n.s	FOXD2	MA0847.2
0.500189	-0.530806	-0.745736	-0.506164	0	17.3908	0	0	0	0	8.89563	-3.73063	-10.7898	-3.29752	0	n.s	GATA5	MA0766.2
0.482774	-0.50546	-0.804245	-0.442406	0	9.68233	0	0	0	0	6.61085	-2.97846	-8.31648	-2.29457	0	n.s	GFI1	MA0038.2
0.458022	-0.43168	-0.928004	-0.470956	0	10.9557	0	0	0	0	7.04983	-2.8821	-8.65399	-2.55834	0	n.s	GLI2	MA0734.2
0.484544	-0.562816	-0.683862	-0.808408	0	18.171	0	0	0	0	9.11903	-4.1561	-10.2697	-4.87687	0	n.s	GSX2	MA0893.2
0.539992	-0.390741	-0.612878	-0.33895	0	60.1197	0	0	0	0	16.6913	-5.32639	-7.68677	-2.70619	0	n.s	HES1	MA1099.2
0.422894	-0.72161	-0.633265	-0.470703	0	20.4356	0	0	0	0	9.68574	-7.11725	-6.88279	-3.05562	0	n.s	HES2	MA0616.2
0.388259	-0.493323	-0.93428	-0.472224	0	6.01719	0	0	0	0	5.19167	-2.81554	-10.2837	-2.4522	0	n.s	HOXA13	MA0650.2
0.476465	-0.530668	-0.804231	-0.770353	0	17.3552	0	0	0	0	8.8915	-3.83999	-12.5229	-4.77848	0	n.s	HOXA2	MA0900.2
0.353752	-0.562115	-0.648913	-0.705736	0	8.73624	0	0	0	0	6.28427	-4.00985	-9.28183	-4.2555	0	n.s	HOXA5	MA0158.2
0.417046	-0.56104	-0.600753	-0.789007	0	12.5336	0	0	0	0	7.55067	-4.07218	-8.71449	-4.59355	0	n.s	HOXB2	MA0902.2
0.368695	-0.831616	-0.855209	-0.82369	0	5.81706	0	0	0	0	5.11201	-4.44993	-9.52552	-3.92664	0	n.s	HOXB5	MA0904.2
0.349456	-0.676248	-0.909233	-0.787557	0	2.87383	0	0	0	0	3.57737	-2.98473	-7.13981	-2.98208	0	n.s	HOXC9	MA0485.2
0.270647	-0.5962	-0.883981	-0.621795	0	2.30398	0	0	0	0	3.21892	-3.05503	-8.41178	-2.81634	0	n.s	HOXD13	MA0909.2
0.510467	-0.4582	-0.702455	-0.740815	0	13.8475	0	0	0	0	7.92535	-2.911	-9.12504	-3.90719	0	n.s	HOXD3	MA0912.2
0.464216	-0.392495	-0.56744	-0.661548	0	14.1857	0	0	0	0	8.03183	-2.86581	-8.0352	-3.84664	0	n.s	HOXD8	MA0910.2
0.212791	-0.621326	-0.841822	-0.810506	0	3.95013	0	0	0	0	4.202	-4.98034	-13.4795	-5.16	0	n.s	HOXD9	MA0913.2
-0.570912	-0.971515	-1.19329	-0.838985	0	0	0	0	0	0	-4.00783	-3.56402	-5.29584	-2.64483	0	n.s	JUNB(var.2)	MA1140.2
0.511091	-0.604609	-0.700395	-0.654677	0	12.2969	0	0	0	0	7.4665	-3.50433	-8.77326	-3.39091	0	n.s	LHX9	MA0701.2
0.496242	-0.762931	-0.832711	-0.786757	0	9.94206	0	0	0	0	6.69417	-3.98588	-9.61163	-3.68967	0	n.s	LMX1A	MA0702.2
0.547244	-0.703596	-0.832195	-0.766891	0	9.52139	0	0	0	0	6.55276	-3.37317	-8.49488	-3.27936	0	n.s	LMX1B	MA0703.2
-0.213589	-1.19476	-1.17286	-0.784638	0	0	0	0	0	0	-1.98216	-4.72467	-7.97101	-2.97115	0	n.s	NEUROG1	MA0623.2
0.439402	-0.882615	-1.26314	-0.782807	0	6.45082	0	0	0	0	5.39529	-4.17491	-11.4567	-3.6173	0	n.s	NRL	MA0842.2
0.281787	-0.648898	-0.793063	-0.454727	0	7.79692	0	0	0	0	5.94127	-5.43532	-13.3961	-3.47872	0	n.s	PITX1	MA0682.2
0.51386	-0.64535	-0.734052	-0.647825	0	16.5484	0	0	0	0	8.67315	-4.1348	-10.7116	-3.80278	0	n.s	PRRX2	MA0075.3
0.242535	-0.506891	-0.618935	-0.434973	0	15.7014	0	0	0	0	8.49428	-7.09765	-17.3658	-5.23614	0	n.s	SOX4	MA0867.2
0.305422	-0.5893	-0.867158	-0.569475	0	9.92955	0	0	0	0	6.70731	-5.28084	-15.1346	-4.39858	0	n.s	SOX8	MA0868.2
-0.141185	-1.6118	-1.08152	-0.970948	0	0	0	0	0	0	-2.7356	-11.2838	-10.9527	-5.43112	0	n.s	SP1	MA0079.4
0.339041	-0.894873	-0.486246	-0.644839	0	26.2232	0	0	0	0	11.0064	-10.7881	-8.75059	-5.64414	0	n.s	SP2	MA0516.2
0.248415	-0.619492	-0.620353	-0.434671	0	24.9512	0	0	0	0	10.7494	-10.7995	-13.2086	-5.1648	0	n.s	SP3	MA0746.2
0.113446	-1.19298	-1.07795	-0.563393	0	0.435095	0	0	0	0	1.58293	-6.37857	-9.23462	-2.86848	0	n.s	TFEC	MA0871.2
0.287661	-0.545404	-0.451259	-0.568143	0	32.4376	0	0	0	0	12.2657	-9.28971	-10.8835	-6.57129	0	n.s	ZNF740	MA0753.2
0.202915	-0.586009	-1.03982	-0.517415	0	2.9715	0	0	0	0	3.6461	-4.43558	-13.9115	-3.37474	0	n.s	Nkx3-2	MA0122.3
0.319859	-0.375925	-0.624616	-0.228787	0	43.5594	0	0	0	0	14.237	-6.86593	-14.9719	-3.18454	0	n.s	ASCL1(var.2)	MA1631.1
-0.0163613	-1.03155	-1.29713	-0.808629	0	0	0	0	0	0	-0.252259	-6.2517	-13.8025	-4.44907	0	n.s	ATF2	MA1632.1
0.246455	-0.795228	-0.919939	-0.616918	0	5.09752	0	0	0	0	4.76265	-5.88797	-13.0651	-4.29796	0	n.s	BACH1	MA1633.1
0.289296	-0.554243	-1.05321	-0.767217	0	4.9655	0	0	0	0	4.7055	-3.7869	-12.9964	-4.40663	0	n.s	BATF	MA1634.1
0.367839	-0.376149	-0.585593	-0.341505	0	42.7042	0	0	0	0	14.0899	-5.68223	-14.3617	-4.31178	0	n.s	BHLHE22(var.2)	MA1635.1
0.417461	-0.50279	-0.832937	-0.403301	0	5.83704	0	0	0	0	5.10446	-2.68476	-8.71531	-2.017	0	n.s	CEBPG(var.2)	MA1636.1
0.29711	-0.397097	-0.533984	-0.50655	0	23.6315	0	0	0	0	10.4445	-5.75689	-11.1207	-5.32285	0	n.s	EBF3	MA1637.1
0.239333	-0.506767	-0.617716	-0.312969	0	17.1518	0	0	0	0	8.87612	-7.32411	-17.5652	-4.27923	0	n.s	HAND2	MA1638.1
0.17463	-1.19109	-1.04509	-0.709776	0	1.91014	0	0	0	0	2.90767	-7.15192	-13.6038	-4.19096	0	n.s	MEIS1(var.2)	MA1639.1
0.365482	-1.03593	-0.933763	-0.824043	0	8.34577	0	0	0	0	6.1256	-6.1749	-13.3212	-4.76042	0	n.s	MEIS2(var.2)	MA1640.1
0.451951	-0.585803	-0.700867	-0.320553	0	34.7886	0	0	0	0	12.6637	-6.34052	-12.463	-3.0743	0	n.s	MYF5	MA1641.1
0.305119	-0.607996	-0.751619	-0.347696	0	16.0383	0	0	0	0	8.57255	-6.48238	-16.1204	-3.68476	0	n.s	NEUROG2(var.2)	MA1642.1
0.471235	-0.271623	-0.837866	-0.496343	0	11.9162	0	0	0	0	7.35166	-1.90926	-8.07635	-2.67015	0	n.s	NFIB	MA1643.1
-0.0218455	-1.14081	-1.14526	-0.722726	0	0	0	0	0	0	-0.407432	-8.04882	-14.3883	-4.59777	0	n.s	NFYC	MA1644.1
0.251916	-0.680647	-0.701773	-0.876183	0	11.5878	0	0	0	0	7.26072	-7.59281	-14.2203	-7.58017	0	n.s	NKX2-2	MA1645.1
0.252421	-0.624579	-0.599908	-0.459194	0	18.3398	0	0	0	0	9.19068	-8.5988	-15.4403	-5.50366	0	n.s	OSR2	MA1646.1
0.371221	-0.596528	-0.673689	-0.607597	0	20.907	0	0	0	0	9.81176	-6.0048	-13.6415	-5.27549	0	n.s	PRDM4	MA1647.1
0.453083	-0.261808	-0.75823	-0.31215	0	48.3514	0	0	0	0	14.9777	-3.76013	-12.9926	-3.1603	0	n.s	TCF12(var.2)	MA1648.1
0.145217	-0.788163	-0.849402	-0.749227	0	3.27519	0	0	0	0	3.82232	-8.21581	-16.0594	-6.34283	0	n.s	ZBTB12	MA1649.1
-0.207083	-0.818488	-1.12495	-0.706397	0	0	0	0	0	0	-4.08435	-6.9129	-15.0541	-4.89289	0	n.s	ZFP42	MA1651.1
0.315254	-0.493175	-0.46614	-0.342748	0	37.5929	0	0	0	0	13.2135	-8.39118	-12.3827	-4.43638	0	n.s	ZKSCAN5	MA1652.1
0.246653	-0.155921	-0.32445	-0.305219	0	58.8469	0	0	0	0	16.5458	-4.58184	-10.2783	-5.10991	0	n.s	ZNF148	MA1653.1
0.362991	-0.302673	-0.616898	-0.208409	0	29.0427	0	0	0	0	11.5758	-4.06496	-12.7363	-2.3009	0	n.s	ZNF341	MA1655.1
0.481895	-0.332973	-0.502419	-0.27932	0	48.6545	0	0	0	0	15.0211	-4.18981	-9.9471	-2.85821	0	n.s	ZNF449	MA1656.1
0.460365	-0.731284	-0.807144	-0.457189	0	16.2775	0	0	0	0	8.61585	-5.21371	-11.7869	-3.0172	0	n.s	ZNF652	MA1657.1
0.178651	-0.786763	-0.880765	-0.778955	0	2.78783	0	0	0	0	3.52848	-6.09792	-14.3889	-5.2473	0	n.s	FOXA3	MA1683.1
0.282752	-0.803411	-0.953885	-0.360988	0	1.93786	0	0	0	0	2.93714	-3.60721	-7.9027	-1.60996	0	n.s	ATF4	MA0833.2
0.227289	-0.606911	-1.05575	-0.830733	0	3.31317	0	0	0	0	3.83569	-4.29731	-13.4011	-4.80246	0	n.s	BATF3	MA0835.2
0.275325	-0.77619	-0.898993	-0.838495	0	7.56141	0	0	0	0	5.84925	-6.34717	-15.0717	-5.58475	0	n.s	CDX2	MA0465.2
0.514394	-0.101701	-0.896927	-0.573472	0	12.2008	0	0	0	0	7.44136	-0.678571	-10.3747	-3.02807	0	n.s	CEBPA	MA0102.4
0.271377	-0.435417	-0.699398	-0.558302	0	4.49005	0	0	0	0	4.46937	-3.13962	-9.00974	-3.25242	0	n.s	CEBPD	MA0836.2
0.0728758	-0.823412	-1.08608	-0.615049	0	0.274054	0	0	0	0	1.35371	-6.11734	-15.0034	-4.24567	0	n.s	CREB1	MA0018.4
0.432807	-0.136294	-0.350077	-0.270785	0	87.2611	0	0	0	0	20.1606	-2.77543	-7.20827	-3.20283	0	n.s	CTCFL	MA1102.2
0.311427	-0.127349	-0.431607	-0.282703	0	68.77	0	0	0	0	17.8935	-3.17397	-11.7512	-4.17504	0	n.s	E2F6	MA0471.2
0.361336	-0.396528	-0.518101	-0.452645	0	30.9859	0	0	0	0	11.9661	-5.36381	-10.7854	-4.62413	0	n.s	EBF1	MA0154.4
0.316796	-0.13745	-0.594846	-0.400419	0	67.9644	0	0	0	0	17.7866	-3.44707	-14.3659	-5.51304	0	n.s	EGR1	MA0162.4
0.221054	-0.67231	-0.624393	-0.540702	0	12.6052	0	0	0	0	7.59409	-8.96528	-15.7176	-6.06613	0	n.s	EHF	MA0598.3
0.297495	-0.524083	-0.608317	-0.488726	0	23.2895	0	0	0	0	10.367	-7.1622	-15.1681	-5.61267	0	n.s	ELF1	MA0473.3
0.240491	-0.611531	-0.584588	-0.419244	0	20.7846	0	0	0	0	9.8013	-9.71539	-16.5919	-5.59861	0	n.s	ELF3	MA0640.2
0.135403	-0.773386	-0.797522	-0.639952	0	2.63918	0	0	0	0	3.43214	-7.73247	-14.7254	-5.50863	0	n.s	ESRRA	MA0592.3
0.242935	-0.579437	-0.631282	-0.386509	0	17.6318	0	0	0	0	9.00109	-8.28079	-17.033	-4.90191	0	n.s	ETV1	MA0761.2
0.255327	-0.288781	-0.353546	-0.273002	0	45.8177	0	0	0	0	14.6232	-6.52382	-14.5521	-5.04359	0	n.s	ETV4	MA0764.2
-0.0243007	-0.634825	-0.702263	-0.87681	0	0	0	0	0	0	-0.708289	-8.52723	-12.2718	-7.25374	0	n.s	ETV5	MA0765.2
0.248003	-0.613661	-1.10776	-0.637664	0	3.08557	0	0	0	0	3.70397	-3.89374	-12.1735	-3.54053	0	n.s	FOSL1	MA0477.2
0.264174	-0.517795	-1.00691	-0.816454	0	5.42299	0	0	0	0	4.92795	-3.99583	-15.8076	-5.31106	0	n.s	FOXA1	MA0148.4
0.171777	-0.769255	-0.925588	-1.03182	0	2.51124	0	0	0	0	3.34371	-5.91538	-14.7758	-6.41092	0	n.s	FOXA2	MA0047.3
0.127222	-0.699912	-0.934868	-0.917358	0	1.36714	0	0	0	0	2.49681	-5.54673	-15.0326	-5.92774	0	n.s	FOXK2	MA1103.2
0.148233	-0.770735	-0.886771	-0.781245	0	1.9576	0	0	0	0	2.96029	-6.06282	-14.7274	-5.3163	0	n.s	FOXP1	MA0481.3
0.258337	-0.511446	-0.618464	-0.423771	0	18.3253	0	0	0	0	9.17899	-7.10191	-15.6718	-5.08111	0	n.s	GABPA	MA0062.3
0.317128	-0.847158	-0.738813	-0.61723	0	6.03614	0	0	0	0	5.20997	-5.4522	-9.70906	-3.5369	0	n.s	GATA1	MA0035.4
0.259771	-0.880016	-0.705625	-0.572629	0	7.14474	0	0	0	0	5.67306	-7.30266	-12.0645	-4.24743	0	n.s	GATA4	MA0482.2
0.321152	-0.965424	-0.860618	-0.495091	0	7.76058	0	0	0	0	5.9259	-6.47735	-12.9714	-3.3386	0	n.s	GATA6	MA1104.2
0.412543	-0.527376	-0.742856	-0.572357	0	18.6678	0	0	0	0	9.24896	-4.72736	-12.7453	-4.38721	0	n.s	GRHL2	MA1105.2
0.120501	-0.808425	-1.13705	-1.1246	0	0.317806	0	0	0	0	1.40742	-4.06824	-9.6949	-4.26969	0	n.s	HLF	MA0043.3
0.467506	-0.319599	-0.626437	-0.37671	0	27.4294	0	0	0	0	11.2377	-3.13083	-11.1806	-3.19998	0	n.s	HNF4A	MA0114.4
0.509963	-0.275013	-0.603922	-0.34897	0	32.4074	0	0	0	0	12.2155	-2.7072	-10.8472	-2.99129	0	n.s	HNF4G	MA0484.2
0.238022	-0.650276	-0.954522	-0.633687	0	5.64035	0	0	0	0	5.0337	-5.39377	-17.1842	-4.66428	0	n.s	HOXB13	MA0901.2
0.219448	-0.684787	-1.16621	-0.699128	0	2.1985	0	0	0	0	3.14194	-4.15242	-12.1697	-3.67642	0	n.s	JUNB	MA0490.2
0.235939	-0.683365	-1.18002	-0.623647	0	2.30315	0	0	0	0	3.20044	-3.95142	-11.7033	-3.22432	0	n.s	JUND	MA0491.2
0.267024	-0.0708299	-0.360142	-0.254743	0	75.0723	0	0	0	0	18.6779	-2.06488	-13.5964	-4.93821	0	n.s	KLF4	MA0039.4
0.230416	-0.322452	-0.546259	-0.493625	0	30.4665	0	0	0	0	11.8963	-6.85545	-16.1909	-7.37059	0	n.s	KLF9	MA1107.2
0.446732	-0.543111	-0.693417	-0.877256	0	13.3984	0	0	0	0	7.79496	-3.77594	-10.4487	-4.91817	0	n.s	LHX2	MA0700.2
0.379788	-0.752915	-1.00532	-0.723301	0	9.45163	0	0	0	0	6.54279	-5.04309	-13.7672	-4.41591	0	n.s	MAFF	MA0495.3
0.282617	-0.875787	-1.0725	-0.603287	0	6.26409	0	0	0	0	5.313	-6.22701	-15.4041	-4.15808	0	n.s	MAFG	MA0659.2
0.140108	-0.837094	-0.863472	-0.622113	0	2.19396	0	0	0	0	3.12942	-7.38651	-14.0777	-4.8874	0	n.s	MAFK	MA0496.3
0.214848	-0.64915	-0.987065	-0.804854	0	5.57692	0	0	0	0	4.99474	-6.00188	-18.2481	-5.98806	0	n.s	MEF2A	MA0052.4
-0.178303	-1.34924	-1.54537	-0.709061	0	0	0	0	0	0	-2.01094	-5.91639	-11.8777	-3.21941	0	n.s	MITF	MA0620.3
0.0610943	-1.20429	-1.00234	-0.601697	0	0.583321	0	0	0	0	1.73991	-11.7375	-22.7724	-6.50892	0	n.s	MXI1	MA1108.2
0.353499	-0.348141	-0.764918	-0.346024	0	35.093	0	0	0	0	12.7481	-5.12828	-16.887	-4.14258	0	n.s	MYOD1	MA0499.2
0.425752	-0.347745	-0.650952	-0.342739	0	42.7465	0	0	0	0	14.0778	-4.6082	-13.4388	-3.7408	0	n.s	MYOG	MA0500.2
0.466169	-0.617534	-0.504767	-0.379578	0	38.0184	0	0	0	0	13.2533	-6.59578	-10.0245	-3.52215	0	n.s	MZF1	MA0056.2
0.281796	-0.590671	-1.20113	-0.945932	0	1.89462	0	0	0	0	2.92456	-2.72587	-9.61084	-3.79136	0	n.s	NFE2L1	MA0089.2
0.269359	-0.657018	-1.06621	-0.521635	0	2.87926	0	0	0	0	3.58511	-3.66696	-11.4857	-2.68294	0	n.s	NFIL3	MA0025.2
0.148771	-0.853205	-0.911996	-0.739707	0	2.47811	0	0	0	0	3.3128	-7.31937	-13.3585	-5.29451	0	n.s	NFYB	MA0502.2
0.423728	-0.411772	-0.762657	-0.832993	0	11.9811	0	0	0	0	7.37406	-2.99558	-10.2585	-4.76093	0	n.s	NKX2-5	MA0063.2
0.270956	-0.655286	-0.764679	-0.653463	0	9.99672	0	0	0	0	6.7451	-6.58151	-14.6168	-5.42119	0	n.s	NR4A1	MA1112.2
0.184941	-0.807212	-1.17638	-0.672587	0	1.94651	0	0	0	0	2.93985	-5.09912	-15.1101	-3.87226	0	n.s	ONECUT1	MA0679.2
0.238002	-0.633041	-0.850786	-0.477662	0	4.70781	0	0	0	0	4.58895	-4.94955	-13.487	-3.43962	0	n.s	OTX2	MA0712.2
0.303696	-1.07251	-0.995963	-0.754438	0	6.50898	0	0	0	0	5.41407	-6.85609	-14.7166	-4.67102	0	n.s	PBX2	MA1113.2
0.189727	-1.05475	-1.10672	-0.85027	0	2.12397	0	0	0	0	3.07623	-6.29882	-15.0219	-4.69648	0	n.s	PHOX2B	MA0681.2
0.179674	-0.539084	-0.925677	-0.629391	0	4.42131	0	0	0	0	4.44041	-5.61181	-15.4293	-5.19675	0	n.s	PKNOX1	MA0782.2
0.390403	-0.637242	-0.819043	-0.784206	0	9.92718	0	0	0	0	6.69224	-4.27723	-12.2687	-4.61486	0	n.s	POU2F3	MA0627.2
0.410959	-0.572355	-0.545378	-0.547876	0	41.3888	0	0	0	0	13.8512	-7.06355	-14.0134	-5.74677	0	n.s	PRDM1	MA0508.3
0.221618	-0.583506	-0.900713	-0.75807	0	4.1102	0	0	0	0	4.28561	-4.70373	-12.7471	-4.94259	0	n.s	RFX1	MA0509.2
0.225314	-0.821434	-0.946917	-0.669885	0	4.21811	0	0	0	0	4.34086	-6.3218	-12.701	-4.40431	0	n.s	RFX3	MA0798.2
0.431637	-0.473054	-0.761091	-0.413839	0	26.8647	0	0	0	0	11.125	-4.70465	-14.8106	-3.79018	0	n.s	RUNX3	MA0684.2
0.206503	-0.709896	-0.817646	-0.739355	0	4.23771	0	0	0	0	4.35336	-6.14577	-11.7688	-5.04925	0	n.s	SCRT1	MA0743.2
0.450329	-0.629028	-0.706608	-0.647316	0	21.6312	0	0	0	0	9.965	-5.61746	-10.7988	-4.65126	0	n.s	SCRT2	MA0744.2
0.360176	-0.500889	-0.79495	-0.510179	0	26.2027	0	0	0	0	10.9881	-6.29179	-14.7569	-4.97527	0	n.s	SNAI2	MA0745.2
0.197838	-0.754629	-0.978872	-0.607462	0	3.83218	0	0	0	0	4.1226	-6.15289	-15.8927	-4.52965	0	n.s	SOX2	MA0143.4
0.230834	-0.688958	-0.626453	-0.492961	0	17.4715	0	0	0	0	8.97399	-10.0785	-17.7915	-6.10432	0	n.s	SPI1	MA0080.5
0.272511	-0.765227	-0.644578	-0.403381	0	19.8022	0	0	0	0	9.54515	-10.0223	-16.1806	-4.6532	0	n.s	SPIB	MA0081.2
0.202033	-0.892822	-1.25276	-0.757006	0	1.75653	0	0	0	0	2.81512	-5.07257	-12.183	-3.8478	0	n.s	SREBF1(var.2)	MA0829.2
0.441651	-0.310131	-0.782646	-0.42401	0	42.4488	0	0	0	0	14.0278	-4.16005	-13.3576	-4.07891	0	n.s	TCF3	MA0522.3
0.291657	-0.391008	-0.620049	-0.346908	0	38.5609	0	0	0	0	13.3926	-7.39789	-15.179	-4.7539	0	n.s	TCF4	MA0830.2
0.461097	-0.653653	-0.563542	-0.566466	0	31.8392	0	0	0	0	12.1166	-6.40003	-11.8137	-4.9136	0	n.s	TCF7	MA0769.2
0.297165	-0.628683	-0.736592	-0.345365	0	9.56981	0	0	0	0	6.58264	-5.66569	-12.312	-2.83891	0	n.s	TEAD1	MA0090.3
0.339798	-0.594682	-0.6795	-0.334413	0	13.8071	0	0	0	0	7.93561	-5.62222	-12.0255	-2.85957	0	n.s	TEAD4	MA0809.2
0.287352	-0.223303	-0.568356	-0.387742	0	30.9785	0	0	0	0	11.9781	-4.17313	-13.0186	-4.82805	0	n.s	TFAP2A	MA0003.4
0.293636	-0.205412	-0.560659	-0.373699	0	41.0689	0	0	0	0	13.8187	-4.34822	-12.7808	-4.86588	0	n.s	TFAP2C(var.2)	MA0814.2
0.297233	-0.584742	-0.792083	-0.299489	0	14.774	0	0	0	0	8.21912	-6.13615	-16.6256	-3.17348	0	n.s	TWIST1	MA1123.2
0.0801369	-1.29435	-1.22033	-0.759339	0	0.295521	0	0	0	0	1.38489	-7.93484	-14.8206	-4.75351	0	n.s	USF1	MA0093.3
0.0048823	-1.42046	-1.23356	-0.783251	0	0	0	0	0	0	0.0863631	-8.76451	-15.2839	-4.96904	0	n.s	USF2	MA0526.3
0.253036	-0.364204	-0.822921	-0.293793	0	10.6397	0	0	0	0	6.95167	-4.77173	-9.30583	-2.28209	0	n.s	YY2	MA0748.2
0.307463	-0.184814	-0.465136	-0.350196	0	60.3435	0	0	0	0	16.7791	-4.15276	-13.371	-5.14992	0	n.s	ZNF263	MA0528.2
0.013494	-0.577074	-1.16917	-0.781501	0	0	0	0	0	0	0.17391	-3.44386	-9.6471	-3.55784	0	n.s	CREM	MA0609.2
