# Supplementary material for: A low-input high resolution sequential chromatin immunoprecipitation method captures genome-wide dynamics of bivalent chromatin
Source: Epigenetics Chromatin. 2024 Feb 10;17:3. doi: 10.1186/s13072-024-00527-9 (PMC10858499; doi:10.1186/s13072-024-00527-9)
Supplement: Supplementary file 3 — Additional file 3: Table S1. library statistics, list of all bivalent peaks and list of peaks called in each replicate for total H3K4me3, total H3K27me3, bivalent K4-K27 and K27-K4 reChIP datasets generated in this study (E14 rep1 and rep2), independently generated (GSE135841) and Dppa2/4 WT (clones 57 and 58) and double knockout (clones 43 and 53) samples. In the list of all bivalent peaks (tab 2), peaks are classified as high-confidence (hc), K4-biased (k4b), K27-biased (K27b), or low confidence (lc) using either in-line total ChIPs (column E) or independent total ChIPs (column F). Table S2. motif analysis of bivalent peaks using monaLisa along with associated statistics. Table S3. list of bivalent genes classified as high confidence, K4-biased, K27-biased and low confidence along with log2 CPM/bp enrichment scores for independent total H3K4me3 and H3K27me3, IgG-IgG, in-line total H3K4me3 and H3K27me3 ChIP and K4-K27 and K27-K4 bivalent reChIP datasets. Table S4. Gene ontology enrichment of different bivalent gene classifications (first column) together with associated statistics and list of associated genes. Table S5. list of EDGER differentially enriched peaks for bivalent K4-K27 (tab1) and K27-K4 (tab2) reChIP between Dppa2/4 WT and DKO clones. Consensus differentially enriched peak list is shown in tab 3 along with HOMER classification of peak, enrichment statistics and (for promoters) whether they were previously classified as differentially enriched. [file 13072_2024_527_MOESM3_ESM.zip › Supplementary Tables/SupplementalTable3_BivalentGenes.xlsx]

## Sheet: high confidence bivalent
Chromosome	Start	End	Closest Gene	ID	Description	Proximity to Gene	Distance to gene	Independent total H3K4me3	Independent total H3K27me3	IgG-IgG	total H3K4me3 R1	total H3K4me3 R2	total H3K27me3 R1	total H3K27me3 R2	bivalent K27K4 R1	bivalent K27K4 R2	bivalent K4K27 R1	bivalent K4K27 R2
1	3670300	3670699	Xkr4	ENSMUSG00000051951	X-linked Kx blood group related 4 [Source:MGI Symbol;Acc:MGI:3528744]	overlapping	0	2.8274433612823486	3.128964900970459	-0.233835	0.3526366353034973	0.9585099816322327	1.50932	0.8523858189582825	3.323800563812256	4.594738483428955	2.8664145469665527	3.010265588760376
1	3670900	3672699	Xkr4	ENSMUSG00000051951	X-linked Kx blood group related 4 [Source:MGI Symbol;Acc:MGI:3528744]	overlapping	0	5.152717113494873	2.9150965213775635	-0.181368	1.2082467079162598	1.3418385982513428	-0.46796	-0.483549	3.646915912628174	5.562529563903809	3.4007508754730225	4.055753231048584
1	4496000	4498099	Sox17	ENSMUSG00000025902	SRY (sex determining region Y)-box 17 [Source:MGI Symbol;Acc:MGI:107543]	overlapping	0	0.12392429262399673	3.634533405303955	-0.123652	0.8534040451049805	1.0649983882904053	0.9535035490989685	0.5512163639068604	3.071413278579712	4.240854263305664	2.259972333908081	3.315385580062866
1	5017700	5021599	Rgs20	ENSMUSG00000002459	regulator of G-protein signaling 20 [Source:MGI Symbol;Acc:MGI:1929866]	overlapping	0	2.312002420425415	3.4696123600006104	-0.197309	1.4197508096694946	1.4804625511169434	0.7384905815124512	0.2233307808637619	3.2435128688812256	4.770749568939209	2.7837271690368652	3.604639768600464
1	5916100	5917999	Npbwr1	ENSMUSG00000033774	neuropeptides B/W receptor 1 [Source:MGI Symbol;Acc:MGI:891989]	overlapping	0	1.2947864532470703	3.34571	0.32559219002723694	0.7892073392868042	0.8452319502830505	0.811589	0.5238398909568787	3.178966522216797	5.039319038391113	2.847968816757202	3.757456064224243
1	6358700	6360099	Alkal1	ENSMUSG00000087247	ALK and LTK ligand 1 [Source:MGI Symbol;Acc:MGI:3645495]	overlapping	0	1.0832823514938354	2.3595778942108154	-0.304225	0.43836653232574463	1.0369839668273926	0.9390039443969727	0.4041120707988739	2.6442012786865234	4.063085556030273	1.786041021347046	3.115854024887085
1	9298700	9300599	Sntg1	ENSMUSG00000025909	syntrophin, gamma 1 [Source:MGI Symbol;Acc:MGI:1918346]	overlapping	0	2.7422451972961426	3.1679186820983887	-0.366286	1.2280915975570679	1.366929531097412	0.7394394278526306	0.2707209587097168	3.6063878536224365	5.054184913635254	3.135545492172241	3.832108497619629
1	9797400	9798899	Sgk3	ENSMUSG00000025915	serum/glucocorticoid regulated kinase 3 [Source:MGI Symbol;Acc:MGI:2182368]	overlapping	0	4.916509628295898	3.5857126712799072	-0.555763	0.7258539795875549	0.7178819179534912	-0.298035	0.0943587	2.890841245651245	4.603643417358398	2.815788507461548	3.4043562412261963
1	9966700	9968599	Tcf24	ENSMUSG00000099032	transcription factor 24 [Source:MGI Symbol;Acc:MGI:3780500]	overlapping	0	4.633664608001709	3.528735876083374	0.020737621933221817	1.1047091484069824	1.274483323097229	-0.0224008	-0.671176	3.263500213623047	5.112162113189697	3.055126667022705	3.9162895679473877
1	10231400	10232999	Arfgef1	ENSMUSG00000067851	ADP-ribosylation factor guanine nucleotide- exchange factor 1(brefeldin A-inhibited) [Source:MGI Symbol;Acc:MGI:2442988]	overlapping	0	5.532018184661865	2.976961851119995	0.0880929	1.3001692295074463	1.3774625062942505	-0.0501077	-0.461723	3.3502728939056396	4.934011459350586	2.8910765647888184	3.435018301010132
1	10233200	10233999	Arfgef1	ENSMUSG00000067851	ADP-ribosylation factor guanine nucleotide- exchange factor 1(brefeldin A-inhibited) [Source:MGI Symbol;Acc:MGI:2442988]	downstream	530	4.405210494995117	2.5725717544555664	0.7661648392677307	0.5452817678451538	1.543472409248352	0.5093196630477905	0.4581069052219391	2.7783665657043457	4.41583	2.2938358783721924	3.345132827758789
1	10993500	10994599	Prex2	ENSMUSG00000048960	phosphatidylinositol-3,4,5-trisphosphate- dependent Rac exchange factor 2 [Source:MGI Symbol;Acc:MGI:1923385]	overlapping	0	3.7490057945251465	2.2480697631835938	-0.108304	1.295303463935852	1.5453718900680542	0.049888044595718384	0.0788457	2.9674625396728516	4.82637	2.758455276489258	3.6482019424438477
1	12990500	12990999	Slco5a1	ENSMUSG00000025938	solute carrier organic anion transporter family, member 5A1 [Source:MGI Symbol;Acc:MGI:2443431]	overlapping	0	3.309791088104248	2.1929280757904053	-0.140726	2.0307085514068604	2.302844524383545	-0.298035	-0.671176	3.0018725395202637	4.575288772583008	2.2100672721862793	3.2948012351989746
1	12991400	12993099	Slco5a1	ENSMUSG00000025938	solute carrier organic anion transporter family, member 5A1 [Source:MGI Symbol;Acc:MGI:2443431]	overlapping	0	3.659733295440674	2.851602554321289	0.4860568940639496	1.5871018171310425	1.632887363433838	-0.06357	-0.20405	3.222917318344116	4.774588108062744	2.5356805324554443	3.624242067337036
1	13125100	13127699	Prdm14	ENSMUSG00000042414	PR domain containing 14 [Source:MGI Symbol;Acc:MGI:3588194]	overlapping	0	1.487179160118103	2.394463539123535	-0.934275	1.0346665382385254	1.5092953443527222	-0.0442787	-0.349248	2.438328981399536	3.9028422832489014	1.6830332279205322	3.10225
1	14755100	14756199	Gm9947	ENSMUSG00000054493	predicted gene 9947 [Source:MGI Symbol;Acc:MGI:3642739]	overlapping	0	4.276337146759033	2.3595778942108154	0.4222103953361511	1.867209792137146	1.4673694372177124	0.4904606342315674	-0.00132469	3.449331521987915	4.972181797027588	2.455892562866211	3.5829668045043945
1	15286000	15287999	Kcnb2	ENSMUSG00000092083	potassium voltage gated channel, Shab- related subfamily, member 2 [Source:MGI Symbol;Acc:MGI:99632]	overlapping	0	3.670647382736206	3.349707841873169	-0.233835	0.7469155788421631	0.6521787047386169	1.2129266262054443	0.5146904587745667	3.015169620513916	4.700451374053955	2.719928503036499	3.5874087810516357
1	15891400	15893099	Sbspon	ENSMUSG00000032719	somatomedin B and thrombospondin, type 1 domain containing [Source:MGI Symbol;Acc:MGI:2684952]	overlapping	0	2.8031744956970215	2.6518874168395996	6.300485692918301E-4	0.5022130012512207	1.1419010162353516	0.8624294400215149	0.9278616309165955	2.8033783435821533	4.395558834075928	2.520883560180664	3.376314640045166
1	16092600	16093899	4930444P10Rik	ENSMUSG00000067795	RIKEN cDNA 4930444P10 gene [Source:MGI Symbol;Acc:MGI:1923049]	overlapping	0	2.568709135055542	1.9941225051879883	-0.711882	0.1667701005935669	0.7789023518562317	0.24945253133773804	0.0878158	3.1352598667144775	4.322518825531006	2.416518211364746	2.810030937194824
1	16105000	16106699	Rdh10	ENSMUSG00000025921	retinol dehydrogenase 10 (all-trans) [Source:MGI Symbol;Acc:MGI:1924238]	overlapping	0	5.7600274085998535	2.205000877380371	0.4860568940639496	1.8153709173202515	1.8631850481033325	-0.298035	-0.332374	3.2758662700653076	4.864903450012207	2.741149663925171	3.283205270767212
1	16518500	16519499	Stau2	ENSMUSG00000025920	staufen (RNA binding protein) homolog 2 (Drosophila) [Source:MGI Symbol;Acc:MGI:1352508]	overlapping	0	5.594244003295898	1.3331056833267212	-0.818798	1.223353624343872	1.5053373575210571	-3.77197	-1.53367	1.8908412456512451	3.5264663696289062	1.7308995723724365	2.4863789081573486
1	16519800	16520299	Stau2	ENSMUSG00000025920	staufen (RNA binding protein) homolog 2 (Drosophila) [Source:MGI Symbol;Acc:MGI:1352508]	overlapping	0	4.510888576507568	2.600586175918579	-0.555763	1.7469156980514526	1.9203747510910034	0.18739156424999237	0.00689582	3.5323874950408936	4.854653835296631	2.4413928985595703	3.6621060371398926
1	17096500	17098099	Jph1	ENSMUSG00000042686	junctophilin 1 [Source:MGI Symbol;Acc:MGI:1891495]	overlapping	0	5.069693088531494	3.5690314769744873	0.2686651349067688	1.1599916219711304	1.4007322788238525	0.911418	-0.211744	3.5912811756134033	5.496009349822998	3.284558057785034	4.005383491516113
1	19103300	19104899	Gm15825	ENSMUSG00000089787	predicted gene 15825 [Source:MGI Symbol;Acc:MGI:3801887]	overlapping	0	0.9708075523376465	3.4118990898132324	-1.01144	0.7932092547416687	0.24230290949344635	-0.0501077	-0.423249	2.4515562057495117	3.7271339893341064	2.1581807136535645	2.5952281951904297
1	19209200	19210499	Tfap2b	ENSMUSG00000025927	transcription factor AP-2 beta [Source:MGI Symbol;Acc:MGI:104672]	overlapping	0	0.6458770036697388	3.9377987384796143	-0.934275	0.7517326474189758	0.4624287188053131	0.0889879	0.3563046455383301	2.4534361362457275	3.745062828063965	2.7003111839294434	2.832822799682617
1	19210700	19211399	Tfap2b	ENSMUSG00000025927	transcription factor AP-2 beta [Source:MGI Symbol;Acc:MGI:104672]	overlapping	0	-0.345561	3.414719581604004	-1.04119	-0.677111	0.5344836711883545	-0.10539	0.22190871834754944	2.0094857215881348	2.926868438720703	2.593395948410034	2.495957612991333
1	20890700	20892099	Paqr8	ENSMUSG00000025931	progestin and adipoQ receptor family member VIII [Source:MGI Symbol;Acc:MGI:1921479]	overlapping	0	4.088425636291504	1.5357348918914795	-0.304225	1.6205698251724243	1.8467615842819214	0.418172	0.045030947774648666	3.1365976333618164	4.315139293670654	1.982438325881958	3.336272954940796
1	21078300	21079199	Tram2	ENSMUSG00000041779	translocating chain-associating membrane protein 2 [Source:MGI Symbol;Acc:MGI:1924817]	overlapping	0	4.206139087677002	1.458141803741455	-0.40376	1.7676740884780884	2.1598405838012695	-0.00852864	0.28818193078041077	2.6469156742095947	4.537171363830566	2.1960606575012207	3.3588078022003174
1	21960400	21962999	Kcnq5	ENSMUSG00000028033	potassium voltage-gated channel, subfamily Q, member 5 [Source:MGI Symbol;Acc:MGI:1924937]	overlapping	0	3.726250410079956	3.389531135559082	-0.27131	0.8221219778060913	1.0382890701293945	0.3938424587249756	-0.0317658	3.190401554107666	4.825291633605957	2.656721830368042	3.6213185787200928
1	23381800	23383099	Ogfrl1	ENSMUSG00000026158	opioid growth factor receptor-like 1 [Source:MGI Symbol;Acc:MGI:1917405]	overlapping	0	5.263038158416748	1.4664931297302246	-1.51924	0.7028229832649231	1.6293259859085083	-0.998475	-0.513635	3.097292423248291	4.0195698738098145	2.035914182662964	2.7442288398742676
1	23761000	23762899	B3gat2	ENSMUSG00000026156	beta-1,3-glucuronyltransferase 2 (glucuronosyltransferase S) [Source:MGI Symbol;Acc:MGI:2389490]	overlapping	0	3.627168893814087	3.5976626873016357	0.5771309733390808	1.363443374633789	1.45381	0.8803019523620605	0.16835924983024597	3.4605369567871094	5.362692356109619	3.2034497261047363	4.257941246032715
1	23921600	23922199	Smap1	ENSMUSG00000026155	small ArfGAP 1 [Source:MGI Symbol;Acc:MGI:2138261]	overlapping	0	6.654149532318115	1.4851088523864746	-0.40376	1.047782063484192	2.29293	-0.298035	-1.44878	2.983950614929199	4.737990379333496	2.178358554840088	3.331326961517334
1	24099100	24100299	Fam135a	ENSMUSG00000026153	family with sequence similarity 135, member A [Source:MGI Symbol;Acc:MGI:1915437]	overlapping	0	5.76323	2.600586175918579	-0.818798	1.386583924293518	1.8157697916030884	0.023892836645245552	-0.126856	3.2127692699432373	4.759460926055908	2.978059768676758	3.77299
1	24585700	24587699	Col19a1	ENSMUSG00000026141	collagen, type XIX, alpha 1 [Source:MGI Symbol;Acc:MGI:1095415]	overlapping	0	1.1673465967178345	3.3887898921966553	-0.555763	0.22335362434387207	0.1130199059844017	0.8063013553619385	0.2736823558807373	2.5137717723846436	3.94346	2.519395589828491	2.6621060371398926
1	25828800	25831099	Adgrb3	ENSMUSG00000033569	adhesion G protein-coupled receptor B3 [Source:MGI Symbol;Acc:MGI:2441837]	overlapping	0	3.584306001663208	2.382208824157715	-1.17243	0.48115140199661255	0.3037034571170807	-0.651672	-0.735306	2.4029033184051514	3.5109288692474365	1.877189040184021	2.617100477218628
1	33906900	33909099	Bend6	ENSMUSG00000042182	BEN domain containing 6 [Source:MGI Symbol;Acc:MGI:2444572]	overlapping	0	5.0857391357421875	2.435068130493164	0.5291256308555603	1.4608895778656006	1.6408522129058838	-0.670004	-0.37572	2.767693042755127	4.505043029785156	2.6258175373077393	3.4146299362182617
1	34458800	34459599	Ptpn18	ENSMUSG00000026126	protein tyrosine phosphatase, non-receptor type 18 [Source:MGI Symbol;Acc:MGI:108410]	downstream	163	3.4687132835388184	2.292463779449463	-0.818798	1.245721459388733	2.121448516845703	0.7894275188446045	0.538277	2.816840648651123	4.646760940551758	2.50029	3.947169065475464
1	34459800	34460499	Ptpn18	ENSMUSG00000026126	protein tyrosine phosphatase, non-receptor type 18 [Source:MGI Symbol;Acc:MGI:108410]	overlapping	0	3.976367235183716	2.137185573577881	0.18120229244232178	1.2614887952804565	2.1033265590667725	0.3540414273738861	0.22190871834754944	3.22099	4.643321514129639	2.2454726696014404	3.71683
1	34578600	34580499	1700101I19Rik	ENSMUSG00000045815	RIKEN cDNA 1700101I19 gene [Source:MGI Symbol;Acc:MGI:1920839]	overlapping	0	2.4559412002563477	2.582956075668335	-0.607294	1.2280915975570679	1.6048729419708252	0.20892474055290222	0.3097150921821594	2.920898675918579	4.536336898803711	2.6059958934783936	3.4232497215270996
1	34677300	34678999	Arhgef4	ENSMUSG00000037509	Rho guanine nucleotide exchange factor (GEF) 4 [Source:MGI Symbol;Acc:MGI:2442507]	overlapping	0	1.9027100801467896	3.0270025730133057	6.300485692918301E-4	0.9172504544258118	1.5569384098052979	0.25835809111595154	0.3911081850528717	3.236337900161743	4.74714	2.520883560180664	3.5012519359588623
1	36307800	36309499	Arid5a	ENSMUSG00000037447	AT rich interactive domain 5A (MRF1-like) [Source:MGI Symbol;Acc:MGI:2443039]	overlapping	0	3.422084331512451	2.7315468788146973	-0.321298	1.4120151996612549	1.7737499475479126	1.138063907623291	0.26372888684272766	2.9408819675445557	4.5426716804504395	2.5503273010253906	3.26538
1	36471800	36473999	Cnnm4	ENSMUSG00000037408	cyclin M4 [Source:MGI Symbol;Acc:MGI:2151060]	overlapping	0	3.0332415103912354	2.311079502105713	0.36562687158584595	1.4434020519256592	1.4349479675292969	0.6000851392745972	0.7148823738098145	2.9168365001678467	4.665761470794678	2.6782848834991455	3.144435405731201
1	36557400	36559299	Sema4c	ENSMUSG00000026121	sema domain, immunoglobulin domain (Ig), transmembrane domain (TM) and short cytoplasmic domain, (semaphorin) 4C [Source:MGI Symbol;Acc:MGI:109252]	overlapping	0	4.952218532562256	3.3352134227752686	0.4568367302417755	1.867209792137146	1.974923014640808	0.3609278202056885	-0.164216	3.439926862716675	5.104811191558838	2.9893248081207275	3.85667
1	37299900	37301199	Inpp4a	ENSMUSG00000026113	inositol polyphosphate-4-phosphatase, type I [Source:MGI Symbol;Acc:MGI:1931123]	overlapping	0	4.564740180969238	1.7846691608428955	-0.0598058	1.5997294187545776	1.6413987874984741	0.3234531283378601	0.18297305703163147	2.726454496383667	4.404659271240234	2.6117746829986572	3.2399239540100098
1	37540200	37540599	Mgat4a	ENSMUSG00000026110	mannoside acetylglucosaminyltransferase 4, isoenzyme A [Source:MGI Symbol;Acc:MGI:2662992]	overlapping	0	5.7947773933410645	1.8543425798416138	-0.818798	1.5452816486358643	1.6828755140304565	0.7019647359848022	-2.08621	2.961230754852295	4.742684841156006	2.593395948410034	3.762744426727295
1	37719100	37720299	2010300C02Rik	ENSMUSG00000026090	RIKEN cDNA 2010300C02 gene [Source:MGI Symbol;Acc:MGI:1919347]	overlapping	0	4.809386730194092	3.5488035678863525	-0.818798	1.0896022319793701	1.0979130268096924	0.11700223386287689	-0.126856	3.358989953994751	5.3090925216674805	3.48956	3.9862382411956787
1	37720500	37720999	2010300C02Rik	ENSMUSG00000026090	RIKEN cDNA 2010300C02 gene [Source:MGI Symbol;Acc:MGI:1919347]	downstream	415	1.0243885517120361	3.14807	-0.140726	0.22335362434387207	1.3224732875823975	1.0804764032363892	1.3288239240646362	2.706416606903076	4.238121032714844	2.815788507461548	3.5804221630096436
1	38625900	38628599	Aff3	ENSMUSG00000037138	AF4/FMR2 family, member 3 [Source:MGI Symbol;Acc:MGI:106927]	overlapping	0	4.894448757171631	3.627058267593384	0.5137776136398315	0.8989186882972717	1.4147701263427734	0.37334200739860535	0.1437920182943344	3.4722371101379395	5.034490585327148	3.1483638286590576	3.815211772918701
1	38835300	38837199	Lonrf2	ENSMUSG00000048814	LON peptidase N-terminal domain and ring finger 2 [Source:MGI Symbol;Acc:MGI:1920209]	overlapping	0	4.184082984924316	3.321103572845459	0.020737621933221817	1.0787140130996704	0.9683802127838135	0.20892474055290222	-0.218664	3.2982656955718994	5.0829973220825195	3.0459084510803223	3.45978
1	39192300	39195499	Npas2	ENSMUSG00000026077	neuronal PAS domain protein 2 [Source:MGI Symbol;Acc:MGI:109232]	overlapping	0	3.598982095718384	3.966235399246216	-0.648873	1.1151373386383057	1.169657588005066	0.12822949886322021	0.14900287985801697	3.2900123596191406	4.921022415161133	3.116957902908325	3.738431215286255
1	39476700	39478699	Tbc1d8	ENSMUSG00000003134	TBC1 domain family, member 8 [Source:MGI Symbol;Acc:MGI:1927225]	overlapping	0	4.540088653564453	2.372634172439575	-0.140726	1.7779425382614136	1.564231038093567	-0.227646	0.36444783210754395	3.0671639442443848	4.610851287841797	2.5066845417022705	3.526916980743408
1	39650100	39651299	Creg2	ENSMUSG00000050967	cellular repressor of E1A-stimulated genes 2 [Source:MGI Symbol;Acc:MGI:1928333]	overlapping	0	2.8628921508789062	3.402646780014038	0.8441672921180725	1.4838811159133911	1.8272655010223389	0.8718897700309753	0.2984502613544464	3.5385396480560303	5.618942737579346	3.3061139583587646	4.156408309936523
1	39720500	39721499	Rfx8	ENSMUSG00000057173	regulatory factor X 8 [Source:MGI Symbol;Acc:MGI:3588206]	overlapping	0	2.60935	1.4608612060546875	-0.555763	1.130244255065918	1.5224108695983887	0.18739156424999237	-0.745177	2.2469851970672607	3.7908072471618652	1.8959587812423706	2.62184
1	40266100	40266899	Il1r1	ENSMUSG00000026072	interleukin 1 receptor, type I [Source:MGI Symbol;Acc:MGI:96545]	overlapping	0	2.118906259536743	2.2399961948394775	-1.23384	1.0688437223434448	1.3891443014144897	0.9498922824859619	0.029263632372021675	2.568913221359253	4.22972	2.2563610076904297	3.067598819732666
1	40267200	40267599	Il1r1	ENSMUSG00000026072	interleukin 1 receptor, type I [Source:MGI Symbol;Acc:MGI:96545]	overlapping	0	0.6682448387145996	1.7075011730194092	-0.818798	0.7152066826820374	0.5224108695983887	0.2869272232055664	1.4581068754196167	2.376268148422241	3.0344908237457275	2.178358554840088	2.5908892154693604
1	40325200	40326699	Il1rl2	ENSMUSG00000070942	interleukin 1 receptor-like 2 [Source:MGI Symbol;Acc:MGI:1913107]	overlapping	0	0.4691734313964844	2.436199188232422	-1.14073	1.1929800510406494	1.2423028945922852	0.4955138862133026	0.5918583273887634	2.728111743927002	4.166134834289551	1.9595239162445068	3.1450095176696777
1	40680200	40683499	Slc9a2	ENSMUSG00000026062	solute carrier family 9 (sodium/hydrogen exchanger), member 2 [Source:MGI Symbol;Acc:MGI:105075]	overlapping	0	2.4884495735168457	3.799731969833374	-0.615264	0.4316249489784241	0.6759560704231262	0.7868536710739136	0.28442978858947754	3.19694	4.6756157875061035	3.290469169616699	3.295577049255371
1	42693500	42695399	Pantr1	ENSMUSG00000060424	POU domain, class 3, transcription factor 3 adjacent noncoding transcript 1 [Source:MGI Symbol;Acc:MGI:1913547]	overlapping	0	2.18585	3.5740599632263184	-0.744797	0.20424480736255646	0.7719829678535461	-0.224035	0.3097150921821594	3.062452793121338	4.435190200805664	2.940415143966675	3.4557623863220215
1	42713100	42714499	Gm20646	ENSMUSG00000093436	predicted gene 20646 [Source:MGI Symbol;Acc:MGI:5313093]	overlapping	0	1.4617938995361328	3.5064194202423096	-0.166721	1.095478892326355	1.0369839668273926	0.3540414273738861	0.3794499933719635	2.890841245651245	4.728554725646973	2.9289989471435547	3.615509510040283
1	42952700	42953899	Gpr45	ENSMUSG00000041907	G protein-coupled receptor 45 [Source:MGI Symbol;Acc:MGI:2135882]	overlapping	0	4.727138519287109	3.036282777786255	0.055671412497758865	1.4838811159133911	1.7203501462936401	0.36492976546287537	0.10141342133283615	3.598660707473755	5.305923938751221	3.1513915061950684	4.05505
1	43091400	43093299	Tgfbrap1	ENSMUSG00000070939	transforming growth factor, beta receptor associated protein 1 [Source:MGI Symbol;Acc:MGI:2447427]	overlapping	0	4.489274978637695	1.8321279287338257	0.1031997799873352	1.251550555229187	1.481641173362732	-0.224035	-0.427251	2.6247663497924805	4.287981986999512	2.1698970794677734	3.0527305603027344
1	43163200	43164699	Fhl2	ENSMUSG00000008136	four and a half LIM domains 2 [Source:MGI Symbol;Acc:MGI:1338762]	overlapping	0	3.039339065551758	3.2075748443603516	0.18120229244232178	0.8863186240196228	1.0672162771224976	0.6530551314353943	0.6887198686599731	3.1214542388916016	4.751842975616455	2.8430099487304688	3.6241087913513184
1	44551700	44552599	Gulp1	ENSMUSG00000056870	GULP, engulfment adaptor PTB domain containing 1 [Source:MGI Symbol;Acc:MGI:1920407]	overlapping	0	4.5339436531066895	2.416721820831299	0.5962397456169128	1.9299455881118774	2.1957602500915527	0.9914714097976685	0.0657895	3.7740275859832764	5.353761672973633	3.142289161682129	4.418789863586426
1	45925100	45926299	Slc40a1	ENSMUSG00000025993	solute carrier family 40 (iron-regulated transporter), member 1 [Source:MGI Symbol;Acc:MGI:1315204]	overlapping	0	3.321049928665161	1.4026466608047485	-2.40376	1.2822473049163818	2.088390350341797	0.11700223386287689	-0.501251	2.6563761234283447	4.156315803527832	1.7088732719421387	3.2890987396240234
1	50925900	50928599	Tmeff2	ENSMUSG00000026109	transmembrane protein with EGF-like and two follistatin-like domains 2 [Source:MGI Symbol;Acc:MGI:1861735]	overlapping	0	3.445258617401123	2.498405694961548	-0.251757	1.2333377599716187	1.556577444076538	0.30462923645973206	0.4319173991680145	3.0234789848327637	4.5881452560424805	2.4629993438720703	3.6233534812927246
1	52119500	52120599	Gm28177	ENSMUSG00000101628	predicted gene 28177 [Source:MGI Symbol;Acc:MGI:5578883]	overlapping	0	4.549849987030029	0.6886422038078308	-1.69327	1.8407375812530518	1.9062535762786865	0.5644612312316895	0.11731981486082077	3.131849527359009	4.460347652435303	2.381891965866089	3.403876543045044
1	52499500	52501099	Nab1	ENSMUSG00000002881	Ngfi-A binding protein 1 [Source:MGI Symbol;Acc:MGI:107564]	overlapping	0	5.521242141723633	2.813035488128662	-0.648873	0.5896758437156677	1.5224108695983887	-0.49068	-0.501251	3.168826103210449	4.354579925537109	2.467865228652954	3.2045345306396484
1	52726200	52727899	Mfsd6	ENSMUSG00000041439	major facilitator superfamily domain containing 6 [Source:MGI Symbol;Acc:MGI:1922925]	overlapping	0	4.716918468475342	3.243135929107666	-0.0989056	1.1582585573196411	1.7986961603164673	0.3149416148662567	0.048715993762016296	3.600391387939453	5.06445	3.120643138885498	3.8374710083007812
1	52817000	52818699	Inpp1	ENSMUSG00000026102	inositol polyphosphate-1-phosphatase [Source:MGI Symbol;Acc:MGI:104848]	overlapping	0	2.9639101028442383	2.2135629653930664	-1.09891	1.130244255065918	1.402767539024353	0.47248291969299316	-0.235077	2.388340950012207	4.0839	2.110795259475708	2.9097466468811035
1	54193900	54195399	Hecw2	ENSMUSG00000042807	HECT, C2 and WW domain containing E3 ubiquitin protein ligase 2 [Source:MGI Symbol;Acc:MGI:2685817]	overlapping	0	5.3848700523376465	2.8324594497680664	-0.140726	1.0307085514068604	1.4705718755722046	-0.619963	-0.220515	3.037061929702759	5.049118995666504	2.8019826412200928	3.882606267929077
1	54924300	54926699	Ankrd44	ENSMUSG00000052331	ankyrin repeat domain 44 [Source:MGI Symbol;Acc:MGI:3045243]	overlapping	0	4.433779239654541	3.119314670562744	-0.49687	1.2822473049163818	1.3175910711288452	0.8718897700309753	0.2674233615398407	3.143821954727173	4.72903	2.947033166885376	3.5952281951904297
1	55361900	55363999	Boll	ENSMUSG00000025977	bol, boule-like (Drosophila) [Source:MGI Symbol;Acc:MGI:1922638]	overlapping	0	3.8264176845550537	3.328007698059082	-0.751684	0.5792290568351746	0.8881206512451172	-0.368425	-0.18085	2.7464513778686523	4.389211654663086	2.4741	3.165607213973999
1	55405200	55407599	Plcl1	ENSMUSG00000038349	phospholipase C-like 1 [Source:MGI Symbol;Acc:MGI:3036262]	overlapping	0	3.809386730194092	3.4470407962799072	0.5504360795021057	1.227105736732483	1.1167720556259155	1.2044651508331299	0.6863759160041809	3.691309690475464	5.269625663757324	3.19826	3.7806344032287598
1	56969000	56973399	Satb2	ENSMUSG00000038331	special AT-rich sequence binding protein 2 [Source:MGI Symbol;Acc:MGI:2679336]	overlapping	0	4.072586536407471	3.163522243499756	-0.068776	1.119273066520691	1.1454412937164307	-0.0570272	0.0788457	3.249032974243164	4.774794101715088	2.852782726287842	3.5869333744049072
1	57774200	57776099	Spats2l	ENSMUSG00000038305	spermatogenesis associated, serine-rich 2- like [Source:MGI Symbol;Acc:MGI:1914448]	overlapping	0	4.964637756347656	2.974146842956543	-0.25937	0.9977939128875732	1.47242	0.3609278202056885	-0.275247	3.397801399230957	4.883186340332031	2.847968816757202	3.8165454864501953
1	58652500	58652999	Als2cr12	ENSMUSG00000047528	amyotrophic lateral sclerosis 2 (juvenile) chromosome region, candidate 12 (human) [Source:MGI Symbol;Acc:MGI:1918359]	overlapping	0	1.86569	1.5324145555496216	-1.14073	1.0307085514068604	1.7854453325271606	0.8394683003425598	0.5918583273887634	3.104966163635254	4.542063236236572	2.2100672721862793	3.544973373413086
1	59763500	59764099	Bmpr2	ENSMUSG00000067336	bone morphogenetic protein receptor, type II (serine/threonine kinase) [Source:MGI Symbol;Acc:MGI:1095407]	overlapping	0	6.773513317108154	1.9590399265289307	-0.40376	2.317871332168579	2.2075374126434326	-0.56107	-2.25614	2.890841245651245	4.386128902435303	2.0084335803985596	3.331326961517334
1	60042300	60043799	Ica1l	ENSMUSG00000026018	islet cell autoantigen 1-like [Source:MGI Symbol;Acc:MGI:1917625]	overlapping	0	4.6857709884643555	2.508955478668213	-0.918333	0.7676741480827332	1.5280574560165405	-0.204926	-0.490604	3.52	4.776959419250488	2.291367530822754	3.6081671714782715
1	61638600	61639599	Pard3b	ENSMUSG00000052062	par-3 family cell polarity regulator beta [Source:MGI Symbol;Acc:MGI:1919301]	overlapping	0	4.405210494995117	3.222074270248413	0.444237	1.0307085514068604	1.1353877782821655	0.6279641389846802	0.051289938390254974	3.5507657527923584	5.186953544616699	3.2563610076904297	3.655472993850708
1	62702700	62704299	Nrp2	ENSMUSG00000025969	neuropilin 2 [Source:MGI Symbol;Acc:MGI:1100492]	overlapping	0	4.506187915802002	3.213029384613037	0.42912980914115906	1.3001692295074463	1.564231038093567	0.7894275188446045	0.1868049055337906	3.475803852081299	4.997257709503174	3.1064655780792236	4.100020408630371
1	63272800	63274499	Gm11608	ENSMUSG00000087561	predicted gene 11608 [Source:MGI Symbol;Acc:MGI:3651337]	overlapping	0	5.643277645111084	2.3595778942108154	-0.0989056	1.0124077796936035	1.402767539024353	-0.215573	-0.671176	2.748236894607544	4.341531753540039	2.4128236770629883	3.0970540046691895
1	65310400	65311899	Pth2r	ENSMUSG00000025946	parathyroid hormone 2 receptor [Source:MGI Symbol;Acc:MGI:2180917]	overlapping	0	1.439426064491272	2.3151838779449463	-0.266257	0.8863186240196228	0.9710009098052979	0.6530551314353943	0.779485	2.7913055419921875	4.372138023376465	2.271467924118042	3.266061305999756
1	66467500	66469199	Unc80	ENSMUSG00000055567	unc-80, NALCN activator [Source:MGI Symbol;Acc:MGI:2652882]	overlapping	0	3.314136266708374	2.6392319202423096	-0.321298	0.7057464122772217	0.6873351335525513	0.13806386291980743	0.14825166761875153	3.1818902492523193	4.613133430480957	2.2608206272125244	3.310781240463257
1	69105600	69108499	Erbb4	ENSMUSG00000062209	erb-b2 receptor tyrosine kinase 4 [Source:MGI Symbol;Acc:MGI:104771]	overlapping	0	3.073298215866089	3.355048179626465	-0.217347	1.130244255065918	0.7864203453063965	0.23630116879940033	-0.189307	3.178537607192993	4.9600396156311035	2.8508923053741455	3.7534029483795166
1	72535400	72537499	March4	ENSMUSG00000039372	membrane-associated ring finger (C3HC4) 4 [Source:MGI Symbol;Acc:MGI:2683550]	overlapping	0	1.1105037927627563	3.384345769882202	0.24831648170948029	0.2404271513223648	0.4520215392112732	0.8015003800392151	0.8191495537757874	3.489478826522827	4.877471446990967	3.033968687057495	3.18767
1	72872800	72875599	Igfbp5	ENSMUSG00000026185	insulin-like growth factor binding protein 5 [Source:MGI Symbol;Acc:MGI:96440]	overlapping	0	2.118906259536743	3.7897586822509766	-0.626153	0.8253896236419678	1.3555134534835815	0.5384660363197327	0.013322088867425919	3.361471176147461	4.73018	3.014859676361084	3.889285087585449
1	74123700	74125199	Tns1	ENSMUSG00000055322	tensin 1 [Source:MGI Symbol;Acc:MGI:104552]	overlapping	0	3.5618226528167725	3.4970815181732178	-0.555763	0.8863186240196228	1.2962417602539062	0.31863611936569214	0.5093961358070374	3.4433822631835938	5.094486713409424	3.2204842567443848	3.488868236541748
1	74713300	74714199	Cyp27a1	ENSMUSG00000026170	cytochrome P450, family 27, subfamily a, polypeptide 1 [Source:MGI Symbol;Acc:MGI:88594]	overlapping	0	2.6682448387145996	2.330134153366089	-0.181368	2.2082467079162598	2.4938416481018066	-0.146032	0.113095	3.0994279384613037	4.683687210083008	2.264773368835449	3.7148096561431885
1	74770500	74773199	Wnt6	ENSMUSG00000033227	wingless-type MMTV integration site family, member 6 [Source:MGI Symbol;Acc:MGI:98960]	overlapping	0	2.9722509384155273	4.152286052703857	-0.573685	1.2661277055740356	1.302112340927124	0.8539677858352661	0.3683522641658783	3.406482696533203	5.158971786499023	3.4967198371887207	3.8586370944976807
1	74789900	74792599	Wnt10a	ENSMUSG00000026167	wingless-type MMTV integration site family, member 10A [Source:MGI Symbol;Acc:MGI:108071]	overlapping	0	0.6358233690261841	3.7873103618621826	-0.181368	1.0192128419876099	0.7568761110305786	0.947077	0.9314883947372437	2.814025640487671	4.621153831481934	2.9950127601623535	3.176924467086792
1	74792900	74793999	Wnt10a	ENSMUSG00000026167	wingless-type MMTV integration site family, member 10A [Source:MGI Symbol;Acc:MGI:108071]	overlapping	0	-0.376149	3.7761051654815674	0.0436988	1.130244255065918	0.43494799733161926	1.412458062171936	0.8917601108551025	2.724191427230835	4.003245830535889	2.6575262546539307	2.843881130218506
1	74855000	74857499	Gm16582	ENSMUSG00000089964	predicted gene 16582 [Source:MGI Symbol;Acc:MGI:4415002]	overlapping	0	3.5542097091674805	4.645383358001709	-0.462654	1.223353624343872	1.208944320678711	0.22803355753421783	-0.105579	3.7452359199523926	5.587616443634033	3.88421	3.8608598709106445
1	74883400	74886999	Fev	ENSMUSG00000055197	FEV (ETS oncogene family) [Source:MGI Symbol;Acc:MGI:2449712]	overlapping	0	1.0752450227737427	4.264523983001709	0.33320537209510803	0.8347883224487305	0.8119174242019653	0.9070791602134705	0.5512163639068604	3.042844295501709	4.625227451324463	3.4421346187591553	3.3734774589538574
1	74892000	74893599	Cryba2	ENSMUSG00000006546	crystallin, beta A2 [Source:MGI Symbol;Acc:MGI:104336]	overlapping	0	0.6193351745605469	4.136160373687744	-0.648873	1.2732021808624268	1.3175910711288452	0.8718897700309753	0.7550886869430542	3.4392776489257812	5.03621	3.1064655780792236	3.756946563720703
1	74898800	74901599	Mir375	ENSMUSG00000065616	microRNA 375 [Source:MGI Symbol;Acc:MGI:3619376]	overlapping	0	1.1536716222763062	3.7130112648010254	-0.53869	0.9473801851272583	0.5701075792312622	0.7772529125213623	0.7598736882209778	2.8700828552246094	4.384241580963135	2.652289867401123	3.2158498764038086
1	75141000	75142599	Cnppd1	ENSMUSG00000033159	cyclin Pas1/PHO80 domain containing 1 [Source:MGI Symbol;Acc:MGI:1916421]	overlapping	0	3.7300209999084473	3.104717493057251	-0.118358	1.130244255065918	1.8695762157440186	0.7463588714599609	-0.244911	3.0283448696136475	4.66171	2.7897932529449463	3.7036898136138916
1	75142800	75143599	Retreg2	ENSMUSG00000049339	reticulophagy regulator family member 2 [Source:MGI Symbol;Acc:MGI:2388278]	overlapping	0	5.547623634338379	2.1095998287200928	-0.0114428	1.7932093143463135	1.8943796157836914	0.023892836645245552	0.029263632372021675	3.0283448696136475	4.477962493896484	2.2563610076904297	3.329591989517212
1	75219500	75220599	Tuba4a	ENSMUSG00000026202	tubulin, alpha 4A [Source:MGI Symbol;Acc:MGI:1095410]	overlapping	0	2.641772508621216	2.3714520931243896	0.3067331910133362	1.7582755088806152	1.952796220779419	0.7660951018333435	0.5418176054954529	2.9674625396728516	4.237540245056152	2.103590726852417	3.396663188934326
1	75263200	75264199	Ptprn	ENSMUSG00000026204	protein tyrosine phosphatase, receptor type, N [Source:MGI Symbol;Acc:MGI:102765]	overlapping	0	4.513567924499512	2.3595778942108154	0.444237	2.105996608734131	2.425902843475342	-0.0350009	-0.408142	3.29138	4.889616966247559	2.7088732719421387	3.5698790550231934
1	75264400	75265199	Ptprn	ENSMUSG00000026204	protein tyrosine phosphatase, receptor type, N [Source:MGI Symbol;Acc:MGI:102765]	overlapping	0	0.568709	1.877426266670227	-0.818798	0.45217230916023254	0.9585099816322327	1.3458209037780762	0.9137864112854004	2.5231094360351562	3.556853771209717	1.467865228652954	2.2492728233337402
1	75359600	75361399	Des	ENSMUSG00000026208	desmin [Source:MGI Symbol;Acc:MGI:94885]	overlapping	0	1.6894612312316895	3.2340471744537354	-0.666795	1.3295531272888184	1.1838862895965576	0.4862360656261444	0.4626796841621399	2.906783103942871	4.81252	2.925971508026123	3.322049140930176
1	75479700	75480399	Obsl1	ENSMUSG00000026211	obscurin-like 1 [Source:MGI Symbol;Acc:MGI:2138628]	overlapping	0	2.5539121627807617	2.32161	-0.0411901	1.7379268407821655	1.4349479675292969	0.3540414273738861	0.5658631324768066	3.5944483280181885	5.0797200202941895	2.3303616046905518	3.4141194820404053
1	75505100	75506699	Obsl1	ENSMUSG00000026211	obscurin-like 1 [Source:MGI Symbol;Acc:MGI:2138628]	overlapping	0	4.9187	3.1385509967803955	-0.233835	1.9882252216339111	2.0715725421905518	0.1613963544368744	-0.461723	3.2968337535858154	5.130039215087891	2.815788507461548	3.6483917236328125
1	78195800	78198199	Pax3	ENSMUSG00000004872	paired box 3 [Source:MGI Symbol;Acc:MGI:97487]	overlapping	0	1.1876189708709717	3.9188101291656494	-0.0114428	0.8910565376281738	0.5914524793624878	0.9749832153320312	0.7772844433784485	2.7783665657043457	4.5014214515686035	3.0528275966644287	3.3639025688171387
1	78309900	78311399	Sgpp2	ENSMUSG00000032908	sphingosine-1-phosphate phosphotase 2 [Source:MGI Symbol;Acc:MGI:3589109]	overlapping	0	3.3179879188537598	3.4111082553863525	-0.0252486	1.5210341215133667	1.7948439121246338	0.5499616265296936	0.0366432	3.4693775177001953	5.395222187042236	3.178358316421509	4.0919575691223145
1	78511600	78512199	BC035947	ENSMUSG00000090486	cDNA sequence BC035947 [Source:MGI Symbol;Acc:MGI:2652858]	overlapping	0	2.4801723957061768	3.043104410171509	-2.40376	1.2822473049163818	1.1353877782821655	0.8174419403076172	1.1014134883880615	3.269353151321411	4.950947284698486	2.7810230255126953	3.9840340614318848
1	79671000	79671899	Ap1s3	ENSMUSG00000054702	adaptor-related protein complex AP-1, sigma 3 [Source:MGI Symbol;Acc:MGI:1891304]	overlapping	0	4.5102925300598145	2.087773323059082	-0.988723	1.5848101377487183	1.8041818141937256	0.11700223386287689	-0.671176	2.983950614929199	4.25118	2.4532182216644287	3.1596670150756836
1	79857400	79859399	Serpine2	ENSMUSG00000026249	serine (or cysteine) peptidase inhibitor, clade E, member 2 [Source:MGI Symbol;Acc:MGI:101780]	overlapping	0	4.050450801849365	2.768042802810669	-0.681294	1.0047134160995483	1.2728912830352783	0.23801764845848083	-0.211744	2.94742	4.339783191680908	2.271467924118042	3.209071397781372
1	80757000	80759199	Dock10	ENSMUSG00000038608	dedicator of cytokinesis 10 [Source:MGI Symbol;Acc:MGI:2146320]	overlapping	0	3.0734121799468994	3.4293994903564453	-0.371339	0.4781675338745117	1.0307987928390503	0.6348505616188049	0.17317304015159607	2.8643691539764404	4.659275054931641	2.8977301120758057	3.4928200244903564
1	82288300	82292899	Irs1	ENSMUSG00000055980	insulin receptor substrate 1 [Source:MGI Symbol;Acc:MGI:99454]	overlapping	0	3.9057905673980713	2.8764302730560303	-0.254897	1.0661139488220215	1.1781725883483887	0.5359547734260559	-0.0551867	3.3399717807769775	4.840875148773193	2.944303035736084	3.622285842895508
1	82586400	82587699	Col4a4	ENSMUSG00000067158	collagen, type IV, alpha 4 [Source:MGI Symbol;Acc:MGI:104687]	overlapping	0	1.6458770036697388	2.42853	-1.51924	1.130244255065918	0.9243327975273132	1.210978388786316	0.5591215491294861	3.0779266357421875	4.4823737144470215	2.7509372234344482	3.18075
1	84694700	84696299	Dner	ENSMUSG00000036766	delta/notch-like EGF repeat containing [Source:MGI Symbol;Acc:MGI:2152889]	overlapping	0	4.035150051116943	2.998178243637085	0.0880929	1.4521722793579102	1.564231038093567	0.2869272232055664	0.23571452498435974	3.310380220413208	5.510533809661865	3.3393502235412598	3.997209310531616
1	84933800	84935899	Slc16a14	ENSMUSG00000026220	solute carrier family 16 (monocarboxylic acid transporters), member 14 [Source:MGI Symbol;Acc:MGI:1919031]	overlapping	0	2.991088628768921	2.9672603607177734	0.24831648170948029	1.5623552799224854	1.8881206512451172	0.0645348	0.18443399667739868	3.0592386722564697	4.632955074310303	2.570312261581421	3.8624513149261475
1	86044900	86047799	2810459M11Rik	ENSMUSG00000026227	RIKEN cDNA 2810459M11 gene [Source:MGI Symbol;Acc:MGI:1920042]	overlapping	0	2.773737907409668	3.735652446746826	-0.428851	0.49465563893318176	0.5993348360061646	0.7508743405342102	0.670515	2.8708035945892334	4.2923407554626465	2.829932451248169	2.9799206256866455
1	86669600	86671099	Nppc	ENSMUSG00000026241	natriuretic peptide type C [Source:MGI Symbol;Acc:MGI:97369]	overlapping	0	3.2765285968780518	3.7177696228027344	-0.40376	1.9421718120574951	1.756875991821289	0.7950741648674011	0.25482332706451416	3.9749057292938232	5.644354343414307	3.320711612701416	4.376393795013428
1	87152500	87157299	Ecel1	ENSMUSG00000026247	endothelin converting enzyme-like 1 [Source:MGI Symbol;Acc:MGI:1343461]	overlapping	0	1.7874165773391724	4.273736476898193	-0.155833	0.9603192210197449	0.7203502058982849	1.023892879486084	0.7882555723190308	3.2127692699432373	4.910212516784668	3.35421	3.5697317123413086
1	87263300	87266199	Efhd1	ENSMUSG00000026255	EF hand domain containing 1 [Source:MGI Symbol;Acc:MGI:1921607]	overlapping	0	2.4579620361328125	3.600586175918579	-0.0329225	1.2872135639190674	1.4411531686782837	0.6253434419631958	0.515237	3.1455602645874023	4.884000778198242	3.0573432445526123	3.8018484115600586
1	87508800	87511599	Ngef	ENSMUSG00000026259	neuronal guanine nucleotide exchange factor [Source:MGI Symbol;Acc:MGI:1858414]	overlapping	0	3.606844186782837	3.7634475231170654	0.0742871	1.1473177671432495	1.0788041353225708	0.7274998426437378	0.7882555723190308	3.489478826522827	5.291715621948242	3.5319955348968506	3.8462471961975098
1	87853400	87854699	Dgkd	ENSMUSG00000070738	diacylglycerol kinase, delta [Source:MGI Symbol;Acc:MGI:2138334]	overlapping	0	6.042481899261475	1.7388653755187988	0.650688	1.751732587814331	2.281402587890625	-0.539043	-0.417419	3.0779266357421875	4.7867841720581055	2.7509372234344482	3.5625338554382324
1	88205000	88205699	Ugt1a10	ENSMUSG00000090165	UDP glycosyltransferase 1 family, polypeptide A10 [Source:MGI Symbol;Acc:MGI:3580642]	overlapping	0	3.113870859146118	3.14807	0.18120229244232178	1.19736	1.4604830741882324	0.4795723259449005	0.7693964838981628	3.0469605922698975	4.643321514129639	2.7556674480438232	3.5633130073547363
1	88700200	88702099	Arl4c	ENSMUSG00000049866	ADP-ribosylation factor-like 4C [Source:MGI Symbol;Acc:MGI:2445172]	overlapping	0	5.70634	2.606415033340454	-1.06673	1.96978	2.0008015632629395	-0.298035	-0.164216	3.540154218673706	5.371908664703369	3.0459084510803223	4.0500712394714355
1	89070500	89071699	Sh3bp4	ENSMUSG00000036206	SH3-domain binding protein 4 [Source:MGI Symbol;Acc:MGI:2138297]	overlapping	0	5.962661266326904	1.3151838779449463	-1.40376	1.914515495300293	2.4720373153686523	-0.423566	-1.44878	3.2127692699432373	4.705654621124268	2.423470973968506	3.6224093437194824
1	89929900	89931199	Gbx2	ENSMUSG00000034486	gastrulation brain homeobox 2 [Source:MGI Symbol;Acc:MGI:95668]	overlapping	0	5.865045070648193	3.2109339237213135	-0.197309	1.572762370109558	1.421008825302124	-0.413512	-1.04969	3.376268148422241	5.313225746154785	3.1281728744506836	3.7938594818115234
1	89931400	89933099	D130058E05Rik	ENSMUSG00000092627	RIKEN cDNA D130058E05 gene [Source:MGI Symbol;Acc:MGI:2444614]	overlapping	0	2.1251025199890137	3.7374958992004395	0.26366445422172546	0.884084	1.2301281690597534	0.7844268679618835	0.37064412236213684	2.9892449378967285	4.256033897399902	2.6758580207824707	3.3305108547210693
1	90914700	90915399	Mlph	ENSMUSG00000026303	melanophilin [Source:MGI Symbol;Acc:MGI:2176380]	overlapping	0	1.201926827430725	1.6473802328109741	-0.304225	1.3817830085754395	1.4855741262435913	0.3540414273738861	-0.230604	2.0094857215881348	3.8424081802368164	2.1552748680114746	2.9707374572753906
1	90997400	91000199	Lrrfip1	ENSMUSG00000026305	leucine rich repeat (in FLII) interacting protein 1 [Source:MGI Symbol;Acc:MGI:1342770]	overlapping	0	3.0807039737701416	3.1669328212738037	0.0177036	1.0233290195465088	0.7975180149078369	1.1613963842391968	0.806871	3.092475175857544	4.362967491149902	2.7633211612701416	3.181633949279785
1	91179300	91180999	Ramp1	ENSMUSG00000034353	receptor (calcitonin) activity modifying protein 1 [Source:MGI Symbol;Acc:MGI:1858418]	overlapping	0	1.1496248245239258	2.36727	0.0937395	0.5022130012512207	0.4560095965862274	0.9364299774169922	0.5267633199691772	2.7293779850006104	4.2079548835754395	2.5059332847595215	2.5420150756835938
1	91412000	91413199	Hes6	ENSMUSG00000067071	hairy and enhancer of split 6 [Source:MGI Symbol;Acc:MGI:1859852]	overlapping	0	4.461793899536133	3.0156235694885254	-1.8188	1.8183001279830933	1.4646954536437988	0.36492976546287537	0.13617883622646332	3.613307237625122	4.813119411468506	2.83286	3.1505236625671387
1	91458200	91459299	Per2	ENSMUSG00000055866	period circadian clock 2 [Source:MGI Symbol;Acc:MGI:1195265]	overlapping	0	3.7197751998901367	3.1956021785736084	-0.470874	1.0400464534759521	0.9297126531600952	0.8863893151283264	0.8001295924186707	3.1538755893707275	5.188080310821533	3.1637115478515625	3.531205177307129
1	91459600	91460199	Per2	ENSMUSG00000055866	period circadian clock 2 [Source:MGI Symbol;Acc:MGI:1195265]	downstream	276	3.17639	1.7414485216140747	-0.40376	1.047782063484192	1.1719136238098145	0.5764338374137878	0.5512163639068604	2.4433822631835938	4.14359	1.8829	2.7394118309020996
1	91799600	91803199	Gm29100	ENSMUSG00000100980	predicted gene 29100 [Source:MGI Symbol;Acc:MGI:5579806]	overlapping	0	2.206139087677002	3.7484214305877686	-0.0345264	0.8183002471923828	0.8943796157836914	0.9243571162223816	0.5076270699501038	3.311877489089966	4.88254	3.314241886138916	3.5714457035064697
1	92831300	92833599	Gm29481	ENSMUSG00000100781	predicted gene 29481 [Source:MGI Symbol;Acc:MGI:5580187]	overlapping	0	5.018332004547119	3.0059409141540527	0.46499526500701904	1.4811513423919678	1.7251672744750977	0.26586562395095825	0.26469358801841736	3.44623	5.1946611404418945	3.1214962005615234	3.820282220840454
1	92909300	92912099	5033417F24Rik	ENSMUSG00000097251	RIKEN cDNA 5033417F24 gene [Source:MGI Symbol;Acc:MGI:1923245]	overlapping	0	4.533315181732178	2.1855485439300537	-0.304225	1.095478892326355	1.6444013118743896	-0.10539	-0.138681	2.980726957321167	4.404698371887207	2.5230066776275635	3.112398624420166
1	93099100	93102899	Kif1a	ENSMUSG00000014602	kinesin family member 1A [Source:MGI Symbol;Acc:MGI:108391]	overlapping	0	2.9035959243774414	3.368180751800537	0.25520288944244385	1.352636694908142	1.45381	0.6828559041023254	0.6882266998291016	3.510810136795044	5.274326324462891	3.375216007232666	3.85667
1	93235900	93237299	Sned1	ENSMUSG00000047793	sushi, nidogen and EGF-like domains 1 [Source:MGI Symbol;Acc:MGI:3045960]	overlapping	0	4.7005133628845215	2.956977605819702	-0.456228	1.5452816486358643	1.7044086456298828	0.2869272232055664	0.22190871834754944	3.1014082431793213	5.029230117797852	2.9289989471435547	3.6032519340515137
1	93685300	93686799	Bok	ENSMUSG00000026278	BCL2-related ovarian killer [Source:MGI Symbol;Acc:MGI:1858494]	overlapping	0	4.883750915527344	1.9819403886795044	0.0816666	2.267747640609741	2.2004828453063965	0.11700223386287689	0.00689582	3.29138	4.88894	2.3869452476501465	3.7034220695495605
1	95667200	95668899	St8sia4	ENSMUSG00000040710	ST8 alpha-N-acetyl-neuraminide alpha-2,8- sialyltransferase 4 [Source:MGI Symbol;Acc:MGI:106018]	overlapping	0	1.8031744956970215	2.196387767791748	-0.90626	0.9496719241142273	0.8710471391677856	0.7437849044799805	0.450814	2.690903663635254	4.051151275634766	1.7538607120513916	3.175511121749878
1	97660800	97662399	D1Ertd622e	ENSMUSG00000044768	DNA segment, Chr 1, ERATO Doi 622, expressed [Source:MGI Symbol;Acc:MGI:1277184]	overlapping	0	5.78511	2.4851088523864746	-0.118358	1.2177070379257202	1.5224108695983887	0.023892836645245552	-0.671176	2.995177984237671	5.173976898193359	2.9153239727020264	3.9873392581939697
1	98094600	98096199	Pam	ENSMUSG00000026335	peptidylglycine alpha-amidating monooxygenase [Source:MGI Symbol;Acc:MGI:97475]	overlapping	0	4.88935	2.3513574600219727	-1.01144	1.3266414403915405	1.7017346620559692	-0.210572	-0.813195	2.8543152809143066	4.548029899597168	2.4841668605804443	3.3006584644317627
1	104768100	104770099	Cdh20	ENSMUSG00000050840	cadherin 20 [Source:MGI Symbol;Acc:MGI:1346069]	overlapping	0	1.5992974042892456	2.772974967956543	-1.14073	0.8380634784698486	0.933199	0.7723540663719177	0.3992132246494293	2.7388381958007812	4.4437737464904785	2.4279725551605225	3.1203339099884033
1	105355700	105357399	Rnf152	ENSMUSG00000047496	ring finger protein 152 [Source:MGI Symbol;Acc:MGI:2443787]	overlapping	0	4.147597312927246	2.962430715560913	-1.09891	1.6672722101211548	1.8069168329238892	0.6145018935203552	-0.436711	3.2496345043182373	5.035571575164795	3.0399117469787598	3.9596941471099854
1	105779800	105782299	Tnfrsf11a	ENSMUSG00000026321	tumor necrosis factor receptor superfamily, member 11a, NFKB activator [Source:MGI Symbol;Acc:MGI:1314891]	overlapping	0	3.3171703815460205	2.871000051498413	-0.462654	0.923793	1.1309418678283691	0.34351077675819397	0.7617833018302917	3.0949819087982178	4.739870071411133	2.659198045730591	3.469839096069336
1	105990600	105992399	Zcchc2	ENSMUSG00000038866	zinc finger, CCHC domain containing 2 [Source:MGI Symbol;Acc:MGI:2444114]	overlapping	0	5.767602443695068	2.330134153366089	0.4707089066505432	1.7329087257385254	1.9160747528076172	-0.767521	-0.168676	3.2816312313079834	4.916458606719971	2.6458635330200195	3.5557000637054443
1	106171800	106174099	Phlpp1	ENSMUSG00000044340	PH domain and leucine rich repeat protein phosphatase 1 [Source:MGI Symbol;Acc:MGI:2138327]	overlapping	0	5.522037982940674	2.823667526245117	0.0499578	1.1916447877883911	1.251236081123352	-0.0142423	-0.494298	3.3491320610046387	5.208184242248535	2.984717607498169	3.870952844619751
1	106712600	106715399	Bcl2	ENSMUSG00000057329	B cell leukemia/lymphoma 2 [Source:MGI Symbol;Acc:MGI:88138]	overlapping	0	3.825904369354248	2.560396909713745	-0.925713	0.6205698847770691	0.7568761110305786	0.10406319051980972	0.045030947774648666	2.8490209579467773	4.270694732666016	2.716778516769409	3.170046091079712
1	109982500	109983699	Cdh7	ENSMUSG00000026312	cadherin 7, type 2 [Source:MGI Symbol;Acc:MGI:2442792]	overlapping	0	3.502821207046509	2.043104410171509	-0.40376	0.6041753888130188	1.0979130268096924	-0.0756428	-0.796707	2.866593837738037	4.350894927978516	2.123910665512085	3.3138821125030518
1	112416500	112417099	null			Not found	0	2.3662161827087402	1.9590399265289307	-0.0818321	0.86721	0.8041818737983704	0.2869272232055664	0.6507520079612732	3.113233804702759	4.630640983581543	2.230825901031494	3.2747435569763184
1	119419000	119422999	Inhbb	ENSMUSG00000037035	inhibin beta-B [Source:MGI Symbol;Acc:MGI:96571]	overlapping	0	4.208437442779541	3.8543426990509033	0.2855389416217804	1.4712811708450317	1.551811695098877	-0.0964014	-0.292664	2.7388381958007812	4.700161457061768	2.5319955348968506	3.0935940742492676
1	120006100	120007999	Sctr	ENSMUSG00000026387	secretin receptor [Source:MGI Symbol;Acc:MGI:2441720]	overlapping	0	0.8172074556350708	2.5591094493865967	0.5771309733390808	0.7892073392868042	0.9419079422950745	1.208924651145935	0.8882513642311096	2.8755745887756348	4.126753807067871	2.3604187965393066	2.7261455059051514
1	120072700	120073699	Tmem37	ENSMUSG00000050777	transmembrane protein 37 [Source:MGI Symbol;Acc:MGI:2157899]	overlapping	0	2.24678	1.9001463651657104	-0.555763	1.3108165264129639	2.0199103355407715	-0.0350009	-0.469542	2.890841245651245	4.4137091636657715	2.2100672721862793	3.405674457550049
1	120339900	120343099	C1ql2	ENSMUSG00000036907	complement component 1, q subcomponent-like 2 [Source:MGI Symbol;Acc:MGI:3032521]	overlapping	0	2.3760640621185303	3.932192087173462	0.2686651349067688	1.130244255065918	1.2423028945922852	0.7243325114250183	0.5087330341339111	3.4330995082855225	5.165610313415527	3.2705283164978027	3.8669016361236572
1	120602000	120602599	En1	ENSMUSG00000058665	engrailed 1 [Source:MGI Symbol;Acc:MGI:95389]	overlapping	0	2.2849161624908447	3.6727359294891357	-0.40376	0.2822473347187042	0.7079665064811707	0.9243571162223816	0.20329304039478302	2.7913055419921875	4.488062858581543	2.745399236679077	3.4253032207489014
1	120602800	120603999	En1	ENSMUSG00000058665	engrailed 1 [Source:MGI Symbol;Acc:MGI:95389]	overlapping	0	3.951178550720215	4.2576985359191895	0.6837026476860046	1.0896022319793701	0.9997326731681824	-0.182558	-0.796707	3.426894187927246	5.1069207191467285	3.3303613662719727	3.4637773036956787
1	121527200	121528399	Htr5b	ENSMUSG00000050534	5-hydroxytryptamine (serotonin) receptor 5B [Source:MGI Symbol;Acc:MGI:96284]	overlapping	0	2.1305880546569824	3.439305305480957	-0.596405	1.5149081945419312	1.1719136238098145	0.9243571162223816	0.5767514109611511	3.2127692699432373	5.2719011306762695	3.0381808280944824	3.9906368255615234
1	124044800	124046399	Dpp10	ENSMUSG00000036815	dipeptidylpeptidase 10 [Source:MGI Symbol;Acc:MGI:2442409]	overlapping	0	3.2966294288635254	3.3960013389587402	-1.49687	-0.206791	0.5642309784889221	0.4568522572517395	0.4373483657836914	3.044646739959717	4.604055881500244	2.985713481903076	3.076936721801758
1	125910300	125912899	Lypd1	ENSMUSG00000026344	Ly6/Plaur domain containing 1 [Source:MGI Symbol;Acc:MGI:1919835]	overlapping	0	2.8422741889953613	3.11857	-0.0598058	0.7990383505821228	1.0199105739593506	0.5864875316619873	0.2430940419435501	3.4978299140930176	4.942935943603516	3.015352964401245	3.717534065246582
1	126492100	126493099	Nckap5	ENSMUSG00000049690	NCK-associated protein 5 [Source:MGI Symbol;Acc:MGI:2686394]	overlapping	0	2.6488795280456543	2.3331058025360107	-0.333371	0.6827852725982666	1.2627670764923096	1.0804764032363892	0.13617883622646332	2.94742	4.671789169311523	2.6172428131103516	3.405674457550049
1	127675200	127678899	Tmem163	ENSMUSG00000026347	transmembrane protein 163 [Source:MGI Symbol;Acc:MGI:1919410]	overlapping	0	2.7218258380889893	3.463832139968872	-0.568819	0.5837558507919312	0.21417932212352753	0.6010358333587646	0.7559951543807983	3.038939952850342	4.540945053100586	2.8378992080688477	3.168787956237793
1	128590600	128592099	Cxcr4	ENSMUSG00000045382	chemokine (C-X-C motif) receptor 4 [Source:MGI Symbol;Acc:MGI:109563]	overlapping	0	3.661818504333496	3.4320476055145264	-0.40376	1.4712811708450317	1.8499855995178223	0.7492704391479492	-0.292664	3.60454	5.191630840301514	3.1015429496765137	4.29338
1	128592800	128594199	Cxcr4	ENSMUSG00000045382	chemokine (C-X-C motif) receptor 4 [Source:MGI Symbol;Acc:MGI:109563]	downstream	507	1.4617938995361328	0.6473802328109741	-0.166721	0.492814	1.3000184297561646	-0.10539	-0.269078	2.6442012786865234	3.3183774948120117	1.8157885074615479	2.3568620681762695
1	129272500	129274399	Thsd7b	ENSMUSG00000042581	thrombospondin, type I, domain containing 7B [Source:MGI Symbol;Acc:MGI:2443925]	overlapping	0	2.339975118637085	3.0784835815429688	-0.8968	0.38481706380844116	0.7869333624839783	0.811589	0.5566298365592957	2.9356956481933594	4.5580315589904785	2.7030205726623535	3.327672004699707
1	131096400	131097799	Mapkapk2	ENSMUSG00000016528	MAP kinase-activated protein kinase 2 [Source:MGI Symbol;Acc:MGI:109298]	overlapping	0	5.766176700592041	3.2476096153259277	0.7661648392677307	1.130244255065918	1.6388202905654907	0.5384660363197327	0.0760578	3.7273426055908203	5.380631446838379	3.7088732719421387	3.798664093017578
1	131098000	131098299	Mapkapk2	ENSMUSG00000016528	MAP kinase-activated protein kinase 2 [Source:MGI Symbol;Acc:MGI:109298]	downstream	174	3.424319267272949	1.1225388050079346	0.18120229244232178	0.9603192210197449	1.3094171285629272	0.11700223386287689	0.32882389426231384	2.890841245651245	2.987797498703003	2.0084335803985596	2.438242197036743
1	131243700	131246099	Rassf5	ENSMUSG00000026430	Ras association (RalGDS/AF-6) domain family member 5 [Source:MGI Symbol;Acc:MGI:1926375]	overlapping	0	3.7174882888793945	3.67053	0.24009598791599274	1.7285035848617554	1.6508853435516357	0.9498922824859619	0.674599	3.6704514026641846	5.347200393676758	3.365985631942749	4.146587371826172
1	131962300	131964999	Gm29103	ENSMUSG00000100037	predicted gene 29103 [Source:MGI Symbol;Acc:MGI:5579809]	overlapping	0	4.263854503631592	3.4097015857696533	0.28429579734802246	1.3139561414718628	1.366560935974121	0.5016660690307617	0.27437612414360046	3.413938522338867	4.9507670402526855	2.9746453762054443	3.72071
1	132067100	132068699	Mfsd4a	ENSMUSG00000059149	major facilitator superfamily domain containing 4A [Source:MGI Symbol;Acc:MGI:2442786]	overlapping	0	1.951178789138794	3.8219873905181885	-0.0114428	0.7547351121902466	1.0348608493804932	1.1938178539276123	1.0292636156082153	3.2127692699432373	4.935242176055908	3.357161521911621	3.5104706287384033
1	132189300	132191899	Lemd1	ENSMUSG00000079330	LEM domain containing 1 [Source:MGI Symbol;Acc:MGI:1922403]	overlapping	0	5.149040222167969	2.1769864559173584	0.18120229244232178	1.6262017488479614	1.4624286890029907	0.2869272232055664	0.18297305703163147	3.2863259315490723	4.935762882232666	2.9944944381713867	3.563897132873535
1	132192100	132192499	Lemd1	ENSMUSG00000079330	LEM domain containing 1 [Source:MGI Symbol;Acc:MGI:1922403]	overlapping	0	2.7386341094970703	1.2220743894577026	0.7661648392677307	1.867209792137146	2.135387659072876	0.8718897700309753	0.7882555723190308	3.376268148422241	4.309725761413574	2.4007508754730225	3.4637773036956787
1	132298100	132300099	Klhdc8a	ENSMUSG00000042115	kelch domain containing 8A [Source:MGI Symbol;Acc:MGI:2442630]	overlapping	0	2.8144655227661133	3.940162181854248	0.1072017103433609	1.2677477598190308	1.1130198240280151	0.7723540663719177	0.9955804944038391	3.3344478607177734	5.348679542541504	3.467864990234375	3.8953299522399902
1	132316100	132317299	Nuak2	ENSMUSG00000009772	NUAK family, SNF1-like kinase, 2 [Source:MGI Symbol;Acc:MGI:1921387]	overlapping	0	3.7688488960266113	2.524637222290039	-0.0818321	1.5452816486358643	1.9480175971984863	0.5093196630477905	0.5512163639068604	3.250737190246582	4.622513294219971	2.593395948410034	3.63651
1	132740600	132741699	Nfasc	ENSMUSG00000026442	neurofascin [Source:MGI Symbol;Acc:MGI:104753]	overlapping	0	3.2962758541107178	2.3714520931243896	-0.278229	1.5777031183242798	2.155425548553467	0.6348505616188049	0.0788457	2.8099212646484375	4.614711761474609	2.406982898712158	3.3413808345794678
1	133045900	133047799	Pik3c2b	ENSMUSG00000026447	phosphatidylinositol-4-phosphate 3-kinase catalytic subunit type 2 beta [Source:MGI Symbol;Acc:MGI:2685045]	overlapping	0	4.376064300537109	3.2852139472961426	0.39270639419555664	1.851943016052246	1.7794774770736694	0.40823355317115784	-0.561552	3.3322129249572754	4.7911505699157715	2.726290225982666	3.4170711040496826
1	133422200	133424399	Sox13	ENSMUSG00000070643	SRY (sex determining region Y)-box 13 [Source:MGI Symbol;Acc:MGI:98361]	overlapping	0	5.375394821166992	3.0737099647521973	-0.190766	1.7582755088806152	2.008939266204834	0.37181612849235535	-0.430168	3.5932974815368652	5.058515548706055	3.032817840576172	3.864942789077759
1	134233500	134236999	Adora1	ENSMUSG00000042429	adenosine A1 receptor [Source:MGI Symbol;Acc:MGI:99401]	overlapping	0	1.1319169998168945	3.6381418704986572	-0.0411901	1.0453553199768066	0.8981220126152039	1.1425373554229736	0.9743279814720154	3.3644425868988037	5.0021	3.107969284057617	3.5336501598358154
1	134645900	134648499	Gm26783	ENSMUSG00000097435	predicted gene, 26783 [Source:MGI Symbol;Acc:MGI:5477277]	overlapping	0	2.871486186981201	3.8199262619018555	0.1246187686920166	1.2198814153671265	1.3119370937347412	0.5250869989395142	0.5472474098205566	3.3360788822174072	5.01814	3.1906368732452393	3.82375
1	134708300	134710099	Syt2	ENSMUSG00000026452	synaptotagmin II [Source:MGI Symbol;Acc:MGI:99666]	overlapping	0	2.7103703022003174	3.7017648220062256	0.4035947024822235	1.6421433687210083	1.8119174242019653	0.4862360656261444	0.32882389426231384	3.376268148422241	4.976150035858154	2.8829026222229004	3.687976598739624
1	135103700	135105999	Lgr6	ENSMUSG00000042793	leucine-rich repeat-containing G protein- coupled receptor 6 [Source:MGI Symbol;Acc:MGI:2441805]	overlapping	0	3.159633159637451	2.864424467086792	0.35808005928993225	1.0661139488220215	1.2864254713058472	0.3076857924461365	0.35985079407691956	2.85271	4.599472522735596	2.50724	3.4116766452789307
1	135146000	135146599	Arl8a	ENSMUSG00000026426	ADP-ribosylation factor-like 8A [Source:MGI Symbol;Acc:MGI:1915974]	downstream	225	3.996570587158203	2.655033826828003	-1.40376	1.4197508096694946	1.9792685508728027	0.43893033266067505	0.13617883622646332	2.9381470680236816	3.9329845905303955	2.0673272609710693	2.9796156883239746
1	135582500	135585799	Nav1	ENSMUSG00000009418	neuron navigator 1 [Source:MGI Symbol;Acc:MGI:2183683]	overlapping	0	2.7169599533081055	3.566558599472046	0.13680817186832428	1.2013273239135742	1.600007176399231	0.2722804546356201	0.1670728474855423	3.048081159591675	4.9454779624938965	2.8032431602478027	3.3338472843170166
1	135817900	135820299	Lad1	ENSMUSG00000041782	ladinin [Source:MGI Symbol;Acc:MGI:109343]	overlapping	0	3.4408342838287354	2.766394853591919	-0.155833	0.9375991225242615	1.3338	-0.12811	0.3137170076370239	2.7118711471557617	4.2196502685546875	2.1513915061950684	3.154449462890625
1	135918300	135919799	Pkp1	ENSMUSG00000026413	plakophilin 1 [Source:MGI Symbol;Acc:MGI:1328359]	overlapping	0	2.44692	3.9503579139709473	-0.140726	1.5925873517990112	0.8679074645042419	0.9649991393089294	1.0068957805633545	3.4564385414123535	5.327334880828857	3.5109338760375977	3.7806344032287598
1	136006400	136007999	Igfn1	ENSMUSG00000051985	immunoglobulin-like and fibronectin type III domain containing 1 [Source:MGI Symbol;Acc:MGI:3045352]	downstream	58	2.018742084503174	1.877426266670227	-0.233835	0.86721	0.9585099816322327	0.7463588714599609	0.7211413383483887	2.758737802505493	3.6497631072998047	1.8664145469665527	2.6209912300109863
1	136049400	136051599	Ascl5	ENSMUSG00000097918	achaete-scute family bHLH transcription factor 5 [Source:MGI Symbol;Acc:MGI:2685043]	overlapping	0	0.9884230494499207	3.1095998287200928	-1.1083	0.9438310861587524	0.7437006831169128	1.023892879486084	0.9137864112854004	2.992124557495117	4.667917251586914	2.69875	3.382127285003662
1	136131400	136132399	Kif21b	ENSMUSG00000041642	kinesin family member 21B [Source:MGI Symbol;Acc:MGI:109234]	overlapping	0	4.708552837371826	3.2148427963256836	0.029199201613664627	2.056243658065796	1.8943796157836914	-0.0350009	0.21634918451309204	3.41691	5.226905822753906	2.971907615661621	3.7826647758483887
1	136259400	136261599	Gm26781	ENSMUSG00000097433	predicted gene, 26781 [Source:MGI Symbol;Acc:MGI:5477275]	overlapping	0	3.386730909347534	3.9365696907043457	0.24533262848854065	1.5936447381973267	1.3505558967590332	0.5279353857040405	0.7762829065322876	3.449331521987915	5.470571517944336	3.2837114334106445	4.171103477478027
1	138840600	138842499	Lhx9	ENSMUSG00000019230	LIM homeobox protein 9 [Source:MGI Symbol;Acc:MGI:1316721]	overlapping	0	0.7032512426376343	3.994293689727783	0.020737621933221817	0.8823167681694031	0.472423	0.7759653329849243	0.16835924983024597	2.5304391384124756	3.7738728523254395	2.815788507461548	2.9104368686676025
1	138846600	138846999	Lhx9	ENSMUSG00000019230	LIM homeobox protein 9 [Source:MGI Symbol;Acc:MGI:1316721]	overlapping	0	0.34631672501564026	4.266468524932861	-0.818798	0.13024422526359558	-0.243124	1.7894275188446045	0.9137864112854004	2.475803852081299	3.4052059650421143	2.593395948410034	2.324374198913574
1	138847300	138847599	Lhx9	ENSMUSG00000019230	LIM homeobox protein 9 [Source:MGI Symbol;Acc:MGI:1316721]	overlapping	0	1.2638546228408813	4.315183639526367	0.5962397456169128	-1.03968	1.6048729419708252	1.117002248764038	1.387717604637146	2.890841245651245	4.7879	3.593395948410034	3.820711851119995
1	138847900	138849999	Lhx9	ENSMUSG00000019230	LIM homeobox protein 9 [Source:MGI Symbol;Acc:MGI:1316721]	overlapping	0	2.227017879486084	3.438565969467163	-0.889187	0.7075531482696533	0.7705510854721069	0.010087037459015846	0.24028722941875458	3.405414342880249	4.632376670837402	2.9107367992401123	3.6065304279327393
1	144004300	144005299	Rgs2	ENSMUSG00000026360	regulator of G-protein signaling 2 [Source:MGI Symbol;Acc:MGI:1098271]	downstream	139	2.3819406032562256	1.8636205196380615	0.029199201613664627	0.3932786285877228	1.0437572002410889	0.7019647359848022	-0.408142	2.8015739917755127	3.7376139163970947	1.8959587812423706	3.220351457595825
1	146497200	146498299	Brinp3	ENSMUSG00000035131	bone morphogenetic protein/retinoic acid inducible neural specific 3 [Source:MGI Symbol;Acc:MGI:2443035]	overlapping	0	2.1967403888702393	2.113140106201172	0.18120229244232178	1.0400464534759521	1.499078392982483	-0.0570272	-0.0431449	2.9168365001678467	4.106986999511719	1.7189269065856934	3.165809154510498
1	151571000	151571999	Fam129a	ENSMUSG00000026483	family with sequence similarity 129, member A [Source:MGI Symbol;Acc:MGI:2137237]	overlapping	0	3.7015209197998047	1.9180681705474854	-0.140726	1.7469156980514526	1.7712314128875732	-0.298035	-0.600787	3.0018725395202637	4.386608600616455	2.0788228511810303	3.0738308429718018
1	152088700	152090499	1700025G04Rik	ENSMUSG00000032666	RIKEN cDNA 1700025G04 gene [Source:MGI Symbol;Acc:MGI:1916649]	overlapping	0	5.03955	2.388432741165161	0.5962397456169128	1.2082467079162598	1.631345272064209	0.23247946798801422	-0.226391	3.2569692134857178	4.560049057006836	2.423470973968506	3.396864175796509
1	152090700	152091499	1700025G04Rik	ENSMUSG00000032666	RIKEN cDNA 1700025G04 gene [Source:MGI Symbol;Acc:MGI:1916649]	downstream	575	3.2849161624908447	2.423708438873291	-0.233835	2.037134885787964	2.1073734760284424	0.9498922824859619	-0.423249	3.1538755893707275	4.508054256439209	2.2563610076904297	3.3706679344177246
1	152399900	152401299	Colgalt2	ENSMUSG00000032649	collagen beta(1-O)galactosyltransferase 2 [Source:MGI Symbol;Acc:MGI:2138232]	overlapping	0	3.6404998302459717	3.3689157962799072	-0.166721	1.0233290195465088	0.8370464444160461	0.9820727109909058	0.8613189458847046	2.9113054275512695	4.93674	2.8875789642333984	3.7704386711120605
1	152954700	152956599	Nmnat2	ENSMUSG00000042751	nicotinamide nucleotide adenylyltransferase 2 [Source:MGI Symbol;Acc:MGI:2444155]	overlapping	0	2.9185683727264404	2.8665378093719482	0.4568367302417755	1.3848170042037964	1.1982477903366089	0.9458903074264526	0.49028733372688293	3.540154218673706	5.269608974456787	3.109234094619751	3.927924156188965
1	153425100	153426799	Shcbp1l	ENSMUSG00000042708	Shc SH2-domain binding protein 1-like [Source:MGI Symbol;Acc:MGI:1919086]	overlapping	0	2.940678119659424	2.7434208393096924	-0.90626	0.9172504544258118	0.6328873634338379	0.5213924646377563	0.3911081850528717	2.481450319290161	3.597850799560547	2.1877572536468506	2.4637773036956787
1	153739700	153740199	Rgs16	ENSMUSG00000026475	regulator of G-protein signaling 16 [Source:MGI Symbol;Acc:MGI:108407]	downstream	150	1.439426064491272	1.6226122379302979	-0.555763	0.3932786285877228	1.4705718755722046	0.9649991393089294	0.17682082951068878	2.706416606903076	4.006656646728516	1.4938603639602661	3.132326602935791
1	155097700	155099499	Ier5	ENSMUSG00000056708	immediate early response 5 [Source:MGI Symbol;Acc:MGI:1337072]	overlapping	0	5.064119815826416	3.9421095848083496	0.011277293786406517	1.990066647529602	1.9861222505569458	0.5320397019386292	-0.0597414	3.618156671524048	5.4906697273254395	3.4967198371887207	4.172629356384277
1	155243700	155245399	BC034090	ENSMUSG00000033722	cDNA sequence BC034090 [Source:MGI Symbol;Acc:MGI:2672904]	overlapping	0	3.748032808303833	3.1920619010925293	0.34166696667671204	1.1582585573196411	1.4135743379592896	0.7437849044799805	0.37064412236213684	3.2093706130981445	4.824209690093994	2.815788507461548	3.6925365924835205
1	155740100	155743699	Lhx4	ENSMUSG00000026468	LIM homeobox protein 4 [Source:MGI Symbol;Acc:MGI:101776]	overlapping	0	2.85117	4.081160545349121	-0.0818321	1.4414459466934204	0.9654626846313477	0.5093196630477905	0.44430112838745117	3.4046125411987305	5.053508758544922	3.3502612113952637	3.8524742126464844
1	156203600	156205799	Fam163a	ENSMUSG00000015484	family with sequence similarity 163, member A [Source:MGI Symbol;Acc:MGI:3618859]	overlapping	0	2.5640175342559814	3.4293994903564453	-0.693267	0.9684931039810181	0.9413006901741028	1.3086223602294922	1.1173198223114014	3.075265884399414	4.939542293548584	3.2214272022247314	3.78571
1	156301800	156304199	Tdrd5	ENSMUSG00000060985	tudor domain containing 5 [Source:MGI Symbol;Acc:MGI:2684949]	overlapping	0	4.115971088409424	2.9335691928863525	-0.0114428	0.7676741480827332	1.250864863395691	0.24628525972366333	0.6018424034118652	2.7118711471557617	4.076004505157471	2.467865228652954	3.1147031784057617
1	156310300	156311599	Nphs2	ENSMUSG00000026602	nephrosis 2, podocin [Source:MGI Symbol;Acc:MGI:2157018]	overlapping	0	1.7613540887832642	2.8290631771087646	-0.711882	-0.0676951	0.6887045502662659	0.7564125657081604	1.1202372312545776	2.675828456878662	4.56201	2.922703742980957	3.1041247844696045
1	158355300	158356199	Brinp2	ENSMUSG00000004031	bone morphogenic protein/retinoic acid inducible neural-specific 2 [Source:MGI Symbol;Acc:MGI:2443333]	overlapping	0	3.3596136569976807	2.9590399265289307	-0.988723	1.130244255065918	1.4147701263427734	0.3393946588039398	0.6183305382728577	2.568913221359253	4.630640983581543	2.393097400665283	3.588956594467163
1	158362100	158363199	Astn1	ENSMUSG00000026587	astrotactin 1 [Source:MGI Symbol;Acc:MGI:1098567]	overlapping	0	2.4312055110931396	2.0406274795532227	-0.108304	1.130244255065918	0.7034367918968201	0.6348505616188049	0.32882389426231384	2.6330435276031494	4.197810649871826	1.975266695022583	2.965871810913086
1	160791900	160792799	Rabgap1l	ENSMUSG00000026721	RAB GTPase activating protein 1-like [Source:MGI Symbol;Acc:MGI:1352507]	overlapping	0	5.988034248352051	2.1396121978759766	0.4707089066505432	2.2579996585845947	2.454847574234009	-0.146032	-0.934211	2.6843903064727783	4.931888580322266	2.8608763217926025	3.581200122833252
1	162475800	162477999	Dnm3	ENSMUSG00000040265	dynamin 3 [Source:MGI Symbol;Acc:MGI:1341299]	overlapping	0	3.1815056800842285	2.789442777633667	-0.470874	0.7005599141120911	0.7437006831169128	0.19672942161560059	0.059216856956481934	2.8509485721588135	4.50263	2.479739189147949	3.217897653579712
1	163311100	163313499	Prrx1	ENSMUSG00000026586	paired related homeobox 1 [Source:MGI Symbol;Acc:MGI:97712]	overlapping	0	1.6521252393722534	3.81901	-0.155833	0.6882396936416626	0.41984111070632935	0.6405642032623291	0.7550886869430542	2.8543152809143066	4.061798095703125	3.0381808280944824	3.1366989612579346
1	163313700	163314599	Prrx1	ENSMUSG00000026586	paired related homeobox 1 [Source:MGI Symbol;Acc:MGI:97712]	overlapping	0	0.4983198046684265	3.2537829875946045	-0.666795	0.3753567337989807	0.5129504799842834	0.619503	0.32882389426231384	2.6843903064727783	3.4525880813598633	1.9259713888168335	2.982562780380249
1	165706800	165708699	Rcsd1	ENSMUSG00000040723	RCSD domain containing 1 [Source:MGI Symbol;Acc:MGI:2676394]	overlapping	0	2.683351755142212	2.6465721130371094	-2.06673	0.6896716356277466	1.2423028945922852	0.3120182156562805	0.45593586564064026	2.4502687454223633	4.117651462554932	2.5286903381347656	3.1552746295928955
1	165763800	165764799	Creg1	ENSMUSG00000040713	cellular repressor of E1A-stimulated genes 1 [Source:MGI Symbol;Acc:MGI:1344382]	overlapping	0	4.489274978637695	2.398397207260132	0.6666291356086731	1.951274037361145	2.2004828453063965	0.2869272232055664	0.5918583273887634	3.568913221359253	5.18281	2.7308995723724365	3.8008124828338623
1	166238100	166238599	Mael	ENSMUSG00000040629	maelstrom spermatogenic transposon silencer [Source:MGI Symbol;Acc:MGI:2138453]	overlapping	0	2.393622398376465	2.3331058025360107	-0.555763	1.6156710386276245	1.756875991821289	-0.619963	0.466327	2.41691	4.386608600616455	2.5444865226745605	3.023205041885376
1	166253700	166254599	Ildr2	ENSMUSG00000040612	immunoglobulin-like domain containing receptor 2 [Source:MGI Symbol;Acc:MGI:1196370]	overlapping	0	3.4179775714874268	3.758127450942993	-0.666795	0.7676741480827332	0.5129504799842834	-0.00852864	0.113095	2.890841245651245	4.582569599151611	2.5109338760375977	3.2007429599761963
1	166379200	166380499	Gm15853	ENSMUSG00000103400	predicted gene 15853 [Source:MGI Symbol;Acc:MGI:3801970]	overlapping	0	5.132376670837402	2.913952350616455	-0.711882	1.2023940086364746	1.4893957376480103	0.4609566330909729	-0.0862136	3.5123298168182373	4.950822353363037	3.102409839630127	3.872962236404419
1	166409000	166410199	Pogk	ENSMUSG00000040596	pogo transposable element with KRAB domain [Source:MGI Symbol;Acc:MGI:1918842]	overlapping	0	3.5251197814941406	3.951808452606201	-0.818798	0.8183002471923828	0.65734	0.7608584761619568	-0.00821107	3.050039768218994	4.61843	2.745399236679077	3.230799913406372
1	167000400	167002599	Gm16701	ENSMUSG00000097823	predicted gene, 16701 [Source:MGI Symbol;Acc:MGI:4439625]	overlapping	0	5.306142807006836	3.6695332527160645	-0.57779	1.3896307945251465	1.426727533340454	-0.172504	-0.223717	3.5357463359832764	5.438732624053955	3.631150960922241	3.9175500869750977
1	167687400	167690499	Lmx1a	ENSMUSG00000026686	LIM homeobox transcription factor 1 alpha [Source:MGI Symbol;Acc:MGI:1888519]	overlapping	0	2.528257131576538	3.84833	-0.249432	0.9486373662948608	0.6804240345954895	0.5806584358215332	0.6034462451934814	3.161611318588257	4.494326591491699	3.020021438598633	3.372789144515991
1	170588900	170590399	Nos1ap	ENSMUSG00000038473	nitric oxide synthase 1 (neuronal) adaptor protein [Source:MGI Symbol;Acc:MGI:1917979]	overlapping	0	4.858684062957764	3.328646183013916	0.5222392082214355	1.5452816486358643	1.5614804029464722	-0.204926	-0.490604	3.6843905448913574	5.4568610191345215	3.2410941123962402	3.8364362716674805
1	170643900	170645199	Olfml2b	ENSMUSG00000038463	olfactomedin-like 2B [Source:MGI Symbol;Acc:MGI:2443310]	overlapping	0	1.6902711391448975	1.913952112197876	-0.519237	0.9741250276565552	1.4759752750396729	0.4609566330909729	0.7158470153808594	2.7511165142059326	4.191715240478516	2.035914182662964	3.2158498764038086
1	171195600	171196199	Pcp4l1	ENSMUSG00000038370	Purkinje cell protein 4-like 1 [Source:MGI Symbol;Acc:MGI:1913675]	overlapping	0	4.73863	2.900146245956421	-0.40376	2.130244255065918	2.189835548400879	0.9243571162223816	0.6507520079612732	4.153875827789307	5.7417473793029785	3.3061139583587646	4.473237991333008
1	172340400	172340999	Kcnj10	ENSMUSG00000044708	potassium inwardly-rectifying channel, subfamily J, member 10 [Source:MGI Symbol;Acc:MGI:1194504]	downstream	211	2.9445762634277344	2.402646541595459	-0.818798	1.5452816486358643	1.4938416481018066	0.43893033266067505	0.44430112838745117	2.6843903064727783	4.132187366485596	2.178358554840088	3.4122471809387207
1	172341200	172342899	Kcnj10	ENSMUSG00000044708	potassium inwardly-rectifying channel, subfamily J, member 10 [Source:MGI Symbol;Acc:MGI:1194504]	overlapping	0	2.004808187484741	2.567570924758911	-0.736336	1.0725287199020386	0.8710471391677856	0.3149416148662567	0.9278616309165955	2.262810230255127	3.8606414794921875	2.778951644897461	3.0941710472106934
1	173365100	173368599	Cadm3	ENSMUSG00000005338	cell adhesion molecule 3 [Source:MGI Symbol;Acc:MGI:2137858]	overlapping	0	2.8317434787750244	3.060882091522217	0.3738473653793335	0.7379268407821655	0.6094456911087036	0.32756921648979187	0.608932	3.05434	4.557858943939209	2.9559662342071533	3.1950912475585938
1	174501900	174503599	Fmn2	ENSMUSG00000028354	formin 2 [Source:MGI Symbol;Acc:MGI:1859252]	overlapping	0	4.1333231925964355	2.263894557952881	-0.205821	1.867209792137146	1.8473310470581055	-0.578143	-0.436711	3.376268148422241	5.092757701873779	2.943338632583618	3.6101865768432617
1	174921400	174921899	Grem2	ENSMUSG00000050069	gremlin 2, DAN family BMP antagonist [Source:MGI Symbol;Acc:MGI:1344367]	overlapping	0	1.7969781160354614	1.6226122379302979	-0.555763	1.0307085514068604	1.2423028945922852	1.1873916387557983	-0.533673	2.890841245651245	4.3338212966918945	2.593395948410034	3.3937675952911377
1	175491400	175493099	Rgs7	ENSMUSG00000026527	regulator of G protein signaling 7 [Source:MGI Symbol;Acc:MGI:1346089]	overlapping	0	3.810882329940796	2.952234983444214	-1.90626	1.0124077796936035	0.823219	-0.298035	0.12400412559509277	2.873767852783203	4.609509468078613	2.490826368331909	3.172780990600586
1	176274300	176276099	Pld5	ENSMUSG00000055214	phospholipase D family, member 5 [Source:MGI Symbol;Acc:MGI:2442056]	overlapping	0	3.165076494216919	3.5213842391967773	-0.288283	0.8016214370727539	1.0463826656341553	0.4862360656261444	0.22498811781406403	2.9535770416259766	4.903100490570068	2.9574496746063232	3.675281524658203
1	176835000	176835999	Sdccag8	ENSMUSG00000026504	serologically defined colon cancer antigen 8 [Source:MGI Symbol;Acc:MGI:1924066]	overlapping	0	2.5162417888641357	1.9357701539993286	-0.555763	1.7152067422866821	1.4349479675292969	0.6279641389846802	0.0943587	2.8616950511932373	4.694066047668457	2.0084335803985596	3.544973373413086
1	177442500	177443899	Gm26801	ENSMUSG00000097892	predicted gene, 26801 [Source:MGI Symbol;Acc:MGI:5477295]	overlapping	0	5.887689590454102	1.9129704236984253	-0.818798	0.6448174118995667	0.985145	-0.40495	-0.524335	2.6442012786865234	4.215603828430176	2.467865228652954	2.9083409309387207
1	178527400	178531399	Kif26b	ENSMUSG00000026494	kinesin family member 26B [Source:MGI Symbol;Acc:MGI:2447076]	overlapping	0	3.1993141174316406	4.030459403991699	-0.333371	1.5896759033203125	1.4573158025741577	0.5297837853431702	-0.292664	3.613307237625122	5.517125129699707	3.680859088897705	4.3342719078063965
1	179667800	179668699	Sccpdh	ENSMUSG00000038936	saccharopine dehydrogenase (putative) [Source:MGI Symbol;Acc:MGI:1924486]	overlapping	0	5.611020088195801	2.2059547901153564	0.33320537209510803	1.990066647529602	2.541147470474243	0.11700223386287689	-0.593174	3.2318782806396484	4.7745161056518555	2.4532182216644287	3.53778
1	180481900	180483999	Stum	ENSMUSG00000053963	mechanosensory transduction mediator [Source:MGI Symbol;Acc:MGI:2138735]	overlapping	0	2.2759273052215576	3.3626973628997803	0.31244683265686035	1.0837016105651855	1.0649983882904053	1.0375678539276123	0.7566854953765869	3.1766	5.114495754241943	3.3643088340759277	3.638915777206421
1	180696300	180697599	Mixl1	ENSMUSG00000026497	Mix1 homeobox-like 1 (Xenopus laevis) [Source:MGI Symbol;Acc:MGI:1351322]	overlapping	0	4.185035705566406	3.750453472137451	-0.0598058	1.2371594905853271	1.3492181301116943	0.7019647359848022	0.672778	3.623361110687256	5.385944366455078	3.467864990234375	4.184295177459717
1	181352000	181354699	Cnih3	ENSMUSG00000026514	cornichon family AMPA receptor auxiliary protein 3 [Source:MGI Symbol;Acc:MGI:1920228]	overlapping	0	3.028834581375122	3.2059547901153564	0.6357681155204773	1.2661277055740356	1.0550998449325562	1.096824288368225	0.840723	3.3058786392211914	4.86112	3.1901838779449463	3.6421148777008057
1	182516600	182518299	Capn2	ENSMUSG00000026509	calpain 2 [Source:MGI Symbol;Acc:MGI:88264]	overlapping	0	4.048930644989014	2.812683582305908	-0.446829	1.6476434469223022	1.6512659788131714	0.4218567907810211	-0.20405	2.873767852783203	4.611684799194336	2.3639142513275146	3.5185558795928955
1	182747700	182749399	Ccdc185	ENSMUSG00000043429	coiled-coil domain containing 185 [Source:MGI Symbol;Acc:MGI:3618292]	overlapping	0	0.9776721000671387	2.2305359840393066	6.300485692918301E-4	1.1016751527786255	1.2899996042251587	-0.137571	0.5812110900878906	2.907715082168579	4.739206790924072	2.4755594730377197	3.5012519359588623
1	182763400	182765799	Susd4	ENSMUSG00000038576	sushi domain containing 4 [Source:MGI Symbol;Acc:MGI:2138351]	overlapping	0	4.034372806549072	1.5631113052368164	0.055671412497758865	1.2640999555587769	1.543472409248352	-0.0250168	-0.555699	2.6563761234283447	4.169625282287598	2.0958962440490723	3.126742362976074
1	184034800	184035199	Dusp10	ENSMUSG00000039384	dual specificity phosphatase 10 [Source:MGI Symbol;Acc:MGI:1927070]	overlapping	0	3.7613542079925537	0.9001463651657104	-1.9708	1.5452816486358643	2.5434722900390625	-1.29804	0.13617883622646332	3.092475175857544	4.2595062255859375	1.467865228652954	3.683455228805542
1	184731400	184732499	Hlx	ENSMUSG00000039377	H2.0-like homeobox [Source:MGI Symbol;Acc:MGI:96109]	overlapping	0	3.7695281505584717	4.353603839874268	0.4222103953361511	1.5452816486358643	1.4184598922729492	0.8863893151283264	0.5418176054954529	3.6486403942108154	5.467171669006348	3.8436226844787598	3.938812732696533
1	184732800	184734699	Hlx	ENSMUSG00000039377	H2.0-like homeobox [Source:MGI Symbol;Acc:MGI:96109]	downstream	181	2.0291264057159424	3.6266331672668457	-0.25937	0.6896716356277466	0.8017303347587585	1.1264625787734985	0.9263864159584045	3.215803384780884	4.50247	3.0272927284240723	3.7361066341400146
1	184810100	184811999	Marc1	ENSMUSG00000026621	mitochondrial amidoxime reducing component 1 [Source:MGI Symbol;Acc:MGI:1913362]	overlapping	0	1.9396915435791016	2.6911377906799316	-0.744797	0.8519430756568909	0.6299639940261841	0.8463546633720398	0.43844839930534363	3.128340721130371	4.535653591156006	2.847968816757202	3.2087137699127197
1	184882000	184883699	C130074G19Rik	ENSMUSG00000039349	RIKEN cDNA C130074G19 gene [Source:MGI Symbol;Acc:MGI:2444831]	overlapping	0	3.4018115997314453	2.6070992946624756	-0.321298	1.1016751527786255	1.3698530197143555	1.10636	0.6843045353889465	2.8033783435821533	4.5411505699157715	2.7153866291046143	3.5228495597839355
1	184998700	185000699	Mark1	ENSMUSG00000026620	MAP/microtubule affinity regulating kinase 1 [Source:MGI Symbol;Acc:MGI:2664902]	overlapping	0	4.659804344177246	2.7876715660095215	-0.970801	0.3108164668083191	0.9585099816322327	0.5093196630477905	0.21634918451309204	3.0798752307891846	4.489404678344727	2.4546897411346436	3.296933889389038
1	185454400	185457199	Gm2061	ENSMUSG00000097615	predicted gene 2061 [Source:MGI Symbol;Acc:MGI:3780228]	overlapping	0	2.8638923168182373	2.981534481048584	-0.304225	0.7379268407821655	1.5701075792312622	0.6225302815437317	0.4041120707988739	3.074441432952881	4.652759552001953	2.684894323348999	3.4155220985412598
1	186704100	186706199	Tgfb2	ENSMUSG00000039239	transforming growth factor, beta 2 [Source:MGI Symbol;Acc:MGI:98726]	overlapping	0	3.1037464141845703	3.096543550491333	-1.04119	1.0837016105651855	1.2714492082595825	0.11700223386287689	0.32882389426231384	3.1878230571746826	4.81261	2.570312261581421	3.6830673217773438
1	187606100	187610299	Esrrg	ENSMUSG00000026610	estrogen-related receptor gamma [Source:MGI Symbol;Acc:MGI:1347056]	overlapping	0	0.0272483	3.526029348373413	-0.353134	0.38178300857543945	0.31875500082969666	0.735912	0.28523463010787964	2.5429179668426514	3.9737179279327393	2.410531997680664	2.7878732681274414
1	187651300	187652199	Esrrg	ENSMUSG00000026610	estrogen-related receptor gamma [Source:MGI Symbol;Acc:MGI:1347056]	overlapping	0	2.206139087677002	2.7302212715148926	-0.666795	0.2822473347187042	0.6225749850273132	-0.298035	-0.0337462	2.528271198272705	4.1013264656066895	2.745399236679077	2.859705924987793
1	189342600	189344699	Kcnk2	ENSMUSG00000037624	potassium channel, subfamily K, member 2 [Source:MGI Symbol;Acc:MGI:109366]	overlapping	0	2.659055471420288	3.5190560817718506	-0.626153	0.7379268407821655	0.7975180149078369	0.735912	0.5658631324768066	3.071413278579712	4.7258477210998535	3.1474974155426025	3.170046091079712
1	189727000	189730899	Ptpn14	ENSMUSG00000026604	protein tyrosine phosphatase, non-receptor type 14 [Source:MGI Symbol;Acc:MGI:102467]	overlapping	0	4.67624	1.5095618963241577	-0.296845	1.2711067199707031	1.4069336652755737	0.031272366642951965	-0.111088	2.6410629749298096	4.082457542419434	2.1742424964904785	3.1447668075561523
1	189921200	189921599	Smyd2	ENSMUSG00000026603	SET and MYND domain containing 2 [Source:MGI Symbol;Acc:MGI:1915889]	overlapping	0	2.433779716491699	2.14807	-0.818798	1.7932093143463135	2.135387659072876	0.023892836645245552	0.7211413383483887	3.475803852081299	4.837902069091797	2.593395948410034	3.715695858001709
1	189921800	189922999	Smyd2	ENSMUSG00000026603	SET and MYND domain containing 2 [Source:MGI Symbol;Acc:MGI:1915889]	overlapping	0	4.975673198699951	1.8543425798416138	0.4035947024822235	1.3178712129592896	1.325718879699707	-0.182558	-0.448784	3.050039768218994	4.682384490966797	2.613295555114746	3.271132469177246
1	190168400	190172199	Prox1	ENSMUSG00000010175	prospero homeobox 1 [Source:MGI Symbol;Acc:MGI:97772]	overlapping	0	2.8532767295837402	3.383537769317627	0.020737621933221817	0.8823167681694031	1.1058837175369263	0.6239622235298157	0.1032642126083374	2.943037509918213	4.571094036102295	2.815788507461548	3.4527454376220703
1	190976600	190979199	Vash2	ENSMUSG00000037568	vasohibin 2 [Source:MGI Symbol;Acc:MGI:2444826]	overlapping	0	3.3646953105926514	3.3289897441864014	-0.431775	0.9741250276565552	0.8005974888801575	0.3938424587249756	0.7369086742401123	3.269353151321411	4.801397323608398	3.335899591445923	3.402630567550659
1	191096800	191100399	Batf3	ENSMUSG00000026630	basic leucine zipper transcription factor, ATF-like 3 [Source:MGI Symbol;Acc:MGI:1925491]	overlapping	0	2.8081750869750977	3.081160306930542	0.055671412497758865	0.7329087257385254	0.6225749850273132	0.7799673080444336	0.6427146792411804	3.0356128215789795	4.441850185394287	2.9312658309936523	3.16227
1	191182600	191186499	Atf3	ENSMUSG00000026628	activating transcription factor 3 [Source:MGI Symbol;Acc:MGI:109384]	overlapping	0	3.0814313888549805	3.4539477825164795	-0.0167371	1.4096266031265259	1.6130701303482056	0.504025	0.0768447	3.438328981399536	5.041073322296143	3.0584218502044678	3.8839166164398193
1	191717800	191719699	Lpgat1	ENSMUSG00000026623	lysophosphatidylglycerol acyltransferase 1 [Source:MGI Symbol;Acc:MGI:2446186]	overlapping	0	5.8120622634887695	2.8370940685272217	-0.481763	1.447101354598999	1.8452320098876953	-0.298035	-0.427251	3.215803384780884	4.988796234130859	3.14421	3.5990993976593018
1	192136400	192137999	Rcor3	ENSMUSG00000037395	REST corepressor 3 [Source:MGI Symbol;Acc:MGI:2441920]	overlapping	0	5.686908721923828	1.4547351598739624	-0.233835	1.735106348991394	1.8186521530151367	-0.838604	-1.58371	2.4018032550811768	4.355499744415283	2.13772	3.086214542388916
1	192138200	192138799	Gm10516	ENSMUSG00000097316	predicted gene 10516 [Source:MGI Symbol;Acc:MGI:3641979]	overlapping	0	6.059034824371338	2.0156235694885254	0.4035947024822235	1.8183001279830933	2.3418385982513428	0.2869272232055664	-0.448784	2.890841245651245	4.7732930183410645	2.423470973968506	3.7653136253356934
1	192190800	192191999	Kcnh1	ENSMUSG00000058248	potassium voltage-gated channel, subfamily H (eag-related), member 1 [Source:MGI Symbol;Acc:MGI:1341721]	overlapping	0	3.9043123722076416	3.5295028686523438	0.5962397456169128	1.047782063484192	0.8272654414176941	0.43893033266067505	0.387718	3.459684133529663	5.006656646728516	3.4121556282043457	3.813281536102295
1	192770500	192771799	Hhat	ENSMUSG00000037375	hedgehog acyltransferase [Source:MGI Symbol;Acc:MGI:2444681]	overlapping	0	3.313579797744751	2.5920238494873047	-1.51924	1.054295301437378	1.1268256902694702	-0.0915844	0.2430940419435501	2.9345626831054688	4.306216716766357	2.5368125438690186	3.085265874862671
1	192833600	192835899	A730013G03Rik	ENSMUSG00000047384	RIKEN cDNA A730013G03 gene [Source:MGI Symbol;Acc:MGI:2445118]	overlapping	0	0.924293	2.8883371353149414	-0.435469	0.7496402263641357	1.3122655153274536	0.4638049900531769	0.0340807	3.1006336212158203	4.564482688903809	2.279287338256836	3.2020628452301025
1	192853200	192856199	Sertad4	ENSMUSG00000016262	SERTA domain containing 4 [Source:MGI Symbol;Acc:MGI:2443496]	overlapping	0	4.492899417877197	3.250643730163574	0.132293	0.6383911371231079	0.9117617011070251	-0.204926	0.5093961358070374	2.9004271030426025	4.64596	2.978059768676758	3.3478782176971436
1	194619000	194621699	Plxna2	ENSMUSG00000026640	plexin A2 [Source:MGI Symbol;Acc:MGI:107684]	overlapping	0	3.3987841606140137	2.711312770843506	-0.486222	1.130244255065918	1.6458446979522705	0.19500474631786346	-0.197245	3.0331943035125732	4.649874210357666	2.5754740238189697	3.565561056137085
1	194938500	194939799	Cd34	ENSMUSG00000016494	CD34 antigen [Source:MGI Symbol;Acc:MGI:88329]	overlapping	0	1.568709135055542	2.070071220397949	0.28811749815940857	1.0927695035934448	0.8842554092407227	0.7564125657081604	0.32882389426231384	3.190401554107666	3.912874698638916	2.2387311458587646	3.050685405731201
2	3118400	3119299	Fam171a1	ENSMUSG00000050530	family with sequence similarity 171, member A1 [Source:MGI Symbol;Acc:MGI:2442917]	overlapping	0	5.723286151885986	1.7746154069900513	0.18120229244232178	2.233337640762329	1.772817611694336	-0.46796	-0.841101	2.9535770416259766	5.049725532531738	3.0673270225524902	3.6861698627471924
2	3418500	3418799	Meig1	ENSMUSG00000026650	meiosis expressed gene 1 [Source:MGI Symbol;Acc:MGI:1202878]	overlapping	0	2.69995	2.6371119022369385	1.1812022924423218	1.130244255065918	0.8499854803085327	1.117002248764038	1.4443011283874512	3.568913221359253	4.284190654754639	2.3303616046905518	3.525705099105835
2	3713500	3714799	Fam107b	ENSMUSG00000026655	family with sequence similarity 107, member B [Source:MGI Symbol;Acc:MGI:1913790]	overlapping	0	4.80743	2.0823495388031006	0.28811749815940857	1.7028229236602783	1.4624286890029907	0.7019647359848022	0.3832716643810272	3.2083237171173096	4.716269016265869	2.3079936504364014	3.7938594818115234
2	4400900	4401699	Frmd4a	ENSMUSG00000026657	FERM domain containing 4A [Source:MGI Symbol;Acc:MGI:1919850]	overlapping	0	4.73863	3.3677518367767334	0.18120229244232178	1.245721459388733	1.8099874258041382	-0.976107	0.0837114	3.426894187927246	5.191081523895264	3.0958964824676514	3.960683822631836
2	4401900	4402699	Frmd4a	ENSMUSG00000026657	FERM domain containing 4A [Source:MGI Symbol;Acc:MGI:1919850]	overlapping	0	1.6193351745605469	2.944540500640869	0.18120229244232178	0.7152066826820374	1.0199105739593506	0.1613963544368744	0.6863759160041809	2.8543152809143066	3.6286134719848633	1.8664145469665527	3.0923666954040527
2	4716500	4719399	Bend7	ENSMUSG00000048186	BEN domain containing 7 [Source:MGI Symbol;Acc:MGI:2443100]	overlapping	0	4.892767906188965	2.8462963104248047	-0.354851	0.5699437856674194	1.0768128633499146	-0.249126	0.10019954293966293	2.95886	4.344391345977783	2.7503654956817627	3.2080557346343994
2	5063000	5063999	Optn	ENSMUSG00000026672	optineurin [Source:MGI Symbol;Acc:MGI:1918898]	overlapping	0	4.349318981170654	2.600586175918579	0.31870582699775696	1.6156710386276245	2.067216157913208	0.2869272232055664	0.621606	3.8015739917755127	5.215603828430176	2.990286111831665	3.965384006500244
2	5712500	5714799	Camk1d	ENSMUSG00000039145	calcium/calmodulin-dependent protein kinase ID [Source:MGI Symbol;Acc:MGI:2442190]	overlapping	0	4.829314231872559	2.490326404571533	0.35808005928993225	1.5763087272644043	1.8539005517959595	0.34832778573036194	0.1090427115559578	3.122166872024536	4.5799	2.5616872310638428	3.3033127784729004
2	6128800	6130099	Proser2	ENSMUSG00000045319	proline and serine rich 2 [Source:MGI Symbol;Acc:MGI:2442238]	overlapping	0	4.220785617828369	3.2657957077026367	0.28811749815940857	1.867209792137146	2.1095478534698486	0.00152502	-0.0496877	2.799210786819458	4.579558372497559	2.8471527099609375	3.7961809635162354
2	6871100	6872899	Celf2	ENSMUSG00000002107	CUGBP, Elav-like family member 2 [Source:MGI Symbol;Acc:MGI:1338822]	overlapping	0	5.270029067993164	2.2848100662231445	0.4035947024822235	0.46281954646110535	1.2308073043823242	-0.767521	-0.349248	3.1538755893707275	4.47759	2.4967198371887207	3.3565375804901123
2	9876200	9879599	Gata3	ENSMUSG00000015619	GATA binding protein 3 [Source:MGI Symbol;Acc:MGI:95663]	overlapping	0	2.645434856414795	3.234748363494873	-0.382699	0.5022130012512207	1.236228346824646	0.34242236614227295	0.17209839820861816	3.088780641555786	4.336278915405273	2.9321978092193604	3.437863349914551
2	9880900	9881899	Gata3	ENSMUSG00000015619	GATA binding protein 3 [Source:MGI Symbol;Acc:MGI:95663]	overlapping	0	2.24678	4.057998180389404	0.31870582699775696	1.177549958229065	1.0902998447418213	1.1349241733551025	0.466327	3.104966163635254	4.937578201293945	3.3869452476501465	3.7704386711120605
2	9889000	9890599	Gata3	ENSMUSG00000015619	GATA binding protein 3 [Source:MGI Symbol;Acc:MGI:95663]	overlapping	0	1.6920915842056274	3.4079408645629883	-0.0114428	0.674565	1.0643045902252197	0.7894275188446045	0.7717674374580383	3.198269844055176	4.505570411682129	2.652289867401123	3.6379146575927734
2	10369500	10370199	Gm13261	ENSMUSG00000086748	predicted gene 13261 [Source:MGI Symbol;Acc:MGI:3650831]	overlapping	0	1.0414620637893677	3.3022446632385254	-0.0411901	0.19735842943191528	0.5817893743515015	0.4795723259449005	0.7309224009513855	2.8490209579467773	3.459991931915283	1.6605101823806763	2.843123197555542
2	10370400	10372199	Gm13261	ENSMUSG00000086748	predicted gene 13261 [Source:MGI Symbol;Acc:MGI:3650831]	overlapping	0	2.652125120162964	3.315183639526367	0.011277293786406517	0.9900665283203125	1.1838862895965576	0.5764338374137878	-0.140661	3.16717	4.286764621734619	2.1960606575012207	3.6081671714782715
2	11172100	11172799	Prkcq	ENSMUSG00000026778	protein kinase C, theta [Source:MGI Symbol;Acc:MGI:97601]	overlapping	0	2.2019267082214355	2.414719581604004	-0.0411901	1.9473801851272583	1.5344836711883545	0.89461	0.1064314991235733	3.253411293029785	4.381663799285889	2.288541555404663	3.0809202194213867
2	11552900	11554499	Pfkfb3	ENSMUSG00000026773	6-phosphofructo-2-kinase/fructose-2,6- biphosphatase 3 [Source:MGI Symbol;Acc:MGI:2181202]	overlapping	0	3.0281407833099365	3.3758797645568848	-0.233835	1.4994779825210571	1.974106788635254	0.5093196630477905	0.16171392798423767	3.044646739959717	4.931546211242676	2.7499005794525146	3.7295775413513184
2	11705100	11706699	Il15ra	ENSMUSG00000023206	interleukin 15 receptor, alpha chain [Source:MGI Symbol;Acc:MGI:104644]	overlapping	0	2.529538631439209	3.2084853649139404	-0.49687	1.245721459388733	1.149193525314331	0.7019647359848022	0.7038633227348328	3.092475175857544	4.865929126739502	2.9391708374023438	3.7550086975097656
2	12300500	12301899	Itga8	ENSMUSG00000026768	integrin alpha 8 [Source:MGI Symbol;Acc:MGI:109442]	overlapping	0	3.2160942554473877	2.32161	-0.166721	0.9473801851272583	1.2275059223175049	0.7019647359848022	0.2493894398212433	3.1878230571746826	4.466817855834961	2.309602975845337	3.53778
2	13009200	13012999	C1ql3	ENSMUSG00000049630	C1q-like 3 [Source:MGI Symbol;Acc:MGI:2387350]	overlapping	0	2.1354784965515137	3.493	-0.543163	0.8972670435905457	0.7492628693580627	0.6438617706298828	0.4472185969352722	2.883228063583374	4.552300453186035	2.9601783752441406	3.294351816177368
2	13574400	13575199	Vim	ENSMUSG00000026728	vimentin [Source:MGI Symbol;Acc:MGI:98932]	overlapping	0	4.597404479980469	2.4700019359588623	-0.818798	1.9028337001800537	2.1628684997558594	-0.49068	-0.583713	2.269352912902832	4.59162	1.8664145469665527	3.3086071014404297
2	13792400	13793899	St8sia6	ENSMUSG00000003418	ST8 alpha-N-acetyl-neuraminide alpha-2,8- sialyltransferase 6 [Source:MGI Symbol;Acc:MGI:2386797]	overlapping	0	3.0687828063964844	3.604280710220337	-1.14073	1.2822473049163818	1.2145578861236572	0.25450578331947327	0.00689582	3.2767324447631836	4.925736427307129	3.2204842567443848	3.81675
2	14603600	14605499	Cacnb2	ENSMUSG00000057914	calcium channel, voltage-dependent, beta 2 subunit [Source:MGI Symbol;Acc:MGI:894644]	overlapping	0	3.2138662338256836	3.3104302883148193	-0.25937	1.1799973249435425	1.1295349597930908	0.20892474055290222	0.4028245210647583	3.3870747089385986	4.789432048797607	2.9304308891296387	3.6544227600097656
2	17728900	17731699	Nebl	ENSMUSG00000053702	nebulette [Source:MGI Symbol;Acc:MGI:1921353]	overlapping	0	2.9398412704467773	2.7438430786132812	-0.166721	1.2297799587249756	1.3280328512191772	0.6494973301887512	0.750288	3.0283448696136475	4.597850799560547	2.7556674480438232	3.5065271854400635
2	18025600	18027099	A930004D18Rik	ENSMUSG00000054057	RIKEN cDNA A930004D18 gene [Source:MGI Symbol;Acc:MGI:1925190]	overlapping	0	1.4090524911880493	3.096543550491333	-0.266257	1.223353624343872	1.5504251718521118	0.6024290919303894	-0.0862136	2.592759847640991	4.3387908935546875	2.1676321029663086	3.383100748062134
2	18046300	18048999	Skida1	ENSMUSG00000054074	SKI/DACH domain containing 1 [Source:MGI Symbol;Acc:MGI:1919918]	overlapping	0	2.602656364440918	3.9233360290527344	-0.40376	1.0757964849472046	1.1063252687454224	0.5320397019386292	0.41942647099494934	3.06195	4.489801406860352	2.7292795181274414	3.2667062282562256
2	18675700	18676699	Commd3	ENSMUSG00000051154	COMM domain containing 3 [Source:MGI Symbol;Acc:MGI:88218]	overlapping	0	4.315943241119385	3.417421817779541	-0.818798	0.5452817678451538	0.8134596347808838	0.6279641389846802	0.32882389426231384	3.104966163635254	4.152651309967041	2.3303616046905518	3.233771800994873
2	18677100	18678799	Bmi1	ENSMUSG00000026739	Bmi1 polycomb ring finger oncogene [Source:MGI Symbol;Acc:MGI:88174]	overlapping	0	4.901507377624512	3.5371973514556885	-0.205821	0.779747	0.9173407554626465	-0.385498	-0.173676	3.066412925720215	4.726548671722412	2.976253032684326	3.4548163414001465
2	18698500	18700099	Spag6	ENSMUSG00000037708	sperm associated antigen 6 [Source:MGI Symbol;Acc:MGI:3040687]	overlapping	0	0.7155504822731018	3.885988235473633	-0.0114428	1.0047134160995483	0.7925000190734863	1.0942821502685547	0.883413	2.797731876373291	4.488901615142822	2.5630223751068115	3.2158498764038086
2	18996700	18998199	Pip4k2a	ENSMUSG00000026737	phosphatidylinositol-5-phosphate 4-kinase, type II, alpha [Source:MGI Symbol;Acc:MGI:1298206]	overlapping	0	5.054135799407959	2.813434600830078	0.5962397456169128	1.8478446006774902	2.082646369934082	-0.204926	-0.877627	3.7913055419921875	5.4361419677734375	3.1349658966064453	4.194655418395996
2	19443900	19447199	Ptf1aos	ENSMUSG00000085388	pancreas specific transcription factor 1a, opposite strand [Source:MGI Symbol;Acc:MGI:3651438]	overlapping	0	1.6298494338989258	3.8795065879821777	-0.615264	0.8046683669090271	0.6851746439933777	0.30142679810523987	0.3929542601108551	3.1611435413360596	4.771289348602295	2.941319227218628	3.4990084171295166
2	21367600	21369399	Gm13327	ENSMUSG00000085680	predicted gene 13327 [Source:MGI Symbol;Acc:MGI:3651762]	overlapping	0	1.8105977773666382	2.895128011703491	-0.666795	0.7329087257385254	0.9374483823776245	0.8174419403076172	0.4068264067173004	3.113233804702759	4.946070194244385	3.22221	3.3745999336242676
2	22227300	22227799	Myo3a	ENSMUSG00000025716	myosin IIIA [Source:MGI Symbol;Acc:MGI:2183924]	overlapping	0	1.7248282432556152	1.0376498699188232	0.444237	0.923793	1.4349479675292969	1.38004	0.0943587	2.3344478607177734	3.531683921813965	1.7739683389663696	2.4330804347991943
2	22620800	22624399	Gad2	ENSMUSG00000026787	glutamic acid decarboxylase 2 [Source:MGI Symbol;Acc:MGI:95634]	overlapping	0	0.9401573538780212	3.73865	0.18120229244232178	0.914515	0.9088792204856873	0.5544075965881348	0.19232192635536194	2.866593837738037	4.549727439880371	2.7150254249572754	3.3243744373321533
2	22773900	22774999	Apbb1ip	ENSMUSG00000026786	amyloid beta (A4) precursor protein-binding, family B, member 1 interacting protein [Source:MGI Symbol;Acc:MGI:1861354]	overlapping	0	0.9457787871360779	2.3355324268341064	0.0436988	0.5452817678451538	0.9297126531600952	1.049888014793396	0.4239811301231384	2.6330435276031494	4.05193	2.1928579807281494	3.082847833633423
2	24473300	24476299	Pax8	ENSMUSG00000026976	paired box 8 [Source:MGI Symbol;Acc:MGI:97492]	overlapping	0	0.9940149784088135	3.1904726028442383	-0.0818321	0.8083161115646362	1.0826462507247925	0.4955138862133026	0.45535629987716675	2.87148	4.278512001037598	2.5278077125549316	3.3340985774993896
2	24762100	24764399	Cacna1b	ENSMUSG00000004113	calcium channel, voltage-dependent, N type, alpha 1B subunit [Source:MGI Symbol;Acc:MGI:88296]	overlapping	0	4.298488140106201	3.0312204360961914	-0.172435	0.9043628573417664	1.4888149499893188	0.26586562395095825	-0.00491348	3.302738904953003	4.992330074310303	2.8942625522613525	3.5549254417419434
2	25241200	25243599	Cysrt1	ENSMUSG00000036731	cysteine rich tail 1 [Source:MGI Symbol;Acc:MGI:1915109]	overlapping	0	2.9772918224334717	2.6815059185028076	0.4035947024822235	1.5896759033203125	1.8099874258041382	0.1613963544368744	-0.373496	2.765310525894165	4.686776161193848	2.164937973022461	3.1327245235443115
2	25288300	25292999	Tmem210	ENSMUSG00000026963	transmembrane protein 210 [Source:MGI Symbol;Acc:MGI:1925467]	overlapping	0	1.2511595487594604	3.9078	0.27046963572502136	1.1404399871826172	1.2510465383529663	1.0053569078445435	0.6259840726852417	3.238326072692871	5.086902618408203	3.2120680809020996	3.454864263534546
2	25318100	25319499	Grin1	ENSMUSG00000026959	glutamate receptor, ionotropic, NMDA1 (zeta 1) [Source:MGI Symbol;Acc:MGI:95819]	overlapping	0	2.531428098678589	2.931995391845703	0.280738	1.465847134590149	1.5464563369750977	0.7019647359848022	0.4041120707988739	2.8276474475860596	4.467790603637695	2.486480712890625	2.9083409309387207
2	25372500	25373399	Sapcd2	ENSMUSG00000026955	suppressor APC domain containing 2 [Source:MGI Symbol;Acc:MGI:1919330]	overlapping	0	5.670914173126221	2.6250391006469727	1.0112773180007935	2.584810256958008	2.930359125137329	-0.660605	-0.140661	3.329725503921509	5.486570835113525	2.988255739212036	4.084843635559082
2	25395900	25397899	Entpd2	ENSMUSG00000015085	ectonucleoside triphosphate diphosphohydrolase 2 [Source:MGI Symbol;Acc:MGI:1096863]	overlapping	0	2.6243014335632324	3.503030776977539	-0.053263	1.1540910005569458	1.4259028434753418	1.3342329263687134	1.3556239604949951	3.2127692699432373	4.89722	3.2410941123962402	3.723644495010376
2	25428700	25430199	Abca2	ENSMUSG00000026944	ATP-binding cassette, sub-family A (ABC1), member 2 [Source:MGI Symbol;Acc:MGI:99606]	overlapping	0	4.619335174560547	2.2316603660583496	-0.140726	1.4457460641860962	1.6778044700622559	-0.117463	0.17682082951068878	2.3899428844451904	4.422630310058594	2.3109962940216064	3.080448627471924
2	25877100	25878899	Kcnt1	ENSMUSG00000058740	potassium channel, subfamily T, member 1 [Source:MGI Symbol;Acc:MGI:1924627]	overlapping	0	2.6575183868408203	2.7855	-0.666795	1.1567164659500122	1.1230039596557617	-0.146032	0.4808269739151001	3.113233804702759	4.667977333068848	2.745399236679077	3.345132827758789
2	26090700	26092999	Nacc2	ENSMUSG00000026932	nucleus accumbens associated 2, BEN and BTB (POZ) domain containing [Source:MGI Symbol;Acc:MGI:1915241]	overlapping	0	2.1446828842163086	2.57626	-0.254897	1.288506269454956	1.3952018022537231	0.5707201957702637	0.5057016611099243	3.0565783977508545	4.341721534729004	2.496098756790161	3.229506492614746
2	26120800	26123399	Nacc2	ENSMUSG00000026932	nucleus accumbens associated 2, BEN and BTB (POZ) domain containing [Source:MGI Symbol;Acc:MGI:1915241]	overlapping	0	4.380586624145508	3.3289897441864014	-0.197309	1.166770100593567	1.4827011823654175	0.5561138391494751	0.5472474098205566	3.277864456176758	4.931973457336426	2.987473726272583	3.6186978816986084
2	26204800	26207299	Lhx3	ENSMUSG00000026934	LIM homeobox protein 3 [Source:MGI Symbol;Acc:MGI:102673]	overlapping	0	0.4925374686717987	3.571439504623413	-0.214726	0.4249874949455261	0.3760542869567871	0.8129960298538208	1.1607011556625366	2.7705471515655518	4.463974475860596	3.259395122528076	2.9006686210632324
2	26501800	26503799	Notch1	ENSMUSG00000026923	notch 1 [Source:MGI Symbol;Acc:MGI:97363]	overlapping	0	5.037478446960449	1.9269464015960693	0.1072017103433609	2.267747640609741	2.509624719619751	0.18739156424999237	-1.40814	3.2127692699432373	4.550441741943359	2.3869452476501465	3.4732377529144287
2	27141100	27142799	Fam163b	ENSMUSG00000009216	family with sequence similarity 163, member B [Source:MGI Symbol;Acc:MGI:1926106]	overlapping	0	2.415358304977417	2.6581735610961914	-0.0989056	1.364709496498108	1.2423028945922852	0.5686982274055481	0.4701797664165497	2.8390023708343506	4.342404842376709	2.3639142513275146	3.059124231338501
2	27675600	27679399	Rxra	ENSMUSG00000015846	retinoid X receptor alpha [Source:MGI Symbol;Acc:MGI:98214]	overlapping	0	4.168062686920166	3.0573604106903076	-0.25937	1.1677188873291016	1.311141848564148	-0.153645	-0.260892	2.8048014640808105	4.466357231140137	2.5678608417510986	3.1846680641174316
2	27886400	27887899	2810430I11Rik	ENSMUSG00000085766	RIKEN cDNA 2810430I11 gene [Source:MGI Symbol;Acc:MGI:3590515]	overlapping	0	4.92324	2.89412	-0.0252486	1.7044802904129028	1.6260894536972046	0.5499616265296936	0.3526706397533417	3.52	5.218841552734375	3.0084335803985596	3.6796464920043945
2	28446000	28448499	Ppp1r26	ENSMUSG00000035829	protein phosphatase 1, regulatory subunit 26 [Source:MGI Symbol;Acc:MGI:2685193]	overlapping	0	4.473949909210205	2.9322471618652344	-0.462654	1.1108789443969727	1.0102603435516357	0.012304862961173058	0.024817727506160736	2.7324118614196777	4.234285831451416	2.353261947631836	2.9317431449890137
2	29054100	29055099	Cfap77	ENSMUSG00000079502	cilia and flagella associated protein 77 [Source:MGI Symbol;Acc:MGI:2685669]	overlapping	0	4.108311176300049	1.4608612060546875	0.444237	2.0813345909118652	2.2319610118865967	0.0804764	-0.905641	3.376268148422241	5.002904415130615	2.467865228652954	3.688337564468384
2	29249700	29254299	Ntng2	ENSMUSG00000035513	netrin G2 [Source:MGI Symbol;Acc:MGI:2159341]	overlapping	0	2.123488664627075	4.277451038360596	0.015192342922091484	1.0770021677017212	1.0458123683929443	0.34832778573036194	0.4563136696815491	3.4589791297912598	4.9954118728637695	3.3145945072174072	3.787025213241577
2	29750800	29752199	Gm13420	ENSMUSG00000079497	predicted gene 13420 [Source:MGI Symbol;Acc:MGI:3649917]	overlapping	0	1.7994893789291382	2.5357348918914795	0.280738	1.9078518152236938	1.4477719068527222	0.7019647359848022	-0.0190994	3.376268148422241	4.657029151916504	2.350825786590576	3.27268
2	29844500	29846899	Urm1	ENSMUSG00000069020	ubiquitin related modifier 1 [Source:MGI Symbol;Acc:MGI:1915455]	overlapping	0	1.1071289777755737	2.9038984775543213	-0.40376	0.9603192210197449	1.039810061454773	0.43893033266067505	0.7211413383483887	3.2413384914398193	4.446653842926025	2.7897932529449463	3.046628952026367
2	30414800	30415499	Crat	ENSMUSG00000026853	carnitine acetyltransferase [Source:MGI Symbol;Acc:MGI:109501]	overlapping	0	4.615777492523193	2.046987771987915	-0.304225	2.0598549842834473	2.6610159873962402	0.3540414273738861	-0.308606	2.2851202487945557	4.350367546081543	2.0084335803985596	3.241384983062744
2	30472300	30474099	Ier5l	ENSMUSG00000089762	immediate early response 5-like [Source:MGI Symbol;Acc:MGI:1919750]	overlapping	0	5.896350860595703	3.126826286315918	0.818632	1.9299455881118774	2.225024938583374	-0.56107	-0.934211	3.376268148422241	5.442234992980957	3.1694252490997314	3.952815532684326
2	30800100	30802399	1700001O22Rik	ENSMUSG00000044320	RIKEN cDNA 1700001O22 gene [Source:MGI Symbol;Acc:MGI:1923631]	overlapping	0	2.737637996673584	2.9040613174438477	0.35808005928993225	0.8030795454978943	0.9448090195655823	1.011292815208435	0.34442076086997986	2.759596824645996	4.461860656738281	2.3675146102905273	3.200082540512085
2	30844000	30846299	Prrx2	ENSMUSG00000039476	paired related homeobox 2 [Source:MGI Symbol;Acc:MGI:98218]	overlapping	0	3.454538106918335	3.310274839401245	0.0499578	1.211544394493103	1.1875104904174805	0.8222589492797852	0.8164891600608826	3.122166872024536	4.840189456939697	3.0847842693328857	3.59767
2	31243500	31247399	Ncs1	ENSMUSG00000062661	neuronal calcium sensor 1 [Source:MGI Symbol;Acc:MGI:109166]	overlapping	0	3.416999340057373	3.5141007900238037	0.1052534356713295	1.054295301437378	1.0861836671829224	0.4165625274181366	0.5591215491294861	2.8609397411346436	4.419891357421875	2.6238982677459717	3.00726
2	31313200	31315399	Hmcn2	ENSMUSG00000055632	hemicentin 2 [Source:MGI Symbol;Acc:MGI:2677838]	overlapping	0	0.8410813808441162	3.509493112564087	-0.278229	0.7582754492759705	0.6759560704231262	1.1494237184524536	1.1547945737838745	3.2075135707855225	4.710890769958496	2.861884832382202	3.150881052017212
2	31844000	31847599	Fibcd1	ENSMUSG00000026841	fibrinogen C domain containing 1 [Source:MGI Symbol;Acc:MGI:2138953]	overlapping	0	2.0549535751342773	3.7976555824279785	0.0987401	0.8016214370727539	0.5688037276268005	1.055601716041565	1.0043890476226807	3.120087146759033	4.905614376068115	3.4083642959594727	3.4991955757141113
2	31886800	31888999	Gm13441	ENSMUSG00000086356	predicted gene 13441 [Source:MGI Symbol;Acc:MGI:3649406]	overlapping	0	0.2326599359512329	2.435068130493164	-0.818798	0.29530346393585205	0.3330683708190918	0.9704535603523254	0.9568551182746887	2.601334571838379	3.908884048461914	2.636464834213257	2.6081671714782715
2	32082000	32084799	Fam78a	ENSMUSG00000050592	family with sequence similarity 78, member A [Source:MGI Symbol;Acc:MGI:2443569]	overlapping	0	4.311551570892334	3.966235399246216	-0.304225	1.7932093143463135	1.8707671165466309	0.4491986930370331	0.39183369278907776	3.8595902919769287	5.861588478088379	3.877035617828369	4.471889972686768
2	32350800	32353299	Dnm1	ENSMUSG00000026825	dynamin 1 [Source:MGI Symbol;Acc:MGI:107384]	overlapping	0	3.1426374912261963	2.935770273208618	-0.214726	1.424987554550171	1.6737347841262817	0.18739156424999237	0.17682082951068878	3.300096273422241	4.738968372344971	2.6865053176879883	3.3728935718536377
2	32587500	32587899	St6galnac4	ENSMUSG00000079442	ST6 (alpha-N-acetyl-neuraminyl-2,3-beta- galactosyl-1,3)-N-acetylgalactosaminide alpha-2,6- sialyltransferase 4 [Source:MGI Symbol;Acc:MGI:1341894]	overlapping	0	2.5162417888641357	1.9001463651657104	0.18120229244232178	2.1891379356384277	2.604872941970825	0.5093196630477905	-0.0862136	2.7388381958007812	4.572760105133057	2.467865228652954	3.345132827758789
2	32740700	32743399	Sh2d3c	ENSMUSG00000059013	SH2 domain containing 3C [Source:MGI Symbol;Acc:MGI:1351631]	overlapping	0	3.3640189170837402	2.641113758087158	-0.114254	1.3295531272888184	1.4938416481018066	0.3393946588039398	0.6719685196876526	3.345407247543335	5.06547	3.26477	3.5135304927825928
2	32845900	32847099	Stxbp1	ENSMUSG00000026797	syntaxin binding protein 1 [Source:MGI Symbol;Acc:MGI:107363]	overlapping	0	5.0452141761779785	2.402646541595459	0.5031303763389587	1.9603192806243896	2.365685224533081	0.2869272232055664	-0.0466852	3.4917452335357666	5.128604888916016	3.0958964824676514	3.749828577041626
2	33638000	33643199	Lmx1b	ENSMUSG00000038765	LIM homeobox transcription factor 1 beta [Source:MGI Symbol;Acc:MGI:1100513]	overlapping	0	1.7820136547088623	4.6222968101501465	0.43495887517929077	1.1577249765396118	1.0382890701293945	0.6453812122344971	0.4612742066383362	3.130568265914917	4.799318790435791	3.319221019744873	3.5147056579589844
2	33886200	33886799	Mvb12b	ENSMUSG00000038740	multivesicular body subunit 12B [Source:MGI Symbol;Acc:MGI:1919793]	overlapping	0	1.3858450651168823	2.3151838779449463	-0.40376	0.9603192210197449	1.958509922027588	0.43893033266067505	-0.256139	2.2318782806396484	3.765932321548462	1.510933756828308	2.728919506072998
2	33887000	33888299	Mvb12b	ENSMUSG00000038740	multivesicular body subunit 12B [Source:MGI Symbol;Acc:MGI:1919793]	overlapping	0	4.710170745849609	2.5747461318969727	-0.0598058	1.7274850606918335	1.8430328369140625	0.24945253133773804	-0.464725	2.190401554107666	4.287357807159424	2.0628812313079834	3.111599922180176
2	34370300	34372299	Pbx3	ENSMUSG00000038718	pre B cell leukemia homeobox 3 [Source:MGI Symbol;Acc:MGI:97496]	overlapping	0	5.717294692993164	2.940162181854248	0.5031303763389587	1.5271344184875488	1.8134595155715942	0.18739156424999237	-0.0862136	3.376268148422241	4.9113	2.8664145469665527	3.8290867805480957
2	35256100	35258199	Gsn	ENSMUSG00000026879	gelsolin [Source:MGI Symbol;Acc:MGI:95851]	overlapping	0	1.8119803667068481	2.384345769882202	0.1108129695057869	0.8808847069740295	1.0760536193847656	1.1425373554229736	0.7309224009513855	2.731184482574463	4.249927520751953	2.692931652069092	3.2747435569763184
2	35282200	35283399	Gsn	ENSMUSG00000026879	gelsolin [Source:MGI Symbol;Acc:MGI:95851]	overlapping	0	1.9178587198257446	2.0566506385803223	-1.8188	1.6607588529586792	1.3094171285629272	0.5764338374137878	0.35857126116752625	2.866593837738037	4.47571	2.5109338760375977	3.395758867263794
2	35581300	35583399	Dab2ip	ENSMUSG00000026883	disabled 2 interacting protein [Source:MGI Symbol;Acc:MGI:1916851]	overlapping	0	3.573607921600342	3.262716293334961	0.5962397456169128	1.3027113676071167	1.581789493560791	0.5575748682022095	-0.18085	3.264058828353882	4.905973434448242	2.7246406078338623	3.692354917526245
2	35978500	35980099	Ttll11	ENSMUSG00000026885	tubulin tyrosine ligase-like family, member 11 [Source:MGI Symbol;Acc:MGI:1921660]	overlapping	0	5.432895183563232	2.688048839569092	-0.118358	1.0998705625534058	1.353811264038086	0.2869272232055664	0.16171392798423767	3.499650478363037	5.126810550689697	3.030801296234131	3.6711771488189697
2	36101400	36106699	Lhx6	ENSMUSG00000026890	LIM homeobox protein 6 [Source:MGI Symbol;Acc:MGI:1306803]	overlapping	0	0.8278495669364929	4.045670032501221	-0.417435	0.6502512693405151	0.47521188855171204	0.8809348344802856	0.8103567957878113	2.9124550819396973	4.233234405517578	3.0050270557403564	3.158585548400879
2	36230100	36231299	Ptgs1	ENSMUSG00000047250	prostaglandin-endoperoxide synthase 1 [Source:MGI Symbol;Acc:MGI:97797]	overlapping	0	1.7155505418777466	1.505008339881897	-0.233835	1.0047134160995483	1.1898354291915894	0.36492976546287537	0.7211413383483887	2.816840648651123	4.42286	2.593395948410034	2.966277599334717
2	38338200	38341099	Lhx2	ENSMUSG00000000247	LIM homeobox protein 2 [Source:MGI Symbol;Acc:MGI:96785]	overlapping	0	1.4883358478546143	4.369718074798584	0.1305762231349945	0.7747635841369629	0.4224570691585541	0.910073	0.7837258577346802	2.95886	4.313386917114258	3.2165415287017822	2.9540586471557617
2	38347300	38353099	Lhx2	ENSMUSG00000000247	LIM homeobox protein 2 [Source:MGI Symbol;Acc:MGI:96785]	overlapping	0	1.678160309791565	4.279375076293945	-0.153217	0.7641163468360901	0.8248944878578186	0.993731	0.6606674790382385	2.9963343143463135	4.443892955780029	3.033095598220825	3.2819390296936035
2	38709200	38712899	Nr5a1	ENSMUSG00000026751	nuclear receptor subfamily 5, group A, member 1 [Source:MGI Symbol;Acc:MGI:1346833]	overlapping	0	1.5908199548721313	4.436367034912109	0.2936770021915436	0.8115617632865906	0.5292753577232361	0.6010358333587646	0.5705816745758057	3.038939952850342	4.816396713256836	3.4319753646850586	3.367243528366089
2	42652300	42653499	Lrp1b	ENSMUSG00000049252	low density lipoprotein-related protein 1B (deleted in tumors) [Source:MGI Symbol;Acc:MGI:2151136]	overlapping	0	1.730980634689331	3.070071220397949	-1.40376	0.5452817678451538	0.6828755140304565	0.7019647359848022	0.44430112838745117	2.8419315814971924	4.238387107849121	2.423470973968506	3.031766891479492
2	45108600	45108999	Zeb2	ENSMUSG00000026872	zinc finger E-box binding homeobox 2 [Source:MGI Symbol;Acc:MGI:1344407]	overlapping	0	2.0467565059661865	4.157534122467041	-0.233835	1.352636694908142	0.9585099816322327	0.7019647359848022	0.7211413383483887	2.890841245651245	4.622513294219971	3.2563610076904297	3.6252408027648926
2	45109200	45110699	Zeb2	ENSMUSG00000026872	zinc finger E-box binding homeobox 2 [Source:MGI Symbol;Acc:MGI:1344407]	overlapping	0	4.60935	3.8198041915893555	0.0816666	1.161953091621399	1.0826462507247925	-0.0350009	-0.448784	3.5075125694274902	5.171158790588379	3.271468162536621	3.69482
2	45115500	45117399	Zeb2	ENSMUSG00000026872	zinc finger E-box binding homeobox 2 [Source:MGI Symbol;Acc:MGI:1344407]	overlapping	0	2.5795159339904785	1.9001463651657104	-0.744797	0.6896716356277466	0.5445724725723267	0.20892474055290222	-0.191183	2.6063878536224365	3.7195584774017334	1.88979	2.7427093982696533
2	48814200	48815599	Acvr2a	ENSMUSG00000052155	activin receptor IIA [Source:MGI Symbol;Acc:MGI:102806]	overlapping	0	5.410353660583496	1.0927914381027222	-1.04119	1.3228893280029297	1.5224108695983887	-0.1985	-1.2306	2.715754747390747	3.9741744995117188	2.0590596199035645	3.066706657409668
2	49619300	49621199	Kif5c	ENSMUSG00000026764	kinesin family member 5C [Source:MGI Symbol;Acc:MGI:1098269]	overlapping	0	4.950138092041016	2.0784835815429688	-0.159835	0.8823167681694031	1.6546260118484497	0.26139214634895325	0.011633739806711674	3.6247665882110596	5.1290202140808105	3.118058204650879	3.8642547130584717
2	49786300	49788399	Lypd6b	ENSMUSG00000026765	LY6/PLAUR domain containing 6B [Source:MGI Symbol;Acc:MGI:1919147]	overlapping	0	3.558861494064331	3.2526628971099854	-0.626153	1.0109453201293945	0.8881206512451172	0.89461	0.2763564884662628	2.8490209579467773	4.52871	2.660510301589966	3.230799913406372
2	50066400	50066999	Lypd6	ENSMUSG00000050447	LY6/PLAUR domain containing 6 [Source:MGI Symbol;Acc:MGI:2443848]	overlapping	0	5.882023811340332	1.8697726726531982	-0.0818321	1.6607588529586792	1.9374483823776245	0.7019647359848022	-0.671176	3.376268148422241	5.548297882080078	3.1513915061950684	4.077970504760742
2	50067300	50067699	Lypd6	ENSMUSG00000050447	LY6/PLAUR domain containing 6 [Source:MGI Symbol;Acc:MGI:2443848]	overlapping	0	0.34631672501564026	3.0899710655212402	-0.818798	-0.13279	0.9585099816322327	1.2869272232055664	0.5767514109611511	2.6563761234283447	3.0159943103790283	2.178358554840088	2.78571
2	51934600	51935599	Rbm43	ENSMUSG00000036249	RNA binding motif protein 43 [Source:MGI Symbol;Acc:MGI:1918934]	overlapping	0	2.472849130630493	1.385573148727417	-0.140726	0.8083161115646362	0.8679074645042419	0.3800366520881653	0.3992132246494293	2.4564385414123535	3.8794214725494385	2.0084335803985596	2.707702875137329
2	52674500	52676699	Cacnb4	ENSMUSG00000017412	calcium channel, voltage-dependent, beta 4 subunit [Source:MGI Symbol;Acc:MGI:103301]	overlapping	0	4.2282185554504395	3.8877978324890137	-0.956301	1.1082179546356201	1.251640796661377	0.10051412135362625	-0.0220832	3.7168118953704834	4.97087	3.3499019145965576	3.90617
2	52676900	52677099	Cacnb4	ENSMUSG00000017412	calcium channel, voltage-dependent, beta 4 subunit [Source:MGI Symbol;Acc:MGI:103301]	downstream	69	0.7613542079925537	4.292463779449463	-0.818798	1.352636694908142	1.6048729419708252	1.023892879486084	1.3288239240646362	2.7388381958007812	4.302112579345703	2.593395948410034	3.3243744373321533
2	52857800	52859899	Fmnl2	ENSMUSG00000036053	formin-like 2 [Source:MGI Symbol;Acc:MGI:1918659]	overlapping	0	5.743533134460449	1.7557563781738281	-0.40376	1.4748923778533936	1.700842022895813	-0.10539	-0.18085	3.3161470890045166	5.038859844207764	3.0084335803985596	3.5950217247009277
2	54084500	54085499	Rprm	ENSMUSG00000075334	reprimo, TP53 dependent G2 arrest mediator candidate [Source:MGI Symbol;Acc:MGI:1915124]	overlapping	0	3.0614778995513916	2.633500576019287	0.18120229244232178	1.5087558031082153	1.2627670764923096	0.8394683003425598	-0.0389079	3.1296281814575195	4.804882049560547	2.895958662033081	3.552133083343506
2	54435500	54438099	Galnt13	ENSMUSG00000060988	UDP-N-acetyl-alpha-D- galactosamine:polypeptide N- acetylgalactosaminyltransferase 13 [Source:MGI Symbol;Acc:MGI:2139447]	overlapping	0	3.7717208862304688	2.9377987384796143	-0.197309	0.7990383505821228	0.9243327975273132	0.4277897775173187	-0.181791	2.763291120529175	4.566418647766113	2.7173845767974854	3.4312894344329834
2	55435300	55438099	Gm26794	ENSMUSG00000097837	predicted gene, 26794 [Source:MGI Symbol;Acc:MGI:5477288]	overlapping	0	3.9568140506744385	2.287548303604126	-0.818798	1.1129661798477173	1.1744874715805054	0.38646289706230164	-0.0522663	3.0189459323883057	4.453133583068848	2.4202470779418945	3.271132469177246
2	57114100	57114399	Nr4a2	ENSMUSG00000026826	nuclear receptor subfamily 4, group A, member 2 [Source:MGI Symbol;Acc:MGI:1352456]	overlapping	0	4.083282470703125	3.944540500640869	-1.55576	1.4197508096694946	1.8041818141937256	0.7019647359848022	0.9137864112854004	2.983950614929199	5.428703308105469	3.0084335803985596	4.531754016876221
2	57114600	57116199	Nr4a2	ENSMUSG00000026826	nuclear receptor subfamily 4, group A, member 2 [Source:MGI Symbol;Acc:MGI:1352456]	overlapping	0	4.7571210861206055	3.641613245010376	0.2686651349067688	1.5896759033203125	1.7203501462936401	0.5093196630477905	-0.0273199	3.7488224506378174	5.653881549835205	3.600890636444092	4.365596771240234
2	58356800	58358499	Acvr1c	ENSMUSG00000026834	activin A receptor, type IC [Source:MGI Symbol;Acc:MGI:2661081]	overlapping	0	3.027038097381592	3.3595778942108154	-0.321298	1.1016751527786255	0.4972322881221771	0.3149416148662567	0.0742511	3.139662027359009	4.698849201202393	2.8867549896240234	3.325603723526001
2	60283700	60285499	Cd302	ENSMUSG00000060703	CD302 antigen [Source:MGI Symbol;Acc:MGI:1913455]	overlapping	0	1.7103701829910278	2.423708438873291	-0.988723	0.86721	0.9088792204856873	1.117002248764038	0.5851636528968811	2.4650774002075195	3.7272918224334717	1.6964894533157349	2.725404977798462
2	60962200	60963599	Rbms1	ENSMUSG00000026970	RNA binding motif, single stranded interacting protein 1 [Source:MGI Symbol;Acc:MGI:1861774]	overlapping	0	5.49413	0.707501	-0.818798	1.4928141832351685	1.8272655010223389	-0.298035	-1.1566	2.6442012786865234	4.6058244705200195	2.2454726696014404	3.3655970096588135
2	61805000	61806199	Tbr1	ENSMUSG00000035033	T-box brain gene 1 [Source:MGI Symbol;Acc:MGI:107404]	overlapping	0	0.8768314719200134	3.8850395679473877	-0.596405	0.8183002471923828	0.7807227969169617	-0.182558	0.7882555723190308	2.6278069019317627	4.215603828430176	2.613295555114746	3.086214542388916
2	62645600	62646499	Ifih1	ENSMUSG00000026896	interferon induced with helicase C domain 1 [Source:MGI Symbol;Acc:MGI:1918836]	overlapping	0	1.6788920164108276	1.9001463651657104	0.18120229244232178	0.8989186882972717	0.9088792204856873	0.7799673080444336	0.113095	2.6843903064727783	4.141697406768799	2.423470973968506	2.8532795906066895
2	63183900	63184399	Kcnh7	ENSMUSG00000059742	potassium voltage-gated channel, subfamily H (eag-related), member 7 [Source:MGI Symbol;Acc:MGI:2159566]	overlapping	0	2.8656909465789795	3.0376498699188232	-0.140726	1.130244255065918	0.9710009098052979	0.7019647359848022	-0.533673	2.8319475650787354	4.218841552734375	2.3869452476501465	3.2068047523498535
2	64097700	64098899	Fign	ENSMUSG00000075324	fidgetin [Source:MGI Symbol;Acc:MGI:1890647]	overlapping	0	5.364980697631836	1.1480737924575806	-0.0818321	1.0047134160995483	1.35778	-0.298035	-0.501251	3.113233804702759	4.46552	2.178358554840088	3.3347909450531006
2	65021800	65023199	Grb14	ENSMUSG00000026888	growth factor receptor bound protein 14 [Source:MGI Symbol;Acc:MGI:1355324]	overlapping	0	4.067741394042969	2.552222967147827	-0.0411901	0.9858543276786804	1.4730831384658813	0.418172	-0.193129	2.951382875442505	4.652759552001953	2.8875789642333984	3.5933704376220703
2	65237600	65239599	Cobll1	ENSMUSG00000034903	Cobl-like 1 [Source:MGI Symbol;Acc:MGI:2442894]	overlapping	0	5.162233829498291	3.181844472885132	-0.053263	1.0813345909118652	1.4617481231689453	0.5093196630477905	-0.211744	3.201181411743164	4.960006237030029	2.9153239727020264	3.626936912536621
2	66123700	66125799	Galnt3	ENSMUSG00000026994	UDP-N-acetyl-alpha-D- galactosamine:polypeptide N- acetylgalactosaminyltransferase 3 [Source:MGI Symbol;Acc:MGI:894695]	overlapping	0	5.140526294708252	3.06242	-0.304225	1.3228893280029297	1.2617990970611572	0.3540414273738861	-0.256139	3.3364672660827637	5.0592193603515625	2.8735039234161377	3.917609930038452
2	68470600	68472499	Stk39	ENSMUSG00000027030	serine/threonine kinase 39 [Source:MGI Symbol;Acc:MGI:1858416]	overlapping	0	5.300512790679932	3.152064561843872	0.32559219002723694	0.9412103891372681	1.45381	-0.224035	-0.831641	3.439926862716675	5.121298789978027	3.219937562942505	3.9104368686676025
2	68861500	68863199	Cers6	ENSMUSG00000027035	ceramide synthase 6 [Source:MGI Symbol;Acc:MGI:2442564]	overlapping	0	4.907511234283447	1.4851088523864746	0.26366445422172546	1.7976689338684082	2.161266326904297	0.5213924646377563	0.0742511	3.0813632011413574	4.721185684204102	2.621410369873047	3.759564161300659
2	69585100	69586799	Lrp2	ENSMUSG00000027070	low density lipoprotein receptor-related protein 2 [Source:MGI Symbol;Acc:MGI:95794]	overlapping	0	5.410293102264404	1.5808677673339844	0.4860568940639496	1.7432211637496948	2.0056965351104736	-0.06357	-1.00375	3.036039352416992	5.152253150939941	2.8278613090515137	3.737565755844116
2	69822000	69823599	Klhl23	ENSMUSG00000042155	kelch-like 23 [Source:MGI Symbol;Acc:MGI:2683536]	overlapping	0	5.199106216430664	2.536770820617676	-0.648873	1.0688437223434448	1.3053127527236938	-0.597596	0.056744370609521866	3.01186	4.482179641723633	2.6377902030944824	3.4732377529144287
2	69823800	69824299	Klhl23	ENSMUSG00000042155	kelch-like 23 [Source:MGI Symbol;Acc:MGI:2683536]	overlapping	0	-0.238646	3.0376498699188232	-0.555763	0.6827852725982666	0.43494799733161926	1.4674993753433228	1.364447832107544	2.2469851970672607	1.860885500907898	2.0788228511810303	2.385774850845337
2	70509200	70509999	Gad1os	ENSMUSG00000087264	glutamate decarboxylase 1, opposite strand [Source:MGI Symbol;Acc:MGI:1916236]	overlapping	0	3.906012535095215	1.7581273317337036	0.3511272966861725	1.3001692295074463	1.4793421030044556	-0.298035	-0.0273199	2.890841245651245	4.514657020568848	2.5630223751068115	3.5196304321289062
2	70561300	70564599	Gad1os	ENSMUSG00000087264	glutamate decarboxylase 1, opposite strand [Source:MGI Symbol;Acc:MGI:1916236]	overlapping	0	2.605703353881836	4.060323238372803	-0.541264	1.2423546314239502	1.462016224861145	1.049888014793396	-0.10086	3.478715419769287	5.016558647155762	3.0567965507507324	3.9154484272003174
2	71117400	71118699	Cybrd1	ENSMUSG00000027015	cytochrome b reductase 1 [Source:MGI Symbol;Acc:MGI:2654575]	overlapping	0	3.4096426963806152	3.384582042694092	-0.0598058	1.6262017488479614	1.8943796157836914	1.2494524717330933	0.694473	3.468386173248291	5.125566482543945	2.9079067707061768	3.9768896102905273
2	71528100	71531499	Dlx1as	ENSMUSG00000084946	distal-less homeobox 1, antisense [Source:MGI Symbol;Acc:MGI:1195983]	overlapping	0	3.123040199279785	4.000035285949707	0.4512914717197418	1.3033089637756348	1.2782225608825684	0.6145018935203552	0.3498855233192444	3.4414522647857666	5.057016849517822	3.075788736343384	3.958902359008789
2	71543900	71547099	Dlx2	ENSMUSG00000023391	distal-less homeobox 2 [Source:MGI Symbol;Acc:MGI:94902]	overlapping	0	2.8567512035369873	4.2773566246032715	0.6730554103851318	1.5339664220809937	1.3833152055740356	0.5599457621574402	0.3732180595397949	3.4515562057495117	5.039936542510986	3.2178869247436523	3.750152826309204
2	71980200	71982199	Rapgef4	ENSMUSG00000049044	Rap guanine nucleotide exchange factor (GEF) 4 [Source:MGI Symbol;Acc:MGI:1917723]	overlapping	0	2.9551260471343994	3.1056954860687256	-0.555763	0.3932786285877228	0.7568761110305786	0.5499616265296936	0.7211413383483887	2.8319475650787354	4.49676	3.0440573692321777	3.1418492794036865
2	72285100	72285599	Map3k20	ENSMUSG00000004085	mitogen-activated protein kinase kinase kinase 20 [Source:MGI Symbol;Acc:MGI:2443258]	downstream	38	3.8488168716430664	2.0376498699188232	-1.14073	0.6827852725982666	1.5724514722824097	0.18739156424999237	-0.292664	2.3344478607177734	3.670607566833496	1.6865054368972778	3.2514736652374268
2	72285800	72286699	Map3k20	ENSMUSG00000004085	mitogen-activated protein kinase kinase kinase 20 [Source:MGI Symbol;Acc:MGI:2443258]	overlapping	0	5.89293	2.2059547901153564	-0.988723	1.0192128419876099	1.6225749254226685	0.23247946798801422	-0.197245	2.890841245651245	4.542924880981445	2.362070322036743	3.3033127784729004
2	73269700	73274999	Sp9	ENSMUSG00000068859	trans-acting transcription factor 9 [Source:MGI Symbol;Acc:MGI:3574660]	overlapping	0	1.5764656066894531	4.280097007751465	-0.337265	0.8173612952232361	0.723836	0.6882897615432739	0.32882389426231384	3.055311679840088	4.600898265838623	2.8654754161834717	3.347464084625244
2	73385500	73386399	Gpr155	ENSMUSG00000041762	G protein-coupled receptor 155 [Source:MGI Symbol;Acc:MGI:1915776]	overlapping	0	3.715550661087036	2.2693800926208496	0.18120229244232178	1.375356674194336	1.5504251718521118	0.43893033266067505	0.5851636528968811	3.421356201171875	5.144538879394531	2.947033166885376	3.6606345176696777
2	73528000	73530299	Wipf1	ENSMUSG00000075284	WAS/WASL interacting protein family, member 1 [Source:MGI Symbol;Acc:MGI:2178801]	overlapping	0	4.598639488220215	2.398952007293701	0.0499578	1.4974533319473267	1.6992887258529663	0.34832778573036194	0.1090427115559578	2.786818265914917	4.435476779937744	2.6943249702453613	3.473647356033325
2	74667100	74669399	Hoxd13	ENSMUSG00000001819	homeobox D13 [Source:MGI Symbol;Acc:MGI:96205]	overlapping	0	3.141674041748047	4.007761478424072	0.0499578	0.879701	0.9337538480758667	0.6378344297409058	0.1090427115559578	3.122166872024536	4.716651916503906	2.85119	3.4654269218444824
2	74673300	74675799	Hoxd12	ENSMUSG00000001823	homeobox D12 [Source:MGI Symbol;Acc:MGI:96204]	overlapping	0	-0.154582	3.8819990158081055	-0.462654	0.3276902735233307	-0.208908	0.8909986019134521	0.9978506565093994	2.4642157554626465	3.779008388519287	3.18476	2.602660655975342
2	74678500	74681699	Hoxd11	ENSMUSG00000042499	homeobox D11 [Source:MGI Symbol;Acc:MGI:96203]	overlapping	0	-0.538206	4.1456990242004395	-0.0114428	0.653806	0.5010371804237366	0.9498922824859619	0.6863759160041809	2.511427640914917	3.8293206691741943	3.019660711288452	2.938657283782959
2	74682000	74683299	Hoxd11	ENSMUSG00000042499	homeobox D11 [Source:MGI Symbol;Acc:MGI:96203]	overlapping	0	2.906404733657837	4.740803241729736	1.0657250881195068	1.2371594905853271	1.1268256902694702	-0.19112	-0.786653	3.438328981399536	5.364173412322998	3.3740828037261963	3.605522632598877
2	74691000	74693599	Gm28309	ENSMUSG00000099521	predicted gene 28309 [Source:MGI Symbol;Acc:MGI:5579015]	overlapping	0	0.8290987610816956	4.1683735847473145	-0.12692	0.9109312295913696	0.7457355260848999	0.9322624206542969	0.6836666464805603	2.726454496383667	4.210607051849365	3.1153488159179688	3.250119924545288
2	74697500	74699599	Gm28793	ENSMUSG00000100209	predicted gene 28793 [Source:MGI Symbol;Acc:MGI:5579499]	overlapping	0	2.588205337524414	4.624172687530518	0.24831648170948029	0.8534040451049805	0.9006115794181824	0.735912	0.1064314991235733	2.996774673461914	4.501737594604492	2.9911556243896484	3.243492603302002
2	74703700	74706899	Hoxd3os1	ENSMUSG00000052371	homeobox D3, opposite strand 1 [Source:MGI Symbol;Acc:MGI:1923875]	overlapping	0	3.487572193145752	4.142129421234131	-0.0114428	0.1599915623664856	0.5948193073272705	0.2869272232055664	0.14900287985801697	2.969792604446411	4.439008712768555	3.030801296234131	3.159829616546631
2	74711700	74713499	Hoxd3os1	ENSMUSG00000052371	homeobox D3, opposite strand 1 [Source:MGI Symbol;Acc:MGI:1923875]	overlapping	0	2.385845184326172	3.3776798248291016	0.011277293786406517	0.3753567337989807	0.6744139194488525	0.9583045244216919	0.42568543553352356	2.983950614929199	4.20203	2.6458635330200195	3.0655155181884766
2	74725500	74728999	Hoxd3	ENSMUSG00000079277	homeobox D3 [Source:MGI Symbol;Acc:MGI:96207]	overlapping	0	1.1078046560287476	3.340718984603882	-0.0411901	0.7558487057685852	0.6807044148445129	0.8206092119216919	0.6752743124961853	2.907235622406006	4.274590015411377	2.8621439933776855	3.033473014831543
2	74761300	74764899	Haglr	ENSMUSG00000075277	Hoxd antisense growth associated long non- coding RNA [Source:MGI Symbol;Acc:MGI:3026978]	overlapping	0	3.1149909496307373	3.4851086139678955	-0.344867	0.6791374683380127	0.8723532557487488	0.8539677858352661	0.8171103596687317	3.120087146759033	4.6504292488098145	2.844133138656616	3.530747652053833
2	76405300	76407799	Osbpl6	ENSMUSG00000042359	oxysterol binding protein-like 6 [Source:MGI Symbol;Acc:MGI:2139014]	overlapping	0	4.600306034088135	3.5230765342712402	-1.00322	1.5013383626937866	1.6239818334579468	1.0123049020767212	0.1927623748779297	3.6998441219329834	5.350747108459473	3.2100675106048584	4.174692630767822
2	76646900	76647999	Prkra	ENSMUSG00000002731	protein kinase, interferon inducible double stranded RNA dependent activator [Source:MGI Symbol;Acc:MGI:1344375]	overlapping	0	4.866072177886963	1.85011	0.6286612749099731	1.867209792137146	2.0735483169555664	0.4904606342315674	0.11731981486082077	3.3574092388153076	4.791202545166016	2.8344039916992188	3.4740946292877197
2	77279700	77280699	Sestd1	ENSMUSG00000042272	SEC14 and spectrin domains 1 [Source:MGI Symbol;Acc:MGI:1916262]	overlapping	0	6.0402679443359375	2.086012840270996	0.5597139000892639	1.177549958229065	1.6828755140304565	-0.298035	0.0943587	3.41691	4.682384490966797	2.5444865226745605	3.3201866149902344
2	77815700	77818199	Zfp385b	ENSMUSG00000027016	zinc finger protein 385B [Source:MGI Symbol;Acc:MGI:2444734]	overlapping	0	3.2390315532684326	3.7198145389556885	-0.140726	0.18682776391506195	-0.0190836	0.4504259526729584	-0.0862136	2.879253387451172	4.306076526641846	2.7992055416107178	2.9919538497924805
2	79255300	79256999	Itga4	ENSMUSG00000027009	integrin alpha 4 [Source:MGI Symbol;Acc:MGI:96603]	overlapping	0	1.6625760793685913	2.4273934364318848	-0.446829	0.8153708577156067	0.8393383026123047	0.6588960289955139	0.2413610816001892	3.066412925720215	4.370940208435059	2.428765296936035	3.3329579830169678
2	79455600	79456799	Cerkl	ENSMUSG00000075256	ceramide kinase-like [Source:MGI Symbol;Acc:MGI:3037816]	overlapping	0	2.1305880546569824	1.7581273317337036	-0.818798	-0.13279	1.0788041353225708	0.023892836645245552	-0.126856	2.3415026664733887	3.022186517715454	1.2814520597457886	2.438242197036743
2	80445900	80448499	Frzb	ENSMUSG00000027004	frizzled-related protein [Source:MGI Symbol;Acc:MGI:892032]	overlapping	0	2.0998334884643555	3.519378662109375	0.4807625710964203	0.932305	1.4893957376480103	0.6739503741264343	0.2133466899394989	3.260791063308716	4.9266510009765625	3.1659748554229736	3.7597739696502686
2	82052400	82054899	Zfp804a	ENSMUSG00000070866	zinc finger protein 804A [Source:MGI Symbol;Acc:MGI:2442949]	overlapping	0	3.233842134475708	3.4211971759796143	-0.555763	0.4249874949455261	0.23403529822826385	0.2675619125366211	0.12791122496128082	2.652977466583252	4.211057662963867	2.807520866394043	2.9835047721862793
2	83812500	83813199	Fam171b	ENSMUSG00000048388	family with sequence similarity 171, member B [Source:MGI Symbol;Acc:MGI:2444579]	overlapping	0	4.497031211853027	2.4851088523864746	0.5437723994255066	2.2297797203063965	1.8174175024032593	0.7019647359848022	0.1064314991235733	2.9710116386413574	5.202810764312744	2.7556674480438232	4.023204803466797
2	84798500	84798999	Ube2l6	ENSMUSG00000027078	ubiquitin-conjugating enzyme E2L 6 [Source:MGI Symbol;Acc:MGI:1914500]	overlapping	0	3.639098644256592	1.6226122379302979	-2.14073	2.471281051635742	2.1130199432373047	-1.035	-0.823179	3.104966163635254	4.901757717132568	2.145936965942383	3.7765650749206543
2	84799300	84799899	Ube2l6	ENSMUSG00000027078	ubiquitin-conjugating enzyme E2L 6 [Source:MGI Symbol;Acc:MGI:1914500]	overlapping	0	0.568709	2.222074508666992	-2.40376	0.419751	1.2423028945922852	0.7019647359848022	-0.256139	2.5075128078460693	3.1091036796569824	1.671398639678955	2.2007429599761963
2	84839400	84842399	Slc43a1	ENSMUSG00000027075	solute carrier family 43, member 1 [Source:MGI Symbol;Acc:MGI:1931352]	overlapping	0	3.422419548034668	2.8819990158081055	-1.02525	1.557254433631897	1.7712314128875732	0.8394683003425598	0.7617833018302917	3.403489589691162	5.024963855743408	2.9217216968536377	3.8393654823303223
2	84884600	84888499	Rtn4rl2	ENSMUSG00000050896	reticulon 4 receptor-like 2 [Source:MGI Symbol;Acc:MGI:2669796]	overlapping	0	3.5038578510284424	3.8107314109802246	-0.1042	1.166770100593567	1.2890971899032593	0.5864875316619873	0.2133466899394989	3.402452230453491	4.94632	3.2505083084106445	3.8313145637512207
2	84937000	84937399	Slc43a3	ENSMUSG00000027074	solute carrier family 43, member 3 [Source:MGI Symbol;Acc:MGI:1931054]	overlapping	0	1.7613540887832642	2.1095998287200928	-1.8188	0.3526366353034973	1.4349479675292969	0.023892836645245552	0.029263632372021675	2.376268148422241	3.4472291469573975	2.593395948410034	2.345132827758789
2	90579100	90581099	Ptprj	ENSMUSG00000025314	protein tyrosine phosphatase, receptor type, J [Source:MGI Symbol;Acc:MGI:104574]	overlapping	0	5.299736976623535	3.1631805896759033	0.444237	1.8380635976791382	1.926801085472107	0.13492415845394135	0.029263632372021675	3.5507657527923584	5.3743181228637695	3.170321226119995	4.05505
2	91182000	91182299	Madd	ENSMUSG00000040687	MAP-kinase activating death domain [Source:MGI Symbol;Acc:MGI:2444672]	overlapping	0	3.715550661087036	1.9590399265289307	0.5962397456169128	1.5452816486358643	1.8499855995178223	0.7019647359848022	0.32882389426231384	3.5075125694274902	4.472320079803467	3.230825901031494	2.6532552242279053
2	91254500	91256499	Gm17281	ENSMUSG00000097317	predicted gene, 17281 [Source:MGI Symbol;Acc:MGI:4936915]	overlapping	0	1.5374581813812256	3.2541751861572266	0.5031303763389587	0.7779424786567688	1.4076406955718994	0.424431	0.5460546612739563	2.919410228729248	4.171994209289551	2.344716787338257	3.249272584915161
2	91457200	91459499	Lrp4	ENSMUSG00000027253	low density lipoprotein receptor-related protein 4 [Source:MGI Symbol;Acc:MGI:2442252]	overlapping	0	4.522037982940674	2.1045048236846924	-0.0944321	1.9642343521118164	2.2014048099517822	-0.121157	-0.466818	3.045351028442383	4.704650402069092	2.593395948410034	3.6724274158477783
2	91921400	91924099	null			Not found	0	3.498319625854492	3.3473825454711914	0.5962397456169128	1.7092574834823608	1.7353429794311523	0.4706391990184784	0.049669843167066574	3.6782119274139404	5.132505416870117	2.947033166885376	3.8349149227142334
2	92400400	92401299	Mapk8ip1	ENSMUSG00000027223	mitogen-activated protein kinase 8 interacting protein 1 [Source:MGI Symbol;Acc:MGI:1309464]	overlapping	0	5.0405778884887695	2.524637222290039	0.5962397456169128	1.4197508096694946	1.2650229930877686	-0.882998	0.016879908740520477	2.6843903064727783	4.5124592781066895	2.9677913188934326	3.133387565612793
2	92458000	92461099	Slc35c1	ENSMUSG00000049922	solute carrier family 35, member C1 [Source:MGI Symbol;Acc:MGI:2443301]	overlapping	0	3.1492323875427246	2.0492377281188965	-0.129138	1.3459728956222534	1.6656270027160645	0.0331707	-0.0404099	3.207174062728882	4.866491317749023	2.569936990737915	3.3883581161499023
2	92598900	92599399	Chst1	ENSMUSG00000027221	carbohydrate (keratan sulfate Gal-6) sulfotransferase 1 [Source:MGI Symbol;Acc:MGI:1924219]	downstream	308	0.6873536705970764	3.436199188232422	-0.555763	-0.191684	0.8134596347808838	2.023892879486084	0.6507520079612732	2.2469851970672607	4.006656646728516	1.6865054368972778	2.8246591091156006
2	92599600	92601299	Chst1	ENSMUSG00000027221	carbohydrate (keratan sulfate Gal-6) sulfotransferase 1 [Source:MGI Symbol;Acc:MGI:1924219]	overlapping	0	3.321349859237671	3.823910713195801	0.34166696667671204	1.3885562419891357	1.2054661512374878	0.8239552974700928	0.7332141399383545	3.262810230255127	5.29987	3.5575952529907227	3.8494863510131836
2	92914800	92916299	Syt13	ENSMUSG00000027220	synaptotagmin XIII [Source:MGI Symbol;Acc:MGI:1933945]	overlapping	0	1.3622581958770752	2.3941352367401123	0.0816666	0.923793	0.7948439717292786	0.6530551314353943	0.20329304039478302	2.3058786392211914	4.245549201965332	2.230825901031494	2.8285956382751465
2	93333700	93334999	Tspan18	ENSMUSG00000027217	tetraspanin 18 [Source:MGI Symbol;Acc:MGI:1917186]	overlapping	0	4.325356960296631	3.3289897441864014	0.18120229244232178	1.5997294187545776	2.1182126998901367	0.7019647359848022	-0.0140638	3.5123298168182373	5.412839412689209	3.3079936504364014	4.357760429382324
2	93461500	93462399	Cd82	ENSMUSG00000027215	CD82 antigen [Source:MGI Symbol;Acc:MGI:104651]	overlapping	0	2.034372568130493	2.8697726726531982	-0.988723	1.4197508096694946	1.3311121463775635	0.5320397019386292	0.8868193626403809	2.756540060043335	4.352942943572998	2.5389482975006104	3.322049140930176
2	93641400	93643799	Alx4	ENSMUSG00000040310	aristaless-like homeobox 4 [Source:MGI Symbol;Acc:MGI:108359]	overlapping	0	1.4337795972824097	4.157534122467041	-0.818798	0.8910565376281738	0.2593764364719391	0.36492976546287537	0.589351	2.7913055419921875	4.322952747344971	2.8829026222229004	3.012430191040039
2	93954900	93958699	Gm13889	ENSMUSG00000087006	predicted gene 13889 [Source:MGI Symbol;Acc:MGI:3652053]	overlapping	0	2.504948377609253	4.0626702308654785	0.18120229244232178	1.1553351879119873	0.7794774770736694	0.7578179836273193	0.6882266998291016	3.160189390182495	4.936439514160156	3.25236	3.5927178859710693
2	94240200	94241899	Mir670hg	ENSMUSG00000075020	MIR670 host gene (non-protein coding) [Source:MGI Symbol;Acc:MGI:3041234]	overlapping	0	2.7291736602783203	4.18989	-0.0989056	1.4120151996612549	0.9913413524627686	1.10636	0.5989130735397339	3.690903902053833	5.001135349273682	3.520883560180664	3.783022880554199
2	97466500	97467399	Lrrc4c	ENSMUSG00000050587	leucine rich repeat containing 4C [Source:MGI Symbol;Acc:MGI:2442636]	overlapping	0	3.042640447616577	2.330134153366089	0.33320537209510803	0.9603192210197449	1.5504251718521118	0.23247946798801422	0.113095	2.8252530097961426	4.677162170410156	3.105294942855835	3.6825497150421143
2	97467600	97467899	Lrrc4c	ENSMUSG00000050587	leucine rich repeat containing 4C [Source:MGI Symbol;Acc:MGI:2442636]	overlapping	0	2.263854503631592	3.292463779449463	1.1812022924423218	-1.03968	0.019910497590899467	0.7019647359848022	0.8313242197036743	2.568913221359253	3.440309524536133	2.230825901031494	2.820711851119995
2	101796200	101796599	Prr5l	ENSMUSG00000032841	proline rich 5 like [Source:MGI Symbol;Acc:MGI:1919696]	overlapping	0	2.9708075523376465	2.1855485439300537	0.18120229244232178	1.7152067422866821	1.6828755140304565	0.8718897700309753	0.5767514109611511	2.890841245651245	4.544	2.4007508754730225	3.444668769836426
2	101796800	101797999	Prr5l	ENSMUSG00000032841	proline rich 5 like [Source:MGI Symbol;Acc:MGI:1919696]	overlapping	0	4.417182922363281	2.3151838779449463	0.2966794967651367	1.7152067422866821	2.0398099422454834	0.023892836645245552	-0.732577	3.287731409072876	4.805959224700928	2.613295555114746	3.8008124828338623
2	102185400	102186299	Ldlrad3	ENSMUSG00000048058	low density lipoprotein receptor class A domain containing 3 [Source:MGI Symbol;Acc:MGI:2138856]	overlapping	0	5.859386444091797	1.5631113052368164	0.5962397456169128	1.504639744758606	2.503427743911743	-1.14603	-0.448784	2.8252530097961426	4.412295341491699	2.123910665512085	3.3080196380615234
2	102449900	102452099	Fjx1	ENSMUSG00000075012	four jointed box 1 (Drosophila) [Source:MGI Symbol;Acc:MGI:1341907]	overlapping	0	5.29486	2.6403870582580566	0.18120229244232178	1.786289930343628	1.3330683708190918	0.049888044595718384	-0.297718	3.131849527359009	5.102611064910889	2.9498815536499023	3.732266426086426
2	102549600	102549999	Pamr1	ENSMUSG00000027188	peptidase domain containing associated with muscle regeneration 1 [Source:MGI Symbol;Acc:MGI:2445082]	downstream	13	1.7155505418777466	2.0294294357299805	-1.8188	2.1891379356384277	0.5224108695983887	1.023892879486084	0.9726801514625549	2.6563761234283447	3.843158006668091	2.593395948410034	2.874061346054077
2	102658200	102659599	Slc1a2	ENSMUSG00000005089	solute carrier family 1 (glial high affinity glutamate transporter), member 2 [Source:MGI Symbol;Acc:MGI:101931]	overlapping	0	4.075532913208008	3.401130199432373	0.18120229244232178	0.9858543276786804	1.2275059223175049	-0.298035	-0.0862136	3.715754747390747	5.277365684509277	3.6189310550689697	4.079151153564453
2	102900500	102901699	Cd44	ENSMUSG00000005087	CD44 antigen [Source:MGI Symbol;Acc:MGI:88338]	overlapping	0	2.083282232284546	2.0833680629730225	-1.08183	0.8183002471923828	1.039810061454773	0.6405642032623291	0.5252211093902588	2.568913221359253	3.8343875408172607	1.671398639678955	2.835458517074585
2	103564900	103566099	Abtb2	ENSMUSG00000032724	ankyrin repeat and BTB (POZ) domain containing 2 [Source:MGI Symbol;Acc:MGI:2139365]	downstream	211	1.4801725149154663	2.1353626251220703	-0.233835	1.0047134160995483	1.3891443014144897	0.5764338374137878	0.13617883622646332	2.7118711471557617	3.963871717453003	1.8829	3.2962231636047363
2	103566400	103568599	Abtb2	ENSMUSG00000032724	ankyrin repeat and BTB (POZ) domain containing 2 [Source:MGI Symbol;Acc:MGI:2139365]	overlapping	0	3.858428716659546	3.605621814727783	0.11408809572458267	1.295303463935852	1.597568154335022	0.5644612312316895	0.5973127484321594	3.5103609561920166	5.366906642913818	3.3882057666778564	3.9524054527282715
2	103969100	103972199	Lmo2	ENSMUSG00000032698	LIM domain only 2 [Source:MGI Symbol;Acc:MGI:102811]	overlapping	0	3.4689362049102783	3.5753066539764404	0.35628899931907654	1.130244255065918	1.2945328950881958	0.0696965	0.35190752148628235	3.1304168701171875	4.735135555267334	2.973100423812866	3.6037282943725586
2	104027900	104028799	4931422A03Rik	ENSMUSG00000046085	RIKEN cDNA 4931422A03 gene [Source:MGI Symbol;Acc:MGI:1918236]	overlapping	0	5.577270984649658	0.8176841735839844	0.18120229244232178	2.1032772064208984	2.503427743911743	0.619503	-0.593174	3.126908779144287	4.832039833068848	2.5389482975006104	3.488868236541748
2	104122800	104124099	A930018P22Rik	ENSMUSG00000032671	RIKEN cDNA A930018P22 gene [Source:MGI Symbol;Acc:MGI:1915493]	overlapping	0	4.524438858032227	1.7388653755187988	-0.197309	1.7755793333053589	1.579998254776001	-0.0915844	0.15194615721702576	2.8457534313201904	4.159668445587158	2.2148845195770264	3.0814640522003174
2	104409000	104411399	D430041D05Rik	ENSMUSG00000068373	RIKEN cDNA D430041D05 gene [Source:MGI Symbol;Acc:MGI:2181743]	overlapping	0	2.9837465286254883	4.037991523742676	0.11980175226926804	1.2822473049163818	1.0788041353225708	0.6088553667068481	0.9037327170372009	3.323800563812256	5.012111186981201	3.2178869247436523	3.78571
2	104493000	104494499	Hipk3	ENSMUSG00000027177	homeodomain interacting protein kinase 3 [Source:MGI Symbol;Acc:MGI:1314882]	overlapping	0	5.785940170288086	2.0376498699188232	-0.266257	1.9237933158874512	1.91176	-0.298035	-1.40814	2.7913055419921875	4.5936994552612305	2.6561319828033447	3.331326961517334
2	104494700	104494999	Hipk3	ENSMUSG00000027177	homeodomain interacting protein kinase 3 [Source:MGI Symbol;Acc:MGI:1314882]	downstream	254	2.957751512527466	2.807036876678467	-0.40376	1.867209792137146	1.8041818141937256	1.5764338970184326	1.1361788511276245	3.1538755893707275	4.606118679046631	2.5109338760375977	3.573401927947998
2	104711900	104712799	Tcp11l1	ENSMUSG00000027175	t-complex 11 like 1 [Source:MGI Symbol;Acc:MGI:2444263]	overlapping	0	5.654824256896973	1.684417724609375	-0.181368	1.9603192806243896	2.1476659774780273	-0.882998	-0.934211	3.2318782806396484	4.3659844398498535	1.9677915573120117	3.4078686237335205
2	104741200	104742199	Depdc7	ENSMUSG00000027173	DEP domain containing 7 [Source:MGI Symbol;Acc:MGI:2139258]	overlapping	0	1.439426064491272	2.423708438873291	0.029199201613664627	-0.317215	1.0672162771224976	0.2869272232055664	-0.135123	2.376268148422241	2.991589069366455	1.4413928985595703	2.328549861907959
2	104742400	104742699	Depdc7	ENSMUSG00000027173	DEP domain containing 7 [Source:MGI Symbol;Acc:MGI:2139258]	overlapping	0	7.071209907531738	2.600586175918579	-0.40376	2.604175329208374	2.464695453643799	-1.883	-0.0862136	4.231878280639648	5.589535713195801	3.3776674270629883	4.30331
2	105125400	105128999	Wt1os	ENSMUSG00000074987	Wilms tumor 1 homolog, opposite strand [Source:MGI Symbol;Acc:MGI:2138884]	overlapping	0	3.16697	3.9433255195617676	-0.181368	1.1032772064208984	0.9654626846313477	0.7414931654930115	0.471782	3.0210399627685547	4.631653785705566	3.13772	3.4753315448760986
2	105673200	105677199	Pax6	ENSMUSG00000027168	paired box 6 [Source:MGI Symbol;Acc:MGI:97490]	overlapping	0	2.104762077331543	3.688048839569092	-0.0114428	1.0688437223434448	0.9074357748031616	0.23801764845848083	0.2065681666135788	2.9749057292938232	4.6154656410217285	2.9056739807128906	3.3655970096588135
2	106692800	106694499	Mpped2	ENSMUSG00000016386	metallophosphoesterase domain containing 2 [Source:MGI Symbol;Acc:MGI:1924265]	overlapping	0	5.340115070343018	0.4273933172225952	-0.321298	1.850136399269104	1.9695369005203247	-0.578143	-1.00375	3.066412925720215	4.405623912811279	2.0707178115844727	3.270493984222412
2	106694700	106696099	Mpped2	ENSMUSG00000016386	metallophosphoesterase domain containing 2 [Source:MGI Symbol;Acc:MGI:1924265]	overlapping	0	2.793203115463257	2.758127450942993	0.0742871	1.19736	1.7256250381469727	-0.0179273	0.19389434158802032	3.0653388500213623	4.509943962097168	2.7088732719421387	3.3539388179779053
2	107290100	107291699	Kcna4	ENSMUSG00000042604	potassium voltage-gated channel, shaker- related subfamily, member 4 [Source:MGI Symbol;Acc:MGI:96661]	overlapping	0	1.2207858562469482	1.8426607847213745	-0.359366	-0.206791	0.6444013714790344	0.023892836645245552	0.3732180595397949	2.5231094360351562	3.5146570205688477	1.763321042060852	2.573401927947998
2	109673100	109675699	Gm45346	ENSMUSG00000109604	predicted gene 45346 [Source:MGI Symbol;Acc:MGI:5791182]	overlapping	0	2.4955427646636963	2.765760660171509	-0.818798	0.9109312295913696	1.296750783920288	0.2869272232055664	0.2577407956123352	2.713963508605957	4.061798095703125	2.1534838676452637	3.231372117996216
2	109676200	109677799	Gm45346	ENSMUSG00000109604	predicted gene 45346 [Source:MGI Symbol;Acc:MGI:5791182]	overlapping	0	4.403406143188477	2.2751858234405518	0.0880929	1.4279247522354126	1.8778914213180542	0.34582093358039856	-0.626782	3.1836230754852295	4.393610954284668	2.13772	3.5309994220733643
2	109692500	109694899	Bdnf	ENSMUSG00000048482	brain derived neurotrophic factor [Source:MGI Symbol;Acc:MGI:88145]	overlapping	0	3.8646421432495117	2.966235399246216	-0.316297	1.3697102069854736	1.449898362159729	0.6405642032623291	-0.211744	3.4917452335357666	5.253268718719482	3.1308302879333496	4.179708957672119
2	113215300	113217499	Ryr3	ENSMUSG00000057378	ryanodine receptor 3 [Source:MGI Symbol;Acc:MGI:99684]	overlapping	0	2.777656078338623	3.091766595840454	-0.108304	0.5777032375335693	0.7034367918968201	0.8863893151283264	0.29565703868865967	2.767693042755127	4.537237167358398	2.8977301120758057	3.254270076751709
2	113327800	113328199	Fmn1	ENSMUSG00000044042	formin 1 [Source:MGI Symbol;Acc:MGI:101815]	overlapping	0	2.951178550720215	2.2576982975006104	0.7661648392677307	1.130244255065918	1.4793421030044556	0.7019647359848022	0.49874889850616455	3.2127692699432373	4.822019100189209	3.13772	3.7704386711120605
2	113757100	113759399	Grem1	ENSMUSG00000074934	gremlin 1, DAN family BMP antagonist [Source:MGI Symbol;Acc:MGI:1344337]	overlapping	0	2.2207858562469482	3.6689059734344482	-0.0204316	0.8030795454978943	0.9666684865951538	0.4263302981853485	0.5331824421882629	3.293278932571411	4.921940326690674	3.0922019481658936	3.707703113555908
2	114012600	114015099	Gjd2	ENSMUSG00000068615	gap junction protein, delta 2 [Source:MGI Symbol;Acc:MGI:1334209]	overlapping	0	2.5183773040771484	3.364814519882202	-0.877691	0.5161353945732117	0.5190122723579407	0.6728184223175049	0.466327	3.201181411743164	4.637110233306885	2.9344329833984375	3.16071
2	116063700	116064299	Meis2	ENSMUSG00000027210	Meis homeobox 2 [Source:MGI Symbol;Acc:MGI:108564]	overlapping	0	3.1876189708709717	3.8620781898498535	-0.0818321	0.86721	1.2075375318527222	0.2869272232055664	0.44430112838745117	3.3415029048919678	4.686288833618164	3.4007508754730225	3.154449462890625
2	116064600	116064999	Meis2	ENSMUSG00000027210	Meis homeobox 2 [Source:MGI Symbol;Acc:MGI:108564]	overlapping	0	2.461793899536133	3.7705111503601074	-0.233835	0.5452817678451538	0.3418385982513428	0.2869272232055664	0.49874889850616455	2.376268148422241	3.6407368183135986	2.4007508754730225	2.9300951957702637
2	116065200	116065899	Meis2	ENSMUSG00000027210	Meis homeobox 2 [Source:MGI Symbol;Acc:MGI:108564]	overlapping	0	3.0308148860931396	2.8741512298583984	-0.304225	0.5452817678451538	0.985145	-0.520428	-0.308606	2.6684489250183105	4.072066783905029	2.8449347019195557	2.924194812774658
2	116066100	116067399	2700033N17Rik	ENSMUSG00000086328	RIKEN cDNA 2700033N17 gene [Source:MGI Symbol;Acc:MGI:1919853]	overlapping	0	3.7439091205596924	2.731088161468506	-0.0598058	1.4298045635223389	1.541863203048706	0.17145001888275146	-0.464725	3.0182204246520996	4.614969730377197	2.3523879051208496	3.6472671031951904
2	116075500	116076299	G630016G05Rik	ENSMUSG00000086308	RIKEN cDNA G630016G05 gene [Source:MGI Symbol;Acc:MGI:3603178]	overlapping	0	1.046756386756897	3.4851086139678955	-1.8188	0.7932092547416687	0.7925000190734863	0.9498922824859619	0.7211413383483887	3.3502728939056396	4.336060047149658	2.815788507461548	3.1873934268951416
2	117342300	117344099	Rasgrp1	ENSMUSG00000027347	RAS guanyl releasing protein 1 [Source:MGI Symbol;Acc:MGI:1314635]	overlapping	0	3.6682448387145996	2.6490845680236816	-0.288283	1.6041754484176636	1.7162340879440308	0.6613227128982544	-0.197245	3.2938058376312256	5.041111946105957	2.8608763217926025	3.952815532684326
2	118111300	118112499	Thbs1	ENSMUSG00000040152	thrombospondin 1 [Source:MGI Symbol;Acc:MGI:98737]	overlapping	0	3.1876189708709717	2.2100017070770264	-0.40376	1.245721459388733	1.5504251718521118	0.2044650763273239	-0.863821	2.8419315814971924	4.467790603637695	2.613295555114746	3.4253032207489014
2	118112700	118113799	Thbs1	ENSMUSG00000040152	thrombospondin 1 [Source:MGI Symbol;Acc:MGI:98737]	overlapping	0	1.568709135055542	2.495997190475464	0.3067331910133362	-0.0072593	-0.500922	0.6348505616188049	0.7762829065322876	1.9168363809585571	2.1933276653289795	2.1637117862701416	1.5246026515960693
2	118372700	118374299	Gpr176	ENSMUSG00000040133	G protein-coupled receptor 176 [Source:MGI Symbol;Acc:MGI:2685858]	overlapping	0	3.3723788261413574	3.6348559856414795	0.2686651349067688	1.5452816486358643	1.8943796157836914	0.6561610698699951	-0.147614	3.9176414012908936	5.385978698730469	3.178358316421509	4.175851821899414
2	118676500	118678299	Pak6	ENSMUSG00000074923	p21 protein (Cdc42/Rac)-activated kinase 6 [Source:MGI Symbol;Acc:MGI:2679420]	overlapping	0	3.3890907764434814	3.5788443088531494	0.18120229244232178	1.130244255065918	1.159840703010559	0.8895917534828186	0.4068264067173004	3.2569692134857178	5.075260162353516	3.0381808280944824	3.9482998847961426
2	118701400	118707299	Ankrd63	ENSMUSG00000078137	ankyrin repeat domain 63 [Source:MGI Symbol;Acc:MGI:2686183]	overlapping	0	1.1594818830490112	4.294790744781494	0.15654024481773376	1.0804911851882935	0.6291205286979675	0.7851059436798096	0.7681090235710144	3.1333532333374023	4.820845603942871	3.376088857650757	3.461845636367798
2	118744200	118747999	Inafm2	ENSMUSG00000074918	InaF motif containing 2 [Source:MGI Symbol;Acc:MGI:1915354]	overlapping	0	3.8432230949401855	4.0261712074279785	-0.607294	0.526173	0.8163771629333496	0.5833202600479126	0.658325	3.172734498977661	4.708384990692139	3.240286350250244	3.4487123489379883
2	118901400	118904199	Bahd1	ENSMUSG00000040007	bromo adjacent homology domain containing 1 [Source:MGI Symbol;Acc:MGI:2139371]	overlapping	0	5.233029365539551	4.170942306518555	-0.53869	1.0777767896652222	1.264217734336853	0.25216183066368103	0.30282869935035706	3.6804215908050537	5.4548516273498535	3.6969335079193115	3.802957773208618
2	119166800	119168499	Gchfr	ENSMUSG00000046814	GTP cyclohydrolase I feedback regulator [Source:MGI Symbol;Acc:MGI:2443977]	overlapping	0	3.057595729827881	2.9471099376678467	0.6173014044761658	1.523908019065857	1.7821134328842163	0.4218567907810211	-0.0862136	3.5038180351257324	5.2368998527526855	3.0294950008392334	3.8201305866241455
2	119269900	119271199	Rhov	ENSMUSG00000034226	ras homolog family member V [Source:MGI Symbol;Acc:MGI:2444227]	overlapping	0	3.4096426963806152	1.8862072229385376	0.18120229244232178	1.7274850606918335	1.6770228147506714	-0.539043	-0.242333	2.675828456878662	4.327142715454102	2.262190103530884	2.9034273624420166
2	119321500	119328499	Gm14207	ENSMUSG00000074912	predicted gene 14207 [Source:MGI Symbol;Acc:MGI:3649550]	overlapping	0	1.5568838119506836	4.203927040100098	0.13938210904598236	1.2297799587249756	1.330804467201233	0.8300695419311523	0.7957305908203125	3.5919151306152344	5.255908012390137	3.4375712871551514	4.097095012664795
2	119351300	119351899	Chac1	ENSMUSG00000027313	ChaC, cation transport regulator 1 [Source:MGI Symbol;Acc:MGI:1916315]	overlapping	0	5.6151838302612305	1.6727358102798462	0.7661648392677307	2.5149080753326416	2.8499855995178223	-0.298035	-0.0862136	3.4433822631835938	5.001965045928955	2.230825901031494	3.7806344032287598
2	119742000	119745299	Itpka	ENSMUSG00000027296	inositol 1,4,5-trisphosphate 3-kinase A [Source:MGI Symbol;Acc:MGI:1333822]	overlapping	0	3.7351601123809814	3.9177985191345215	0.38473567366600037	1.6094120740890503	1.6193726062774658	0.7660951018333435	0.31785279512405396	3.601334571838379	5.397648811340332	3.5639522075653076	3.8287739753723145
2	119757300	119760699	Ltk	ENSMUSG00000027297	leukocyte tyrosine kinase [Source:MGI Symbol;Acc:MGI:96840]	overlapping	0	2.8661842346191406	3.792823076248169	0.5855925679206848	1.1443194150924683	1.4402422904968262	0.5213924646377563	0.2857551872730255	3.2823500633239746	4.820452690124512	2.9488768577575684	3.636181592941284
2	120977000	120977599	Tmem62	ENSMUSG00000054484	transmembrane protein 62 [Source:MGI Symbol;Acc:MGI:2139461]	overlapping	0	5.475599765777588	2.0156235694885254	-2.40376	2.282247304916382	2.756875991821289	-0.0756428	-0.0862136	3.376268148422241	5.328584671020508	2.5527541637420654	4.252939224243164
2	121289800	121291399	Map1a	ENSMUSG00000027254	microtubule-associated protein 1 A [Source:MGI Symbol;Acc:MGI:1306776]	overlapping	0	2.8112027645111084	2.5148561000823975	-0.0114428	0.86721	1.3297656774520874	0.5093196630477905	0.6326046586036682	2.8726940155029297	4.0470709800720215	2.3122141361236572	3.1167166233062744
2	121805600	121806999	Frmd5	ENSMUSG00000027238	FERM domain containing 5 [Source:MGI Symbol;Acc:MGI:2442557]	overlapping	0	5.741901874542236	1.6626471281051636	-0.304225	1.9078518152236938	2.1821818351745605	-0.520428	-0.0522663	3.1878230571746826	4.818974018096924	2.4490060806274414	3.7748172283172607
2	122147700	122148999	Patl2	ENSMUSG00000027233	protein associated with topoisomerase II homolog 2 (yeast) [Source:MGI Symbol;Acc:MGI:1914828]	overlapping	0	3.5844764709472656	2.118569850921631	-0.197309	1.054295301437378	1.8219711780548096	0.6453812122344971	0.4863651692867279	3.038398504257202	4.187906742095947	2.262190103530884	3.3609001636505127
2	122312900	122314399	Duoxa1	ENSMUSG00000027224	dual oxidase maturation factor 1 [Source:MGI Symbol;Acc:MGI:2384861]	overlapping	0	0.6873536705970764	2.8636205196380615	0.0816666	1.1929800510406494	1.2423028945922852	0.9243571162223816	0.7073355317115784	3.2767324447631836	4.770353317260742	2.5278077125549316	3.7622299194335938
2	122765000	122765999	Sqor	ENSMUSG00000005803	sulfide quinone oxidoreductase [Source:MGI Symbol;Acc:MGI:1929899]	overlapping	0	2.8144655227661133	2.6656811237335205	-0.333371	1.0307085514068604	1.5724514722824097	0.7723540663719177	0.0943587	3.49491	4.92375	3.0084335803985596	3.655472993850708
2	124089800	124092099	Sema6d	ENSMUSG00000027200	sema domain, transmembrane domain (TM), and cytoplasmic domain, (semaphorin) 6D [Source:MGI Symbol;Acc:MGI:2387661]	overlapping	0	1.5139166116714478	2.9273312091827393	-0.34236	0.48115140199661255	0.6528530120849609	0.6378344297409058	0.5996778607368469	2.9157161712646484	4.439103126525879	2.7327990531921387	3.1352312564849854
2	124609700	124611399	Sema6d	ENSMUSG00000027200	sema domain, transmembrane domain (TM), and cytoplasmic domain, (semaphorin) 6D [Source:MGI Symbol;Acc:MGI:2387661]	overlapping	0	4.346316814422607	3.1255664825439453	0.26366445422172546	1.1857393980026245	1.3809081315994263	-0.137571	-0.114783	3.621001720428467	5.298965930938721	3.1008799076080322	3.962857961654663
2	125504500	125507499	Fbn1	ENSMUSG00000027204	fibrillin 1 [Source:MGI Symbol;Acc:MGI:95489]	overlapping	0	2.936612606048584	3.456779956817627	-0.333371	0.8863186240196228	1.105486273765564	0.6777172088623047	0.3045763671398163	3.193404197692871	4.894688129425049	3.1015429496765137	3.675281524658203
2	125672900	125673999	Shc4	ENSMUSG00000035109	SHC (Src homology 2 domain containing) family, member 4 [Source:MGI Symbol;Acc:MGI:2655364]	overlapping	0	4.357204914093018	1.964276671409607	-0.693267	0.9927406907081604	1.2609186172485352	0.6348505616188049	-0.0862136	2.890841245651245	4.161552429199219	1.975266695022583	2.875359296798706
2	125722700	125724899	Shc4	ENSMUSG00000035109	SHC (Src homology 2 domain containing) family, member 4 [Source:MGI Symbol;Acc:MGI:2655364]	overlapping	0	1.86416	2.807036876678467	-0.108304	0.7582754492759705	1.279297113418579	0.6348505616188049	0.6638081669807434	3.5852150917053223	4.893767356872559	3.2355024814605713	3.5475809574127197
2	127335400	127337899	Dusp2	ENSMUSG00000027368	dual specificity phosphatase 2 [Source:MGI Symbol;Acc:MGI:101911]	overlapping	0	3.326951503753662	3.3410983085632324	-0.555763	1.0912501811981201	1.1661312580108643	0.6430710554122925	0.5676107406616211	3.114881753921509	4.864611625671387	2.993933916091919	3.3969523906707764
2	127362700	127365499	Adra2b	ENSMUSG00000058620	adrenergic receptor, alpha 2b [Source:MGI Symbol;Acc:MGI:87935]	overlapping	0	2.9341390132904053	3.711176872253418	0.0177036	1.2925156354904175	1.4154956340789795	0.5670351386070251	0.6913939714431763	3.6624252796173096	5.140444278717041	3.385953903198242	3.9811949729919434
2	127540200	127541999	Prom2	ENSMUSG00000027376	prominin 2 [Source:MGI Symbol;Acc:MGI:2138997]	overlapping	0	0.7411763668060303	2.6371119022369385	-0.288283	0.8016214370727539	1.0852019786834717	0.9914714097976685	0.6980577111244202	2.4864511489868164	4.277304172515869	2.362070322036743	3.1200661659240723
2	127654900	127656999	Mal	ENSMUSG00000027375	myelin and lymphocyte protein, T cell differentiation protein [Source:MGI Symbol;Acc:MGI:892970]	overlapping	0	1.8366422653198242	3.0116546154022217	-0.304225	1.0109453201293945	1.0313153266906738	0.7690789103507996	1.126331090927124	3.2318782806396484	4.716604709625244	2.796025037765503	3.539494514465332
2	128124000	128125799	Acoxl	ENSMUSG00000027380	acyl-Coenzyme A oxidase-like [Source:MGI Symbol;Acc:MGI:1921371]	upstream	127	1.9043121337890625	2.859504222869873	-0.181368	1.4414459466934204	1.4646954536437988	0.17589592933654785	0.113095	2.906783103942871	4.568535327911377	2.362070322036743	3.315051555633545
2	128126100	128127299	Bcl2l11	ENSMUSG00000027381	BCL2-like 11 (apoptosis facilitator) [Source:MGI Symbol;Acc:MGI:1197519]	overlapping	0	5.897490978240967	2.741448402404785	0.5031303763389587	2.1100664138793945	2.301196575164795	-0.0756428	-1.08621	3.193404197692871	5.1751933097839355	2.815788507461548	3.6670608520507812
2	128863600	128864699	Fbln7	ENSMUSG00000027386	fibulin 7 [Source:MGI Symbol;Acc:MGI:1917620]	overlapping	0	1.9601340293884277	2.780564785003662	-0.693267	1.0858501195907593	1.223443865776062	1.1005141735076904	0.45435482263565063	3.48452	5.125144004821777	3.1489145755767822	3.6812307834625244
2	129592300	129594499	Sirpa	ENSMUSG00000037902	signal-regulatory protein alpha [Source:MGI Symbol;Acc:MGI:108563]	overlapping	0	4.680217742919922	2.564836025238037	0.4222103953361511	1.4952410459518433	1.821006417274475	0.45198649168014526	0.059216856956481934	3.19694	4.831665992736816	2.7874066829681396	3.902350425720215
2	130293700	130297599	Ebf4	ENSMUSG00000053552	early B cell factor 4 [Source:MGI Symbol;Acc:MGI:2385972]	overlapping	0	4.040101528167725	3.70221	-0.40376	0.7517326474189758	0.9243327975273132	0.8595060110092163	0.7016332149505615	3.1600277423858643	4.785384654998779	3.1450958251953125	3.547914981842041
2	130449200	130451599	Ptpra	ENSMUSG00000027303	protein tyrosine phosphatase, receptor type, A [Source:MGI Symbol;Acc:MGI:97808]	overlapping	0	4.67624	2.3919994831085205	0.24009598791599274	1.1891379356384277	1.6378880739212036	0.24628525972366333	0.5120457410812378	2.7521350383758545	4.325458526611328	2.5109338760375977	3.267512083053589
2	130575800	130578199	Oxt	ENSMUSG00000027301	oxytocin [Source:MGI Symbol;Acc:MGI:97453]	overlapping	0	1.0712095499038696	3.043104410171509	-1.23384	1.0264084339141846	1.1898354291915894	0.6088553667068481	0.9237704873085022	3.0063185691833496	4.59162	2.542412042617798	3.3571054935455322
2	130641400	130642699	Lzts3	ENSMUSG00000037703	leucine zipper, putative tumor suppressor family member 3 [Source:MGI Symbol;Acc:MGI:2656976]	overlapping	0	3.8158020973205566	1.3082311153411865	-0.934275	0.932305	1.4893957376480103	-0.413512	-0.162162	2.423062324523926	3.531283378601074	1.9804190397262573	2.0545690059661865
2	131039700	131042799	Gfra4	ENSMUSG00000027316	glial cell line derived neurotrophic factor family receptor alpha 4 [Source:MGI Symbol;Acc:MGI:1341873]	overlapping	0	2.8460769653320312	3.6359477043151855	-0.249432	0.7408325672149658	0.4807516932487488	0.9176933765411377	0.7583318948745728	2.8045413494110107	4.4964799880981445	2.9307541847229004	3.237501621246338
2	131351600	131352799	Rnf24	ENSMUSG00000048911	ring finger protein 24 [Source:MGI Symbol;Acc:MGI:1261771]	overlapping	0	5.315943241119385	1.423708200454712	0.055671412497758865	1.2822473049163818	2.276250123977661	0.2044650763273239	-0.301942	3.475803852081299	4.669621467590332	2.1513915061950684	3.5704665184020996
2	131491500	131493299	Smox	ENSMUSG00000027333	spermine oxidase [Source:MGI Symbol;Acc:MGI:2445356]	overlapping	0	4.977291584014893	2.684417724609375	0.4035947024822235	1.504639744758606	1.8870748281478882	0.6613227128982544	0.3086460530757904	3.4433822631835938	5.056779861450195	2.978059768676758	3.87565
2	131560800	131564299	Adra1d	ENSMUSG00000027335	adrenergic receptor, alpha 1d [Source:MGI Symbol;Acc:MGI:106673]	overlapping	0	3.578977584838867	3.8001506328582764	-0.140726	1.0742101669311523	1.1322134733200073	0.8394683003425598	0.5918583273887634	3.450857400894165	5.105942249298096	3.354883909225464	3.681824207305908
2	132027400	132029899	Rassf2	ENSMUSG00000027339	Ras association (RalGDS/AF-6) domain family member 2 [Source:MGI Symbol;Acc:MGI:2442060]	overlapping	0	2.931279182434082	2.814710855484009	-0.655299	1.3608571290969849	1.4915316104888916	0.415661	0.5429487228393555	3.0439980030059814	4.780762195587158	2.8644230365753174	3.6407718658447266
2	132384200	132385399	Prokr2	ENSMUSG00000050558	prokineticin receptor 2 [Source:MGI Symbol;Acc:MGI:2181363]	overlapping	0	3.165076494216919	3.4496102333068848	-0.818798	1.4197508096694946	1.4198411703109741	0.5764338374137878	0.41628676652908325	3.050039768218994	5.055774211883545	3.0084335803985596	4.052952289581299
2	132879100	132880099	Lrrn4	ENSMUSG00000043110	leucine rich repeat neuronal 4 [Source:MGI Symbol;Acc:MGI:2445154]	overlapping	0	4.115383148193359	2.1328070163726807	0.5597139000892639	2.004713296890259	1.8409403562545776	0.4674994945526123	-0.0389079	3.104966163635254	4.925736427307129	2.4938604831695557	3.7673659324645996
2	132944700	132946399	Fermt1	ENSMUSG00000027356	fermitin family member 1 [Source:MGI Symbol;Acc:MGI:2443583]	overlapping	0	2.8083176612854004	2.3595778942108154	-0.321298	0.6672722697257996	1.2054661512374878	0.3149416148662567	0.26372888684272766	2.907715082168579	4.407294750213623	2.460129499435425	3.378685474395752
2	133551800	133555099	Bmp2	ENSMUSG00000027358	bone morphogenetic protein 2 [Source:MGI Symbol;Acc:MGI:88177]	overlapping	0	3.373384952545166	3.561384677886963	-0.219336	0.5232554078102112	0.7214707732200623	-0.0205013	0.0258968	2.8099212646484375	4.826690196990967	2.8588571548461914	3.409860372543335
2	134785700	134787399	Plcb1	ENSMUSG00000051177	phospholipase C, beta 1 [Source:MGI Symbol;Acc:MGI:97613]	overlapping	0	4.165744304656982	2.6768696308135986	0.34166696667671204	1.3404619693756104	0.9020740389823914	0.3149416148662567	-0.0862136	3.3269402980804443	4.836042881011963	2.635216236114502	3.6460561752319336
2	136057800	136059999	Lamp5	ENSMUSG00000027270	lysosomal-associated membrane protein family, member 5 [Source:MGI Symbol;Acc:MGI:1923411]	overlapping	0	0.6769620180130005	3.0067689418792725	-0.57779	0.33377763628959656	0.6337278485298157	0.4904606342315674	0.555893	2.4845211505889893	3.9341790676116943	2.537686586380005	2.830559730529785
2	136386800	136388399	Pak7	ENSMUSG00000039913	p21 protein (Cdc42/Rac)-activated kinase 7 [Source:MGI Symbol;Acc:MGI:1920334]	overlapping	0	2.9212253093719482	2.0294294357299805	-0.233835	0.9028337597846985	1.3774625062942505	0.40240445733070374	0.32882389426231384	2.797731876373291	4.511359691619873	1.7363539934158325	3.4398515224456787
2	137115000	137116699	Jag1	ENSMUSG00000027276	jagged 1 [Source:MGI Symbol;Acc:MGI:1095416]	overlapping	0	4.41873	1.695326566696167	-0.446829	1.364709496498108	1.6694132089614868	-0.385498	-0.549186	3.020609140396118	4.630402565002441	2.4755594730377197	3.273045063018799
2	139676600	139678999	Gm14066	ENSMUSG00000085071	predicted gene 14066 [Source:MGI Symbol;Acc:MGI:3649728]	overlapping	0	4.5762	3.315183639526367	0.055671412497758865	1.2082467079162598	1.3175910711288452	0.023892836645245552	-0.00821107	3.3148674964904785	5.081944465637207	3.109971523284912	3.952815532684326
2	139679200	139679499	Ism1	ENSMUSG00000074766	isthmin 1, angiogenesis inhibitor [Source:MGI Symbol;Acc:MGI:2442963]	overlapping	0	1.4983197450637817	3.8543426990509033	-1.40376	-0.454718	1.0199105739593506	1.7019647359848022	1.91379	2.3058786392211914	3.7769594192504883	2.593395948410034	3.345132827758789
2	143545200	143547099	Pcsk2os1	ENSMUSG00000086171	proprotein convertase subtilisin/kexin type 2, opposite strand 1 [Source:MGI Symbol;Acc:MGI:3605632]	overlapping	0	3.352630376815796	1.8321279287338257	-0.159835	0.8823167681694031	1.231414556503296	-0.738608	-0.246678	2.568913221359253	3.788858652114868	2.0084335803985596	2.3645272254943848
2	143547300	143548699	Pcsk2os1	ENSMUSG00000086171	proprotein convertase subtilisin/kexin type 2, opposite strand 1 [Source:MGI Symbol;Acc:MGI:3605632]	overlapping	0	0.8119803071022034	3.287548065185547	-0.0411901	-0.17461	0.32803279161453247	0.6494973301887512	0.32882389426231384	3.0653388500213623	4.1099348068237305	2.8449347019195557	2.7438852787017822
2	143862200	143863399	Bfsp1	ENSMUSG00000027420	beaded filament structural protein 1, in lens-CP94 [Source:MGI Symbol;Acc:MGI:101770]	overlapping	0	3.1421759128570557	2.14807	-0.596405	0.2822473347187042	1.1167720556259155	0.2044650763273239	-0.0862136	3.1538755893707275	4.191081523895264	1.9780598878860474	3.001574754714966
2	144330000	144332499	Ovol2	ENSMUSG00000037279	ovo like zinc finger 2 [Source:MGI Symbol;Acc:MGI:1338039]	overlapping	0	4.188960552215576	3.413637161254883	-0.292729	1.7216044664382935	1.7683717012405396	0.34351077675819397	0.0425197	3.75161	5.407478332519531	3.3245794773101807	4.100447654724121
2	145167000	145168899	Slc24a3	ENSMUSG00000063873	solute carrier family 24 (sodium/potassium/calcium exchanger), member 3 [Source:MGI Symbol;Acc:MGI:2137513]	overlapping	0	4.394540786743164	3.51331	-0.366286	0.9412103891372681	0.613285	0.0978934	-0.427251	3.251723051071167	5.042208194732666	3.25236	3.636807441711426
2	146220600	146224399	Insm1	ENSMUSG00000068154	insulinoma-associated 1 [Source:MGI Symbol;Acc:MGI:1859980]	overlapping	0	3.7228798866271973	4.201040744781494	-0.159835	1.025274634361267	1.2903082370758057	0.0687471	-0.0611226	3.3870747089385986	5.262606620788574	3.478182315826416	3.9721429347991943
2	147083400	147086199	Nkx2-4	ENSMUSG00000054160	NK2 homeobox 4 [Source:MGI Symbol;Acc:MGI:97349]	overlapping	0	3.3655102252960205	4.467831134796143	-0.0411901	0.4658472537994385	0.7361175417900085	-0.461534	0.013322088867425919	3.323800563812256	4.957308292388916	3.239997625350952	3.654047727584839
2	147182800	147185099	Nkx2-2	ENSMUSG00000027434	NK2 homeobox 2 [Source:MGI Symbol;Acc:MGI:97347]	overlapping	0	1.3038815259933472	3.6917338371276855	-0.172435	0.6066822409629822	0.5838114023208618	0.3076857924461365	0.0906642	2.813535451889038	4.282397270202637	2.6845438480377197	3.023205041885376
2	147185400	147188699	Nkx2-2	ENSMUSG00000027434	NK2 homeobox 2 [Source:MGI Symbol;Acc:MGI:97347]	overlapping	0	0.5498501062393188	3.767144203186035	-0.108304	0.5232554078102112	0.65734	0.4904606342315674	0.2502140700817108	2.704428195953369	4.130104064941406	2.6644790172576904	2.9948229789733887
2	148043600	148047999	Foxa2	ENSMUSG00000037025	forkhead box A2 [Source:MGI Symbol;Acc:MGI:1347476]	overlapping	0	1.9239743947982788	3.9895365238189697	0.00717289	0.7005599141120911	0.6828755140304565	0.5279353857040405	0.5060169100761414	3.0694832801818848	4.434939861297607	2.9668545722961426	3.213799238204956
2	148394600	148396699	Sstr4	ENSMUSG00000037014	somatostatin receptor 4 [Source:MGI Symbol;Acc:MGI:105372]	overlapping	0	2.1828179359436035	3.023528575897217	-0.123652	1.1529642343521118	0.8755205869674683	0.4795723259449005	0.3458974063396454	3.3161470890045166	4.907885551452637	2.964844226837158	3.6341042518615723
2	149829700	149832899	Syndig1	ENSMUSG00000074736	synapse differentiation inducing 1 [Source:MGI Symbol;Acc:MGI:3702158]	overlapping	0	3.0398037433624268	2.900146245956421	-0.233835	1.2034932374954224	1.3358148336410522	0.42988520860671997	0.19918863475322723	3.1311557292938232	4.62595	2.6450581550598145	3.575599431991577
2	150687700	150689299	Vsx1	ENSMUSG00000033080	visual system homeobox 1 [Source:MGI Symbol;Acc:MGI:1890816]	overlapping	0	2.509546995162964	3.3677518367767334	0.7661648392677307	1.0371348857879639	1.4236326217651367	0.7019647359848022	0.4581069052219391	3.255413770675659	4.814680576324463	3.030801296234131	3.8651061058044434
2	151008200	151009299	Ninl	ENSMUSG00000068115	ninein-like [Source:MGI Symbol;Acc:MGI:1925427]	overlapping	0	5.376064300537109	2.098926067352295	-0.278229	2.2355971336364746	2.1653409004211426	0.7019647359848022	0.15479451417922974	3.601334571838379	4.899741172790527	2.796929359436035	3.8779518604278564
2	151631400	151632899	Snph	ENSMUSG00000027457	syntaphilin [Source:MGI Symbol;Acc:MGI:2139270]	overlapping	0	3.3463165760040283	3.5010504722595215	0.27431169152259827	1.0978227853775024	1.0979130268096924	0.9243571162223816	0.6117578744888306	3.3202340602874756	4.879421710968018	3.320711612701416	3.7806344032287598
2	151701100	151703399	Tmem74b	ENSMUSG00000044364	transmembrane protein 74B [Source:MGI Symbol;Acc:MGI:1918629]	overlapping	0	3.8432719707489014	3.610203981399536	-0.757397	1.288506269454956	1.0303270816802979	0.5359547734260559	0.5331824421882629	3.3214755058288574	5.017208099365234	3.0922019481658936	3.6566286087036133
2	152079700	152083199	Scrt2	ENSMUSG00000060257	scratch family zinc finger 2 [Source:MGI Symbol;Acc:MGI:2139287]	overlapping	0	1.1078046560287476	3.274688959121704	-0.304225	0.7014009356498718	0.8292269110679626	0.8394683003425598	0.3694658875465393	2.715754747390747	4.20164	2.515775203704834	2.895530939102173
2	152626400	152629899	Rem1	ENSMUSG00000000359	rad and gem related GTP binding protein 1 [Source:MGI Symbol;Acc:MGI:1097696]	overlapping	0	1.0499237775802612	3.0211617946624756	0.2998467981815338	0.4159987270832062	0.5248335003852844	0.7224288582801819	1.045030951499939	2.8233344554901123	4.165655612945557	2.692931652069092	2.8347597122192383
2	152950000	152952299	Dusp15	ENSMUSG00000042662	dual specificity phosphatase-like 15 [Source:MGI Symbol;Acc:MGI:1934928]	overlapping	0	3.126535654067993	3.1112940311431885	0.1170719563961029	1.0217198133468628	1.3789916038513184	0.7329915761947632	0.8820775151252747	3.122166872024536	4.88386	3.0847842693328857	3.5672693252563477
2	153029900	153032299	Xkr7	ENSMUSG00000042631	X-linked Kx blood group related 7 [Source:MGI Symbol;Acc:MGI:3526711]	overlapping	0	3.646033525466919	2.790917158126831	-0.596405	0.6882396936416626	0.8157697916030884	-0.0250168	0.48532840609550476	2.7521350383758545	4.031424522399902	2.281451940536499	2.3033127784729004
2	153032500	153033199	Xkr7	ENSMUSG00000042631	X-linked Kx blood group related 7 [Source:MGI Symbol;Acc:MGI:3526711]	overlapping	0	1.3115513324737549	3.035305976867676	-0.626153	0.0598549	-0.202482	0.4795723259449005	0.6507520079612732	2.083486318588257	3.9126548767089844	2.3710036277770996	2.2286739349365234
2	153442500	153444399	Nol4l	ENSMUSG00000061411	nucleolar protein 4-like [Source:MGI Symbol;Acc:MGI:1918765]	overlapping	0	4.5302348136901855	3.7102105617523193	0.1031997799873352	1.506807565689087	1.5707247257232666	0.6634905934333801	-0.334141	2.993411064147949	4.885869026184082	3.0084335803985596	3.509019136428833
2	153444800	153446299	Nol4l	ENSMUSG00000061411	nucleolar protein 4-like [Source:MGI Symbol;Acc:MGI:1918765]	overlapping	0	3.4394259452819824	3.363943099975586	0.6666291356086731	2.0307085514068604	2.2896087169647217	0.6530551314353943	0.0943587	3.9381470680236816	5.527337551116943	3.230825901031494	4.23229
2	153526800	153530999	Nol4l	ENSMUSG00000061411	nucleolar protein 4-like [Source:MGI Symbol;Acc:MGI:1918765]	overlapping	0	4.119743824005127	4.397332668304443	0.18120229244232178	1.312835693359375	1.1667518615722656	0.16762831807136536	-0.168676	3.361471176147461	5.141562461853027	3.426687479019165	3.728919506072998
2	155380300	155381499	Trp53inp2	ENSMUSG00000038375	transformation related protein 53 inducible nuclear protein 2 [Source:MGI Symbol;Acc:MGI:1915978]	overlapping	0	3.331209659576416	2.4132158756256104	-0.818798	0.660759	1.4198411703109741	1.071198582649231	0.5767514109611511	2.3415026664733887	3.58954	1.7453991174697876	2.6195719242095947
2	155751300	155752199	Procr	ENSMUSG00000027611	protein C receptor, endothelial [Source:MGI Symbol;Acc:MGI:104596]	overlapping	0	1.6999537944793701	1.6609587669372559	-0.40376	1.3295531272888184	1.3094171285629272	0.5320397019386292	-0.140661	2.0994279384613037	3.351304769515991	1.5389481782913208	2.340545654296875
2	155773400	155776499	Mmp24	ENSMUSG00000027612	matrix metallopeptidase 24 [Source:MGI Symbol;Acc:MGI:1341867]	overlapping	0	3.140313148498535	3.181964159011841	-0.129138	0.0829385	0.5031195282936096	0.9765871167182922	0.944483	2.6481399536132812	4.1574506759643555	2.6762890815734863	2.636693000793457
2	156474800	156476999	Epb41l1	ENSMUSG00000027624	erythrocyte membrane protein band 4.1 like 1 [Source:MGI Symbol;Acc:MGI:103010]	overlapping	0	3.0701069831848145	3.0737099647521973	-0.108304	0.813771	1.2329041957855225	0.2869272232055664	0.0191394	2.8099212646484375	4.392226219177246	2.667943000793457	3.0185132026672363
2	156613200	156615499	Gm14169	ENSMUSG00000086118	predicted gene 14169 [Source:MGI Symbol;Acc:MGI:3651156]	overlapping	0	5.1744303703308105	3.2622807025909424	-0.0944321	1.621632695198059	1.8242753744125366	-0.499669	-0.439851	3.1538755893707275	5.187851905822754	3.0394604206085205	3.6951029300689697
2	157076600	157080199	Soga1	ENSMUSG00000055485	suppressor of glucose, autophagy associated 1 [Source:MGI Symbol;Acc:MGI:2444575]	overlapping	0	4.566560745239258	3.561528444290161	0.25920480489730835	0.8016214370727539	1.1292091608047485	0.4862360656261444	0.5339383482933044	3.269353151321411	4.929694652557373	3.119279146194458	3.3879992961883545
2	157913900	157916899	Vstm2l	ENSMUSG00000037843	V-set and transmembrane domain containing 2- like [Source:MGI Symbol;Acc:MGI:2685537]	overlapping	0	2.599297523498535	3.559309482574463	-0.0818321	0.7469155788421631	0.6979823708534241	0.5229945778846741	0.621606	3.0018725395202637	4.544646263122559	2.815788507461548	2.9328408241271973
2	158228800	158229199	D630003M21Rik	ENSMUSG00000037813	RIKEN cDNA D630003M21 gene [Source:MGI Symbol;Acc:MGI:3606579]	overlapping	0	2.405210494995117	1.9876091480255127	-1.8188	1.130244255065918	1.1353877782821655	0.8718897700309753	0.029263632372021675	2.269352912902832	4.79244	2.652289867401123	3.4637773036956787
2	158229400	158230099	D630003M21Rik	ENSMUSG00000037813	RIKEN cDNA D630003M21 gene [Source:MGI Symbol;Acc:MGI:3606579]	downstream	178	1.3802640438079834	2.450343370437622	-0.626153	0.5452817678451538	1.2714492082595825	0.8015003800392151	0.7309224009513855	3.119110345840454	4.677349090576172	2.982438087463379	3.315385580062866
2	158610300	158613199	Gm14204	ENSMUSG00000086496	predicted gene 14204 [Source:MGI Symbol;Acc:MGI:3651576]	overlapping	0	1.5544250011444092	3.786999225616455	0.3232212960720062	0.9540872573852539	0.5993348360061646	0.6253434419631958	0.765464	2.8606791496276855	4.62125	3.0391957759857178	3.281196355819702
2	158666900	158669299	Ppp1r16b	ENSMUSG00000037754	protein phosphatase 1, regulatory (inhibitor) subunit 16B [Source:MGI Symbol;Acc:MGI:2151841]	overlapping	0	3.511782169342041	3.1793699264526367	0.24009598791599274	1.7416789531707764	1.657340407371521	0.5093196630477905	0.3732180595397949	3.3502728939056396	5.133260250091553	3.3122141361236572	3.8268747329711914
2	160364800	160367699	Mafb	ENSMUSG00000074622	v-maf musculoaponeurotic fibrosarcoma oncogene family, protein B (avian) [Source:MGI Symbol;Acc:MGI:104555]	overlapping	0	2.5399978160858154	4.25284	0.5326746702194214	1.1467323303222656	1.139209508895874	0.0919113	-0.154118	3.438852548599243	5.260183811187744	3.364771842956543	3.7054903507232666
2	160872100	160873099	Zhx3	ENSMUSG00000035877	zinc fingers and homeoboxes 3 [Source:MGI Symbol;Acc:MGI:2444772]	overlapping	0	6.138998508453369	1.2220743894577026	0.31870582699775696	1.7779425382614136	1.9331988096237183	-0.450038	-0.469542	3.2469849586486816	4.992535591125488	2.895958662033081	3.4863786697387695
2	160911200	160913399	Emilin3	ENSMUSG00000050700	elastin microfibril interfacer 3 [Source:MGI Symbol;Acc:MGI:2389142]	overlapping	0	3.273466110229492	3.9953033924102783	-2.27823	0.9684931039810181	0.6620169281959534	0.8863893151283264	0.8693923354148865	2.979846477508545	4.781280517578125	3.2701010704040527	3.522947311401367
2	162659700	162660999	Ptprt	ENSMUSG00000053141	protein tyrosine phosphatase, receptor type, T [Source:MGI Symbol;Acc:MGI:1321152]	overlapping	0	4.487179279327393	4.354524612426758	0.3876531422138214	1.3366950750350952	1.2263612747192383	0.8088799715042114	-0.0140638	3.294738292694092	5.238489151000977	3.584118127822876	3.8947885036468506
2	162661200	162662999	9430021M05Rik	ENSMUSG00000054457	RIKEN cDNA 9430021M05 gene [Source:MGI Symbol;Acc:MGI:1924538]	overlapping	0	2.7411763668060303	3.5278828144073486	-0.988723	0.6232842803001404	0.287391	0.17589592933654785	0.5682898163795471	2.7027688026428223	4.076748847961426	2.6066927909851074	2.8500559329986572
2	163202100	163205699	Tox2	ENSMUSG00000074607	TOX high mobility group box family member 2 [Source:MGI Symbol;Acc:MGI:3611233]	overlapping	0	2.7335362434387207	3.9335691928863525	0.0987401	1.130244255065918	0.8196118474006653	0.6405642032623291	0.25693097710609436	3.275505304336548	5.164736270904541	3.2393877506256104	3.678011417388916
2	163438300	163439299	Gdap1l1	ENSMUSG00000017943	ganglioside-induced differentiation- associated protein 1-like 1 [Source:MGI Symbol;Acc:MGI:2385163]	overlapping	0	2.2596051692962646	1.9180681705474854	-0.555763	2.0307085514068604	1.8134595155715942	-0.160532	-0.600787	2.706416606903076	4.449987888336182	2.145936965942383	3.0487399101257324
2	163749000	163750899	Ada	ENSMUSG00000017697	adenosine deaminase [Source:MGI Symbol;Acc:MGI:87916]	overlapping	0	2.9851019382476807	2.1440718173980713	0.020737621933221817	1.506807565689087	1.8523563146591187	1.208924651145935	0.5071611404418945	3.2036287784576416	4.566083908081055	2.6912434101104736	3.3386096954345703
2	163853100	163853399	Kcnk15	ENSMUSG00000035238	potassium channel, subfamily K, member 15 [Source:MGI Symbol;Acc:MGI:2675209]	downstream	252	0.7613542079925537	4.0431	0.9181678891181946	1.5452816486358643	1.0199105739593506	1.8174419403076172	1.5512162446975708	2.7913055419921875	4.073770999908447	3.123910665512085	3.2007429599761963
2	163853600	163854799	Kcnk15	ENSMUSG00000035238	potassium channel, subfamily K, member 15 [Source:MGI Symbol;Acc:MGI:2675209]	overlapping	0	2.6439971923828125	3.7539756298065186	-0.818798	0.8183002471923828	0.9585099816322327	0.9243571162223816	1.0106480121612549	3.193404197692871	4.780616760253906	3.191655397415161	3.53778
2	163917400	163919799	Rims4	ENSMUSG00000035226	regulating synaptic membrane exocytosis 4 [Source:MGI Symbol;Acc:MGI:2674366]	overlapping	0	4.0405778884887695	3.5772786140441895	0.18120229244232178	0.7676741480827332	0.9585099816322327	0.43893033266067505	0.8206770420074463	3.2031190395355225	4.9622626304626465	3.178358316421509	3.707703113555908
2	164404200	164405399	Matn4	ENSMUSG00000016995	matrilin 4 [Source:MGI Symbol;Acc:MGI:1328314]	overlapping	0	1.568709135055542	3.618964433670044	-0.0818321	0.8183002471923828	1.5364859104156494	1.2044651508331299	0.6980577111244202	3.6704514026641846	4.921436786651611	2.9312658309936523	3.793278455734253
2	164442300	164443099	Sdc4	ENSMUSG00000017009	syndecan 4 [Source:MGI Symbol;Acc:MGI:1349164]	overlapping	0	5.177095890045166	2.309537410736084	-0.818798	2.6113710403442383	2.7747979164123535	-0.49068	-0.583713	2.816840648651123	4.561644077301025	1.6522897481918335	3.271132469177246
2	164485600	164487999	Gm20458	ENSMUSG00000090996	predicted gene 20458 [Source:MGI Symbol;Acc:MGI:5141923]	overlapping	0	4.1465	3.5391855239868164	0.24009598791599274	1.352636694908142	1.2423028945922852	0.6088553667068481	0.6142261624336243	3.765310525894165	5.442042827606201	3.6033802032470703	3.9851365089416504
2	165233000	165235999	Cdh22	ENSMUSG00000053166	cadherin 22 [Source:MGI Symbol;Acc:MGI:1341843]	overlapping	0	3.1987595558166504	4.291318416595459	0.132293	0.6156710386276245	0.7664622068405151	0.6777172088623047	0.6887198686599731	3.3899431228637695	5.1401801109313965	3.601388931274414	3.6138811111450195
2	165472800	165473699	Slc13a3	ENSMUSG00000018459	solute carrier family 13 (sodium-dependent dicarboxylate transporter), member 3 [Source:MGI Symbol;Acc:MGI:2149635]	overlapping	0	1.7613540887832642	2.4851088523864746	0.011277293786406517	1.1827116012573242	0.8797328472137451	0.7799673080444336	1.0657894611358643	2.756540060043335	4.666660308837891	2.7692458629608154	2.9346683025360107
2	165594000	165596599	Eya2	ENSMUSG00000017897	EYA transcriptional coactivator and phosphatase 2 [Source:MGI Symbol;Acc:MGI:109341]	overlapping	0	2.405210494995117	3.396923303604126	0.1246187686920166	0.4298045039176941	0.5026925802230835	0.0459191	0.5591215491294861	2.787336826324463	4.06318	2.6389107704162598	3.0032501220703125
2	167187000	167189699	Kcnb1	ENSMUSG00000050556	potassium voltage gated channel, Shab- related subfamily, member 1 [Source:MGI Symbol;Acc:MGI:96666]	overlapping	0	2.328394889831543	3.5093934535980225	0.33320537209510803	0.6483752131462097	0.7568761110305786	0.6749976873397827	0.1437920182943344	2.8252530097961426	4.318138122558594	2.4629993438720703	2.8163135051727295
2	167240000	167240799	Ptgis	ENSMUSG00000017969	prostaglandin I2 (prostacyclin) synthase [Source:MGI Symbol;Acc:MGI:1097156]	overlapping	0	2.581533193588257	2.6815059185028076	-0.818798	1.754734992980957	1.3891443014144897	0.8718897700309753	-0.211744	3.4018030166625977	4.631653785705566	2.652289867401123	3.23822
2	168081000	168083199	Pard6b	ENSMUSG00000044641	par-6 family cell polarity regulator beta [Source:MGI Symbol;Acc:MGI:2135605]	overlapping	0	5.477471828460693	1.735335350036621	-0.108304	1.4434020519256592	1.833497405052185	-0.670004	-0.402687	3.0283448696136475	4.2498250007629395	1.8709299564361572	3.182682991027832
2	168230700	168232499	Mocs3	ENSMUSG00000074576	molybdenum cofactor synthesis 3 [Source:MGI Symbol;Acc:MGI:1916622]	overlapping	0	5.886624336242676	0.15648607909679413	-0.181368	1.2579997777938843	1.6912877559661865	-0.46796	-0.796707	2.7027688026428223	5.011851787567139	2.362070322036743	2.8240017890930176
2	168589200	168590299	Nfatc2	ENSMUSG00000027544	nuclear factor of activated T cells, cytoplasmic, calcineurin dependent 2 [Source:MGI Symbol;Acc:MGI:102463]	overlapping	0	3.4966793060302734	2.495997190475464	-0.108304	1.6404389142990112	1.743700623512268	-0.0570272	-0.272627	2.8099212646484375	4.203765869140625	1.975266695022583	3.091808557510376
2	168600900	168602199	Nfatc2	ENSMUSG00000027544	nuclear factor of activated T cells, cytoplasmic, calcineurin dependent 2 [Source:MGI Symbol;Acc:MGI:102463]	overlapping	0	2.9678051471710205	3.394463539123535	-0.349312	1.3994308710098267	1.4759752750396729	0.7564125657081604	0.7983092665672302	3.8571581840515137	5.440309524536133	3.3523879051208496	4.090949058532715
2	168910700	168913199	Zfp64	ENSMUSG00000027551	zinc finger protein 64 [Source:MGI Symbol;Acc:MGI:107342]	overlapping	0	2.644974946975708	3.233570098876953	-0.0703365	1.0713505744934082	1.2909376621246338	0.5816705226898193	0.12791122496128082	3.228837728500366	4.651082515716553	3.0156290531158447	3.564932107925415
2	169633100	169634499	Tshz2	ENSMUSG00000047907	teashirt zinc finger family member 2 [Source:MGI Symbol;Acc:MGI:2153084]	overlapping	0	2.320321559906006	2.8138904571533203	-1.04119	0.7379268407821655	1.2275059223175049	0.0645348	0.8252497315406799	3.22099	4.650191307067871	2.7556674480438232	3.6032519340515137
2	170494700	170498299	Cyp24a1	ENSMUSG00000038567	cytochrome P450, family 24, subfamily a, polypeptide 1 [Source:MGI Symbol;Acc:MGI:88593]	overlapping	0	0.8298339247703552	3.7316296100616455	0.36882930994033813	0.8016214370727539	0.7407564520835876	0.798826	0.5339383482933044	2.8252530097961426	4.400063991546631	2.593395948410034	3.259028911590576
2	170731300	170732899	Dok5	ENSMUSG00000027560	docking protein 5 [Source:MGI Symbol;Acc:MGI:1924079]	overlapping	0	2.1959824562072754	2.1095998287200928	-0.359366	1.403262734413147	1.4236326217651367	0.5599457621574402	-0.147614	3.092475175857544	4.359172821044922	2.3303616046905518	3.3006584644317627
2	172042300	172044799	Cbln4	ENSMUSG00000067578	cerebellin 4 precursor protein [Source:MGI Symbol;Acc:MGI:2154433]	overlapping	0	1.9692471027374268	3.239283561706543	-0.00322228	0.7343155145645142	0.8245148658752441	0.8129960298538208	0.7073355317115784	3.1824448108673096	4.907789707183838	3.152479887008667	3.543537139892578
2	172345600	172347499	Fam210b	ENSMUSG00000027495	family with sequence similarity 210, member B [Source:MGI Symbol;Acc:MGI:1914267]	overlapping	0	3.6682448387145996	2.152064561843872	-0.159835	1.5261728763580322	1.823644995689392	0.3120182156562805	0.12529052793979645	2.6960251331329346	4.4982686042785645	2.2840681076049805	3.2875945568084717
2	172547400	172550499	Tfap2c	ENSMUSG00000028640	transcription factor AP-2, gamma [Source:MGI Symbol;Acc:MGI:106032]	overlapping	0	3.6882717609405518	3.496696949005127	0.5489341020584106	1.6463679075241089	1.5468409061431885	0.3023572862148285	0.00398422	3.642622709274292	5.075116157531738	3.1095194816589355	3.878202199935913
2	172550700	172552199	Tfap2c	ENSMUSG00000028640	transcription factor AP-2, gamma [Source:MGI Symbol;Acc:MGI:106032]	overlapping	0	4.452516078948975	2.7746152877807617	0.18120229244232178	1.6827852725982666	1.8943796157836914	0.5499616265296936	0.12237303704023361	3.201181411743164	5.020331382751465	2.671398639678955	3.6104555130004883
2	172937600	172940999	Bmp7	ENSMUSG00000008999	bone morphogenetic protein 7 [Source:MGI Symbol;Acc:MGI:103302]	overlapping	0	3.4237608909606934	3.587470293045044	0.0937395	1.3766820430755615	1.6917811632156372	0.19946439564228058	0.2186410129070282	3.2823500633239746	5.1369781494140625	3.1736361980438232	3.821
2	173274700	173276399	Pmepa1	ENSMUSG00000038400	prostate transmembrane protein, androgen induced 1 [Source:MGI Symbol;Acc:MGI:1929600]	overlapping	0	6.139458179473877	2.18772	-0.321298	1.1857393980026245	1.6873352527618408	-0.137571	-0.629356	3.096160411834717	4.648880481719971	2.2785227298736572	3.1142287254333496
2	173577700	173578499	Ankrd60	ENSMUSG00000027517	ankyrin repeat domain 60 [Source:MGI Symbol;Acc:MGI:1917315]	overlapping	0	3.4408342838287354	2.5583579540252686	0.18120229244232178	1.0688437223434448	1.6637667417526245	0.5093196630477905	0.23571452498435974	3.1836230754852295	4.429867744445801	2.593395948410034	3.2214744091033936
2	173578700	173578999	Ppp4r1l-ps	ENSMUSG00000055897	protein phosphatase 4, regulatory subunit 1- like, pseudogene [Source:MGI Symbol;Acc:MGI:1924560]	upstream	321	0.8768314719200134	2.6727356910705566	-0.40376	2.0477821826934814	1.4938416481018066	1.5764338970184326	1.650752067565918	2.6843903064727783	3.862266778945923	2.0084335803985596	3.3033127784729004
2	174296000	174297599	Gnas	ENSMUSG00000027523	GNAS (guanine nucleotide binding protein, alpha stimulating) complex locus [Source:MGI Symbol;Acc:MGI:95777]	overlapping	0	2.092271089553833	1.2751857042312622	-0.49687	0.9028337597846985	1.3774625062942505	-0.210572	-0.147614	2.6774375438690186	3.8819773197174072	2.116957902908325	2.7315497398376465
2	174326300	174329399	Gnas	ENSMUSG00000027523	GNAS (guanine nucleotide binding protein, alpha stimulating) complex locus [Source:MGI Symbol;Acc:MGI:95777]	overlapping	0	2.640047788619995	4.05317	-0.380677	1.2204420566558838	1.5944937467575073	0.3624782860279083	0.29349085688591003	3.4284982681274414	5.003025531768799	3.1988954544067383	3.832458019256592
2	174329600	174331199	Gnas	ENSMUSG00000027523	GNAS (guanine nucleotide binding protein, alpha stimulating) complex locus [Source:MGI Symbol;Acc:MGI:95777]	overlapping	0	5.852128028869629	2.23106	0.18120229244232178	1.6745648384094238	1.7203501462936401	-0.713073	-1.86382	2.5231094360351562	4.201349258422852	2.178358554840088	2.874061346054077
2	174643500	174645299	Zfp831	ENSMUSG00000050600	zinc finger protein 831 [Source:MGI Symbol;Acc:MGI:3641861]	overlapping	0	0.050860825926065445	1.2693800926208496	-0.529291	0.6232842803001404	0.6744139194488525	0.2869272232055664	-0.00821107	2.1803479194641113	3.6333401203155518	2.1960606575012207	2.4468042850494385
2	174759600	174762399	Edn3	ENSMUSG00000027524	endothelin 3 [Source:MGI Symbol;Acc:MGI:95285]	overlapping	0	0.7613542079925537	2.5685248374938965	-0.378225	0.38178300857543945	0.4979577958583832	0.4795723259449005	0.6404100656509399	2.6563761234283447	3.895411252975464	2.212305784225464	2.6492862701416016
2	178413200	178415499	Ppp1r3d	ENSMUSG00000049999	protein phosphatase 1, regulatory subunit 3D [Source:MGI Symbol;Acc:MGI:1917664]	overlapping	0	3.499887228012085	3.593330144882202	-0.435469	0.9989996552467346	0.7693670392036438	0.5003308653831482	0.14511196315288544	3.0565783977508545	4.953555583953857	2.8942625522613525	3.478557586669922
2	179441700	179443899	Cdh4	ENSMUSG00000000305	cadherin 4 [Source:MGI Symbol;Acc:MGI:99218]	overlapping	0	4.652861595153809	3.541377067565918	-0.278229	1.016587495803833	0.9180309176445007	0.4124581217765808	0.40855109691619873	3.376268148422241	5.228440284729004	3.4738142490386963	3.7336983680725098
2	180102600	180106099	Hrh3	ENSMUSG00000039059	histamine receptor H3 [Source:MGI Symbol;Acc:MGI:2139279]	overlapping	0	3.135896921157837	3.7001218795776367	0.4094713032245636	1.39328	1.0870246887207031	0.6812061667442322	0.7309224009513855	3.5323874950408936	5.203277587890625	3.178358316421509	3.715012311935425
2	180333500	180335799	Gata5	ENSMUSG00000015627	GATA binding protein 5 [Source:MGI Symbol;Acc:MGI:109497]	overlapping	0	2.4423635005950928	4.02404	0.943043	0.9043628573417664	1.1497907638549805	1.0363837480545044	0.7594582438468933	3.4116735458374023	5.1141533851623535	3.2397589683532715	3.7797508239746094
2	180384800	180387099	B230312C02Rik	ENSMUSG00000084843	RIKEN cDNA B230312C02 gene [Source:MGI Symbol;Acc:MGI:2444130]	overlapping	0	1.4077173471450806	3.3989522457122803	-0.0944321	1.1510027647018433	0.8539005517959595	0.7931126356124878	0.5866217017173767	2.9279942512512207	4.595686435699463	2.85119	3.1619296073913574
2	180775000	180778299	Gm14343	ENSMUSG00000087550	predicted gene 14343 [Source:MGI Symbol;Acc:MGI:3701948]	overlapping	0	1.6178268194198608	4.117846965789795	-0.278229	1.144743800163269	0.5902262330055237	1.3580102920532227	1.059216856956482	2.9674625396728516	4.61843	3.128946304321289	3.319932460784912
2	181038100	181041299	Chrna4	ENSMUSG00000027577	cholinergic receptor, nicotinic, alpha polypeptide 4 [Source:MGI Symbol;Acc:MGI:87888]	overlapping	0	2.2888312339782715	3.3799264430999756	-0.295236	0.8851317763328552	0.692336	1.0595167875289917	0.7466764450073242	2.8998301029205322	4.396294593811035	2.897176742553711	3.2116169929504395
2	181133700	181136299	Kcnq2	ENSMUSG00000016346	potassium voltage-gated channel, subfamily Q, member 2 [Source:MGI Symbol;Acc:MGI:1309503]	overlapping	0	4.1642022132873535	3.153902769088745	-0.818798	0.9945891499519348	1.319470763206482	0.4277897775173187	0.43573909997940063	3.0283448696136475	4.710529327392578	2.8471527099609375	3.411742687225342
2	181155700	181157199	Eef1a2	ENSMUSG00000016349	eukaryotic translation elongation factor 1 alpha 2 [Source:MGI Symbol;Acc:MGI:1096317]	overlapping	0	1.512675166130066	2.9474520683288574	-0.266257	1.4457460641860962	0.6979823708534241	1.1526261568069458	0.27991431951522827	2.92881	4.535152435302734	2.7597544193267822	3.3033127784729004
2	181457900	181460899	Zbtb46	ENSMUSG00000027583	zinc finger and BTB domain containing 46 [Source:MGI Symbol;Acc:MGI:1919397]	overlapping	0	4.8775248527526855	3.477071523666382	0.0816666	1.3108165264129639	1.7228142023086548	0.6279641389846802	0.0801448	3.4235737323760986	5.058187007904053	3.0673270225524902	3.7826647758483887
2	181669400	181673099	Sox18	ENSMUSG00000046470	SRY (sex determining region Y)-box 18 [Source:MGI Symbol;Acc:MGI:103559]	overlapping	0	1.9485056400299072	3.7350871562957764	0.18120229244232178	1.0772954225540161	1.0456736087799072	1.0471001863479614	1.1080552339553833	3.010511636734009	4.858811378479004	3.1521270275115967	3.7102999687194824
2	181680300	181681599	Tcea2	ENSMUSG00000059540	transcription elongation factor A (SII), 2 [Source:MGI Symbol;Acc:MGI:107368]	overlapping	0	4.003428936004639	2.3082311153411865	0.3876531422138214	1.7755793333053589	1.8637913465499878	0.24945253133773804	-0.0862136	3.116400957107544	4.554144382476807	2.1906368732452393	3.1520347595214844
3	5218600	5219899	2700069I18Rik	ENSMUSG00000086224	RIKEN cDNA 2700069I18 gene [Source:MGI Symbol;Acc:MGI:1919858]	overlapping	0	3.6269686222076416	2.8435628414154053	-0.934275	0.4298045039176941	0.8842554092407227	0.0889879	-0.464725	3.0182204246520996	4.662397384643555	2.9373505115509033	3.4666948318481445
3	7366700	7367399	Pkia	ENSMUSG00000027499	protein kinase inhibitor, alpha [Source:MGI Symbol;Acc:MGI:104747]	overlapping	0	3.7994892597198486	1.5190562009811401	0.18120229244232178	1.4928141832351685	1.9313737154006958	-1.10539	-0.0862136	2.8490209579467773	4.22714	2.2010786533355713	3.6276633739471436
3	8665600	8666999	Hey1	ENSMUSG00000040289	hairy/enhancer-of-split related with YRPW motif 1 [Source:MGI Symbol;Acc:MGI:1341800]	overlapping	0	3.8305163383483887	3.3595778942108154	-1.04119	0.6921231150627136	1.7044086456298828	0.14253732562065125	0.16532517969608307	3.1538755893707275	4.766195774078369	2.9289989471435547	3.6130661964416504
3	8667500	8669099	Hey1	ENSMUSG00000040289	hairy/enhancer-of-split related with YRPW motif 1 [Source:MGI Symbol;Acc:MGI:1341800]	downstream	244	4.555770397186279	2.462388753890991	-0.118358	1.1599916219711304	1.7925000190734863	0.0942822	0.056744370609521866	1.9264651536941528	3.6765079498291016	1.9626299142837524	2.8231801986694336
3	9249300	9250399	Zbtb10	ENSMUSG00000069114	zinc finger and BTB domain containing 10 [Source:MGI Symbol;Acc:MGI:2139883]	downstream	203	3.335345506668091	1.979873538017273	-0.956301	0.255775	0.8334974050521851	-0.435539	-0.607046	2.6640703678131104	3.274791717529297	1.906553864479065	2.7843244075775146
3	9250600	9253099	Zbtb10	ENSMUSG00000069114	zinc finger and BTB domain containing 10 [Source:MGI Symbol;Acc:MGI:2139883]	overlapping	0	4.383112907409668	3.239283561706543	-1.00322	0.48638805747032166	0.7336062788963318	0.012304862961173058	-0.315032	2.980339288711548	4.7706475257873535	3.0510778427124023	3.2741665840148926
3	9832300	9833599	Pag1	ENSMUSG00000027508	phosphoprotein associated with glycosphingolipid microdomains 1 [Source:MGI Symbol;Acc:MGI:2443160]	overlapping	0	4.516241550445557	3.2711689472198486	0.28811749815940857	1.5172673463821411	2.0291290283203125	0.6453812122344971	0.672778	3.8457531929016113	5.3753790855407715	3.467864990234375	4.200159072875977
3	10012700	10013499	Fabp5	ENSMUSG00000027533	fatty acid binding protein 5, epidermal [Source:MGI Symbol;Acc:MGI:101790]	overlapping	0	4.312100887298584	2.049893379211426	-1.23384	1.867209792137146	1.8612127304077148	0.7894275188446045	-0.0273199	3.475803852081299	4.865283489227295	2.2178869247436523	3.4590237140655518
3	13471300	13471899	Gm2464	ENSMUSG00000102215	predicted gene 2464 [Source:MGI Symbol;Acc:MGI:3780631]	overlapping	0	3.5073084831237793	3.5148561000823975	-0.0818321	-0.232326	1.0594388246536255	-0.882998	-0.349248	3.113233804702759	4.758533954620361	2.815788507461548	3.630887508392334
3	13472100	13473599	Ralyl	ENSMUSG00000039717	RALY RNA binding protein-like [Source:MGI Symbol;Acc:MGI:1924147]	overlapping	0	2.674642562866211	3.1880123615264893	0.0816666	0.4457460641860962	0.48225370049476624	0.6530551314353943	0.00689582	3.201181411743164	4.34473	2.4938604831695557	3.372354507446289
3	17793300	17796099	Mir124-2hg	ENSMUSG00000100252	Mir124-2 host gene (non-protein coding) [Source:MGI Symbol;Acc:MGI:1917691]	overlapping	0	2.2347700595855713	3.026481866836548	-0.102591	0.6686641573905945	0.976321	0.6759695410728455	0.1508256196975708	3.0189459323883057	4.211544990539551	2.486480712890625	3.412715435028076
3	18053900	18055999	Bhlhe22	ENSMUSG00000025128	basic helix-loop-helix family, member e22 [Source:MGI Symbol;Acc:MGI:1930001]	overlapping	0	4.523855209350586	3.592637538909912	-0.123652	0.9343240261077881	0.7150559425354004	0.2638436257839203	-0.0411257	3.22099	5.029230117797852	3.115962028503418	3.6908113956451416
3	19694100	19695999	Crh	ENSMUSG00000049796	corticotropin releasing hormone [Source:MGI Symbol;Acc:MGI:88496]	overlapping	0	2.4559412002563477	2.152064561843872	-0.25937	0.6549062132835388	0.6299639940261841	-0.0224008	0.18942084908485413	2.6247663497924805	3.6952903270721436	1.9699594974517822	2.4436557292938232
3	20153800	20155299	Gyg	ENSMUSG00000019528	glycogenin [Source:MGI Symbol;Acc:MGI:1351614]	overlapping	0	3.652125120162964	1.9357701539993286	-0.918333	1.5452816486358643	1.186268925666809	0.4955138862133026	0.4219333231449127	2.811769723892212	4.504520416259766	2.6561319828033447	3.4382424354553223
3	26331000	26332299	Nlgn1	ENSMUSG00000063887	neuroligin 1 [Source:MGI Symbol;Acc:MGI:2179435]	overlapping	0	2.3737974166870117	3.379615545272827	0.18120229244232178	0.7990383505821228	0.863791	0.5864875316619873	0.2133466899394989	3.0779266357421875	4.616858959197998	2.7173845767974854	3.4402225017547607
3	27370400	27373299	Ghsr	ENSMUSG00000051136	growth hormone secretagogue receptor [Source:MGI Symbol;Acc:MGI:2441906]	overlapping	0	1.2521014213562012	3.7768747806549072	0.18120229244232178	0.7747635841369629	0.6749991178512573	0.7266268134117126	0.5897839665412903	3.3256418704986572	4.811517238616943	3.139137029647827	3.279709815979004
3	27708900	27711199	Fndc3b	ENSMUSG00000039286	fibronectin type III domain containing 3B [Source:MGI Symbol;Acc:MGI:1919257]	overlapping	0	5.871695518493652	1.5664088726043701	0.18120229244232178	1.621632695198059	1.8655823469161987	-0.0142423	-0.550882	2.813535451889038	4.480750560760498	2.3796894550323486	3.346924066543579
3	27938200	27939799	Pld1	ENSMUSG00000027695	phospholipase D1 [Source:MGI Symbol;Acc:MGI:109585]	overlapping	0	2.875096321105957	2.4470407962799072	0.18120229244232178	1.1891379356384277	1.6637667417526245	0.4568522572517395	0.16171392798423767	2.9439525604248047	4.696246147155762	2.2372522354125977	3.3932693004608154
3	28262200	28264399	Tnik	ENSMUSG00000027692	TRAF2 and NCK interacting kinase [Source:MGI Symbol;Acc:MGI:1916264]	overlapping	0	3.2148118019104004	2.854342460632324	0.24533262848854065	1.2151330709457397	1.5453718900680542	-0.509539	-0.430168	2.903897523880005	4.710890769958496	2.3944919109344482	3.7704386711120605
3	28781400	28782599	Eif5a2	ENSMUSG00000050192	eukaryotic translation initiation factor 5A2 [Source:MGI Symbol;Acc:MGI:1933735]	overlapping	0	4.831027507781982	2.707501173019409	-0.596405	1.2822473049163818	1.6181697845458984	0.6405642032623291	0.029263632372021675	3.323800563812256	4.981456279754639	3.0816824436187744	3.77809
3	29081500	29083399	Egfem1	ENSMUSG00000063600	EGF-like and EMI domain containing 1 [Source:MGI Symbol;Acc:MGI:1922990]	overlapping	0	2.314326763153076	3.3175547122955322	-0.607294	0.8209161758422852	0.5620598793029785	0.7759653329849243	0.6354852914810181	2.9356956481933594	4.651183128356934	2.6431491374969482	3.3494653701782227
3	30012000	30012499	Mecom	ENSMUSG00000027684	MDS1 and EVI1 complex locus [Source:MGI Symbol;Acc:MGI:95457]	overlapping	0	1.931279182434082	2.9180681705474854	-1.14073	0.22335362434387207	1.282944917678833	-0.298035	0.466327	2.8319475650787354	4.247664451599121	2.145936965942383	3.043668746948242
3	30506600	30511199	Mecom	ENSMUSG00000027684	MDS1 and EVI1 complex locus [Source:MGI Symbol;Acc:MGI:95457]	overlapping	0	3.802894353866577	3.1163649559020996	-0.213077	0.9875040650367737	1.2601141929626465	0.4638049900531769	0.27286750078201294	2.85271	4.381843090057373	2.6346187591552734	3.4261505603790283
3	30856000	30856499	Gpr160	ENSMUSG00000037661	G protein-coupled receptor 160 [Source:MGI Symbol;Acc:MGI:1919112]	overlapping	0	6.094062328338623	1.5782182216644287	-0.140726	2.9237935543060303	2.881204128265381	-0.619963	-1.18575	2.94742	4.989694595336914	2.271467924118042	3.7012767791748047
3	31309100	31310699	Slc7a14	ENSMUSG00000069072	solute carrier family 7 (cationic amino acid transporter, y+ system), member 14 [Source:MGI Symbol;Acc:MGI:3040688]	overlapping	0	2.353811264038086	3.4851086139678955	0.18120229244232178	1.476019024848938	1.4573158025741577	1.0942821502685547	0.5956104397773743	3.6563758850097656	5.397188663482666	3.2658212184906006	3.87227
3	32365800	32367099	Zmat3	ENSMUSG00000027663	zinc finger matrin type 3 [Source:MGI Symbol;Acc:MGI:1195270]	overlapping	0	3.9708075523376465	1.1769864559173584	-0.0598058	1.5997294187545776	1.8219711780548096	-0.0915844	-0.0862136	2.512329578399658	3.5747058391571045	1.5174471139907837	3.011265277862549
3	32616800	32617099	Gnb4	ENSMUSG00000027669	guanine nucleotide binding protein (G protein), beta 4 [Source:MGI Symbol;Acc:MGI:104581]	downstream	215	5.226240158081055	0.9001463651657104	0.18120229244232178	2.4838809967041016	2.3418385982513428	-1.883	-0.448784	3.1538755893707275	4.862266540527344	3.0084335803985596	3.561624765396118
3	33142000	33143099	Pex5l	ENSMUSG00000027674	peroxisomal biogenesis factor 5-like [Source:MGI Symbol;Acc:MGI:1916672]	overlapping	0	4.238560676574707	3.0105702877044678	0.3067331910133362	1.5121147632598877	1.821006417274475	0.8863893151283264	-0.176411	3.5188722610473633	5.025272369384766	2.991945266723633	4.05104
3	33800200	33800699	Ttc14	ENSMUSG00000027677	tetratricopeptide repeat domain 14 [Source:MGI Symbol;Acc:MGI:1914370]	overlapping	0	7.295851230621338	1.4851088523864746	0.444237	2.223353624343872	2.620814561843872	-0.619963	-0.0862136	2.7705471515655518	4.46234	2.3303616046905518	3.023205041885376
3	36520800	36521999	Gm11549	ENSMUSG00000085007	predicted gene 11549 [Source:MGI Symbol;Acc:MGI:3650339]	overlapping	0	1.5339436531066895	3.2981772422790527	-1.40376	1.0047134160995483	0.9374483823776245	0.7019647359848022	0.8731443881988525	3.376268148422241	4.682384490966797	2.9153239727020264	3.6996657848358154
3	36689100	36690999	Trpc3	ENSMUSG00000027716	transient receptor potential cation channel, subfamily C, member 3 [Source:MGI Symbol;Acc:MGI:109526]	overlapping	0	3.6504178047180176	3.4531185626983643	0.020737621933221817	0.7567858099937439	1.231414556503296	0.6634905934333801	0.3846771717071533	3.00749	4.959547996520996	3.14421	3.7590854167938232
3	37347800	37349999	Gm43439	ENSMUSG00000106407	predicted gene 43439 [Source:MGI Symbol;Acc:MGI:5663576]	overlapping	0	2.8603434562683105	3.0517396926879883	-0.470874	1.3146687746047974	1.20434	0.997421	0.3451257348060608	3.3383002281188965	4.879421710968018	3.0488479137420654	3.589308261871338
3	38884900	38888699	C230034O21Rik	ENSMUSG00000086181	RIKEN cDNA C230034O21 gene [Source:MGI Symbol;Acc:MGI:2441892]	overlapping	0	3.1151974201202393	3.6564393043518066	0.14272814989089966	1.0655385255813599	1.0071994066238403	0.43131715059280396	0.0695811	3.5924484729766846	5.332917213439941	3.464409589767456	3.9119021892547607
3	40949900	40951699	Larp1b	ENSMUSG00000025762	La ribonucleoprotein domain family, member 1B [Source:MGI Symbol;Acc:MGI:1914604]	overlapping	0	5.8142242431640625	3.3522729873657227	-0.529291	0.8347883224487305	1.8870748281478882	-0.146032	-0.841101	3.4864509105682373	5.113460540771484	3.0576770305633545	3.9422571659088135
3	45376100	45378199	2610316D01Rik	ENSMUSG00000097040	RIKEN cDNA 2610316D01 gene [Source:MGI Symbol;Acc:MGI:1919761]	overlapping	0	2.9426839351654053	3.1588807106018066	0.43274107575416565	1.0356073379516602	1.3645586967468262	0.21653792262077332	-0.156603	3.43398	4.806471824645996	2.892240524291992	3.8801701068878174
3	49756000	49757899	Pcdh18	ENSMUSG00000037892	protocadherin 18 [Source:MGI Symbol;Acc:MGI:1920423]	overlapping	0	2.507780075073242	2.259549140930176	-0.481763	0.7892073392868042	0.9149408936500549	0.26139214634895325	0.058176323771476746	2.3870747089385986	3.974750518798828	2.389862537384033	3.1626791954040527
3	51339400	51340799	Elf2	ENSMUSG00000037174	E74-like factor 2 [Source:MGI Symbol;Acc:MGI:1916507]	overlapping	0	6.561329364776611	2.6319501399993896	-0.626153	1.6205698251724243	2.1511549949645996	-1.10539	-1.0191	3.704072952270508	5.111802101135254	2.8009915351867676	3.7281670570373535
3	51341000	51342199	Elf2	ENSMUSG00000037174	E74-like factor 2 [Source:MGI Symbol;Acc:MGI:1916507]	downstream	337	5.875964164733887	2.043104410171509	0.5031303763389587	1.2822473049163818	1.9997326135635376	-0.423566	-0.448784	3.050039768218994	4.435678482055664	2.123910665512085	3.713036298751831
3	51559800	51562199	Setd7	ENSMUSG00000037111	SET domain containing (lysine methyltransferase) 7 [Source:MGI Symbol;Acc:MGI:1920501]	overlapping	0	4.847047805786133	2.737248420715332	0.24009598791599274	1.6185307502746582	1.9689265489578247	-0.298035	-0.301942	3.0819828510284424	4.849700450897217	2.5833425521850586	3.8058130741119385
3	52102400	52105099	Maml3	ENSMUSG00000061143	mastermind like 3 (Drosophila) [Source:MGI Symbol;Acc:MGI:2389461]	overlapping	0	4.681541442871094	3.14807	-0.325758	1.6730372905731201	1.7938026189804077	-0.352483	-0.543421	3.4935059547424316	5.070455074310303	3.080094337463379	3.90183
3	53039900	53042399	Gm42901	ENSMUSG00000104850	predicted gene 42901 [Source:MGI Symbol;Acc:MGI:5663038]	overlapping	0	3.2849161624908447	2.707501173019409	-0.462654	0.5161353945732117	1.1309418678283691	0.9888458847999573	0.6391640305519104	2.9250569343566895	4.493688583374023	2.790842056274414	3.53778
3	53655000	53657399	Frem2	ENSMUSG00000037016	Fras1 related extracellular matrix protein 2 [Source:MGI Symbol;Acc:MGI:2444465]	overlapping	0	2.96429	3.439305305480957	-0.155833	1.5896759033203125	1.3338	0.8718897700309753	0.5512163639068604	3.323800563812256	5.0800909996032715	3.178358316421509	3.853682279586792
3	53657600	53658299	Frem2	ENSMUSG00000037016	Fras1 related extracellular matrix protein 2 [Source:MGI Symbol;Acc:MGI:2444465]	downstream	245	2.836642265319824	2.115159273147583	-1.62615	0.9078517556190491	2.2569496631622314	-0.520428	-0.230604	2.568913221359253	3.7748653888702393	2.0084335803985596	3.458343505859375
3	54155400	54157199	Trpc4	ENSMUSG00000027748	transient receptor potential cation channel, subfamily C, member 4 [Source:MGI Symbol;Acc:MGI:109525]	overlapping	0	1.0671626329421997	2.763644218444824	-0.181368	1.130244255065918	0.7568761110305786	0.8174419403076172	0.15889890491962433	3.0283448696136475	4.492529392242432	2.6964895725250244	3.4637773036956787
3	54754900	54756899	Smad9	ENSMUSG00000027796	SMAD family member 9 [Source:MGI Symbol;Acc:MGI:1859993]	overlapping	0	2.578977584838867	3.140460729598999	-0.140726	0.7469155788421631	0.9956629276275635	0.6654388904571533	0.3992132246494293	3.5137717723846436	4.889109134674072	3.0174221992492676	3.5250988006591797
3	54806500	54807699	Rfxap	ENSMUSG00000036615	regulatory factor X-associated protein [Source:MGI Symbol;Acc:MGI:2180854]	overlapping	0	5.216681480407715	2.690223217010498	-0.233835	1.386583924293518	1.7807228565216064	0.023892836645245552	-0.398158	3.410215377807617	4.776959419250488	2.281451940536499	3.5937836170196533
3	54914500	54916699	Sertm1	ENSMUSG00000056306	serine rich and transmembrane domain containing 1 [Source:MGI Symbol;Acc:MGI:3607715]	overlapping	0	2.426043748855591	2.605621576309204	0.0436988	0.7582754492759705	1.1849697828292847	0.5644612312316895	0.22694431245326996	3.120708703994751	4.325515270233154	2.369180917739868	3.423529624938965
3	55054700	55055899	Ccna1	ENSMUSG00000027793	cyclin A1 [Source:MGI Symbol;Acc:MGI:108042]	overlapping	0	4.445518493652344	2.292463779449463	-0.233835	1.5750291347503662	2.0979130268096924	0.5764338374137878	-0.448784	3.133697986602783	4.595776557922363	2.2563610076904297	3.3655970096588135
3	55242400	55243799	Dclk1	ENSMUSG00000027797	doublecortin-like kinase 1 [Source:MGI Symbol;Acc:MGI:1330861]	overlapping	0	2.2668821811676025	2.9065725803375244	-0.0411901	1.410352110862732	1.3000184297561646	-0.10539	0.2763564884662628	3.009485960006714	4.955576419830322	2.540928602218628	3.7008166313171387
3	55782700	55783899	Nbea	ENSMUSG00000027799	neurobeachin [Source:MGI Symbol;Acc:MGI:1347075]	overlapping	0	1.0092817544937134	3.5295028686523438	-0.818798	1.2822473049163818	0.8272654414176941	0.8174419403076172	0.0657895	2.7913055419921875	4.039078235626221	2.5319955348968506	2.892982006072998
3	56182000	56184299	Nbea	ENSMUSG00000027799	neurobeachin [Source:MGI Symbol;Acc:MGI:1347075]	overlapping	0	5.447854995727539	2.6712050437927246	-0.435469	0.9759160876274109	0.865582	0.1325991004705429	-0.217458	3.0677192211151123	4.603786945343018	2.8067996501922607	3.265934944152832
3	57574900	57575799	Wwtr1	ENSMUSG00000027803	WW domain containing transcription regulator 1 [Source:MGI Symbol;Acc:MGI:1917649]	overlapping	0	5.771337985992432	1.6128642559051514	0.011277293786406517	2.441445827484131	2.3630549907684326	-1.46796	-1.51917	3.013698101043701	4.424813270568848	2.123910665512085	3.084843873977661
3	58414800	58417599	Tsc22d2	ENSMUSG00000027806	TSC22 domain family, member 2 [Source:MGI Symbol;Acc:MGI:1919283]	overlapping	0	5.8235931396484375	2.1802542209625244	-0.166721	1.6921231746673584	1.8321641683578491	-0.40495	-1.0191	3.2127692699432373	5.094906330108643	2.684894323348999	3.3108699321746826
3	58690200	58692399	Siah2	ENSMUSG00000036432	seven in absentia 2 [Source:MGI Symbol;Acc:MGI:108062]	overlapping	0	5.153671741485596	3.326411008834839	-0.108304	1.1943745613098145	1.6690033674240112	-0.365149	-0.607046	3.2075135707855225	5.045724868774414	2.7289109230041504	3.701862335205078
3	58692600	58693599	4930593A02Rik	ENSMUSG00000097725	RIKEN cDNA 4930593A02 gene [Source:MGI Symbol;Acc:MGI:1923132]	overlapping	0	1.8988577127456665	3.2292699813842773	-0.333371	0.47128114104270935	0.5392846465110779	0.9035985469818115	0.8397858738899231	2.604537010192871	3.429169178009033	1.544486403465271	2.4330804347991943
3	59005000	59008399	Gm43570	ENSMUSG00000105945	predicted gene 43570 [Source:MGI Symbol;Acc:MGI:5663707]	overlapping	0	4.571736812591553	3.2535526752471924	-0.382699	1.1016751527786255	1.236228346824646	0.3149416148662567	-0.0862136	3.0513057708740234	4.815427780151367	2.9153239727020264	3.621241569519043
3	60500700	60501999	Mbnl1	ENSMUSG00000027763	muscleblind like splicing factor 1 [Source:MGI Symbol;Acc:MGI:1928482]	overlapping	0	5.459658145904541	1.9810662269592285	-0.349312	0.5997295379638672	1.2423028945922852	-1.41351	-0.564261	2.6498332023620605	4.393679618835449	2.1408839225769043	3.1041247844696045
3	61002100	61004199	Gm37035	ENSMUSG00000102564	predicted gene, 37035 [Source:MGI Symbol;Acc:MGI:5610263]	overlapping	0	3.585782527923584	3.031390905380249	-0.751684	1.1529642343521118	1.4604830741882324	-0.230921	0.1064314991235733	3.022085666656494	4.683501243591309	2.5230066776275635	3.609802007675171
3	62338500	62338799	9330121J05Rik	ENSMUSG00000103502	RIKEN cDNA 9330121J05 gene [Source:MGI Symbol;Acc:MGI:3704218]	overlapping	0	3.5339438915252686	1.4851088523864746	-0.40376	1.130244255065918	1.756875991821289	-2.035	0.44430112838745117	2.568913221359253	4.34473	2.3303616046905518	3.2158498764038086
3	62339000	62340699	9330121J05Rik	ENSMUSG00000103502	RIKEN cDNA 9330121J05 gene [Source:MGI Symbol;Acc:MGI:3704218]	overlapping	0	4.570223808288574	3.3518424034118652	6.300485692918301E-4	0.8501362800598145	1.4767682552337646	0.3693894147872925	0.3074502646923065	3.470134973526001	5.122557640075684	2.943338632583618	3.9113852977752686
3	65108500	65110199	Gm38048	ENSMUSG00000102437	predicted gene, 38048 [Source:MGI Symbol;Acc:MGI:5611276]	overlapping	0	0.6511712670326233	1.9001463651657104	6.300485692918301E-4	0.5022130012512207	0.6328873634338379	0.7844268679618835	0.43118560314178467	2.4356467723846436	3.9493236541748047	2.2063729763031006	2.8043441772460938
3	66220500	66221999	Veph1	ENSMUSG00000027831	ventricular zone expressed PH domain- containing 1 [Source:MGI Symbol;Acc:MGI:1920039]	overlapping	0	2.44692	2.600586175918579	-0.140726	0.923793	1.0037908554077148	0.6530551314353943	0.32882389426231384	3.037061929702759	4.369226932525635	2.3683292865753174	3.3257675170898438
3	66980700	66983199	Shox2	ENSMUSG00000027833	short stature homeobox 2 [Source:MGI Symbol;Acc:MGI:1201673]	overlapping	0	2.5851035118103027	3.883824110031128	-0.140726	0.6293460130691528	0.6614565253257751	0.5499616265296936	0.16070115566253662	2.94742	4.655869007110596	2.880277156829834	3.6204802989959717
3	67374200	67374999	Gm17402	ENSMUSG00000090408	predicted gene, 17402 [Source:MGI Symbol;Acc:MGI:4937036]	overlapping	0	2.433779716491699	3.3595778942108154	-0.49687	-0.13279	0.0788042	0.023892836645245552	0.7211413383483887	3.3502728939056396	4.280966758728027	2.50029	3.1583642959594727
3	67514500	67516699	Rarres1	ENSMUSG00000049404	retinoic acid receptor responder (tazarotene induced) 1 [Source:MGI Symbol;Acc:MGI:1924461]	overlapping	0	2.273466110229492	3.3415815830230713	-0.0303018	1.0400464534759521	0.7437006831169128	1.0754231214523315	0.9137864112854004	3.086761474609375	4.621401309967041	3.02474	3.0873351097106934
3	67582800	67584199	Mfsd1	ENSMUSG00000027775	major facilitator superfamily domain containing 1 [Source:MGI Symbol;Acc:MGI:1914118]	overlapping	0	4.376064300537109	1.887207269668579	-0.304225	1.19736	1.756875991821289	0.418172	0.013322088867425919	2.931483030319214	4.52029	2.576117992401123	3.439162254333496
3	68868200	68871099	Gm17641	ENSMUSG00000091272	predicted gene, 17641 [Source:MGI Symbol;Acc:MGI:4937275]	overlapping	0	3.825214147567749	3.8892226219177246	-0.284461	1.4015462398529053	1.2351784706115723	0.48784	0.4708429276943207	3.4922916889190674	5.039551734924316	3.205734968185425	3.919156789779663
3	69316900	69319799	Ppm1l	ENSMUSG00000027784	protein phosphatase 1 (formerly 2C)-like [Source:MGI Symbol;Acc:MGI:2139740]	overlapping	0	4.089487552642822	2.8591489791870117	-0.217347	1.0271507501602173	1.0363985300064087	0.6253434419631958	0.27819785475730896	3.2423136234283447	4.4762139320373535	2.568305015563965	3.5139520168304443
3	69598100	69599399	B3galnt1	ENSMUSG00000043300	UDP-GalNAc:betaGlcNAc beta 1,3- galactosaminyltransferase, polypeptide 1 [Source:MGI Symbol;Acc:MGI:1349405]	overlapping	0	4.822465896606445	2.3796157836914062	-0.0598058	1.2711067199707031	1.8943796157836914	-0.413512	-0.327222	3.038398504257202	4.491671562194824	2.3303616046905518	3.354613780975342
3	69860100	69862099	Sptssb	ENSMUSG00000043461	serine palmitoyltransferase, small subunit B [Source:MGI Symbol;Acc:MGI:1913433]	downstream	160	2.111851453781128	2.2993173599243164	-0.233835	0.5809056162834167	1.2423028945922852	0.5093196630477905	0.43316057324409485	2.9884519577026367	4.353843688964844	2.026355504989624	3.197702646255493
3	73056500	73057099	Slitrk3	ENSMUSG00000048304	SLIT and NTRK-like family, member 3 [Source:MGI Symbol;Acc:MGI:2679447]	overlapping	0	1.1763917207717896	3.3919994831085205	-0.0818321	0.2822473347187042	0.8041818737983704	0.8174419403076172	0.2674233615398407	3.2318782806396484	4.357031345367432	2.8829026222229004	3.3655970096588135
3	73057300	73057799	Slitrk3	ENSMUSG00000048304	SLIT and NTRK-like family, member 3 [Source:MGI Symbol;Acc:MGI:2679447]	overlapping	0	3.111851215362549	4.004482746124268	-1.14073	1.0307085514068604	0.8134596347808838	-0.298035	-0.823179	3.1538755893707275	4.61023	2.773968458175659	3.17932
3	75955300	75956899	Golim4	ENSMUSG00000034109	golgi integral membrane protein 4 [Source:MGI Symbol;Acc:MGI:1920374]	overlapping	0	4.410610198974609	2.813035488128662	-1.01144	1.4279247522354126	1.543472409248352	0.34582093358039856	0.3732180595397949	3.376268148422241	4.952366352081299	2.8286123275756836	3.711704730987549
3	80801600	80802899	Gria2	ENSMUSG00000033981	glutamate receptor, ionotropic, AMPA2 (alpha 2) [Source:MGI Symbol;Acc:MGI:95809]	overlapping	0	1.2897331714630127	3.0006062984466553	-0.197309	-0.248267	0.5924892425537109	0.17145001888275146	0.6283841729164124	2.822669744491577	3.770749568939209	2.3954567909240723	2.729729175567627
3	80912700	80914099	Glrb	ENSMUSG00000028020	glycine receptor, beta subunit [Source:MGI Symbol;Acc:MGI:95751]	overlapping	0	3.92267	2.685248374938965	-0.626153	1.130244255065918	0.8564117550849915	-0.10539	-0.156603	2.692295551300049	4.3939948081970215	2.486480712890625	3.405674457550049
3	82073800	82074599	Gucy1b3	ENSMUSG00000028005	guanylate cyclase 1, soluble, beta 3 [Source:MGI Symbol;Acc:MGI:1860604]	overlapping	0	2.555769920349121	3.1095998287200928	-0.233835	1.5452816486358643	1.6048729419708252	0.7894275188446045	0.2830202281475067	3.816840648651123	5.342568874359131	3.2563610076904297	4.023204803466797
3	82144800	82145799	Gucy1a3	ENSMUSG00000033910	guanylate cyclase 1, soluble, alpha 3 [Source:MGI Symbol;Acc:MGI:1926562]	overlapping	0	1.8144654035568237	2.14807	-0.818798	1.4328069686889648	1.3028444051742554	0.18739156424999237	0.5614846348762512	2.94742	4.725142955780029	2.0788228511810303	3.4174838066101074
3	82547600	82548799	Npy2r	ENSMUSG00000028004	neuropeptide Y receptor Y2 [Source:MGI Symbol;Acc:MGI:108418]	overlapping	0	1.4983197450637817	2.600586175918579	0.055671412497758865	1.0896022319793701	0.9585099816322327	0.9243571162223816	0.32882389426231384	2.983950614929199	4.235724925994873	2.423470973968506	3.185476064682007
3	82875700	82876499	Rbm46	ENSMUSG00000033882	RNA binding motif protein 46 [Source:MGI Symbol;Acc:MGI:3645057]	overlapping	0	4.415990352630615	4.162240982055664	0.5031303763389587	0.86721	0.5642309784889221	-0.298035	-0.671176	3.2127692699432373	5.159830570220947	3.4513771533966064	3.711704730987549
3	82902800	82904799	Rbm46os	ENSMUSG00000086273	RNA binding motif protein 46, opposite strand [Source:MGI Symbol;Acc:MGI:1925462]	overlapping	0	1.4281108379364014	3.0417425632476807	-0.555763	0.8380634784698486	0.7568761110305786	0.7723540663719177	0.5767514109611511	3.117349863052368	4.596606731414795	2.663785457611084	3.561033248901367
3	83765400	83768099	Sfrp2	ENSMUSG00000027996	secreted frizzled-related protein 2 [Source:MGI Symbol;Acc:MGI:108078]	overlapping	0	3.368410587310791	2.5631113052368164	0.070171	1.2981888055801392	1.2192193269729614	0.11700223386287689	0.0817311	2.6843903064727783	4.356759071350098	2.3196351528167725	3.18888
3	84259100	84260499	Trim2	ENSMUSG00000027993	tripartite motif-containing 2 [Source:MGI Symbol;Acc:MGI:1933163]	overlapping	0	2.9983932971954346	3.450343370437622	-1.30422	0.7379268407821655	1.00263	0.418172	0.013322088867425919	3.3465206623077393	4.752694129943848	2.9425456523895264	3.52484
3	84303500	84305499	Trim2	ENSMUSG00000027993	tripartite motif-containing 2 [Source:MGI Symbol;Acc:MGI:1933163]	overlapping	0	1.259605050086975	2.454735279083252	-0.140726	0.8957789540290833	1.398422122001648	0.5093196630477905	0.4826292395591736	2.9749057292938232	4.513998508453369	2.4546897411346436	3.373702049255371
3	84478200	84481499	Fhdc1	ENSMUSG00000041842	FH2 domain containing 1 [Source:MGI Symbol;Acc:MGI:2684972]	overlapping	0	3.585782527923584	3.623936653137207	0.3067331910133362	1.5343105792999268	1.5453718900680542	0.847395	0.41371282935142517	3.344697952270508	5.180802345275879	3.290469169616699	4.0019707679748535
3	85885900	85887499	Gm37240	ENSMUSG00000102805	predicted gene, 37240 [Source:MGI Symbol;Acc:MGI:5610468]	overlapping	0	2.709721565246582	2.3179988861083984	-0.233835	0.8306839466094971	1.2031322717666626	0.7894275188446045	0.0837114	2.9264650344848633	4.242702007293701	2.623143434524536	3.3347909450531006
3	85887800	85888699	4933425M03Rik	ENSMUSG00000106508	RIKEN cDNA 4933425M03 gene [Source:MGI Symbol;Acc:MGI:1918440]	overlapping	0	2.678892135620117	1.9970078468322754	-0.666795	0.9603192210197449	1.6744139194488525	0.3393946588039398	0.5164509415626526	3.071413278579712	4.291044235229492	1.64586	3.1066205501556396
3	86546700	86548299	Lrba	ENSMUSG00000028080	LPS-responsive beige-like anchor [Source:MGI Symbol;Acc:MGI:1933162]	overlapping	0	2.405210494995117	3.119314670562744	-0.118358	1.1599916219711304	1.3297656774520874	0.1613963544368744	0.00124926	3.01186	4.8542633056640625	2.4178245067596436	3.5557000637054443
3	87768200	87769099	Pear1	ENSMUSG00000028073	platelet endothelial aggregation receptor 1 [Source:MGI Symbol;Acc:MGI:1920432]	overlapping	0	2.678892135620117	3.230067014694214	0.5962397456169128	0.9603192210197449	0.65734	0.9914714097976685	1.1361788511276245	3.013698101043701	4.557209014892578	3.047961950302124	3.5417797565460205
3	87793500	87795699	Pear1	ENSMUSG00000028073	platelet endothelial aggregation receptor 1 [Source:MGI Symbol;Acc:MGI:1920432]	overlapping	0	1.7281873226165771	4.018143653869629	-0.470874	0.7862898111343384	0.5604788661003113	0.9429728984832764	1.244431734085083	3.075265884399414	4.676507949829102	3.381891965866089	3.3600447177886963
3	87970400	87970899	Nes	ENSMUSG00000004891	nestin [Source:MGI Symbol;Acc:MGI:101784]	downstream	179	2.5891730785369873	2.9705355167388916	1.029199242591858	2.310816526412964	2.282944917678833	0.9649991393089294	-0.533673	3.0018725395202637	4.862956523895264	2.9344329833984375	4.053792953491211
3	87999000	88003499	Bcan	ENSMUSG00000004892	brevican [Source:MGI Symbol;Acc:MGI:1096385]	overlapping	0	2.2266030311584473	3.8229784965515137	-0.140726	1.1723697185516357	0.8972911834716797	0.9105513691902161	0.8481980562210083	3.0770599842071533	4.809066295623779	3.2445008754730225	3.6157803535461426
3	88213600	88216799	Gm3764	ENSMUSG00000097156	predicted gene 3764 [Source:MGI Symbol;Acc:MGI:3781938]	overlapping	0	1.3387830257415771	4.037137508392334	-0.0114428	0.9028337597846985	0.8443389534950256	0.8312478065490723	1.0430694818496704	3.0283448696136475	4.786312103271484	3.365985631942749	3.546766996383667
3	88365300	88366699	Paqr6	ENSMUSG00000041423	progestin and adipoQ receptor family member VI [Source:MGI Symbol;Acc:MGI:1916207]	overlapping	0	-0.291113	1.6319502592086792	-0.818798	1.0598548650741577	0.7773401737213135	0.5384660363197327	0.521469	2.3465209007263184	4.149260997772217	2.2010786533355713	2.7438852787017822
3	88501900	88503199	Lmna	ENSMUSG00000028063	lamin A [Source:MGI Symbol;Acc:MGI:96794]	overlapping	0	3.6458771228790283	2.130443811416626	0.28811749815940857	1.8892360925674438	2.1774516105651855	-0.19112	-0.464725	2.822669744491577	4.9470720291137695	2.3954567909240723	3.2467291355133057
3	89159500	89160099	Hcn3	ENSMUSG00000028051	hyperpolarization-activated, cyclic nucleotide-gated K+ 3 [Source:MGI Symbol;Acc:MGI:1298211]	overlapping	0	5.282299995422363	2.524637222290039	-0.0818321	2.2082467079162598	2.404574394226074	-0.298035	-0.448784	3.1538755893707275	5.048209190368652	3.0958964824676514	3.630887508392334
3	89350100	89350999	Dcst1	ENSMUSG00000042672	DC-STAMP domain containing 1 [Source:MGI Symbol;Acc:MGI:1925022]	overlapping	0	3.725855588912964	2.1396121978759766	0.33320537209510803	1.1827116012573242	1.9374483823776245	0.5320397019386292	0.5512163639068604	3.376268148422241	4.79636	2.3303616046905518	3.549750566482544
3	89391500	89393199	Zbtb7b	ENSMUSG00000028042	zinc finger and BTB domain containing 7B [Source:MGI Symbol;Acc:MGI:102755]	overlapping	0	4.448678493499756	2.915971279144287	-0.0989056	1.867209792137146	2.0685842037200928	-0.298035	-0.671176	3.3394315242767334	4.79515	2.7023303508758545	3.53778
3	89395200	89395799	Gm15417	ENSMUSG00000074466	predicted gene 15417 [Source:MGI Symbol;Acc:MGI:3642531]	overlapping	0	1.6999537944793701	2.381273031234741	-0.0818321	1.7676740884780884	2.3418385982513428	-0.56107	-0.349248	2.8419315814971924	4.034490585327148	1.7453991174697876	3.2747435569763184
3	89520300	89521499	Kcnn3	ENSMUSG00000000794	potassium intermediate/small conductance calcium-activated channel, subfamily N, member 3 [Source:MGI Symbol;Acc:MGI:2153183]	overlapping	0	1.8202478885650635	2.292463779449463	-0.0818321	1.7932093143463135	1.5914524793624878	0.43893033266067505	0.6507520079612732	2.983950614929199	5.061798095703125	3.2178869247436523	3.534769058227539
3	89830300	89832799	She	ENSMUSG00000046280	src homology 2 domain-containing transforming protein E [Source:MGI Symbol;Acc:MGI:1099462]	overlapping	0	3.824856996536255	3.4535069465637207	-1.00322	0.8083161115646362	1.0294965505599976	0.612697	0.3854074478149414	2.9694509506225586	4.69918	3.1654772758483887	3.487873077392578
3	89912100	89914099	Il6ra	ENSMUSG00000027947	interleukin 6 receptor, alpha [Source:MGI Symbol;Acc:MGI:105304]	overlapping	0	2.7340469360351562	3.140460729598999	0.1072017103433609	0.6156710386276245	1.1017045974731445	0.33423295617103577	0.466327	3.092475175857544	4.3980817794799805	2.414425849914551	3.233771800994873
3	89962800	89963899	Atp8b2	ENSMUSG00000060671	ATPase, class I, type 8B, member 2 [Source:MGI Symbol;Acc:MGI:1859660]	overlapping	0	5.9203081130981445	0.9001463651657104	-0.693267	2.2355971336364746	2.5975682735443115	-0.435539	-1.32325	2.601334571838379	4.041989326477051	1.906553864479065	3.3033127784729004
3	90464500	90466599	Npr1	ENSMUSG00000027931	natriuretic peptide receptor 1 [Source:MGI Symbol;Acc:MGI:97371]	overlapping	0	4.102052211761475	4.035305976867676	-0.0411901	1.752877116203308	1.8691790103912354	0.4795723259449005	0.0862536	3.3161470890045166	5.586554527282715	3.4363	4.165607452392578
3	94362900	94364699	C2cd4d	ENSMUSG00000091648	C2 calcium-dependent domain containing 4D [Source:MGI Symbol;Acc:MGI:2685505]	overlapping	0	3.0792691707611084	3.9175734519958496	0.5348392724990845	1.047782063484192	0.9088792204856873	0.4862360656261444	0.5682898163795471	3.353184700012207	5.145484447479248	3.1604368686676025	3.7324252128601074
3	94412400	94412999	1700040D17Rik	ENSMUSG00000097515	RIKEN cDNA 1700040D17 gene [Source:MGI Symbol;Acc:MGI:1923852]	overlapping	0	2.931279182434082	3.1353626251220703	-0.818798	0.86721	1.631345272064209	0.5764338374137878	0.2674233615398407	3.193404197692871	4.479087829589844	2.815788507461548	3.2962231636047363
3	95993600	95997899	Plekho1	ENSMUSG00000015745	pleckstrin homology domain containing, family O member 1 [Source:MGI Symbol;Acc:MGI:1914470]	overlapping	0	3.4861059188842773	3.2876627445220947	-0.601206	0.6736057996749878	0.5861120820045471	0.597628	0.6372687816619873	2.7276110649108887	3.987797498703003	2.512906074523926	3.0135865211486816
3	96595400	96599199	Ankrd34a	ENSMUSG00000049097	ankyrin repeat domain 34A [Source:MGI Symbol;Acc:MGI:3617846]	overlapping	0	2.307842493057251	3.0207252502441406	0.14272814989089966	1.4572255611419678	1.8054059743881226	0.45403721928596497	-0.111749	3.141164779663086	4.739870071411133	2.5678608417510986	3.3826076984405518
3	97766400	97767499	Pde4dip	ENSMUSG00000038170	phosphodiesterase 4D interacting protein (myomegalin) [Source:MGI Symbol;Acc:MGI:1891434]	overlapping	0	3.6148056983947754	1.37145	0.0436988	1.5121147632598877	2.0416054725646973	0.4124581217765808	0.0788457	2.9674625396728516	4.200791358947754	1.9413193464279175	3.1952099800109863
3	97887900	97889499	Pde4dip	ENSMUSG00000038170	phosphodiesterase 4D interacting protein (myomegalin) [Source:MGI Symbol;Acc:MGI:1891434]	overlapping	0	1.9111013412475586	2.5295028686523438	-0.233835	0.674565	0.9427427053451538	0.6088553667068481	0.4785710573196411	2.475803852081299	4.384627342224121	2.4007508754730225	2.9906368255615234
3	98014600	98014699	Notch2	ENSMUSG00000027878	notch 2 [Source:MGI Symbol;Acc:MGI:97364]	overlapping	0	1.0832823514938354	2.3595778942108154	1.1812022924423218	1.130244255065918	1.756875991821289	-0.298035	1.3288239240646362	2.568913221359253	3.6467607021331787	2.593395948410034	2.800812244415283
3	98381500	98383399	Zfp697	ENSMUSG00000050064	zinc finger protein 697 [Source:MGI Symbol;Acc:MGI:2139736]	overlapping	0	3.5795159339904785	2.765960931777954	-0.25937	1.6011348962783813	1.47242	0.9775992035865784	0.7533217668533325	3.5877723693847656	5.228344440460205	2.8585381507873535	4.040724754333496
3	99253000	99254599	Tbx15	ENSMUSG00000027868	T-box 15 [Source:MGI Symbol;Acc:MGI:1277234]	overlapping	0	3.004528284072876	3.309537172317505	-0.0114428	0.3001692295074463	1.0048035383224487	0.023892836645245552	0.23571452498435974	3.2271246910095215	4.56801	2.974217653274536	3.23822
3	101922700	101924899	Slc22a15	ENSMUSG00000033147	solute carrier family 22 (organic anion/cation transporter), member 15 [Source:MGI Symbol;Acc:MGI:3607704]	overlapping	0	3.866071939468384	3.1095998287200928	-1.9563	0.7582754492759705	0.7437006831169128	0.4904606342315674	0.555893	2.9423716068267822	4.654934883117676	2.8436226844787598	3.2035014629364014
3	102469500	102471399	Ngf	ENSMUSG00000027859	nerve growth factor [Source:MGI Symbol;Acc:MGI:97321]	overlapping	0	1.7518314123153687	2.7815020084381104	0.020737621933221817	0.8209161758422852	1.03251	1.0687470436096191	0.6658589243888855	3.035231351852417	4.4204607009887695	2.900057554244995	3.102348566055298
3	102733800	102735899	Tspan2os	ENSMUSG00000086745	tetraspanin 2, opposite strand [Source:MGI Symbol;Acc:MGI:1925741]	overlapping	0	3.9120686054229736	2.552222967147827	-0.626153	1.5105161666870117	1.5504251718521118	0.43893033266067505	0.1064314991235733	3.1538755893707275	4.815158367156982	2.7658631801605225	3.712275743484497
3	102935400	102936499	Sycp1	ENSMUSG00000027855	synaptonemal complex protein 1 [Source:MGI Symbol;Acc:MGI:105931]	overlapping	0	1.7281873226165771	2.6981024742126465	0.18120229244232178	0.9438310861587524	0.9062536954879761	0.1494237184524536	0.29565703868865967	2.6330435276031494	4.351901054382324	2.6782848834991455	2.698932647705078
3	103574100	103577099	Syt6	ENSMUSG00000027849	synaptotagmin VI [Source:MGI Symbol;Acc:MGI:1859544]	overlapping	0	1.6093510389328003	3.7531440258026123	0.18120229244232178	0.8083161115646362	0.7375108003616333	1.0618606805801392	0.5199653506278992	3.216611385345459	4.571071624755859	3.0381808280944824	3.229311943054199
3	104218600	104220099	Magi3	ENSMUSG00000052539	membrane associated guanylate kinase, WW and PDZ domain containing 3 [Source:MGI Symbol;Acc:MGI:1923484]	overlapping	0	5.434722423553467	2.2124242782592773	0.0816666	1.0978227853775024	2.0358519554138184	0.25450578331947327	0.0366432	3.3202340602874756	4.6249566078186035	2.423470973968506	3.532960891723633
3	104776300	104777799	Fam19a3	ENSMUSG00000055865	family with sequence similarity 19, member A3 [Source:MGI Symbol;Acc:MGI:3046463]	overlapping	0	0.4691734313964844	2.9762492179870605	-1.14073	0.7676741480827332	0.5941465497016907	0.43893033266067505	0.7438614368438721	2.7913055419921875	3.7125625610351562	1.9344329833984375	2.97784
3	104960200	104963199	Wnt2b	ENSMUSG00000027840	wingless-type MMTV integration site family, member 2B [Source:MGI Symbol;Acc:MGI:1261834]	overlapping	0	2.1536717414855957	4.044464588165283	-0.40376	0.8478444814682007	0.7948439717292786	0.861163	0.7165540456771851	3.2544796466827393	4.891647815704346	3.0958964824676514	3.4738662242889404
3	105451000	105453999	Kcnd3os	ENSMUSG00000074346	potassium voltage-gated channel, Shal- related family, member 3, opposite strand [Source:MGI Symbol;Acc:MGI:1925885]	overlapping	0	2.61269	4.117377281188965	-0.266257	0.5452817678451538	0.6879287362098694	0.5764338374137878	-0.00821107	3.1538755893707275	4.782806396484375	3.0958964824676514	3.4096217155456543
3	105704700	105706299	Fam212b	ENSMUSG00000048458	family with sequence similarity 212, member B [Source:MGI Symbol;Acc:MGI:1923497]	overlapping	0	4.497756004333496	1.8426607847213745	-0.818798	1.6327446699142456	2.0496578216552734	0.0942822	0.11018363386392593	3.475803852081299	4.867219924926758	3.1273744106292725	3.5952281951904297
3	107035800	107038199	Gm27008	ENSMUSG00000098108	predicted gene, 27008 [Source:MGI Symbol;Acc:MGI:5504123]	overlapping	0	3.8991992473602295	3.4725306034088135	-0.0114428	1.047782063484192	0.7326285243034363	0.7317120432853699	0.2984502613544464	2.995177984237671	4.698422908782959	3.030801296234131	3.524188995361328
3	107100400	107103299	Kcna2	ENSMUSG00000040724	potassium voltage-gated channel, shaker- related subfamily, member 2 [Source:MGI Symbol;Acc:MGI:96659]	overlapping	0	2.0014052391052246	3.7003767490386963	-0.0918162	0.7747635841369629	0.7267141342163086	1.0139087438583374	0.8017598390579224	3.250091075897217	4.726202487945557	3.144805908203125	3.5101537704467773
3	107456500	107460999	Kcnc4	ENSMUSG00000027895	potassium voltage gated channel, Shaw- related subfamily, member 4 [Source:MGI Symbol;Acc:MGI:96670]	overlapping	0	3.393622636795044	3.677420139312744	0.011277293786406517	1.161953091621399	0.976518	0.7019647359848022	0.5374104976654053	3.1485226154327393	4.946504592895508	3.206578254699707	3.6532552242279053
3	107516700	107518999	Slc6a17	ENSMUSG00000027894	solute carrier family 6 (neurotransmitter transporter), member 17 [Source:MGI Symbol;Acc:MGI:2442535]	overlapping	0	2.559720277786255	3.619758367538452	-0.34236	0.9989996552467346	0.731565	1.109140157699585	1.0906641483306885	3.1328139305114746	5.026879787445068	3.3917620182037354	3.4899492263793945
3	107593900	107598099	Alx3	ENSMUSG00000014603	aristaless-like homeobox 3 [Source:MGI Symbol;Acc:MGI:1277097]	overlapping	0	1.3969427347183228	4.267717361450195	-0.256919	0.419751	0.4688953459262848	0.7019647359848022	0.4122399091720581	2.951382875442505	4.292996406555176	3.1474974155426025	3.113551139831543
3	107759500	107760899	Csf1	ENSMUSG00000014599	colony stimulating factor 1 (macrophage) [Source:MGI Symbol;Acc:MGI:1339753]	overlapping	0	2.836642265319824	3.335965394973755	-0.626153	1.095478892326355	1.256949782371521	0.8015003800392151	0.608932	2.783926248550415	4.79127	2.7246406078338623	3.6252408027648926
3	108185500	108188799	Gm12524	ENSMUSG00000085318	predicted gene 12524 [Source:MGI Symbol;Acc:MGI:3651331]	overlapping	0	3.605703353881836	2.1225385665893555	-0.108304	1.2690719366073608	1.2853716611862183	0.0838354	0.4938831925392151	2.9339101314544678	4.652577877044678	2.622251033782959	3.1882638931274414
3	108224700	108227199	Sypl2	ENSMUSG00000027887	synaptophysin-like 2 [Source:MGI Symbol;Acc:MGI:1328311]	overlapping	0	2.5055153369903564	3.571439504623413	-0.214726	0.6827852725982666	0.791092	0.9888458847999573	0.6507520079612732	3.0018725395202637	4.531683921813965	2.888139486312866	3.380957841873169
3	108284100	108284599	Gm12523	ENSMUSG00000084863	predicted gene 12523 [Source:MGI Symbol;Acc:MGI:3649602]	overlapping	0	6.707383155822754	3.436199188232422	1.4442366361618042	1.7469156980514526	1.282944917678833	-2.61996	-1.40814	3.60454	5.602817535400391	3.593395948410034	3.707703113555908
3	108284800	108285399	Gm12523	ENSMUSG00000084863	predicted gene 12523 [Source:MGI Symbol;Acc:MGI:3649602]	overlapping	0	2.009281635284424	3.2340471744537354	-2.40376	0.660759	0.9374483823776245	0.8174419403076172	1.298450231552124	2.4433822631835938	4.166134834289551	2.593395948410034	3.193129539489746
3	108412700	108415999	Celsr2	ENSMUSG00000068740	cadherin, EGF LAG seven-pass G-type receptor 2 [Source:MGI Symbol;Acc:MGI:1858235]	overlapping	0	3.578047037124634	2.8358917236328125	-0.541264	0.9438310861587524	0.8417649269104004	0.847395	0.36124539375305176	2.9168365001678467	4.734737873077393	3.0777816772460938	3.325007677078247
3	108416400	108416999	Celsr2	ENSMUSG00000068740	cadherin, EGF LAG seven-pass G-type receptor 2 [Source:MGI Symbol;Acc:MGI:1858235]	downstream	848	-1.01625	3.4950931072235107	-0.0818321	-0.232326	0.097913	1.5764338970184326	1.7662291526794434	1.8908412456512451	2.5557870864868164	2.3776674270629883	1.7806344032287598
3	108535700	108537099	5330417C22Rik	ENSMUSG00000040412	RIKEN cDNA 5330417C22 gene [Source:MGI Symbol;Acc:MGI:1923930]	overlapping	0	1.6682448387145996	2.340718984603882	-0.456228	0.13024422526359558	0.21255557239055634	1.2521618604660034	0.49874889850616455	2.931483030319214	4.20164	2.8009915351867676	2.6799581050872803
3	109026500	109027599	Fam102b	ENSMUSG00000040339	family with sequence similarity 102, member B [Source:MGI Symbol;Acc:MGI:3036259]	overlapping	0	4.732375144958496	3.025677442550659	-0.108304	1.2557750940322876	1.6620169878005981	0.4904606342315674	0.32882389426231384	3.6640703678131104	5.002391815185547	3.103590726852417	4.023204803466797
3	109123300	109123599	Slc25a24	ENSMUSG00000040322	solute carrier family 25 (mitochondrial carrier, phosphate carrier), member 24 [Source:MGI Symbol;Acc:MGI:1917160]	overlapping	0	4.723286151885986	3.14807	0.18120229244232178	2.0477821826934814	2.631345272064209	0.9243571162223816	1.4443011283874512	3.4433822631835938	5.317298889160156	2.3303616046905518	4.310367584228516
3	109339800	109342799	Vav3	ENSMUSG00000033721	vav 3 oncogene [Source:MGI Symbol;Acc:MGI:1888518]	overlapping	0	3.773326873779297	2.7876715660095215	-0.202126	0.4963721036911011	0.7375108003616333	0.18739156424999237	0.0657895	2.92881	4.177830219268799	2.519395589828491	3.077143430709839
3	110142000	110144299	Ntng1	ENSMUSG00000059857	netrin G1 [Source:MGI Symbol;Acc:MGI:1934028]	overlapping	0	3.3619134426116943	3.4824929237365723	-0.254897	0.8290746808052063	1.0094181299209595	-0.0667097	0.0531895	3.615206718444824	4.914144515991211	3.1214962005615234	3.660954713821411
3	114030600	114031399	Col11a1	ENSMUSG00000027966	collagen, type XI, alpha 1 [Source:MGI Symbol;Acc:MGI:88446]	overlapping	0	2.3907108306884766	1.7581273317337036	-1.8188	0.632745	1.2929290533065796	0.2869272232055664	-0.349248	2.8543152809143066	4.020640850067139	2.365985631942749	3.0296308994293213
3	115714000	115715699	S1pr1	ENSMUSG00000045092	sphingosine-1-phosphate receptor 1 [Source:MGI Symbol;Acc:MGI:1096355]	overlapping	0	2.921818733215332	2.1255664825439453	-0.90626	0.9172504544258118	1.3361698389053345	-0.06357	-0.114783	2.710268974304199	4.092237949371338	2.242898941040039	3.1170716285705566
3	116422700	116424099	Cdc14a	ENSMUSG00000033502	CDC14 cell division cycle 14A [Source:MGI Symbol;Acc:MGI:2442676]	overlapping	0	5.25092	1.115159273147583	0.3738473653793335	1.9078518152236938	1.7150558233261108	0.2869272232055664	-0.62055	3.3007171154022217	4.731796741485596	3.033968687057495	3.4501538276672363
3	117574400	117576499	Plppr5	ENSMUSG00000033342	phospholipid phosphatase related 5 [Source:MGI Symbol;Acc:MGI:1923019]	overlapping	0	2.323233127593994	3.6163535118103027	0.24831648170948029	0.5452817678451538	0.6719872355461121	0.7019647359848022	0.49109533429145813	2.9710116386413574	4.4290361404418945	2.745399236679077	3.185476064682007
3	118434300	118434999	Gm26871	ENSMUSG00000097311	predicted gene, 26871 [Source:MGI Symbol;Acc:MGI:5477365]	overlapping	0	1.5389617681503296	2.32161	-2.62615	0.8253896236419678	1.9313737154006958	0.3540414273738861	0.22190871834754944	3.22099	4.658733367919922	2.8449347019195557	3.5884039402008057
3	121262100	121263699	Tmem56	ENSMUSG00000028132	transmembrane protein 56 [Source:MGI Symbol;Acc:MGI:1923195]	overlapping	0	4.164366245269775	4.155174732208252	-0.648873	0.7547351121902466	1.0199105739593506	0.0942822	0.13617883622646332	3.376268148422241	5.1380791664123535	3.2938358783721924	3.6691205501556396
3	121721400	121724899	Gm43823	ENSMUSG00000106224	predicted gene 43823 [Source:MGI Symbol;Acc:MGI:5663960]	overlapping	0	3.302727222442627	2.070071220397949	-0.304225	0.923793	1.1574139595031738	0.7224288582801819	0.617393	2.6294548511505127	4.022627353668213	2.254189968109131	2.90035
3	121953200	121954799	Arhgap29	ENSMUSG00000039831	Rho GTPase activating protein 29 [Source:MGI Symbol;Acc:MGI:2443818]	overlapping	0	5.118906021118164	2.9876089096069336	-0.818798	0.5896758437156677	1.2293639183044434	0.22552669048309326	0.11018363386392593	3.0283448696136475	4.579861164093018	2.9509482383728027	3.3006584644317627
3	122729100	122731299	Pde5a	ENSMUSG00000053965	phosphodiesterase 5A, cGMP-specific [Source:MGI Symbol;Acc:MGI:2651499]	overlapping	0	5.084102153778076	3.168635129928589	0.6759669780731201	1.943831205368042	2.1603918075561523	-0.00257937	-0.19987	3.527334213256836	4.942661762237549	3.0084335803985596	4.055626392364502
3	123446400	123447899	Gm35065	ENSMUSG00000105784	predicted gene, 35065 [Source:MGI Symbol;Acc:MGI:5594224]	overlapping	0	3.6358232498168945	3.9503579139709473	0.18120229244232178	1.0307085514068604	1.2145578861236572	1.2213388681411743	0.669861	3.568913221359253	5.4591450691223145	3.6865055561065674	3.9937078952789307
3	123690400	123691599	Ndst3	ENSMUSG00000027977	N-deacetylase/N-sulfotransferase (heparan glucosaminyl) 3 [Source:MGI Symbol;Acc:MGI:1932544]	overlapping	0	3.07121	2.3704662322998047	-1.08183	0.419751	0.5779059529304504	0.6405642032623291	0.674599	2.9146881103515625	4.295737266540527	2.5732181072235107	2.854888916015625
3	124321300	124321799	Tram1l1	ENSMUSG00000044528	translocation associated membrane protein 1- like 1 [Source:MGI Symbol;Acc:MGI:2443503]	overlapping	0	2.94722	2.1631808280944824	-0.555763	1.0307085514068604	0.7568761110305786	1.0804764032363892	-0.292664	3.201181411743164	4.072577953338623	2.271467924118042	3.0128629207611084
3	125937300	125938399	Ugt8a	ENSMUSG00000032854	UDP galactosyltransferase 8A [Source:MGI Symbol;Acc:MGI:109522]	overlapping	0	5.62272	2.222074508666992	0.18120229244232178	1.9187400341033936	1.8084063529968262	-0.172504	0.0393173	3.6330432891845703	4.894227981567383	2.479739189147949	3.8701603412628174
3	126363400	126364799	Arsj	ENSMUSG00000046561	arylsulfatase J [Source:MGI Symbol;Acc:MGI:2443513]	overlapping	0	0.5978554487228394	2.414719581604004	-0.166721	0.43836653232574463	0.3555135130882263	0.21653792262077332	0.32882389426231384	2.715754747390747	3.766986131668091	2.267167806625366	2.7213778495788574
3	126596500	126598799	Camk2d	ENSMUSG00000053819	calcium/calmodulin-dependent protein kinase II, delta [Source:MGI Symbol;Acc:MGI:1341265]	overlapping	0	5.026510238647461	2.5161356925964355	-0.34236	1.3255006074905396	1.503843069076538	-0.0142423	-0.837186	3.1006336212158203	4.633633136749268	2.3917622566223145	3.54716
3	127161300	127162799	Ank2	ENSMUSG00000032826	ankyrin 2, brain [Source:MGI Symbol;Acc:MGI:88025]	overlapping	0	4.036858081817627	1.8261456489562988	-0.40376	1.5452816486358643	1.8318381309509277	0.25450578331947327	-0.185749	3.41691	4.6379170417785645	2.70146	3.8068110942840576
3	127497800	127500099	Ank2	ENSMUSG00000032826	ankyrin 2, brain [Source:MGI Symbol;Acc:MGI:88025]	overlapping	0	1.945151448249817	2.9464402198791504	-0.254897	0.5135728716850281	0.38711950182914734	0.9332902431488037	0.5866217017173767	3.195098400115967	4.721127033233643	2.9606049060821533	3.2197649478912354
3	127630800	127635399	Neurog2	ENSMUSG00000027967	neurogenin 2 [Source:MGI Symbol;Acc:MGI:109619]	overlapping	0	1.9926797151565552	3.894253730773926	-0.484379	0.879701	0.7693670392036438	0.4263302981853485	0.34442076086997986	3.3261220455169678	4.818542957305908	3.0123486518859863	3.5338523387908936
3	127788700	127791499	Tifa	ENSMUSG00000046688	TRAF-interacting protein with forkhead- associated domain [Source:MGI Symbol;Acc:MGI:2182965]	overlapping	0	1.7868891954421997	3.222074270248413	-1.04119	0.7602946162223816	0.7150559425354004	0.916978	0.30282869935035706	2.8490209579467773	4.34984	2.9153239727020264	3.138115882873535
3	127895700	127896299	5730508B09Rik	ENSMUSG00000050549	RIKEN cDNA 5730508B09 gene [Source:MGI Symbol;Acc:MGI:1917867]	overlapping	0	6.06666	2.0156235694885254	-0.40376	0.660759	1.5779058933258057	-0.56107	-0.796707	3.376268148422241	4.86054	2.6329243183135986	3.573401927947998
3	129199100	129200699	Pitx2	ENSMUSG00000028023	paired-like homeodomain transcription factor 2 [Source:MGI Symbol;Acc:MGI:109340]	overlapping	0	1.931279182434082	4.119314670562744	0.18120229244232178	0.86721	1.1073733568191528	0.22552669048309326	0.23571452498435974	2.890841245651245	4.822684288024902	3.227602243423462	3.3605079650878906
3	129213000	129213599	Pitx2	ENSMUSG00000028023	paired-like homeodomain transcription factor 2 [Source:MGI Symbol;Acc:MGI:109340]	overlapping	0	0.17639170587062836	3.070071220397949	-2.40376	-1.03968	0.43494799733161926	0.7019647359848022	0.49874889850616455	2.568913221359253	2.909795045852661	1.671398639678955	2.2158498764038086
3	129968500	129970199	Mcub	ENSMUSG00000027994	mitochondrial calcium uniporter dominant negative beta subunit [Source:MGI Symbol;Acc:MGI:1914065]	overlapping	0	2.5626344680786133	2.7255728244781494	-0.446829	0.779747	0.6512659192085266	0.7019647359848022	0.022720785811543465	2.957183837890625	4.403114318847656	2.8278613090515137	3.1368155479431152
3	130180100	130182099	Col25a1	ENSMUSG00000058897	collagen, type XXV, alpha 1 [Source:MGI Symbol;Acc:MGI:1924268]	overlapping	0	2.309790849685669	2.8956308364868164	-0.681294	1.0047134160995483	1.3224732875823975	0.7019647359848022	0.41628676652908325	3.189499855041504	4.7073845863342285	2.971907615661621	3.676919937133789
3	131109000	131110099	Gm43352	ENSMUSG00000106086	predicted gene 43352 [Source:MGI Symbol;Acc:MGI:5663489]	overlapping	0	1.1845656633377075	3.2608935832977295	-0.693267	-0.21371	-0.0702873	0.3299959599971771	0.22694431245326996	2.4314095973968506	3.5044403076171875	2.3303616046905518	2.6081671714782715
3	131110400	131112999	Gm43352	ENSMUSG00000106086	predicted gene 43352 [Source:MGI Symbol;Acc:MGI:5663489]	overlapping	0	4.703868389129639	3.394463539123535	-0.197309	1.5590875148773193	1.5224108695983887	0.0889879	-1.08621	3.5266847610473633	5.145338535308838	3.296678304672241	3.7562015056610107
3	132084300	132087499	Dkk2	ENSMUSG00000028031	dickkopf WNT signaling pathway inhibitor 2 [Source:MGI Symbol;Acc:MGI:1890663]	overlapping	0	0.48927465081214905	2.851431131362915	-1.35937	0.5225616097450256	0.6148570775985718	0.4568522572517395	0.49874889850616455	2.890841245651245	4.350433349609375	2.715792655944824	3.235440492630005
3	132949100	132951099	Npnt	ENSMUSG00000040998	nephronectin [Source:MGI Symbol;Acc:MGI:2148811]	overlapping	0	4.510888576507568	3.0086705684661865	0.5031303763389587	1.0813345909118652	1.2215443849563599	0.33423295617103577	-0.211744	3.117349863052368	4.890125274658203	3.104357957839966	3.77197
3	134235200	134236199	Gm26691	ENSMUSG00000097911	predicted gene, 26691 [Source:MGI Symbol;Acc:MGI:5477185]	overlapping	0	3.3877933025360107	2.14807	-0.555763	0.0307086	1.1791090965270996	0.18739156424999237	-0.135123	2.6393024921417236	3.7443714141845703	2.0788228511810303	2.888275146484375
3	134236400	134237499	Gm26691	ENSMUSG00000097911	predicted gene, 26691 [Source:MGI Symbol;Acc:MGI:5477185]	overlapping	0	2.1722872257232666	2.600586175918579	-0.956301	0.255775	-0.0702873	0.7660951018333435	0.32882389426231384	2.318934917449951	2.6770431995391846	1.678285002708435	1.8544503450393677
3	134238600	134240899	Gm26691	ENSMUSG00000097911	predicted gene, 26691 [Source:MGI Symbol;Acc:MGI:5477185]	overlapping	0	4.014225482940674	2.907965898513794	-0.254897	0.4479845464229584	0.7187409400939941	0.0363838	-0.17237	3.1746342182159424	4.418432235717773	2.704040050506592	3.2583420276641846
3	135825100	135827499	Slc39a8	ENSMUSG00000053897	solute carrier family 39 (metal ion transporter), member 8 [Source:MGI Symbol;Acc:MGI:1914797]	overlapping	0	3.009281635284424	2.668330669403076	-1.08183	1.2640999555587769	1.1628683805465698	0.32645559310913086	0.32882389426231384	3.3415029048919678	4.646259784698486	2.6033802032470703	3.656026840209961
3	136670100	136672599	Ppp3ca	ENSMUSG00000028161	protein phosphatase 3, catalytic subunit, alpha isoform [Source:MGI Symbol;Acc:MGI:107164]	overlapping	0	5.483273506164551	1.9001463651657104	-0.00322228	1.3108165264129639	1.3379862308502197	-0.418329	-0.700322	3.05434	4.593865871429443	2.7221293449401855	3.0738308429718018
3	139074500	139075099	Rap1gds1	ENSMUSG00000028149	RAP1, GTP-GDP dissociation stimulator 1 [Source:MGI Symbol;Acc:MGI:2385189]	overlapping	0	7.090028762817383	1.524637222290039	0.18120229244232178	1.6041754484176636	2.276250123977661	-0.882998	-1.93421	3.2318782806396484	4.680428504943848	2.423470973968506	3.040278434753418
3	141464300	141466599	Gm15688	ENSMUSG00000089737	predicted gene 15688 [Source:MGI Symbol;Acc:MGI:3647549]	overlapping	0	3.6471831798553467	3.2864773273468018	-0.172435	1.1916447877883911	0.9882016181945801	0.387856	0.35985079407691956	3.3214755058288574	4.93869	3.128727674484253	3.821570634841919
3	142168300	142169699	Bmpr1b	ENSMUSG00000052430	bone morphogenetic protein receptor, type 1B [Source:MGI Symbol;Acc:MGI:107191]	overlapping	0	3.5047459602355957	2.8741512298583984	0.280738	0.8253896236419678	0.7773401737213135	0.4795723259449005	0.7309224009513855	3.269353151321411	4.686567306518555	2.85929	3.4772732257843018
3	144201000	144202799	Lmo4	ENSMUSG00000028266	LIM domain only 4 [Source:MGI Symbol;Acc:MGI:109360]	overlapping	0	3.2098147869110107	2.197826862335205	-0.666795	0.86721	1.0064899921417236	0.0556017	-0.0337462	2.8747215270996094	3.985687017440796	2.362070322036743	2.820711851119995
3	144203000	144203699	Lmo4	ENSMUSG00000028266	LIM domain only 4 [Source:MGI Symbol;Acc:MGI:109360]	overlapping	0	2.8965139389038086	2.046987771987915	-1.04119	-0.0921482	0.48557406663894653	0.0645348	0.32882389426231384	2.405414581298828	2.9040586948394775	1.4490060806274414	2.315385580062866
3	144204100	144205399	Lmo4	ENSMUSG00000028266	LIM domain only 4 [Source:MGI Symbol;Acc:MGI:109360]	overlapping	0	5.728025913238525	1.7695621252059937	-0.349312	0.8448419570922852	1.177451729774475	0.0889879	-0.979298	3.1352598667144775	4.155774116516113	2.285273790359497	3.1520347595214844
3	145648600	145650999	Cyr61	ENSMUSG00000028195	cysteine rich protein 61 [Source:MGI Symbol;Acc:MGI:88613]	overlapping	0	4.433779239654541	1.4750550985336304	-0.596405	1.047782063484192	1.3418385982513428	0.543267	-0.126856	2.8294405937194824	4.414650917053223	2.50029	3.390775442123413
3	145758300	145759599	Ddah1	ENSMUSG00000028194	dimethylarginine dimethylaminohydrolase 1 [Source:MGI Symbol;Acc:MGI:1916469]	overlapping	0	4.132376670837402	2.707501173019409	-0.0598058	1.0927695035934448	1.177451729774475	0.4609566330909729	-0.0140638	2.912867784500122	4.307387351989746	2.3079936504364014	3.019235849380493
3	145987500	145989799	Syde2	ENSMUSG00000036863	synapse defective 1, Rho GTPase, homolog 2 (C. elegans) [Source:MGI Symbol;Acc:MGI:3036264]	overlapping	0	5.435009002685547	2.0347957611083984	0.3014965355396271	1.3615697622299194	1.5480107069015503	0.0363838	-0.17237	3.376268148422241	4.886078834533691	2.614154577255249	3.415095329284668
3	146149800	146150399	Mcoln2	ENSMUSG00000011008	mucolipin 2 [Source:MGI Symbol;Acc:MGI:1915529]	overlapping	0	1.6999537944793701	3.070071220397949	0.5962397456169128	0.419751	0.7568761110305786	0.8174419403076172	0.49874889850616455	3.3415029048919678	4.9477	3.123910665512085	3.4700911045074463
3	146220900	146222299	Lpar3	ENSMUSG00000036832	lysophosphatidic acid receptor 3 [Source:MGI Symbol;Acc:MGI:1929469]	overlapping	0	3.5008935928344727	3.169606924057007	-0.0411901	0.7379268407821655	0.7773401737213135	0.5950495004653931	0.22190871834754944	3.1014082431793213	4.281243324279785	2.309602975845337	3.3243744373321533
3	146684500	146686199	Samd13	ENSMUSG00000048652	sterile alpha motif domain containing 13 [Source:MGI Symbol;Acc:MGI:2686498]	overlapping	0	2.295943021774292	2.1255664825439453	-1.58433	0.5022130012512207	0.9173407554626465	0.7844268679618835	0.4701797664165497	2.8033783435821533	4.109788417816162	2.168898105621338	2.9956657886505127
3	151836800	151837799	Ptgfr	ENSMUSG00000028036	prostaglandin F receptor [Source:MGI Symbol;Acc:MGI:97796]	overlapping	0	0.6093510985374451	1.600586175918579	-0.333371	0.8083161115646362	0.8679074645042419	0.9035985469818115	0.621606	2.6393024921417236	3.993481159210205	2.3303616046905518	2.6488091945648193
3	152265300	152266899	Nexn	ENSMUSG00000039103	nexilin [Source:MGI Symbol;Acc:MGI:1916060]	overlapping	0	3.52954	2.720325231552124	0.3511272966861725	1.0688437223434448	1.543472409248352	0.4568522572517395	0.32882389426231384	3.1387686729431152	4.46097	2.8910765647888184	3.4204208850860596
3	152666800	152668299	Ak5	ENSMUSG00000039058	adenylate kinase 5 [Source:MGI Symbol;Acc:MGI:2677491]	overlapping	0	3.083282232284546	3.6585917472839355	-0.555763	0.9603192210197449	0.9874890446662903	0.7492704391479492	0.3761296272277832	3.2318782806396484	5.056981086730957	3.145936965942383	3.6532552242279053
3	152668600	152669099	AI115009	ENSMUSG00000097745	expressed sequence AI115009 [Source:MGI Symbol;Acc:MGI:2139623]	overlapping	0	-0.238646	3.633500576019287	0.18120229244232178	-0.191684	0.20048274099826813	0.7019647359848022	0.8142507672309875	2.494912624359131	2.9571006298065186	2.773968458175659	2.4330804347991943
3	152980400	152982399	Pigk	ENSMUSG00000039047	phosphatidylinositol glycan anchor biosynthesis, class K [Source:MGI Symbol;Acc:MGI:1913863]	overlapping	0	2.3220691680908203	3.0620341300964355	-0.333371	1.056243658065796	1.282944917678833	0.8063013553619385	-0.0158243	3.104966163635254	5.10969	3.0788228511810303	3.764286518096924
3	153972700	153975099	Slc44a5	ENSMUSG00000028360	solute carrier family 44, member 5 [Source:MGI Symbol;Acc:MGI:3035141]	overlapping	0	3.0559749603271484	3.3595778942108154	-0.233835	0.914515	0.8041818737983704	0.8449227213859558	0.6627246737480164	2.8041296005249023	4.713806629180908	3.0816824436187744	3.3924386501312256
3	154327800	154330899	Lhx8	ENSMUSG00000096225	LIM homeobox protein 8 [Source:MGI Symbol;Acc:MGI:1096343]	overlapping	0	2.3385393619537354	4.171157360076904	-0.772994	0.4490664005279541	0.8383037447929382	0.5551233887672424	0.10254806280136108	2.9984211921691895	4.475671768188477	3.087660312652588	3.257420539855957
3	156561400	156563299	4930570G19Rik	ENSMUSG00000085084	RIKEN cDNA 4930570G19 gene [Source:MGI Symbol;Acc:MGI:1923158]	overlapping	0	4.0112786293029785	2.881037473678589	0.18120229244232178	1.251550555229187	1.356945514678955	0.26139214634895325	-0.164216	2.993411064147949	4.92292	2.7605061531066895	3.7344512939453125
3	157566800	157568299	Ptger3	ENSMUSG00000040016	prostaglandin E receptor 3 (subtype EP3) [Source:MGI Symbol;Acc:MGI:97795]	overlapping	0	3.4281108379364014	4.0485382080078125	0.27431169152259827	1.130244255065918	0.9203748106956482	1.0045275688171387	0.5093961358070374	3.6843905448913574	5.757421016693115	3.4852473735809326	4.1560163497924805
3	158561000	158562099	Lrrc7	ENSMUSG00000028176	leucine rich repeat containing 7 [Source:MGI Symbol;Acc:MGI:2676665]	overlapping	0	4.376064300537109	3.8415939807891846	0.6286612749099731	1.5452816486358643	1.3678338527679443	0.6348505616188049	0.0788457	3.467033624649048	5.639089584350586	3.647034168243408	4.432375431060791
3	158562300	158562899	Lrrc7	ENSMUSG00000028176	leucine rich repeat containing 7 [Source:MGI Symbol;Acc:MGI:2676665]	downstream	79	1.1305880546569824	3.618964433670044	-0.0818321	0.660759	1.3094171285629272	1.640564203262329	1.0657894611358643	3.0283448696136475	4.516851425170898	2.8829026222229004	3.4382424354553223
3	159839000	159841299	Wls	ENSMUSG00000028173	wntless homolog (Drosophila) [Source:MGI Symbol;Acc:MGI:1915401]	overlapping	0	2.962306261062622	1.5762567520141602	-1.02043	1.211544394493103	1.49635	0.7931126356124878	0.0906642	3.122166872024536	4.348165035247803	2.3796894550323486	3.4116766452789307
4	3677900	3679699	Lyn	ENSMUSG00000042228	LYN proto-oncogene, Src family tyrosine kinase [Source:MGI Symbol;Acc:MGI:96892]	overlapping	0	3.5801138877868652	3.074517250061035	-0.818798	1.6421433687210083	1.2650229930877686	0.3393946588039398	0.32882389426231384	3.193404197692871	4.910351753234863	2.838508367538452	3.73767
4	3870900	3871999	Mos	ENSMUSG00000078365	Moloney sarcoma oncogene [Source:MGI Symbol;Acc:MGI:97052]	overlapping	0	1.871778130531311	2.451941967010498	0.0436988	1.333777666091919	1.6620169878005981	0.997421	-0.486752	2.6330435276031494	4.045310020446777	1.8709299564361572	3.1007139682769775
4	3937300	3937699	Plag1	ENSMUSG00000003282	pleiomorphic adenoma gene 1 [Source:MGI Symbol;Acc:MGI:1891916]	overlapping	0	5.775374889373779	1.2220743894577026	0.5031303763389587	1.9375991821289062	3.0788042545318604	-0.298035	-0.671176	3.269353151321411	4.61023	2.4007508754730225	3.78571
4	4137500	4139399	Penk	ENSMUSG00000045573	preproenkephalin [Source:MGI Symbol;Acc:MGI:104629]	overlapping	0	2.5795159339904785	3.115743398666382	0.1031997799873352	0.9697795510292053	1.4631447792053223	0.5833202600479126	0.5403280258178711	3.2278764247894287	4.8195	2.9102532863616943	3.7558248043060303
4	6453600	6454399	Nsmaf	ENSMUSG00000028245	neutral sphingomyelinase (N-SMase) activation associated factor [Source:MGI Symbol;Acc:MGI:1341864]	overlapping	0	5.886767864227295	1.9225140810012817	-0.0114428	1.0688437223434448	1.543472409248352	-0.49068	-0.863821	2.475803852081299	4.509707927703857	2.5630223751068115	3.0738308429718018
4	6454700	6454899	Nsmaf	ENSMUSG00000028245	neutral sphingomyelinase (N-SMase) activation associated factor [Source:MGI Symbol;Acc:MGI:1341864]	downstream	429	0.931279	2.292463779449463	-0.970801	-1.45472	1.2423028945922852	0.7019647359848022	0.49874889850616455	3.269353151321411	2.1321873664855957	2.178358554840088	2.1227405071258545
4	6989100	6991699	Tox	ENSMUSG00000041272	thymocyte selection-associated high mobility group box [Source:MGI Symbol;Acc:MGI:2181659]	overlapping	0	3.461794137954712	2.5261359214782715	-0.431775	0.5727624893188477	1.1523607969284058	-0.0915844	-0.0862136	3.0283448696136475	4.457283020019531	2.447545051574707	3.443187952041626
4	8238400	8239099	Car8	ENSMUSG00000041261	carbonic anhydrase 8 [Source:MGI Symbol;Acc:MGI:88253]	overlapping	0	3.3548786640167236	2.32161	0.18120229244232178	1.3228893280029297	1.4604830741882324	0.21653792262077332	-0.478531	3.3465206623077393	4.687402725219727	2.9289989471435547	3.436400890350342
4	8689600	8690199	Chd7	ENSMUSG00000041235	chromodomain helicase DNA binding protein 7 [Source:MGI Symbol;Acc:MGI:2444748]	downstream	207	4.990172863006592	2.4444668292999268	-2.40376	0.5452817678451538	1.958509922027588	-0.0756428	0.387718	3.071413278579712	4.463246822357178	2.671398639678955	3.4253032207489014
4	8690500	8692399	Chd7	ENSMUSG00000041235	chromodomain helicase DNA binding protein 7 [Source:MGI Symbol;Acc:MGI:2444748]	overlapping	0	6.618680953979492	2.6578433513641357	-0.607294	0.8823167681694031	1.175705075263977	-1.961	-1.27525	3.263500213623047	4.788858413696289	2.920377254486084	3.4334888458251953
4	9842800	9843099	Gdf6	ENSMUSG00000051279	growth differentiation factor 6 [Source:MGI Symbol;Acc:MGI:95689]	downstream	1273	0.9837465882301331	3.2693800926208496	0.18120229244232178	0.9603192210197449	1.1719136238098145	1.4389303922653198	1.267423391342163	2.6843903064727783	4.193826675415039	3.0673270225524902	2.800812244415283
4	9843300	9848099	Gdf6	ENSMUSG00000051279	growth differentiation factor 6 [Source:MGI Symbol;Acc:MGI:95689]	overlapping	0	2.6822032928466797	3.7403998374938965	-0.70332	0.7932092547416687	0.809987	0.543267	0.3437742590904236	3.01737	4.366796016693115	2.9391708374023438	3.2186648845672607
4	11384900	11386399	Esrp1	ENSMUSG00000040728	epithelial splicing regulatory protein 1 [Source:MGI Symbol;Acc:MGI:1917326]	overlapping	0	4.467332363128662	3.3595778942108154	-0.725688	1.9237933158874512	2.0979130268096924	0.0430017	-0.292664	3.3485231399536133	4.686288833618164	2.8829026222229004	3.353353500366211
4	11387200	11388199	Esrp1	ENSMUSG00000040728	epithelial splicing regulatory protein 1 [Source:MGI Symbol;Acc:MGI:1917326]	downstream	417	4.5866312980651855	2.1631808280944824	-0.555763	1.9237933158874512	2.168302297592163	-0.0350009	-1.29266	2.7705471515655518	3.9316694736480713	2.0788228511810303	2.965384006500244
4	11704400	11704999	Gem	ENSMUSG00000028214	GTP binding protein (gene overexpressed in skeletal muscle) [Source:MGI Symbol;Acc:MGI:99844]	overlapping	0	3.876831531524658	2.8229784965515137	0.4035947024822235	1.4838811159133911	2.1719136238098145	0.8174419403076172	0.387718	3.6278069019317627	5.328584671020508	3.0381808280944824	4.619572162628174
4	13742800	13745799	Runx1t1	ENSMUSG00000006586	runt-related transcription factor 1; translocated to, 1 (cyclin D-related) [Source:MGI Symbol;Acc:MGI:104793]	overlapping	0	3.9551260471343994	2.6727356910705566	-0.40376	0.2822473347187042	1.0037908554077148	0.1526261568069458	-0.220515	2.87148	4.182260513305664	2.1349658966064453	3.3004813194274902
4	14930100	14930999	Gm11837	ENSMUSG00000086587	predicted gene 11837 [Source:MGI Symbol;Acc:MGI:3702175]	overlapping	0	5.1012043952941895	2.4851088523864746	0.18120229244232178	0.6232842803001404	1.1476659774780273	-1.46796	-0.753638	3.1803479194641113	4.724762916564941	2.745399236679077	3.149212598800659
4	17852500	17852999	Mmp16	ENSMUSG00000028226	matrix metallopeptidase 16 [Source:MGI Symbol;Acc:MGI:1276107]	overlapping	0	0.5268889665603638	1.4851088523864746	-1.14073	0.3932786285877228	0.5053372979164124	0.3800366520881653	0.7617833018302917	2.2469851970672607	3.1794931888580322	1.8564304113388062	2.5232784748077393
4	17853300	17854299	Mmp16	ENSMUSG00000028226	matrix metallopeptidase 16 [Source:MGI Symbol;Acc:MGI:1276107]	overlapping	0	3.3159432411193848	2.3331058025360107	0.31870582699775696	0.923793	0.7854452729225159	0.4674994945526123	-0.0389079	2.4564385414123535	4.239716053009033	2.4938604831695557	3.2248387336730957
4	19569200	19569999	Cpne3	ENSMUSG00000028228	copine III [Source:MGI Symbol;Acc:MGI:1917818]	overlapping	0	5.440834045410156	1.4851088523864746	-0.818798	1.4521722793579102	2.176414966583252	-0.49068	-1.21174	2.9264650344848633	4.471189022064209	2.4007508754730225	3.2158498764038086
4	19575200	19575399	Rmdn1	ENSMUSG00000028229	regulator of microtubule dynamics 1 [Source:MGI Symbol;Acc:MGI:1913552]	overlapping	0	5.083282470703125	3.222074270248413	1.5031304359436035	2.004713296890259	2.0788042545318604	1.023892879486084	-0.671176	3.1538755893707275	5.358255863189697	3.0084335803985596	3.815762519836426
4	20042200	20042899	Ggh	ENSMUSG00000073987	gamma-glutamyl hydrolase [Source:MGI Symbol;Acc:MGI:1329035]	overlapping	0	3.908195734024048	1.1371854543685913	-1.04119	1.0598548650741577	1.777340292930603	0.0645348	0.16532517969608307	2.405414581298828	4.035802841186523	1.9015182256698608	3.4906437397003174
4	20777500	20778699	Nkain3	ENSMUSG00000055761	Na+/K+ transporting ATPase interacting 3 [Source:MGI Symbol;Acc:MGI:2444830]	overlapping	0	4.581532955169678	1.915096640586853	-0.40376	1.3178712129592896	1.657340407371521	0.023892836645245552	-0.501251	2.9381470680236816	4.7133283615112305	2.3303616046905518	3.715695858001709
4	21930300	21932599	Faxc	ENSMUSG00000028246	failed axon connections homolog [Source:MGI Symbol;Acc:MGI:1923382]	overlapping	0	3.5415730476379395	2.8277955055236816	0.41252782940864563	0.7496402263641357	0.9448090195655823	0.8508281111717224	0.3902244567871094	3.034036159515381	4.497658729553223	2.6346187591552734	3.316169500350952
4	22486700	22488399	Pou3f2	ENSMUSG00000095139	POU domain, class 3, transcription factor 2 [Source:MGI Symbol;Acc:MGI:101895]	overlapping	0	3.2996	4.111891746520996	0.4860568940639496	1.1857393980026245	1.102372646331787	0.47248291969299316	-0.143929	3.5794825553894043	5.512718200683594	3.5503273010253906	3.7865984439849854
4	22488600	22488799	Pou3f2	ENSMUSG00000095139	POU domain, class 3, transcription factor 2 [Source:MGI Symbol;Acc:MGI:101895]	downstream	234	3.5942440032958984	3.8543426990509033	0.18120229244232178	0.86721	0.7568761110305786	0.2869272232055664	-1.67118	2.7388381958007812	4.59162	2.593395948410034	3.78571
4	22489200	22490799	Gm30731	ENSMUSG00000107859	predicted gene, 30731 [Source:MGI Symbol;Acc:MGI:5589890]	overlapping	0	2.074237108230591	4.143320560455322	0.5031303763389587	1.6950287818908691	1.2163077592849731	0.7019647359848022	0.41628676652908325	3.4018030166625977	5.087491512298584	3.284558057785034	3.9873392581939697
4	22491000	22492199	Gm30731	ENSMUSG00000107859	predicted gene, 30731 [Source:MGI Symbol;Acc:MGI:5589890]	overlapping	0	1.3056747913360596	4.166933059692383	-1.8188	0.8183002471923828	1.039810061454773	0.023892836645245552	0.23571452498435974	2.7913055419921875	4.494757652282715	3.0528275966644287	3.196941375732422
4	28813200	28814699	Epha7	ENSMUSG00000028289	Eph receptor A7 [Source:MGI Symbol;Acc:MGI:95276]	overlapping	0	4.556636333465576	3.3241724967956543	0.18120229244232178	0.923793	1.282944917678833	-0.298035	-0.720086	3.362462282180786	4.803804397583008	3.1015429496765137	3.8731088638305664
4	32950100	32952099	Ankrd6	ENSMUSG00000040183	ankyrin repeat domain 6 [Source:MGI Symbol;Acc:MGI:2154278]	overlapping	0	4.303612232208252	1.665681004524231	-0.440286	1.4901401996612549	1.4528698921203613	-0.298035	-0.292664	2.9749057292938232	4.114039897918701	2.061544895172119	3.1058099269866943
4	32983000	32985399	Rragd	ENSMUSG00000028278	Ras-related GTP binding D [Source:MGI Symbol;Acc:MGI:1098604]	overlapping	0	4.324868202209473	2.0633766651153564	0.055671412497758865	1.245721459388733	1.396880030632019	0.023892836645245552	-0.325401	2.890841245651245	4.393909454345703	2.5732181072235107	3.11269
4	33030300	33032299	4933421O10Rik	ENSMUSG00000085037	RIKEN cDNA 4933421O10 gene [Source:MGI Symbol;Acc:MGI:1918323]	overlapping	0	5.376064300537109	2.707501173019409	-0.053263	0.86721	1.200482726097107	0.13492415845394135	-0.349248	3.3555095195770264	4.580962657928467	2.5319955348968506	3.4561641216278076
4	33208800	33209799	Srsf12	ENSMUSG00000054679	serine/arginine-rich splicing factor 12 [Source:MGI Symbol;Acc:MGI:2661424]	overlapping	0	3.8530538082122803	2.448582887649536	-0.333371	0.8083161115646362	1.6676087379455566	0.7723540663719177	-0.238217	3.2469849586486816	4.57655	2.467865228652954	3.3201866149902344
4	33922900	33925499	Cnr1	ENSMUSG00000044288	cannabinoid receptor 1 (brain) [Source:MGI Symbol;Acc:MGI:104615]	overlapping	0	4.410748481750488	3.37213	0.00432453	1.0346665382385254	1.3492181301116943	0.2869272232055664	0.13617883622646332	2.987414598464966	4.886878967285156	2.877849578857422	3.8282933235168457
4	34729500	34730199	Cfap206	ENSMUSG00000028294	cilia and flagella associated protein 206 [Source:MGI Symbol;Acc:MGI:1916579]	overlapping	0	3.2113869190216064	2.115159273147583	-0.0411901	0.9078517556190491	1.5102360248565674	1.1425373554229736	-0.230604	3.22099	4.759063720703125	2.6273434162139893	3.5065271854400635
4	35224700	35225799	3110043O21Rik	ENSMUSG00000028300	RIKEN cDNA 3110043O21 gene [Source:MGI Symbol;Acc:MGI:1920455]	overlapping	0	5.564017295837402	1.8669794797897339	-0.278229	1.867209792137146	2.213921070098877	0.1494237184524536	-0.671176	3.1538755893707275	4.4971842765808105	2.5262818336486816	3.3563311100006104
4	36949700	36952899	Lingo2	ENSMUSG00000045083	leucine rich repeat and Ig domain containing 2 [Source:MGI Symbol;Acc:MGI:2442298]	overlapping	0	2.53943	3.1762709617614746	-0.42648	0.86721	0.8861591219902039	0.5599457621574402	-0.0564662	2.995177984237671	4.524504661560059	2.5475924015045166	3.2629737854003906
4	40472500	40473899	Tmem215	ENSMUSG00000046593	transmembrane protein 215 [Source:MGI Symbol;Acc:MGI:2444167]	overlapping	0	2.633479356765747	3.1317105293273926	-0.304225	1.1641916036605835	1.3957773447036743	0.7019647359848022	0.6299934387207031	2.931483030319214	4.785824775695801	2.8449347019195557	3.6962075233459473
4	41502300	41502999	AI464131	ENSMUSG00000046312	expressed sequence AI464131 [Source:MGI Symbol;Acc:MGI:2140300]	overlapping	0	2.626424551010132	0.9507723450660706	1.1812022924423218	2.164191484451294	2.5583302974700928	0.4795723259449005	0.47566530108451843	2.890841245651245	4.545383453369141	1.9015182256698608	3.3510093688964844
4	41506700	41507599	1110017D15Rik	ENSMUSG00000028441	RIKEN cDNA 1110017D15 gene [Source:MGI Symbol;Acc:MGI:1920971]	overlapping	0	3.1149909496307373	1.939674735069275	-0.181368	1.7329087257385254	2.0199103355407715	0.3393946588039398	-0.593174	3.329725503921509	4.675853729248047	2.264773368835449	3.7112607955932617
4	41567500	41569499	Fam219a	ENSMUSG00000028439	family with sequence similarity 219, member A [Source:MGI Symbol;Acc:MGI:1919151]	overlapping	0	4.16564	2.278657913208008	-0.681294	1.5632035732269287	1.3224732875823975	0.4674994945526123	0.621606	3.1296281814575195	5.001494884490967	2.9344329833984375	3.2646090984344482
4	41639000	41640299	Enho	ENSMUSG00000028445	energy homeostasis associated [Source:MGI Symbol;Acc:MGI:1916888]	overlapping	0	3.9281930923461914	3.3289897441864014	0.0657251	1.130244255065918	1.6533715724945068	1.0015250444412231	0.4612742066383362	3.0779266357421875	4.894298553466797	3.2148845195770264	3.5625338554382324
4	41727900	41731799	Il11ra1	ENSMUSG00000073889	interleukin 11 receptor, alpha chain 1 [Source:MGI Symbol;Acc:MGI:107426]	overlapping	0	0.7520764470100403	2.7821621894836426	-1.01674	0.36840394139289856	0.17191359400749207	0.8088799715042114	1.1202372312545776	2.3603265285491943	3.8885748386383057	2.58101	2.83433
4	42915500	42918699	Phf24	ENSMUSG00000036062	PHD finger protein 24 [Source:MGI Symbol;Acc:MGI:2140712]	overlapping	0	3.527883291244507	3.3940019607543945	-0.174942	0.5225616097450256	0.604873	0.8917893171310425	1.2175672054290771	2.768585443496704	4.390024185180664	3.178358316421509	3.1317291259765625
4	43059000	43060499	Unc13b	ENSMUSG00000028456	unc-13 homolog B (C. elegans) [Source:MGI Symbol;Acc:MGI:1342278]	overlapping	0	5.08928	2.3508079051971436	0.27431169152259827	1.3663115501403809	1.945909857749939	0.3800366520881653	0.00689582	3.2318782806396484	4.55664	2.5444865226745605	3.4688305854797363
4	43381700	43382499	Rusc2	ENSMUSG00000035969	RUN and SH3 domain containing 2 [Source:MGI Symbol;Acc:MGI:2140371]	overlapping	0	4.808477878570557	2.9876089096069336	0.3511272966861725	2.2732021808624268	2.511763572692871	-1.29804	-0.583713	2.7388381958007812	4.692611217498779	2.593395948410034	3.5287327766418457
4	43443200	43444199	Tesk1	ENSMUSG00000028458	testis specific protein kinase 1 [Source:MGI Symbol;Acc:MGI:1201675]	overlapping	0	5.9580793380737305	2.758127450942993	0.444237	1.223353624343872	2.0788042545318604	0.3800366520881653	-0.533673	3.2469849586486816	4.945418834686279	3.0615451335906982	3.62184
4	43523100	43525699	Tpm2	ENSMUSG00000028464	tropomyosin 2, beta [Source:MGI Symbol;Acc:MGI:98810]	overlapping	0	2.8810935020446777	2.889704465866089	0.18120229244232178	1.2198814153671265	1.6828755140304565	0.4277897775173187	0.5591215491294861	3.190401554107666	4.840734481811523	2.973329544067383	3.548833131790161
4	43630900	43633399	Gm25262	ENSMUSG00000092675	predicted gene, 25262 [Source:MGI Symbol;Acc:MGI:5455039]	overlapping	0	3.2723159790039062	3.224956750869751	0.23778581619262695	1.4712811708450317	1.1661312580108643	0.3800366520881653	0.6849677562713623	3.342909574508667	5.24417	3.2410941123962402	3.726811647415161
4	43875600	43876499	Reck	ENSMUSG00000028476	reversion-inducing-cysteine-rich protein with kazal motifs [Source:MGI Symbol;Acc:MGI:1855698]	overlapping	0	5.690776824951172	1.6609587669372559	0.33320537209510803	2.565181255340576	2.613751173019409	0.43893033266067505	-0.448784	3.4864509105682373	4.90645	2.671398639678955	3.9618043899536133
4	43957700	43959299	Glipr2	ENSMUSG00000028480	GLI pathogenesis-related 2 [Source:MGI Symbol;Acc:MGI:1917770]	overlapping	0	4.269148826599121	2.070071220397949	-0.49687	1.9882252216339111	2.183140993118286	-0.391145	-0.385774	2.6774375438690186	4.0797200202941895	1.9153242111206055	3.1347129344940186
4	44701400	44704399	Pax5	ENSMUSG00000014030	paired box 5 [Source:MGI Symbol;Acc:MGI:97489]	overlapping	0	1.8202478885650635	4.372633934020996	0.029199201613664627	1.223353624343872	0.8679074645042419	0.7492704391479492	0.7617833018302917	3.3831217288970947	5.164456367492676	3.215285062789917	3.669806480407715
4	45183900	45186399	Frmpd1	ENSMUSG00000035615	FERM and PDZ domain containing 1 [Source:MGI Symbol;Acc:MGI:2446274]	overlapping	0	3.324512243270874	2.622612237930298	-0.292729	1.1108789443969727	1.0764939785003662	0.18739156424999237	0.11123247444629669	2.7324118614196777	4.4931535720825195	2.6954941749572754	3.2319893836975098
4	45528100	45530699	Shb	ENSMUSG00000044813	src homology 2 domain-containing transforming protein B [Source:MGI Symbol;Acc:MGI:98294]	overlapping	0	5.340525150299072	3.379615545272827	-0.711882	1.5863089561462402	1.7401328086853027	0.00152502	-0.0862136	3.8963794708251953	5.263130187988281	3.477918863296509	3.942722797393799
4	45825800	45827499	Igfbpl1	ENSMUSG00000035551	insulin-like growth factor binding protein- like 1 [Source:MGI Symbol;Acc:MGI:1933198]	overlapping	0	3.4018115997314453	3.4815685749053955	-0.321298	0.981381	0.7225245833396912	0.7437849044799805	0.7170945405960083	3.036039352416992	4.723869323730469	2.9209704399108887	3.5980286598205566
4	45972300	45973799	Tdrd7	ENSMUSG00000035517	tudor domain containing 7 [Source:MGI Symbol;Acc:MGI:2140279]	overlapping	0	4.348319053649902	3.0044829845428467	-0.555763	0.8478444814682007	1.2423028945922852	0.31863611936569214	0.0657895	3.4433822631835938	4.927717208862305	2.9217216968536377	3.3478782176971436
4	46038000	46040999	Tmod1	ENSMUSG00000028328	tropomodulin 1 [Source:MGI Symbol;Acc:MGI:98775]	overlapping	0	1.9259260892868042	3.3441951274871826	-0.202126	0.7044802904129028	0.7664622068405151	1.043001651763916	1.1154203414916992	2.9749057292938232	4.530381202697754	3.0024099349975586	3.443385601043701
4	46342900	46346299	Gm12446	ENSMUSG00000087383	predicted gene 12446 [Source:MGI Symbol;Acc:MGI:3651433]	overlapping	0	3.4747910499572754	4.497431755065918	0.047935761511325836	1.1160303354263306	0.8866440057754517	0.5917817950248718	-0.100427	3.236337900161743	5.017636299133301	3.2916581630706787	3.6839346885681152
4	46535300	46536099	Trim14	ENSMUSG00000039853	tripartite motif-containing 14 [Source:MGI Symbol;Acc:MGI:1921985]	overlapping	0	3.323596715927124	2.614391803741455	-0.0114428	1.9028337001800537	2.365685224533081	-0.12811	-0.501251	2.995177984237671	4.401648044586182	2.13772	3.164216995239258
4	46599900	46602199	Coro2a	ENSMUSG00000028337	coronin, actin binding protein 2A [Source:MGI Symbol;Acc:MGI:1345966]	overlapping	0	4.3645	3.57626	0.6118366718292236	0.9989996552467346	1.4659749269485474	0.9597625136375427	0.49176251888275146	3.2837557792663574	4.956088542938232	3.2662312984466553	3.711878538131714
4	46988800	46992999	Gabbr2	ENSMUSG00000039809	gamma-aminobutyric acid (GABA) B receptor, 2 [Source:MGI Symbol;Acc:MGI:2386030]	overlapping	0	2.526383638381958	3.905503511428833	-0.0411901	-0.0921482	0.042630571871995926	0.3540414273738861	0.36277127265930176	2.924788475036621	4.53738	3.0999319553375244	2.878814935684204
4	47056500	47057299	Anks6	ENSMUSG00000066191	ankyrin repeat and sterile alpha motif domain containing 6 [Source:MGI Symbol;Acc:MGI:1922941]	overlapping	0	4.961026668548584	3.6815059185028076	-0.49687	0.632745	1.3175910711288452	0.2869272232055664	0.5767514109611511	3.4515562057495117	5.12789	3.3834729194641113	3.6670608520507812
4	47057500	47057599	Anks6	ENSMUSG00000066191	ankyrin repeat and sterile alpha motif domain containing 6 [Source:MGI Symbol;Acc:MGI:1922941]	downstream	194	5.331209659576416	3.3595778942108154	2.1812024116516113	3.3526365756988525	2.604872941970825	2.2869272232055664	1.7882554531097412	3.7388381958007812	5.705654621124268	3.593395948410034	4.723644733428955
4	47057800	47058299	Anks6	ENSMUSG00000066191	ankyrin repeat and sterile alpha motif domain containing 6 [Source:MGI Symbol;Acc:MGI:1922941]	downstream	494	0.8317435383796692	1.9001463651657104	0.18120229244232178	0.0307086	0.7568761110305786	1.0804764032363892	0.8648768663406372	2.7705471515655518	3.1794931888580322	1.5933960676193237	2.3201863765716553
4	47091300	47094199	Galnt12	ENSMUSG00000039774	UDP-N-acetyl-alpha-D- galactosamine:polypeptide N- acetylgalactosaminyltransferase 12 [Source:MGI Symbol;Acc:MGI:2444664]	overlapping	0	3.042924404144287	2.6715219020843506	-0.506854	0.35972607135772705	0.8898499011993408	0.0534371	0.4250392019748688	2.8298733234405518	4.496138572692871	2.765162229537964	3.078967809677124
4	47207200	47210199	Gm12426	ENSMUSG00000087500	predicted gene 12426 [Source:MGI Symbol;Acc:MGI:3650989]	overlapping	0	1.7186497449874878	3.310668468475342	-0.40376	0.7676741480827332	0.4469206631183624	0.5764338374137878	0.7969727516174316	2.662022590637207	4.354579925537109	2.766878843307495	3.146587371826172
4	47351700	47352999	Tgfbr1	ENSMUSG00000007613	transforming growth factor, beta receptor I [Source:MGI Symbol;Acc:MGI:98728]	downstream	223	3.4096426963806152	2.3082311153411865	-0.711882	1.2371594905853271	1.5158679485321045	0.7019647359848022	0.6283841729164124	3.1538755893707275	4.740736961364746	2.3740830421447754	3.7514240741729736
4	47353300	47354199	Tgfbr1	ENSMUSG00000007613	transforming growth factor, beta receptor I [Source:MGI Symbol;Acc:MGI:98728]	overlapping	0	6.399589538574219	1.087773323059082	-0.181368	2.0192129611968994	2.1476659774780273	-0.660605	-0.934211	3.421356201171875	4.785478115081787	2.5389482975006104	3.585083484649658
4	48125000	48125799	Stx17	ENSMUSG00000061455	syntaxin 17 [Source:MGI Symbol;Acc:MGI:1914977]	overlapping	0	4.237087726593018	2.292463779449463	-0.49687	1.1891379356384277	1.926801085472107	0.7894275188446045	0.538277	3.0283448696136475	4.4830217361450195	2.623143434524536	3.3605079650878906
4	49058300	49061499	Plppr1	ENSMUSG00000063446	phospholipid phosphatase related 1 [Source:MGI Symbol;Acc:MGI:2445015]	overlapping	0	2.3043861389160156	2.569031238555908	-0.57087	0.9546726942062378	0.5434724688529968	0.42988520860671997	0.5186484456062317	2.5231094360351562	4.077491760253906	2.2938358783721924	2.9214823246002197
4	49596800	49597899	Tmem246	ENSMUSG00000039611	transmembrane protein 246 [Source:MGI Symbol;Acc:MGI:1914313]	overlapping	0	5.031543254852295	2.7716317176818848	0.6286612749099731	1.786289930343628	1.9978842735290527	-0.298035	-1.04314	3.2993061542510986	4.895148277282715	2.7388265132904053	3.5956220626831055
4	49843600	49845999	Grin3a	ENSMUSG00000039579	glutamate receptor ionotropic, NMDA3A [Source:MGI Symbol;Acc:MGI:1933206]	overlapping	0	2.787416458129883	3.462388753890991	-0.70332	1.0047134160995483	0.47934213280677795	0.32645559310913086	0.1868049055337906	3.2127692699432373	5.12789	3.2876572608947754	3.3757212162017822
4	53158900	53160399	Abca1	ENSMUSG00000015243	ATP-binding cassette, sub-family A (ABC1), member 1 [Source:MGI Symbol;Acc:MGI:99607]	overlapping	0	3.7822413444519043	1.0593448877334595	-1.14073	1.1929800510406494	1.6260894536972046	0.0430017	-0.292664	3.1538755893707275	4.706423759460449	2.6865053176879883	3.528127670288086
4	53630800	53632199	Fsd1l	ENSMUSG00000054752	fibronectin type III and SPRY domain containing 1-like [Source:MGI Symbol;Acc:MGI:2442443]	overlapping	0	5.15122	1.242538571357727	-0.166721	2.112966299057007	1.7465342283248901	-0.0179273	-0.193129	2.9113054275512695	4.2623114585876465	2.107969045639038	3.3510093688964844
4	55530600	55532199	Klf4	ENSMUSG00000003032	Kruppel-like factor 4 (gut) [Source:MGI Symbol;Acc:MGI:1342287]	overlapping	0	5.62863	2.462388753890991	-0.0114428	2.1451945304870605	2.1628684997558594	-0.391145	-0.970736	2.9439525604248047	4.644504547119141	2.2563610076904297	3.155428886413574
4	56989400	56991199	Frrs1l	ENSMUSG00000045589	ferric-chelate reductase 1 like [Source:MGI Symbol;Acc:MGI:2442704]	overlapping	0	3.9794464111328125	3.5278828144073486	-0.818798	0.3753567337989807	0.9374483823776245	0.5320397019386292	0.9402586221694946	3.269353151321411	4.853033065795898	2.988255739212036	3.5985939502716064
4	57141300	57143899	Epb41l4b	ENSMUSG00000028434	erythrocyte membrane protein band 4.1 like 4b [Source:MGI Symbol;Acc:MGI:1859149]	overlapping	0	4.752657890319824	3.318647623062134	0.23565006256103516	1.3994308710098267	1.2502081394195557	0.5250869989395142	0.16754300892353058	3.3031015396118164	4.944441318511963	3.2563610076904297	3.7394118309020996
4	57567100	57568899	Palm2	ENSMUSG00000090053	paralemmin 2 [Source:MGI Symbol;Acc:MGI:1934601]	overlapping	0	2.76635	2.498405694961548	-0.181368	0.9299455285072327	0.9654626846313477	1.117002248764038	0.44430112838745117	2.9225499629974365	4.34473	2.5664288997650146	3.326695442199707
4	58205300	58207299	Svep1	ENSMUSG00000028369	sushi, von Willebrand factor type A, EGF and pentraxin domain containing 1 [Source:MGI Symbol;Acc:MGI:1928849]	overlapping	0	2.5055153369903564	3.417421817779541	-0.681294	0.9782410860061646	0.9459099173545837	0.7375885844230652	0.77508	3.2127692699432373	4.49676	2.815788507461548	3.3430702686309814
4	58911100	58912999	AI314180	ENSMUSG00000050812	expressed sequence AI314180 [Source:MGI Symbol;Acc:MGI:2140220]	overlapping	0	5.784306049346924	3.2182729244232178	-0.0667252	1.130244255065918	1.45381	-0.4585	0.058176323771476746	3.178966522216797	5.214323043823242	3.3150949478149414	4.0123162269592285
4	58943700	58944899	Zkscan16	ENSMUSG00000038630	zinc finger with KRAB and SCAN domains 16 [Source:MGI Symbol;Acc:MGI:3510405]	overlapping	0	3.4525158405303955	2.524637222290039	-0.596405	0.86721	1.0199105739593506	1.023892879486084	1.0657894611358643	3.1538755893707275	4.527772903442383	2.613295555114746	3.723644495010376
4	59035000	59036099	Gm20503	ENSMUSG00000092345	predicted gene 20503 [Source:MGI Symbol;Acc:MGI:5141968]	overlapping	0	4.530741214752197	2.2862048149108887	-1.27823	1.4781675338745117	1.5754292011260986	0.4904606342315674	-1.43017	3.1094813346862793	4.934179306030273	2.924041509628296	3.511305809020996
4	59437000	59437599	Susd1	ENSMUSG00000038578	sushi domain containing 1 [Source:MGI Symbol;Acc:MGI:3651543]	overlapping	0	-0.364177	2.6727356910705566	0.18120229244232178	-0.717753	0.9374483823776245	0.7019647359848022	0.6980577111244202	1.9839507341384888	3.27385	2.0673272609710693	2.7601704597473145
4	59437800	59439399	Susd1	ENSMUSG00000038578	sushi domain containing 1 [Source:MGI Symbol;Acc:MGI:3651543]	overlapping	0	3.5719258785247803	2.794964075088501	0.2686651349067688	0.9028337597846985	1.1073733568191528	0.7463588714599609	0.029263632372021675	2.6563761234283447	4.53753	2.666645050048828	3.357956886291504
4	59914000	59915499	Slc46a2	ENSMUSG00000028386	solute carrier family 46, member 2 [Source:MGI Symbol;Acc:MGI:1353616]	overlapping	0	-0.101142	1.4851088523864746	-0.40376	1.223353624343872	1.1130198240280151	0.3800366520881653	0.5093961358070374	2.4433822631835938	4.18833	2.145936965942383	2.901416540145874
4	62479800	62481099	Bspry	ENSMUSG00000028392	B-box and SPRY domain containing [Source:MGI Symbol;Acc:MGI:2177191]	overlapping	0	4.91734	2.761949062347412	-0.934275	0.4298045039176941	1.319470763206482	0.24945253133773804	-0.201691	2.8457534313201904	4.091998100280762	2.7173845767974854	3.1190364360809326
4	62965300	62966099	Zfp618	ENSMUSG00000028358	zinc finger protein 618 [Source:MGI Symbol;Acc:MGI:1919950]	overlapping	0	6.318818092346191	2.439305067062378	-0.0114428	-0.454718	0.9895368218421936	-1.71307	-1.67118	3.269353151321411	4.673560619354248	3.0958964824676514	3.170046091079712
4	63170900	63171399	Kif12	ENSMUSG00000028357	kinesin family member 12 [Source:MGI Symbol;Acc:MGI:1098232]	overlapping	0	1.3936223983764648	2.935770273208618	-0.140726	1.39328	0.9710009098052979	1.9035985469818115	0.9610921144485474	3.2469849586486816	4.8753228187561035	3.178358316421509	3.5012519359588623
4	63171600	63172499	Kif12	ENSMUSG00000028357	kinesin family member 12 [Source:MGI Symbol;Acc:MGI:1098232]	overlapping	0	-0.949139	2.300076961517334	-0.666795	-0.0396808	0.17191359400749207	0.7799673080444336	1.2249881029129028	2.1538755893707275	3.008737087249756	2.3303616046905518	1.9766621589660645
4	63213700	63217299	Col27a1	ENSMUSG00000045672	collagen, type XXVII, alpha 1 [Source:MGI Symbol;Acc:MGI:2672118]	overlapping	0	3.2918689250946045	3.3794777393341064	-0.233835	1.1435409784317017	1.3891443014144897	0.7019647359848022	0.2778399884700775	3.4324111938476562	5.162635803222656	3.213548183441162	3.926273822784424
4	63494300	63495999	Whrn	ENSMUSG00000039137	whirlin [Source:MGI Symbol;Acc:MGI:2682003]	overlapping	0	5.2303972244262695	3.4273934364318848	-0.0989056	1.7432211637496948	1.4767682552337646	-0.215573	0.0742511	3.690903902053833	5.568659782409668	3.520883560180664	3.9501612186431885
4	65123400	65126299	Pappa	ENSMUSG00000028370	pregnancy-associated plasma protein A [Source:MGI Symbol;Acc:MGI:97479]	overlapping	0	2.1079444885253906	3.538020133972168	-0.676779	0.14673234522342682	0.052700433880090714	0.20153574645519257	0.010001731105148792	2.581296920776367	3.8052165508270264	2.3983800411224365	2.5476932525634766
4	66402100	66405199	Astn2	ENSMUSG00000028373	astrotactin 2 [Source:MGI Symbol;Acc:MGI:1889277]	overlapping	0	3.0550854206085205	3.670463800430298	-0.188032	0.3459729254245758	0.5141746997833252	0.3916246294975281	0.534499	2.945633888244629	4.5857648849487305	3.031517267227173	3.1381704807281494
4	68953700	68954399	Brinp1	ENSMUSG00000028351	bone morphogenic protein/retinoic acid inducible neural specific 1 [Source:MGI Symbol;Acc:MGI:1928478]	overlapping	0	4.113870620727539	2.751002788543701	-0.304225	1.130244255065918	1.7150558233261108	0.89461	-0.0862136	3.22099	5.324832439422607	2.9559662342071533	4.041490077972412
4	70533900	70534999	Megf9	ENSMUSG00000039270	multiple EGF-like-domains 9 [Source:MGI Symbol;Acc:MGI:1918264]	overlapping	0	5.120504856109619	2.394911050796509	0.3067331910133362	1.5452816486358643	1.4017810821533203	0.997421	0.15479451417922974	3.2993061542510986	5.098221778869629	2.975266933441162	3.8144099712371826
4	73790300	73791499	Rasef	ENSMUSG00000043003	RAS and EF hand domain containing [Source:MGI Symbol;Acc:MGI:2448565]	overlapping	0	2.6276028156280518	3.0294294357299805	0.055671412497758865	-0.0396808	0.40457436442375183	0.43893033266067505	-0.555699	2.890841245651245	4.222342014312744	2.123910665512085	2.820711851119995
4	74013000	74015099	Frmd3	ENSMUSG00000049122	FERM domain containing 3 [Source:MGI Symbol;Acc:MGI:2442466]	overlapping	0	1.8847365379333496	2.7978477478027344	-0.0411901	0.5452817678451538	0.5972194075584412	1.2638436555862427	0.6779735088348389	2.918062686920166	4.3133368492126465	2.4741	3.1043033599853516
4	78211000	78212799	Ptprd	ENSMUSG00000028399	protein tyrosine phosphatase, receptor type, D [Source:MGI Symbol;Acc:MGI:97812]	overlapping	0	2.4801723957061768	2.8697726726531982	-0.988723	0.23333771526813507	0.26502299308776855	0.0556017	0.3086460530757904	2.720916271209717	3.8367316722869873	2.4823646545410156	2.416612386703491
4	81442000	81442999	Mpdz	ENSMUSG00000028402	multiple PDZ domain protein [Source:MGI Symbol;Acc:MGI:1343489]	overlapping	0	4.945237636566162	2.655033826828003	-0.140726	0.923793	0.5053372979164124	-0.160532	-0.469542	2.919410228729248	4.527772903442383	2.6172428131103516	3.202260971069336
4	84884400	84885399	Cntln	ENSMUSG00000038070	centlein, centrosomal protein [Source:MGI Symbol;Acc:MGI:2443104]	overlapping	0	4.399427890777588	3.49111	-0.555763	1.6827852725982666	1.4880592823028564	0.18739156424999237	-0.135123	3.2242650985717773	5.070786952972412	3.0084335803985596	3.7704386711120605
4	86874400	86875699	Acer2	ENSMUSG00000038007	alkaline ceramidase 2 [Source:MGI Symbol;Acc:MGI:1920932]	overlapping	0	4.287326812744141	2.530623435974121	0.0657251	1.7755793333053589	1.811323881149292	-0.298035	0.43573909997940063	3.038398504257202	4.346631050109863	2.437276840209961	3.4312894344329834
4	88033000	88033299	Mllt3	ENSMUSG00000028496	myeloid/lymphoid or mixed-lineage leukemia; translocated to, 3 [Source:MGI Symbol;Acc:MGI:1917372]	overlapping	0	6.121835231781006	1.637112021446228	0.5962397456169128	1.7676740884780884	2.242302894592285	-0.298035	-1.25614	2.7913055419921875	4.560049057006836	2.8829026222229004	3.6532552242279053
4	88033600	88035599	Gm12631	ENSMUSG00000084809	predicted gene 12631 [Source:MGI Symbol;Acc:MGI:3650969]	overlapping	0	2.472849130630493	2.6116411685943604	-2.14073	0.3526366353034973	0.9459099173545837	0.0804764	0.5460546612739563	2.890841245651245	3.634687900543213	2.162238836288452	2.8364362716674805
4	89281800	89283199	Cdkn2a	ENSMUSG00000044303	cyclin-dependent kinase inhibitor 2A [Source:MGI Symbol;Acc:MGI:104738]	overlapping	0	1.2759274244308472	3.052793264389038	-0.456228	1.2297799587249756	0.7975180149078369	0.7019647359848022	0.045030947774648666	2.890841245651245	4.014664173126221	2.178358554840088	3.27268
4	89294100	89296299	Cdkn2a	ENSMUSG00000044303	cyclin-dependent kinase inhibitor 2A [Source:MGI Symbol;Acc:MGI:104738]	overlapping	0	4.403898239135742	3.3141586780548096	0.0436988	1.3712522983551025	1.270137071609497	0.7660951018333435	0.29565703868865967	3.19694	4.959478378295898	3.088160753250122	3.879246234893799
4	89687800	89689699	Dmrta1	ENSMUSG00000043753	doublesex and mab-3 related transcription factor like family A1 [Source:MGI Symbol;Acc:MGI:2653627]	overlapping	0	3.258260488510132	3.0784835815429688	0.32559219002723694	0.7892073392868042	0.8308766484260559	0.3609278202056885	0.2707209587097168	2.86014	4.548580169677734	2.7030205726623535	3.471748113632202
4	91372200	91373399	Elavl2	ENSMUSG00000008489	ELAV (embryonic lethal, abnormal vision, Drosophila)-like 2 (Hu antigen B) [Source:MGI Symbol;Acc:MGI:1100887]	overlapping	0	2.405210494995117	2.6727356910705566	-0.40376	1.0047134160995483	1.564231038093567	0.36492976546287537	0.674599	2.816840648651123	4.043651103973389	1.9470329284667969	3.086214542388916
4	91374000	91374999	Elavl2	ENSMUSG00000008489	ELAV (embryonic lethal, abnormal vision, Drosophila)-like 2 (Hu antigen B) [Source:MGI Symbol;Acc:MGI:1100887]	overlapping	0	1.8144654035568237	2.768042802810669	-1.14073	0.923793	1.1130198240280151	0.5499616265296936	0.00689582	3.0798752307891846	4.27903	2.6407017707824707	3.3075497150421143
4	91375200	91375699	Elavl2	ENSMUSG00000008489	ELAV (embryonic lethal, abnormal vision, Drosophila)-like 2 (Hu antigen B) [Source:MGI Symbol;Acc:MGI:1100887]	overlapping	0	1.6488795280456543	1.9001463651657104	0.18120229244232178	0.3932786285877228	1.8134595155715942	0.7019647359848022	0.466327	3.41691	4.3005852699279785	1.9344329833984375	2.776564836502075
4	91400400	91400999	Elavl2	ENSMUSG00000008489	ELAV (embryonic lethal, abnormal vision, Drosophila)-like 2 (Hu antigen B) [Source:MGI Symbol;Acc:MGI:1100887]	overlapping	0	2.730980634689331	2.3595778942108154	0.4035947024822235	0.419751	1.631345272064209	-0.56107	0.20329304039478302	3.269353151321411	4.545076847076416	2.978059768676758	3.543776750564575
4	95049800	95052099	Jun	ENSMUSG00000052684	jun proto-oncogene [Source:MGI Symbol;Acc:MGI:96646]	overlapping	0	4.848816871643066	3.118051290512085	0.8275653719902039	1.5915753841400146	1.769366979598999	0.5707201957702637	-0.439851	3.576732873916626	5.27903	3.0005712509155273	4.006304740905762
4	97776500	97777499	E130114P18Rik	ENSMUSG00000048747	RIKEN cDNA E130114P18 gene [Source:MGI Symbol;Acc:MGI:2442873]	overlapping	0	3.1536717414855957	4.07806	-1.14073	-1.45472	0.39842209219932556	0.18739156424999237	0.13617883622646332	2.7388381958007812	3.9512717723846436	2.7308995723724365	3.0837461948394775
4	97777800	97779099	E130114P18Rik	ENSMUSG00000048747	RIKEN cDNA E130114P18 gene [Source:MGI Symbol;Acc:MGI:2442873]	overlapping	0	4.548754692077637	4.219297409057617	-0.0598058	0.36840394139289856	0.8842554092407227	-0.676547	-0.284153	3.4230620861053467	5.070786952972412	3.416518211364746	3.6395316123962402
4	98816200	98818099	Kank4	ENSMUSG00000035407	KN motif and ankyrin repeat domains 4 [Source:MGI Symbol;Acc:MGI:3043381]	overlapping	0	4.0794806480407715	2.9048843383789062	-0.0667252	1.2973542213439941	1.7105824947357178	0.45403721928596497	0.23064352571964264	3.215803384780884	4.72556	2.2996647357940674	3.5622470378875732
4	100095900	100096999	Ror1	ENSMUSG00000035305	receptor tyrosine kinase-like orphan receptor 1 [Source:MGI Symbol;Acc:MGI:1347520]	overlapping	0	4.357204914093018	3.2986958026885986	-0.470874	1.4781675338745117	1.743700623512268	-0.435539	-0.323253	3.238764524459839	5.225882530212402	2.924041509628296	3.803542137145996
4	100776100	100778799	Cachd1	ENSMUSG00000028532	cache domain containing 1 [Source:MGI Symbol;Acc:MGI:2444177]	overlapping	0	4.855871677398682	3.0156235694885254	-0.573685	1.3139561414718628	1.6687452793121338	0.0763603	0.0657895	3.5419461727142334	5.205965518951416	3.281451940536499	3.982562780380249
4	101069000	101070499	Raver2	ENSMUSG00000035275	ribonucleoprotein, PTB-binding 2 [Source:MGI Symbol;Acc:MGI:2443623]	overlapping	0	5.036858081817627	1.9239931106567383	-0.555763	1.223353624343872	1.5614804029464722	0.3800366520881653	-0.0862136	2.749485492706299	4.3885273933410645	2.5444865226745605	3.5353713035583496
4	101264200	101265199	Jak1	ENSMUSG00000028530	Janus kinase 1 [Source:MGI Symbol;Acc:MGI:96628]	overlapping	0	6.177518367767334	2.264718770980835	-0.140726	1.9237933158874512	2.1791090965270996	-0.450038	0.00689582	3.6732497215270996	5.3005852699279785	2.7308995723724365	4.266786575317383
4	101420100	101420999	Ak4	ENSMUSG00000028527	adenylate kinase 4 [Source:MGI Symbol;Acc:MGI:87979]	overlapping	0	5.908841609954834	2.9876089096069336	0.18120229244232178	1.801621437072754	2.5129504203796387	-0.882998	-0.671176	3.4433822631835938	4.674543857574463	2.423470973968506	3.4382424354553223
4	101496200	101497699	Dnajc6	ENSMUSG00000028528	DnaJ heat shock protein family (Hsp40) member C6 [Source:MGI Symbol;Acc:MGI:1919935]	overlapping	0	4.472848892211914	2.6443073749542236	0.0816666	1.886318564414978	2.3546059131622314	0.0430017	-0.490604	2.94742	4.694066047668457	2.4413928985595703	3.70984
4	101717200	101718099	Lepr	ENSMUSG00000057722	leptin receptor [Source:MGI Symbol;Acc:MGI:104993]	overlapping	0	2.2918689250946045	2.978148937225342	-0.40376	1.4628195762634277	1.657340407371521	0.619503	0.859339	3.0994279384613037	5.036531448364258	3.047961950302124	4.065515518188477
4	102759200	102759899	Sgip1	ENSMUSG00000028524	SH3-domain GRB2-like (endophilin) interacting protein 1 [Source:MGI Symbol;Acc:MGI:1920344]	overlapping	0	3.53896	2.4326415061950684	0.18120229244232178	1.6448174715042114	1.9495211839675903	0.89461	-0.156603	3.5164456367492676	4.9618024826049805	2.786041021347046	3.9043498039245605
4	102760100	102760699	Sgip1	ENSMUSG00000028524	SH3-domain GRB2-like (endophilin) interacting protein 1 [Source:MGI Symbol;Acc:MGI:1920344]	overlapping	0	2.385845184326172	1.9876091480255127	-0.40376	0.86721	1.4646954536437988	0.7019647359848022	0.9533147811889648	2.7388381958007812	4.085644721984863	2.178358554840088	3.185476064682007
4	103618500	103620599	Dab1	ENSMUSG00000028519	disabled 1 [Source:MGI Symbol;Acc:MGI:108554]	overlapping	0	2.1305880546569824	2.995668888092041	-0.626153	0.6448174118995667	0.38248056173324585	0.7019647359848022	0.4122399091720581	2.8204519748687744	4.361573219299316	2.9559662342071533	3.183281898498535
4	106622100	106623999	Ttc22	ENSMUSG00000034919	tetratricopeptide repeat domain 22 [Source:MGI Symbol;Acc:MGI:3045307]	overlapping	0	1.3960697650909424	2.6465721130371094	0.25520288944244385	1.0787140130996704	1.4349479675292969	0.7759653329849243	0.6658589243888855	3.419017791748047	5.133090972900391	2.940415143966675	3.6941404342651367
4	106911500	106912799	Ssbp3	ENSMUSG00000061887	single-stranded DNA binding protein 3 [Source:MGI Symbol;Acc:MGI:1919725]	overlapping	0	6.966677188873291	2.045196771621704	0.0657251	1.8892360925674438	2.4893956184387207	-0.539043	-0.912184	3.6498334407806396	5.360230922698975	3.2621898651123047	3.7984986305236816
4	107433700	107436199	Gm24804	ENSMUSG00000092723	predicted gene, 24804 [Source:MGI Symbol;Acc:MGI:5454581]	overlapping	0	4.04231	3.8506147861480713	-0.375191	1.3608571290969849	1.2668251991271973	0.5175401568412781	0.34317922592163086	3.7705469131469727	5.515710830688477	3.593395948410034	4.1304144859313965
4	107801600	107803699	Lrp8os3	ENSMUSG00000087200	low density lipoprotein receptor-related protein 8, apolipoprotein e receptor, opposite strand 3 [Source:MGI Symbol;Acc:MGI:3651133]	overlapping	0	4.897490978240967	3.3689157962799072	-0.304225	1.5959078073501587	1.9733679294586182	0.3096473217010498	-0.705941	3.489478826522827	5.236295700073242	3.115962028503418	3.876100540161133
4	108030700	108033499	Podn	ENSMUSG00000028600	podocan [Source:MGI Symbol;Acc:MGI:2674939]	overlapping	0	3.1163907051086426	3.480808734893799	0.4613102376461029	1.0047134160995483	1.4413743019104004	0.5670351386070251	0.6195010542869568	3.3981828689575195	5.171218395233154	3.3809876441955566	3.9320569038391113
4	108382900	108384499	Fam159a	ENSMUSG00000059816	family with sequence similarity 159, member A [Source:MGI Symbol;Acc:MGI:3651644]	overlapping	0	2.581533193588257	2.813035488128662	-0.233835	1.3266414403915405	1.5329800844192505	0.5599457621574402	0.4785710573196411	2.8356997966766357	4.352738380432129	2.5475924015045166	3.28463
4	108779900	108780699	Zfyve9	ENSMUSG00000034557	zinc finger, FYVE domain containing 9 [Source:MGI Symbol;Acc:MGI:2652838]	overlapping	0	6.433779239654541	1.8543425798416138	0.8816419839859009	1.7932093143463135	2.365685224533081	-0.49068	-0.863821	3.568913221359253	5.075260162353516	2.985713481903076	4.134713172912598
4	108879200	108880199	Rab3b	ENSMUSG00000003411	RAB3B, member RAS oncogene family [Source:MGI Symbol;Acc:MGI:1917158]	overlapping	0	4.253207206726074	2.891101360321045	0.5597139000892639	1.8083159923553467	2.0318832397460938	0.7019647359848022	0.621606	3.8763418197631836	5.482010841369629	3.414425849914551	4.086214542388916
4	109280400	109281899	Eps15	ENSMUSG00000028552	epidermal growth factor receptor pathway substrate 15 [Source:MGI Symbol;Acc:MGI:104583]	overlapping	0	5.848109722137451	2.0266785621643066	-0.140726	1.0646559000015259	1.7759848833084106	-0.397571	0.00689582	2.965803384780884	4.397129058837891	2.2100672721862793	3.2367372512817383
4	109406200	109408499	Ttc39a	ENSMUSG00000028555	tetratricopeptide repeat domain 39A [Source:MGI Symbol;Acc:MGI:2444350]	overlapping	0	3.1050710678100586	2.8360159397125244	-0.535005	0.6364296078681946	1.0813111066818237	0.0363838	0.5331824421882629	2.987865686416626	4.356498718261719	2.540153980255127	3.2099573612213135
4	109664900	109666699	Cdkn2c	ENSMUSG00000028551	cyclin-dependent kinase inhibitor 2C (p18, inhibits CDK4) [Source:MGI Symbol;Acc:MGI:105388]	overlapping	0	4.262085437774658	3.594407558441162	0.5962397456169128	1.3295531272888184	1.8272655010223389	0.17589592933654785	-0.140661	3.890841245651245	5.436451435089111	3.48956	4.467989444732666
4	109666900	109667299	Cdkn2c	ENSMUSG00000028551	cyclin-dependent kinase inhibitor 2C (p18, inhibits CDK4) [Source:MGI Symbol;Acc:MGI:105388]	overlapping	0	5.292735576629639	1.423708200454712	0.18120229244232178	2.2457213401794434	2.6444013118743896	0.2869272232055664	0.13617883622646332	2.890841245651245	4.725712299346924	2.0958962440490723	3.564578056335449
4	114405900	114408299	Trabd2b	ENSMUSG00000070867	TraB domain containing 2B [Source:MGI Symbol;Acc:MGI:3650152]	overlapping	0	4.55685	3.4851086139678955	-0.40376	0.5750290751457214	0.6181698441505432	0.543267	0.5252211093902588	3.143821954727173	4.802815914154053	3.4178245067596436	3.534769058227539
4	114906400	114908899	Foxd2	ENSMUSG00000055210	forkhead box D2 [Source:MGI Symbol;Acc:MGI:1347471]	overlapping	0	2.835174322128296	4.7857208251953125	0.49154239892959595	1.0713505744934082	0.7452881336212158	-0.187004	0.32882389426231384	3.3173744678497314	4.857149600982666	3.46261	3.3937675952911377
4	114909100	114910099	Foxd2os	ENSMUSG00000085399	forkhead box D2, opposite strand [Source:MGI Symbol;Acc:MGI:2444065]	overlapping	0	3.233842134475708	3.5894453525543213	0.029199201613664627	1.223353624343872	1.7712314128875732	0.0804764	0.17682082951068878	3.961230754852295	5.145862102508545	3.0615451335906982	4.170046329498291
4	114923600	114928299	Foxe3	ENSMUSG00000044518	forkhead box E3 [Source:MGI Symbol;Acc:MGI:1353569]	overlapping	0	1.6986184120178223	3.810103178024292	-0.285924	0.5298516750335693	0.3149873614311218	0.7172315120697021	0.7572286128997803	2.6581804752349854	4.116757392883301	3.075896739959717	2.858477830886841
4	115056300	115058699	Tal1	ENSMUSG00000028717	T cell acute lymphocytic leukemia 1 [Source:MGI Symbol;Acc:MGI:98480]	overlapping	0	2.242480993270874	4.386646270751953	-0.316297	0.914515	0.9997326731681824	0.6715911030769348	0.538277	3.0283448696136475	4.631147384643555	3.365985631942749	3.4590237140655518
4	115935900	115941399	Dmbx1	ENSMUSG00000028707	diencephalon/mesencephalon homeobox 1 [Source:MGI Symbol;Acc:MGI:2153518]	overlapping	0	1.0243885517120361	4.051	0.10028229653835297	0.9136691093444824	0.6535882949829102	0.9866942167282104	0.6818905472755432	2.724191427230835	4.096782207489014	2.808274507522583	3.0927016735076904
4	116016500	116018199	Faah	ENSMUSG00000034171	fatty acid amide hydrolase [Source:MGI Symbol;Acc:MGI:109609]	overlapping	0	3.993563413619995	2.878772735595703	-0.205821	1.523908019065857	1.713807225227356	0.7019647359848022	0.3074502646923065	2.6107335090637207	4.525082111358643	2.5791821479797363	3.474900960922241
4	116075500	116077599	Lrrc41	ENSMUSG00000028703	leucine rich repeat containing 41 [Source:MGI Symbol;Acc:MGI:2441984]	overlapping	0	5.800534725189209	1.4620251655578613	0.3738473653793335	1.9473801851272583	2.119446277618408	-0.442425	-0.448784	3.022085666656494	4.667788982391357	2.410531997680664	3.174471616744995
4	117132600	117133999	Plk3	ENSMUSG00000028680	polo-like kinase 3 [Source:MGI Symbol;Acc:MGI:109604]	overlapping	0	5.616667747497559	2.3311960697174072	0.280738	1.4928141832351685	1.7150558233261108	0.4795723259449005	-0.391068	3.475803852081299	5.201056957244873	3.189763307571411	3.7900376319885254
4	117495800	117496999	Rnf220	ENSMUSG00000028677	ring finger protein 220 [Source:MGI Symbol;Acc:MGI:1913993]	overlapping	0	4.438486576080322	3.103086471557617	0.4035947024822235	1.386583924293518	2.088390350341797	-0.423566	-0.448784	3.2127692699432373	4.687263488769531	2.6902575492858887	3.715695858001709
4	119491400	119493499	Rimkla	ENSMUSG00000048899	ribosomal modification protein rimK-like family member A [Source:MGI Symbol;Acc:MGI:3040686]	overlapping	0	3.41343	2.9996819496154785	-0.304225	0.8253896236419678	0.7430703043937683	0.5191006660461426	0.32882389426231384	2.8204519748687744	4.226370334625244	2.5109338760375977	3.1766791343688965
4	119814300	119815699	Hivep3	ENSMUSG00000028634	human immunodeficiency virus type I enhancer binding protein 3 [Source:MGI Symbol;Acc:MGI:106589]	overlapping	0	1.597855567932129	1.9001463651657104	-0.818798	1.3228893280029297	1.18218	0.2869272232055664	0.22190871834754944	2.6442012786865234	4.025272369384766	2.2454726696014404	2.9202475547790527
4	120284500	120287699	Foxo6	ENSMUSG00000052135	forkhead box O6 [Source:MGI Symbol;Acc:MGI:2676586]	overlapping	0	3.9085593223571777	3.759680986404419	-0.359366	0.9546726942062378	1.0931594371795654	0.6561610698699951	0.3732180595397949	3.1311557292938232	4.901317119598389	3.116957902908325	3.4826362133026123
4	120405200	120406499	Scmh1	ENSMUSG00000000085	sex comb on midleg homolog 1 [Source:MGI Symbol;Acc:MGI:1352762]	overlapping	0	5.616462230682373	1.6426501274108887	-0.519237	1.3684039115905762	1.6171512603759766	-0.0915844	-0.0862136	3.1352598667144775	4.399179935455322	2.6117746829986572	3.3355891704559326
4	120666600	120667899	Cited4	ENSMUSG00000070803	Cbp/p300-interacting transactivator, with Glu/Asp-rich carboxy-terminal domain, 4 [Source:MGI Symbol;Acc:MGI:1861694]	overlapping	0	4.280083179473877	3.344364881515503	0.4807625710964203	1.867209792137146	2.0012948513031006	0.00152502	0.43573909997940063	3.9345626831054688	5.613550662994385	3.2387311458587646	4.186066150665283
4	120746200	120749499	Kcnq4	ENSMUSG00000028631	potassium voltage-gated channel, subfamily Q, member 4 [Source:MGI Symbol;Acc:MGI:1926803]	overlapping	0	3.6268529891967773	4.092962265014648	-0.108304	0.748815	0.8743696808815002	0.8073177933692932	0.41371282935142517	3.4253859519958496	4.908276081085205	3.3776674270629883	3.5529985427856445
4	120854900	120856699	Rims3	ENSMUSG00000032890	regulating synaptic membrane exocytosis 3 [Source:MGI Symbol;Acc:MGI:2443331]	overlapping	0	4.477125644683838	2.043104410171509	-0.818798	1.047782063484192	1.4938416481018066	0.23247946798801422	0.0657895	2.3058786392211914	3.9558074474334717	2.0673272609710693	2.8174142837524414
4	121038900	121040899	Col9a2	ENSMUSG00000028626	collagen, type IX, alpha 2 [Source:MGI Symbol;Acc:MGI:88466]	overlapping	0	1.7703429460525513	2.372634172439575	0.1072017103433609	1.4328069686889648	1.4439367055892944	0.934626	0.49874889850616455	2.961230754852295	4.785902500152588	2.69773	3.3574459552764893
4	122959700	122961899	Mfsd2a	ENSMUSG00000028655	major facilitator superfamily domain containing 2A [Source:MGI Symbol;Acc:MGI:1923824]	overlapping	0	2.4768481254577637	3.4463393688201904	-0.371339	0.6708126068115234	0.9413006901741028	0.9149584770202637	0.5836378335952759	2.9674625396728516	4.451614856719971	2.8251264095306396	3.4199764728546143
4	122996000	122997799	Mycl	ENSMUSG00000028654	v-myc avian myelocytomatosis viral oncogene lung carcinoma derived [Source:MGI Symbol;Acc:MGI:96799]	overlapping	0	5.450963973999023	2.1648495197296143	0.25920480489730835	2.0192129611968994	2.0852019786834717	-0.00852864	-0.519173	3.5588595867156982	5.242370128631592	3.187236785888672	3.8692922592163086
4	123104500	123106699	Bmp8b	ENSMUSG00000002384	bone morphogenetic protein 8b [Source:MGI Symbol;Acc:MGI:107335]	overlapping	0	4.036632537841797	2.605621576309204	0.0436988	1.0858501195907593	1.4673694372177124	0.4124581217765808	0.17317304015159607	3.2993061542510986	5.075666427612305	3.1112442016601562	3.703324317932129
4	123115900	123117099	Bmp8b	ENSMUSG00000002384	bone morphogenetic protein 8b [Source:MGI Symbol;Acc:MGI:107335]	overlapping	0	1.0092817544937134	2.591308116912842	-1.8188	0.2822473347187042	-0.0625517	0.43893033266067505	0.10141342133283615	2.866593837738037	4.329833030700684	2.4458389282226562	3.027492046356201
4	123181800	123183299	Hpcal4	ENSMUSG00000046093	hippocalcin-like 4 [Source:MGI Symbol;Acc:MGI:2157521]	overlapping	0	2.3138952255249023	2.4851088523864746	0.5962397456169128	1.338830828666687	1.4938416481018066	0.6024290919303894	0.14985376596450806	2.8319475650787354	4.233859062194824	2.2512900829315186	3.4122471809387207
4	123183500	123184799	Hpcal4	ENSMUSG00000046093	hippocalcin-like 4 [Source:MGI Symbol;Acc:MGI:2157521]	overlapping	0	1.5203460454940796	2.6343348026275635	-0.934275	0.7517326474189758	0.7117881774902344	1.1308079957962036	1.511027216911316	2.2607908248901367	4.087917327880859	2.477918863296509	2.9205515384674072
4	123200900	123202899	Nt5c1a	ENSMUSG00000054958	5'-nucleotidase, cytosolic IA [Source:MGI Symbol;Acc:MGI:2155700]	overlapping	0	2.3701634407043457	3.278657913208008	0.029199201613664627	0.8083161115646362	1.1242471933364868	0.7375885844230652	0.621606	3.436809778213501	5.010398864746094	3.0702097415924072	3.7993085384368896
4	123233200	123234399	Heyl	ENSMUSG00000032744	hairy/enhancer-of-split related with YRPW motif-like [Source:MGI Symbol;Acc:MGI:1860511]	overlapping	0	2.1987595558166504	3.116083860397339	-0.40376	1.1697726249694824	1.039810061454773	1.1613963842391968	0.809951	3.1737754344940186	4.556853771209717	2.593395948410034	3.2455971240997314
4	123322800	123324899	Bmp8a	ENSMUSG00000032726	bone morphogenetic protein 8a [Source:MGI Symbol;Acc:MGI:104515]	overlapping	0	0.25167983770370483	1.8297569751739502	-0.626153	0.36241766810417175	-0.671967	0.16762831807136536	0.0862536	2.2851202487945557	3.854356050491333	2.0918495655059814	2.415989398956299
4	123341500	123342899	Bmp8a	ENSMUSG00000032726	bone morphogenetic protein 8a [Source:MGI Symbol;Acc:MGI:104515]	overlapping	0	4.631718635559082	3.0116546154022217	0.280738	1.5708167552947998	1.7256250381469727	1.2165379524230957	0.6712161302566528	3.475803852081299	5.589386940002441	3.8157882690429688	4.206156253814697
4	124656200	124660399	Gm2164	ENSMUSG00000098760	predicted gene 2164 [Source:MGI Symbol;Acc:MGI:3780334]	overlapping	0	4.878316879272461	3.929893732070923	-0.00166176	0.7823209762573242	1.145918369293213	0.16762831807136536	-0.168676	3.381166934967041	5.126040458679199	3.270752191543579	3.5386366844177246
4	124860700	124862799	Maneal	ENSMUSG00000042763	mannosidase, endo-alpha-like [Source:MGI Symbol;Acc:MGI:2684896]	overlapping	0	4.100355625152588	2.62677	-0.0411901	1.6921231746673584	2.0026326179504395	-0.690353	-0.391068	2.877035617828369	4.52933	2.123910665512085	3.3838653564453125
4	124880700	124883199	Epha10	ENSMUSG00000028876	Eph receptor A10 [Source:MGI Symbol;Acc:MGI:3586824]	overlapping	0	2.0890417098999023	2.935770273208618	-0.0703365	1.39328	0.9408389329910278	0.10250266641378403	0.0425197	2.9911463260650635	4.575288772583008	2.631363868713379	3.2122385501861572
4	124893800	124895799	Epha10	ENSMUSG00000028876	Eph receptor A10 [Source:MGI Symbol;Acc:MGI:3586824]	overlapping	0	3.035615921020508	3.7431249618530273	0.25159162282943726	1.0047134160995483	0.7423765063285828	1.1613963842391968	0.41628676652908325	3.2582123279571533	4.861921787261963	3.323129892349243	3.5574796199798584
4	124985400	124987599	Gm12930	ENSMUSG00000087011	predicted gene 12930 [Source:MGI Symbol;Acc:MGI:3650529]	overlapping	0	3.715550661087036	3.8501057624816895	-0.190766	0.86721	0.6337278485298157	0.6348505616188049	0.4693051278591156	2.8776657581329346	4.957277297973633	3.2214272022247314	3.4002745151519775
4	125489100	125492699	Grik3	ENSMUSG00000001985	glutamate receptor, ionotropic, kainate 3 [Source:MGI Symbol;Acc:MGI:95816]	overlapping	0	4.491541385650635	3.2280731201171875	-0.0818321	1.1827116012573242	1.4045742750167847	0.5764338374137878	-0.154601	3.199888229370117	4.739243507385254	2.947033166885376	3.466937780380249
4	126285800	126288699	Col8a2	ENSMUSG00000056174	collagen, type VIII, alpha 2 [Source:MGI Symbol;Acc:MGI:88464]	overlapping	0	1.6244724988937378	3.4063000679016113	0.0781088	0.5452817678451538	0.7368383407592773	0.7508743405342102	0.6307142376899719	2.9963343143463135	4.296574592590332	2.6661524772644043	3.094270944595337
4	126532300	126534599	Ago4	ENSMUSG00000042500	argonaute RISC catalytic subunit 4 [Source:MGI Symbol;Acc:MGI:1924100]	overlapping	0	4.693119525909424	3.121417999267578	-0.435469	1.044087529182434	1.3708176612854004	0.7931126356124878	0.5467289090156555	3.4632036685943604	4.873626232147217	3.0847842693328857	3.7312068939208984
4	127167800	127169899	Dlgap3	ENSMUSG00000042388	discs, large (Drosophila) homolog-associated protein 3 [Source:MGI Symbol;Acc:MGI:3039563]	overlapping	0	5.083282470703125	2.9754343032836914	-0.40376	1.5623552799224854	1.7079664468765259	0.11700223386287689	-0.363054	3.119110345840454	4.771193981170654	2.4741	3.4141194820404053
4	127970500	127971999	CK137956	ENSMUSG00000028813	cDNA sequence CK137956 [Source:MGI Symbol;Acc:MGI:3616080]	overlapping	0	0.962988	2.3941352367401123	0.27431169152259827	0.592587	0.9203748106956482	0.7950741648674011	0.4880225360393524	3.0195746421813965	4.0654	2.2100672721862793	2.8325212001800537
4	127986800	127987499	Csmd2	ENSMUSG00000028804	CUB and Sushi multiple domains 2 [Source:MGI Symbol;Acc:MGI:2386401]	downstream	358	0.0414621	3.262716293334961	0.3738473653793335	1.0598548650741577	0.5344836711883545	0.5950495004653931	0.2763564884662628	2.405414581298828	4.102439880371094	2.288541555404663	3.222276210784912
4	127987700	127989899	Csmd2	ENSMUSG00000028804	CUB and Sushi multiple domains 2 [Source:MGI Symbol;Acc:MGI:2386401]	overlapping	0	3.267706871032715	3.437894344329834	0.36562687158584595	1.0631300210952759	0.9297126531600952	0.19672942161560059	-0.323253	3.289390802383423	5.022747993469238	3.3499019145965576	3.6344690322875977
4	128654700	128656199	Phc2	ENSMUSG00000028796	polyhomeotic-like 2 (Drosophila) [Source:MGI Symbol;Acc:MGI:1860454]	overlapping	0	4.330196857452393	2.436199188232422	-0.725688	1.161953091621399	1.3354123830795288	0.0430017	0.0943587	3.185584306716919	4.515096187591553	2.3303616046905518	3.2367372512817383
4	128727700	128728199	Phc2	ENSMUSG00000028796	polyhomeotic-like 2 (Drosophila) [Source:MGI Symbol;Acc:MGI:1860454]	overlapping	0	6.708552837371826	1.6226122379302979	0.444237	2.1775498390197754	2.3418385982513428	-1.035	-1.9931	3.568913221359253	4.55237	2.2100672721862793	3.36153
4	128805200	128807399	Zfp362	ENSMUSG00000028799	zinc finger protein 362 [Source:MGI Symbol;Acc:MGI:2652839]	overlapping	0	4.896247386932373	3.202265977859497	0.0436988	0.4781675338745117	0.7699322700500488	-1.05703	-0.223717	2.8099212646484375	4.369226932525635	2.636464834213257	3.4002745151519775
4	128883400	128884999	Trim62	ENSMUSG00000041000	tripartite motif-containing 62 [Source:MGI Symbol;Acc:MGI:1914775]	overlapping	0	4.27902	3.6782236099243164	0.18120229244232178	1.0688437223434448	1.6148570775985718	0.5093196630477905	0.39491310715675354	3.9439525604248047	5.82468	3.7499003410339355	4.081583023071289
4	129120000	129120899	Hpca	ENSMUSG00000028785	hippocalcin [Source:MGI Symbol;Acc:MGI:1336200]	overlapping	0	0.8393566608428955	3.1396119594573975	0.33320537209510803	0.7676741480827332	0.30941709876060486	0.7019647359848022	1.158898949623108	2.6084415912628174	4.0128889083862305	2.815788507461548	2.7806344032287598
4	129121100	129121999	Hpca	ENSMUSG00000028785	hippocalcin [Source:MGI Symbol;Acc:MGI:1336200]	overlapping	0	3.9621167182922363	3.0340020656585693	-0.40376	1.990066647529602	1.6048729419708252	-0.298035	-0.934211	2.9225499629974365	4.8425750732421875	2.988255739212036	3.3588078022003174
4	129135800	129138499	Gm15906	ENSMUSG00000087416	predicted gene 15906 [Source:MGI Symbol;Acc:MGI:3801906]	overlapping	0	2.978010416030884	3.7017648220062256	0.28429579734802246	0.7676741480827332	0.8797328472137451	0.9914714097976685	0.983327	2.9939348697662354	4.721807479858398	3.105294942855835	3.5324246883392334
4	129286300	129287999	Sync	ENSMUSG00000001333	syncoilin [Source:MGI Symbol;Acc:MGI:1916078]	overlapping	0	3.3068864345550537	3.613583564758301	0.4860568940639496	1.5022131204605103	1.2301281690597534	1.169090747833252	0.6164005398750305	3.376268148422241	5.174988746643066	3.321850061416626	3.750438690185547
4	129983700	129989299	Adgrb2	ENSMUSG00000028782	adhesion G protein-coupled receptor B2 [Source:MGI Symbol;Acc:MGI:2451244]	overlapping	0	3.3495333194732666	3.63969	0.0462727	0.9473801851272583	0.9222137928009033	0.30400073528289795	0.5101537108421326	3.1836230754852295	4.931282043457031	3.2644734382629395	3.569626808166504
4	130138700	130139999	Hcrtr1	ENSMUSG00000028778	hypocretin (orexin) receptor 1 [Source:MGI Symbol;Acc:MGI:2385650]	overlapping	0	4.023810863494873	3.592024087905884	0.28811749815940857	1.677731990814209	1.94396	1.0459190607070923	0.694473	3.763291358947754	5.612604141235352	3.5271623134613037	4.429795265197754
4	130273600	130275899	Serinc2	ENSMUSG00000023232	serine incorporator 2 [Source:MGI Symbol;Acc:MGI:1919132]	overlapping	0	3.0864150524139404	3.7097396850585938	0.35808005928993225	1.211544394493103	1.5334378480911255	0.8222589492797852	0.7594582438468933	3.56105	5.170504093170166	3.178358316421509	3.898081064224243
4	130791600	130793799	Sdc3	ENSMUSG00000025743	syndecan 3 [Source:MGI Symbol;Acc:MGI:1349163]	overlapping	0	3.7028019428253174	3.758127450942993	-0.693267	0.813771	0.9527962803840637	0.7343862056732178	0.76421	3.6486403942108154	5.155035495758057	3.4193665981292725	3.597196102142334
4	131836100	131838299	Ptpru	ENSMUSG00000028909	protein tyrosine phosphatase, receptor type, U [Source:MGI Symbol;Acc:MGI:1321151]	overlapping	0	3.3242905139923096	3.8732566833496094	-0.278229	1.2355972528457642	1.3242446184158325	0.4904606342315674	-0.0645185	3.1862971782684326	5.264500617980957	3.15633	3.8544504642486572
4	131919200	131923599	Gm12992	ENSMUSG00000085667	predicted gene 12992 [Source:MGI Symbol;Acc:MGI:3702644]	overlapping	0	3.1784396171569824	4.427268028259277	0.0436988	0.9187400937080383	1.0089393854141235	0.12517617642879486	0.098211	3.3526556491851807	5.130429744720459	3.506103992462158	3.615953207015991
4	132047900	132049099	Epb41	ENSMUSG00000028906	erythrocyte membrane protein band 4.1 [Source:MGI Symbol;Acc:MGI:95401]	overlapping	0	6.152239799499512	2.3919994831085205	-1.08183	1.5149081945419312	2.0298945903778076	0.2044650763273239	-0.612282	3.816840648651123	5.264085292816162	3.3061139583587646	4.008098125457764
4	132073000	132075299	Epb41	ENSMUSG00000028906	erythrocyte membrane protein band 4.1 [Source:MGI Symbol;Acc:MGI:95401]	overlapping	0	4.547268867492676	1.8028490543365479	0.18120229244232178	1.6655759811401367	2.115957260131836	0.1325991004705429	0.0720485	2.987865686416626	4.509204864501953	2.6346187591552734	3.2810025215148926
4	132143600	132145299	Oprd1	ENSMUSG00000050511	opioid receptor, delta 1 [Source:MGI Symbol;Acc:MGI:97438]	overlapping	0	3.213050127029419	3.8570775985717773	0.34166696667671204	0.9496719241142273	1.1929751634597778	1.314941644668579	0.4892885684967041	2.9892449378967285	4.969254493713379	3.1008799076080322	3.5335283279418945
4	132795300	132796299	Themis2	ENSMUSG00000037731	thymocyte selection associated family member 2 [Source:MGI Symbol;Acc:MGI:2446213]	overlapping	0	2.083282232284546	2.707501173019409	0.31870582699775696	1.0307085514068604	1.4705718755722046	1.1873916387557983	0.8895388841629028	2.5323872566223145	4.145862102508545	2.145936965942383	3.2248387336730957
4	133496300	133498499	Trnp1	ENSMUSG00000056596	TMF1-regulated nuclear protein 1 [Source:MGI Symbol;Acc:MGI:1916789]	overlapping	0	4.530741214752197	3.5596556663513184	-0.470874	1.5452816486358643	1.2609186172485352	0.5644612312316895	0.8119068145751953	3.075265884399414	4.68877	2.975266933441162	3.403876543045044
4	134370200	134372499	Extl1	ENSMUSG00000028838	exostoses (multiple)-like 1 [Source:MGI Symbol;Acc:MGI:1888742]	overlapping	0	2.5909390449523926	3.121417999267578	-0.435469	1.6510764360427856	2.0863118171691895	0.6046675443649292	0.5467289090156555	3.8462512493133545	5.467494487762451	3.40968	4.1059160232543945
4	134551000	134552499	Selenon	ENSMUSG00000050989	selenoprotein N [Source:MGI Symbol;Acc:MGI:2151208]	overlapping	0	3.6358232498168945	3.0485382080078125	-0.266257	0.9603192210197449	1.3094171285629272	0.6024290919303894	0.5304577946662903	3.1698174476623535	5.006656646728516	3.0440573692321777	3.651033878326416
4	134702200	134704199	Man1c1	ENSMUSG00000037306	mannosidase, alpha, class 1C, member 1 [Source:MGI Symbol;Acc:MGI:2446214]	overlapping	0	4.690908432006836	4.057998180389404	-0.681294	1.1540910005569458	1.6521786451339722	0.3800366520881653	0.21634918451309204	3.8980367183685303	5.740715026855469	4.061544895172119	4.214722633361816
4	134766500	134767899	Ldlrap1	ENSMUSG00000037295	low density lipoprotein receptor adaptor protein 1 [Source:MGI Symbol;Acc:MGI:2140175]	overlapping	0	5.074236869812012	2.736647605895996	0.280738	1.9277513027191162	2.422008991241455	-0.520428	-0.524335	3.009485960006714	4.7850446701049805	2.7402374744415283	3.466486692428589
4	135150700	135153999	Runx3	ENSMUSG00000070691	runt related transcription factor 3 [Source:MGI Symbol;Acc:MGI:102672]	overlapping	0	3.5227041244506836	4.198937892913818	0.5962397456169128	0.9603192210197449	1.0700340270996094	0.8670239448547363	0.6507520079612732	3.3254189491271973	4.913130760192871	3.4111227989196777	3.7394118309020996
4	135397300	135398999	Ncmap	ENSMUSG00000043924	noncompact myelin associated protein [Source:MGI Symbol;Acc:MGI:2444888]	overlapping	0	1.9592936038970947	2.7014267444610596	-0.446829	1.0124077796936035	1.3247650861740112	0.13806386291980743	0.048715993762016296	2.8033783435821533	4.418107509613037	2.110795259475708	3.2576699256896973
4	135686100	135687599	Ifnlr1	ENSMUSG00000062157	interferon lambda receptor 1 [Source:MGI Symbol;Acc:MGI:2429859]	overlapping	0	3.540964126586914	2.6727356910705566	0.27431169152259827	1.3663115501403809	1.9030969142913818	0.43893033266067505	0.20329304039478302	3.41691	4.321824073791504	2.745399236679077	3.566347122192383
4	136142500	136143599	Id3	ENSMUSG00000007872	inhibitor of DNA binding 3 [Source:MGI Symbol;Acc:MGI:96398]	overlapping	0	0.34631672501564026	3.091766595840454	-0.470874	0.255775	0.5902262330055237	1.1005141735076904	0.676747	2.467033624649048	3.294459104537964	2.3303616046905518	2.66331
4	136143800	136145199	Id3	ENSMUSG00000007872	inhibitor of DNA binding 3 [Source:MGI Symbol;Acc:MGI:96398]	overlapping	0	5.076827526092529	3.5190560817718506	0.4613102376461029	1.8876739740371704	2.0788042545318604	0.6494973301887512	0.19389434158802032	3.489478826522827	5.59206	3.309603214263916	4.175024032592773
4	136423900	136425299	Htr1d	ENSMUSG00000070687	5-hydroxytryptamine (serotonin) receptor 1D [Source:MGI Symbol;Acc:MGI:96276]	overlapping	0	3.5464563369750977	3.655033826828003	-0.166721	1.8040159940719604	1.6719871759414673	0.7525908350944519	0.30282869935035706	3.5164456367492676	5.315679550170898	3.4298975467681885	4.039671897888184
4	136833600	136837299	Ephb2	ENSMUSG00000028664	Eph receptor B2 [Source:MGI Symbol;Acc:MGI:99611]	overlapping	0	4.458791732788086	3.0894365310668945	0.18120229244232178	1.5452816486358643	1.647559404373169	0.0774739	0.16376467049121857	3.100926637649536	4.758634090423584	2.9231014251708984	3.3606460094451904
4	136955700	136957699	Epha8	ENSMUSG00000028661	Eph receptor A8 [Source:MGI Symbol;Acc:MGI:109378]	overlapping	0	2.8445675373077393	3.655033826828003	0.1072017103433609	0.649618	0.604873	0.4674994945526123	0.7348162531852722	2.8763418197631836	4.767776012420654	2.9993884563446045	3.1862435340881348
4	137275600	137279399	Wnt4	ENSMUSG00000036856	wingless-type MMTV integration site family, member 4 [Source:MGI Symbol;Acc:MGI:98957]	overlapping	0	4.049673557281494	3.809565782546997	-0.112529	0.487179	0.7794774770736694	0.6037843227386475	0.6277908682823181	3.2576234340667725	4.8629021644592285	3.1224498748779297	3.484607219696045
4	137664400	137665799	Rap1gap	ENSMUSG00000041351	Rap1 GTPase-activating protein [Source:MGI Symbol;Acc:MGI:109338]	overlapping	0	3.3159432411193848	3.4326412677764893	0.833279	1.5192865133285522	1.497957706451416	0.8015003800392151	0.4522063136100769	3.253411293029785	5.054696083068848	2.982438087463379	3.5983192920684814
4	137707500	137708599	Rap1gap	ENSMUSG00000041351	Rap1 GTPase-activating protein [Source:MGI Symbol;Acc:MGI:109338]	overlapping	0	2.4312055110931396	2.3355324268341064	-0.470874	0.4781675338745117	1.743700623512268	0.1494237184524536	0.11731981486082077	2.890841245651245	4.260578155517578	2.1339643001556396	2.8959693908691406
4	137862300	137863399	Ece1	ENSMUSG00000057530	endothelin converting enzyme 1 [Source:MGI Symbol;Acc:MGI:1101357]	overlapping	0	4.287764549255371	1.6695334911346436	0.6286612749099731	2.040046215057373	2.3849072456359863	-0.587542	0.11731981486082077	2.837402105331421	4.498395919799805	2.406982898712158	3.3300652503967285
4	137992000	137994799	Eif4g3	ENSMUSG00000028760	eukaryotic translation initiation factor 4 gamma, 3 [Source:MGI Symbol;Acc:MGI:1923935]	overlapping	0	5.01402	2.8774261474609375	0.0742871	1.2136602401733398	1.4413743019104004	-0.247409	-0.00279758	2.9011096954345703	4.405205726623535	2.660510301589966	3.3583216667175293
4	138249600	138250199	Sh2d5	ENSMUSG00000045349	SH2 domain containing 5 [Source:MGI Symbol;Acc:MGI:2446215]	downstream	204	2.443178415298462	2.690223217010498	-0.0818321	2.2082467079162598	2.325718879699707	-0.0756428	-0.00821107	3.410215377807617	4.7640862464904785	2.281451940536499	3.3519866466522217
4	138250400	138251899	Sh2d5	ENSMUSG00000045349	SH2 domain containing 5 [Source:MGI Symbol;Acc:MGI:2446215]	overlapping	0	3.6488795280456543	3.532414674758911	0.0816666	1.6827852725982666	2.067216157913208	0.31863611936569214	0.0943587	3.2767324447631836	4.968047142028809	2.6561319828033447	3.726811647415161
4	138262600	138263699	Kif17	ENSMUSG00000028758	kinesin family member 17 [Source:MGI Symbol;Acc:MGI:1098229]	overlapping	0	2.694239854812622	3.1821815967559814	0.18120229244232178	1.7582755088806152	1.8943796157836914	0.2425331175327301	0.8001295924186707	3.1538755893707275	4.90341	2.9065539836883545	3.830559492111206
4	138393500	138397499	Fam43b	ENSMUSG00000078235	family with sequence similarity 43, member B [Source:MGI Symbol;Acc:MGI:3651622]	overlapping	0	2.3402929306030273	3.989729166030884	-0.555763	1.2894428968429565	0.9585099816322327	0.9947464466094971	0.7617833018302917	3.5323874950408936	5.191081523895264	3.4178245067596436	3.849571704864502
4	138454800	138456799	Camk2n1	ENSMUSG00000046447	calcium/calmodulin-dependent protein kinase II inhibitor 1 [Source:MGI Symbol;Acc:MGI:1913509]	overlapping	0	4.917184352874756	3.81901	0.029199201613664627	2.0688436031341553	2.1519389152526855	0.13492415845394135	-0.349248	3.6393024921417236	5.4920830726623535	3.202205181121826	3.9176759719848633
4	139073200	139075999	Htr6	ENSMUSG00000028747	5-hydroxytryptamine (serotonin) receptor 6 [Source:MGI Symbol;Acc:MGI:1196627]	overlapping	0	3.5464563369750977	3.7984235286712646	0.23182836174964905	1.1641916036605835	1.3280328512191772	0.89461	0.8343519568443298	3.489478826522827	5.398336410522461	3.3958356380462646	3.859706163406372
4	139091600	139094199	Nbl1	ENSMUSG00000041120	neuroblastoma, suppression of tumorigenicity 1 [Source:MGI Symbol;Acc:MGI:104591]	overlapping	0	3.3416850566864014	4.159708499908447	-0.12692	0.8221219778060913	1.0291290283203125	1.023892879486084	0.7051998376846313	3.1630942821502686	5.036257266998291	3.395456552505493	3.6186978816986084
4	139574700	139576999	Iffo2	ENSMUSG00000041025	intermediate filament family orphan 2 [Source:MGI Symbol;Acc:MGI:2140675]	overlapping	0	4.4581708908081055	3.63397	-0.0204316	1.044087529182434	1.503843069076538	0.387856	0.49176251888275146	3.545197010040283	5.283742427825928	3.37361	3.7160422801971436
4	139831200	139834399	Pax7	ENSMUSG00000028736	paired box 7 [Source:MGI Symbol;Acc:MGI:97491]	overlapping	0	1.145058512687683	4.211894512176514	-0.233835	0.8120682835578918	0.9187637567520142	0.5599457621574402	0.4581069052219391	3.376268148422241	4.722150802612305	3.3921380043029785	3.5422792434692383
4	140245400	140245999	Igsf21	ENSMUSG00000040972	immunoglobulin superfamily, member 21 [Source:MGI Symbol;Acc:MGI:2681842]	overlapping	0	1.0832823514938354	3.8697726726531982	-0.0818321	1.9603192806243896	1.8272655010223389	0.8174419403076172	-0.168676	2.890841245651245	4.823792457580566	2.3776674270629883	3.5557000637054443
4	140246200	140247599	Igsf21	ENSMUSG00000040972	immunoglobulin superfamily, member 21 [Source:MGI Symbol;Acc:MGI:2681842]	overlapping	0	3.1388745307922363	4.250138282775879	-1.04119	1.7379268407821655	1.382480502128601	-0.0179273	-0.0862136	3.2372915744781494	5.086067199707031	3.234501361846924	3.615509510040283
4	140647400	140647999	Arhgef10l	ENSMUSG00000040964	Rho guanine nucleotide exchange factor (GEF) 10-like [Source:MGI Symbol;Acc:MGI:1920004]	overlapping	0	0.9837465882301331	2.655033826828003	-0.0818321	1.6041754484176636	1.3735474348068237	-0.298035	0.8313242197036743	2.568913221359253	4.022186279296875	2.230825901031494	2.800812244415283
4	140648200	140649499	Arhgef10l	ENSMUSG00000040964	Rho guanine nucleotide exchange factor (GEF) 10-like [Source:MGI Symbol;Acc:MGI:1920004]	overlapping	0	3.5406949520111084	1.8290631771087646	-0.349312	0.932305	1.6770228147506714	-0.298035	-0.201691	2.3603265285491943	4.137462139129639	2.089353561401367	2.685335159301758
4	141537000	141538399	Spen	ENSMUSG00000040761	SPEN homolog, transcriptional regulator (Drosophila) [Source:MGI Symbol;Acc:MGI:1891706]	overlapping	0	6.402632236480713	1.8207118511199951	0.8974093198776245	1.4383665323257446	2.0705366134643555	-0.0179273	-0.778091	3.555974245071411	5.101187229156494	2.8449347019195557	3.4528892040252686
4	141662700	141665199	Plekhm2	ENSMUSG00000028917	pleckstrin homology domain containing, family M (with RUN domain) member 2 [Source:MGI Symbol;Acc:MGI:1916832]	overlapping	0	3.8039987087249756	2.9037485122680664	-0.292729	0.8787054419517517	1.5121909379959106	0.415661	0.6157050728797913	3.0748043060302734	4.763125419616699	2.7824299335479736	3.454636812210083
4	141873100	141875899	Efhd2	ENSMUSG00000040659	EF hand domain containing 2 [Source:MGI Symbol;Acc:MGI:106504]	overlapping	0	3.6281914710998535	2.1095998287200928	-0.166721	1.352636694908142	1.6665120124816895	0.21653792262077332	0.0913246	3.0469605922698975	4.536141395568848	2.692931652069092	3.126171350479126
4	143211700	143212799	Prdm2	ENSMUSG00000057637	PR domain containing 2, with ZNF domain [Source:MGI Symbol;Acc:MGI:107628]	overlapping	0	5.511375904083252	2.222074508666992	0.18120229244232178	1.6094120740890503	1.821006417274475	0.3299959599971771	-0.80868	3.1755709648132324	4.73577	2.593395948410034	3.4288434982299805
4	144893100	144894699	Dhrs3	ENSMUSG00000066026	dehydrogenase/reductase (SDR family) member 3 [Source:MGI Symbol;Acc:MGI:1315215]	overlapping	0	2.1450583934783936	2.7010462284088135	0.5031303763389587	1.4994779825210571	1.8099874258041382	0.023892836645245552	-0.541893	3.2271246910095215	4.688967227935791	2.5319955348968506	3.4661483764648438
4	145245400	145246799	Tnfrsf1b	ENSMUSG00000028599	tumor necrosis factor receptor superfamily, member 1b [Source:MGI Symbol;Acc:MGI:1314883]	overlapping	0	2.7741782665252686	2.7722713947296143	0.3738473653793335	1.8876739740371704	2.1667518615722656	0.7525908350944519	0.4041120707988739	3.376268148422241	4.670607566833496	2.576117992401123	3.679957866668701
4	148129700	148132699	Draxin	ENSMUSG00000029005	dorsal inhibitory axon guidance protein [Source:MGI Symbol;Acc:MGI:1917683]	overlapping	0	3.291175127029419	3.7040622234344482	0.0816666	0.9421718716621399	1.186268925666809	0.5764338374137878	0.8895388841629028	3.0966508388519287	4.809901237487793	2.9963607788085938	3.4963114261627197
4	148160300	148161499	Fbxo44	ENSMUSG00000029001	F-box protein 44 [Source:MGI Symbol;Acc:MGI:1354744]	overlapping	0	3.802100658416748	3.1793699264526367	0.4035947024822235	2.0688436031341553	2.0298945903778076	0.2044650763273239	-0.301942	2.816840648651123	4.606118679046631	2.4007508754730225	3.561624765396118
4	148287000	148288099	Disp3	ENSMUSG00000041544	dispatched RND transporter family member 3 [Source:MGI Symbol;Acc:MGI:2444403]	overlapping	0	4.187618732452393	3.605621814727783	-0.956301	1.5777031183242798	1.833497405052185	0.4904606342315674	0.29565703868865967	3.7093944549560547	5.734223365783691	3.647034168243408	4.1636857986450195
4	148804500	148806699	Casz1	ENSMUSG00000028977	castor zinc finger 1 [Source:MGI Symbol;Acc:MGI:1196251]	overlapping	0	4.08983	4.3832292556762695	0.4766581654548645	2.0631299018859863	2.0308	0.1494237184524536	0.0788457	4.075265884399414	5.893767833709717	4.060754776000977	4.483488082885742
4	149306700	149307699	Kif1b	ENSMUSG00000063077	kinesin family member 1B [Source:MGI Symbol;Acc:MGI:108426]	overlapping	0	6.6760382652282715	1.0044829845428467	0.029199201613664627	2.289442777633667	2.659914255142212	-0.812608	-0.993104	2.604537010192871	4.500091075897217	2.467865228652954	3.5341668128967285
4	149518300	149519799	Ctnnbip1	ENSMUSG00000028988	catenin beta interacting protein 1 [Source:MGI Symbol;Acc:MGI:1915756]	overlapping	0	4.97988	2.2970364093780518	-1.14073	0.923793	1.4107004404067993	-0.117463	0.17682082951068878	2.92881	4.486720085144043	2.4938604831695557	2.99546
4	149585500	149588599	Clstn1	ENSMUSG00000039953	calsyntenin 1 [Source:MGI Symbol;Acc:MGI:1929895]	overlapping	0	4.832989692687988	3.2150766849517822	0.3144688010215759	1.4365754127502441	1.573508858680725	0.10532043129205704	0.10254806280136108	3.409132719039917	4.99969	3.0026044845581055	3.805652141571045
4	149674000	149675999	Pik3cd	ENSMUSG00000039936	phosphatidylinositol-4,5-bisphosphate 3- kinase catalytic subunit delta [Source:MGI Symbol;Acc:MGI:1098211]	overlapping	0	2.682600259780884	2.9532575607299805	0.25159162282943726	1.373100757598877	1.379806399345398	0.5093196630477905	0.32882389426231384	2.5868351459503174	4.154343605041504	2.1943001747131348	3.058828830718994
4	149772800	149774199	Slc25a33	ENSMUSG00000028982	solute carrier family 25, member 33 [Source:MGI Symbol;Acc:MGI:1917806]	overlapping	0	5.36127	2.751002788543701	0.3738473653793335	1.5708167552947998	1.8467615842819214	-0.935465	-0.671176	2.9113054275512695	4.541693687438965	2.540928602218628	3.345132827758789
4	149953600	149954999	Spsb1	ENSMUSG00000039911	splA/ryanodine receptor domain and SOCS box containing 1 [Source:MGI Symbol;Acc:MGI:1921896]	overlapping	0	4.6439971923828125	3.4326412677764893	0.4613102376461029	1.6686640977859497	2.0199103355407715	0.7019647359848022	0.2493894398212433	3.8595902919769287	5.459991931915283	3.477203130722046	4.183281898498535
4	149955400	149956499	Spsb1	ENSMUSG00000039911	splA/ryanodine receptor domain and SOCS box containing 1 [Source:MGI Symbol;Acc:MGI:1921896]	downstream	357	0.5873247981071472	2.908320188522339	0.0436988	0.6094120740890503	1.4512498378753662	0.4904606342315674	1.1173198223114014	3.131849527359009	4.227344512939453	2.103590726852417	3.560549259185791
4	150087600	150089199	Gpr157	ENSMUSG00000047875	G protein-coupled receptor 157 [Source:MGI Symbol;Acc:MGI:2442046]	overlapping	0	3.0696933269500732	2.7330362796783447	0.18120229244232178	1.3266414403915405	1.6346203088760376	0.5599457621574402	0.6863759160041809	2.978304147720337	4.855564117431641	2.776618003845215	3.4253032207489014
4	151043900	151044599	Camta1	ENSMUSG00000014592	calmodulin binding transcription activator 1 [Source:MGI Symbol;Acc:MGI:2140230]	overlapping	0	5.14876	1.8741512298583984	-0.626153	2.023329019546509	2.271449327468872	-0.520428	-0.478531	3.1878230571746826	4.989152908325195	2.7246406078338623	3.3392324447631836
4	151993800	151996199	Phf13	ENSMUSG00000047777	PHD finger protein 13 [Source:MGI Symbol;Acc:MGI:2446217]	overlapping	0	6.328359603881836	2.944540500640869	-0.233835	1.6327446699142456	1.3175910711288452	-0.63507	-0.233771	3.071413278579712	4.612801551818848	3.0084335803985596	2.9323835372924805
4	152127900	152132799	Espn	ENSMUSG00000028943	espin [Source:MGI Symbol;Acc:MGI:1861630]	overlapping	0	2.689676284790039	3.628622055053711	0.12108130007982254	1.4383665323257446	1.2959715127944946	0.3540414273738861	0.2532728612422943	2.735563039779663	4.403899669647217	2.6698482036590576	3.065685749053955
4	152150300	152152299	Espn	ENSMUSG00000028943	espin [Source:MGI Symbol;Acc:MGI:1861630]	overlapping	0	2.8488171100616455	2.9269461631774902	-0.233835	1.056243658065796	1.3028444051742554	0.4674994945526123	0.36444783210754395	2.8015739917755127	4.650362968444824	2.569148540496826	3.115508794784546
4	152152600	152153299	Espn	ENSMUSG00000028943	espin [Source:MGI Symbol;Acc:MGI:1861630]	downstream	229	0.34631672501564026	2.6473801136016846	0.3738473653793335	0.6448174118995667	0.7975180149078369	1.0645349025726318	0.9477337598800659	2.083486318588257	3.0146641731262207	2.1552748680114746	2.419722080230713
4	152158000	152162199	Hes2	ENSMUSG00000028940	hairy and enhancer of split 2 (Drosophila) [Source:MGI Symbol;Acc:MGI:1098624]	overlapping	0	0.9388924241065979	3.5712239742279053	0.31244683265686035	1.1071605682373047	1.070536494255066	0.7690789103507996	0.7438614368438721	3.1014082431793213	4.814648628234863	3.111971139907837	3.583420515060425
4	152338200	152340499	Chd5	ENSMUSG00000005045	chromodomain helicase DNA binding protein 5 [Source:MGI Symbol;Acc:MGI:3036258]	overlapping	0	3.7013165950775146	3.8883371353149414	-0.757397	1.109182596206665	0.7442760467529297	0.0852934	-0.17237	3.4116735458374023	5.096274375915527	3.279287338256836	3.2256174087524414
4	152475700	152477499	Kcnab2	ENSMUSG00000028931	potassium voltage-gated channel, shaker- related subfamily, beta member 2 [Source:MGI Symbol;Acc:MGI:109239]	overlapping	0	3.424319267272949	1.7855037450790405	0.011277293786406517	1.0192128419876099	1.320305347442627	0.23247946798801422	0.20329304039478302	2.8419315814971924	4.441850185394287	2.5527541637420654	2.9070117473602295
4	153481000	153484499	Ajap1	ENSMUSG00000039546	adherens junction associated protein 1 [Source:MGI Symbol;Acc:MGI:2685419]	overlapping	0	2.7994894981384277	4.044658660888672	0.00611559	0.6639261841773987	1.0061047077178955	0.30060216784477234	0.48494312167167664	3.3161470890045166	5.2211503982543945	3.6172425746917725	3.861353874206543
4	154138900	154141899	Trp73	ENSMUSG00000029026	transformation related protein 73 [Source:MGI Symbol;Acc:MGI:1336991]	overlapping	0	1.931279182434082	4.378039360046387	0.132293	0.6827852725982666	0.5724515318870544	0.9035985469818115	0.6507520079612732	2.8015739917755127	4.769617557525635	3.156825542449951	3.488868236541748
4	154142400	154143399	Wrap73	ENSMUSG00000029029	WD repeat containing, antisense to Trp73 [Source:MGI Symbol;Acc:MGI:1891749]	overlapping	0	5.199314117431641	1.2786579132080078	0.18120229244232178	1.5809056758880615	2.0078375339508057	-0.0350009	-0.238217	2.890841245651245	4.186126232147217	2.301215171813965	3.0385799407958984
4	154168700	154170499	Megf6	ENSMUSG00000057751	multiple EGF-like-domains 6 [Source:MGI Symbol;Acc:MGI:1919351]	downstream	231	1.249640703201294	2.1139256954193115	0.011277293786406517	0.86721	1.1476659774780273	1.117002248764038	0.8453994393348694	2.4433822631835938	4.01806	2.4967198371887207	3.1905832290649414
4	154170700	154172899	Megf6	ENSMUSG00000057751	multiple EGF-like-domains 6 [Source:MGI Symbol;Acc:MGI:1919351]	overlapping	0	3.19977	3.5622479915618896	0.0436988	1.4077781438827515	1.3505558967590332	1.0754231214523315	1.1077970266342163	3.45821	5.228440284729004	3.61509	3.841226577758789
4	154634100	154638899	Prdm16	ENSMUSG00000039410	PR domain containing 16 [Source:MGI Symbol;Acc:MGI:1917923]	overlapping	0	2.4171829223632812	4.373852252960205	-0.194307	1.1501437425613403	0.9160746932029724	0.492042	0.43036195635795593	3.310380220413208	4.953581809997559	3.3303613662719727	3.6428134441375732
4	154959200	154963999	Gm20421	ENSMUSG00000092483	predicted gene 20421 [Source:MGI Symbol;Acc:MGI:5141886]	overlapping	0	2.21531	3.8249588012695312	0.32416024804115295	1.1599916219711304	1.2206729650497437	1.2150342464447021	0.996527	3.2271246910095215	4.876861095428467	3.045522689819336	3.7812693119049072
4	155221000	155222699	Ski	ENSMUSG00000029050	ski sarcoma viral oncogene homolog (avian) [Source:MGI Symbol;Acc:MGI:98310]	overlapping	0	5.586780548095703	2.4347352981567383	0.7375956773757935	1.981380820274353	2.254375696182251	0.13806386291980743	-0.235077	3.1253066062927246	5.3106184005737305	2.839833974838257	3.4726829528808594
4	155652100	155654399	Mmp23	ENSMUSG00000029061	matrix metallopeptidase 23 [Source:MGI Symbol;Acc:MGI:1347361]	overlapping	0	1.523194432258606	2.8195278644561768	-0.254897	1.4140372276306152	1.590866208076477	0.17840278148651123	0.2146528959274292	2.8397669792175293	4.669578552246094	2.3428525924682617	3.2236692905426025
4	155840100	155841299	Mxra8os	ENSMUSG00000073679	matrix-remodelling associated 8, opposite strand [Source:MGI Symbol;Acc:MGI:3704241]	overlapping	0	2.8698785305023193	2.6280667781829834	-0.233835	1.352636694908142	1.6444013118743896	-0.423566	0.17012616991996765	3.0283448696136475	4.666660308837891	2.613295555114746	3.320885181427002
4	156202500	156204399	AW011738	ENSMUSG00000078349	expressed sequence AW011738 [Source:MGI Symbol;Acc:MGI:2140540]	overlapping	0	2.4849703311920166	3.57108	0.020737621933221817	1.0522416830062866	1.175705075263977	0.7759653329849243	0.49028733372688293	3.0758731365203857	4.9757585525512695	3.126828193664551	3.645642042160034
5	3340600	3344599	Cdk6	ENSMUSG00000040274	cyclin-dependent kinase 6 [Source:MGI Symbol;Acc:MGI:1277162]	overlapping	0	4.485867977142334	1.4424043893814087	-0.140726	1.4994779825210571	1.6521786451339722	-0.12811	-1.11046	2.846897840499878	4.419702053070068	2.0174224376678467	3.398740768432617
5	4755500	4758999	Fzd1	ENSMUSG00000044674	frizzled class receptor 1 [Source:MGI Symbol;Acc:MGI:1196625]	overlapping	0	3.6791951656341553	3.423708200454712	0.00611559	1.0453553199768066	0.9710009098052979	0.32756921648979187	0.22190871834754944	3.303816318511963	4.894833087921143	2.884775161743164	3.6091485023498535
5	5379200	5380699	Cdk14	ENSMUSG00000028926	cyclin-dependent kinase 14 [Source:MGI Symbol;Acc:MGI:894318]	overlapping	0	5.050450801849365	2.7876715660095215	0.27431169152259827	0.5452817678451538	1.035852074623108	0.43893033266067505	-0.0545047	2.87148	4.64596	2.5278077125549316	3.639876127243042
5	5380900	5381699	Cdk14	ENSMUSG00000028926	cyclin-dependent kinase 14 [Source:MGI Symbol;Acc:MGI:894318]	overlapping	0	1.7386342287063599	3.0294294357299805	-0.49687	0.7152066826820374	0.6828755140304565	0.5093196630477905	0.538277	2.890841245651245	3.511359453201294	2.0958962440490723	2.7315497398376465
5	5573300	5574599	Gm8773	ENSMUSG00000073234	predicted gene 8773 [Source:MGI Symbol;Acc:MGI:3646213]	overlapping	0	2.0609145164489746	1.2441006898880005	-0.519237	0.8448419570922852	1.2263612747192383	-0.0915844	0.5825805068016052	2.4534361362457275	3.2682487964630127	1.3523879051208496	2.6600682735443115
5	7344200	7345199	Zfp804b	ENSMUSG00000092094	zinc finger protein 804B [Source:MGI Symbol;Acc:MGI:2685287]	overlapping	0	3.278629779815674	2.8636205196380615	0.029199201613664627	0.923793	1.6048729419708252	0.7019647359848022	0.0943587	3.49491	5.1330461502075195	2.773968458175659	3.859706163406372
5	8893100	8895099	Abcb4	ENSMUSG00000042476	ATP-binding cassette, sub-family B (MDR/TAP), member 4 [Source:MGI Symbol;Acc:MGI:97569]	overlapping	0	2.836030960083008	3.0620341300964355	-0.053263	0.649618	0.9459099173545837	0.8718897700309753	0.43316057324409485	3.015169620513916	4.410880088806152	2.4279725551605225	3.397747278213501
5	9100500	9102199	Tmem243	ENSMUSG00000079659	transmembrane protein 243, mitochondrial [Source:MGI Symbol;Acc:MGI:3606159]	overlapping	0	5.9194440841674805	1.5406038761138916	-0.321298	1.2391785383224487	1.765337586402893	0.25835809111595154	-0.114783	3.139662027359009	4.610960006713867	2.7023303508758545	3.524991750717163
5	9265400	9266899	Gm15734	ENSMUSG00000089926	predicted gene 15734 [Source:MGI Symbol;Acc:MGI:3783176]	overlapping	0	4.350318908691406	2.62988	-0.140726	1.39328	1.5053373575210571	0.0430017	0.17682082951068878	3.362462282180786	4.691737651824951	2.609337568283081	3.6241087913513184
5	9724500	9726399	Grm3	ENSMUSG00000003974	glutamate receptor, metabotropic 3 [Source:MGI Symbol;Acc:MGI:1351340]	overlapping	0	1.8532766103744507	2.8567898273468018	0.18120229244232178	0.9412103891372681	0.6788735389709473	0.3609278202056885	0.5727494955062866	3.239849090576172	4.871320724487305	2.9796743392944336	3.5186691284179688
5	13399200	13399899	Sema3a	ENSMUSG00000028883	sema domain, immunoglobulin domain (Ig), short basic domain, secreted, (semaphorin) 3A [Source:MGI Symbol;Acc:MGI:107558]	overlapping	0	1.7868891954421997	2.222074508666992	-2.77816	-0.262073	0.8755205869674683	0.7019647359848022	0.22190871834754944	3.1538755893707275	3.824298858642578	2.107969045639038	3.2664756774902344
5	14515100	14515599	Pclo	ENSMUSG00000061601	piccolo (presynaptic cytomatrix protein) [Source:MGI Symbol;Acc:MGI:1349390]	overlapping	0	6.070602893829346	0.5782182216644287	0.18120229244232178	1.6156710386276245	2.302844524383545	-0.0350009	-0.671176	3.706416606903076	4.962906360626221	2.3303616046905518	3.4253032207489014
5	15933300	15935899	Gm3510	ENSMUSG00000096936	predicted gene 3510 [Source:MGI Symbol;Acc:MGI:3781687]	overlapping	0	4.379457473754883	2.731088161468506	-0.27131	0.86721	1.2502081394195557	-0.0442787	-0.513635	2.713963508605957	4.33577	2.0222392082214355	3.3000450134277344
5	17574300	17575299	Sema3c	ENSMUSG00000028780	sema domain, immunoglobulin domain (Ig), short basic domain, secreted, (semaphorin) 3C [Source:MGI Symbol;Acc:MGI:107557]	overlapping	0	4.061478137969971	1.8636205196380615	0.029199201613664627	1.4712811708450317	1.6521786451339722	0.2869272232055664	-0.0862136	3.0018725395202637	4.4137091636657715	2.0440573692321777	3.8510239124298096
5	18358800	18361299	Gnai1	ENSMUSG00000057614	guanine nucleotide binding protein (G protein), alpha inhibiting 1 [Source:MGI Symbol;Acc:MGI:95771]	overlapping	0	4.7349653244018555	2.600586175918579	-0.877691	1.1493531465530396	1.3224732875823975	0.4504259526729584	-0.248943	3.0748043060302734	4.694066047668457	2.790842056274414	3.4833858013153076
5	19225400	19228799	4921504A21Rik	ENSMUSG00000097626	RIKEN cDNA 4921504A21 gene [Source:MGI Symbol;Acc:MGI:1918082]	overlapping	0	3.623718023300171	2.3244361877441406	-1.20582	1.1443194150924683	1.418947458267212	0.16909074783325195	-0.21948	2.924393653869629	4.507275581359863	2.338823080062866	3.4881365299224854
5	21186100	21186899	Gsap	ENSMUSG00000039934	gamma-secretase activating protein [Source:MGI Symbol;Acc:MGI:2442259]	overlapping	0	3.2770540714263916	2.668330669403076	0.3511272966861725	1.403262734413147	1.3175910711288452	0.6088553667068481	0.49874889850616455	3.475803852081299	4.835267066955566	2.815788507461548	3.7315495014190674
5	21372500	21373599	Ccdc146	ENSMUSG00000064280	coiled-coil domain containing 146 [Source:MGI Symbol;Acc:MGI:1922422]	overlapping	0	1.4516698122024536	1.8157541751861572	-0.470874	1.1733129024505615	1.1653409004211426	0.9429728984832764	0.4239811301231384	2.9674625396728516	4.167658805847168	2.381891965866089	2.91124
5	22343400	22346199	Reln	ENSMUSG00000042453	reelin [Source:MGI Symbol;Acc:MGI:103022]	overlapping	0	4.018742084503174	3.8104679584503174	-0.233835	0.927751	0.8174176216125488	0.38646289706230164	0.4522063136100769	3.52974	4.893240928649902	3.083721399307251	3.4879798889160156
5	22744800	22746899	6030443J06Rik	ENSMUSG00000097207	RIKEN cDNA 6030443J06 gene [Source:MGI Symbol;Acc:MGI:2444595]	overlapping	0	2.965226411819458	3.3812732696533203	-0.626153	0.8253896236419678	0.8755205869674683	0.9243571162223816	0.5364193320274353	3.119110345840454	4.981002330780029	3.230825901031494	3.669022560119629
5	24029300	24030599	Fam126a	ENSMUSG00000028995	family with sequence similarity 126, member A [Source:MGI Symbol;Acc:MGI:2149839]	overlapping	0	5.051018238067627	2.389531135559082	-0.0598058	2.3366951942443848	2.356559991836548	0.24945253133773804	-0.912184	3.5408987998962402	5.147301197052002	2.4978184700012207	3.7775049209594727
5	24452100	24454099	Agap3	ENSMUSG00000023353	ArfGAP with GTPase domain, ankyrin repeat and PH domain 3 [Source:MGI Symbol;Acc:MGI:2183446]	overlapping	0	5.349318981170654	2.078064203262329	0.029199201613664627	1.4521722793579102	1.6904487609863281	-0.0350009	-0.783651	3.05434	4.697552680969238	2.3869452476501465	3.153665065765381
5	24524600	24528299	Gbx1	ENSMUSG00000067724	gastrulation brain homeobox 1 [Source:MGI Symbol;Acc:MGI:95667]	overlapping	0	3.227857828140259	4.329128742218018	0.2936770021915436	0.5452817678451538	0.7173477411270142	0.5586005449295044	0.5456352829933167	3.100926637649536	4.858811378479004	3.1254098415374756	3.4982495307922363
5	24600100	24602699	Smarcd3	ENSMUSG00000028949	SWI/SNF related, matrix associated, actin dependent regulator of chromatin, subfamily d, member 3 [Source:MGI Symbol;Acc:MGI:1914243]	overlapping	0	2.6975390911102295	3.752375602722168	0.18120229244232178	1.2542328834533691	1.5673983097076416	0.5250869989395142	0.5825805068016052	3.3442068099975586	4.761384010314941	3.069545030593872	3.6213185787200928
5	24729100	24732499	Wdr86	ENSMUSG00000055235	WD repeat domain 86 [Source:MGI Symbol;Acc:MGI:1915466]	overlapping	0	2.863715887069702	2.449308156967163	-0.584332	1.2260031700134277	1.6873352527618408	0.10635499656200409	-0.0581992	3.066412925720215	4.425134181976318	2.5059332847595215	3.270493984222412
5	24907700	24908399	Prkag2	ENSMUSG00000028944	protein kinase, AMP-activated, gamma 2 non- catalytic subunit [Source:MGI Symbol;Acc:MGI:1336153]	overlapping	0	6.12142	0.41471949219703674	0.5437723994255066	2.438366651535034	2.300018310546875	-0.520428	-0.671176	3.2851200103759766	4.620765686035156	2.486480712890625	3.6373136043548584
5	25098900	25101899	Prkag2	ENSMUSG00000028944	protein kinase, AMP-activated, gamma 2 non- catalytic subunit [Source:MGI Symbol;Acc:MGI:1336153]	overlapping	0	3.0760507583618164	3.450636625289917	-0.202126	1.4065754413604736	1.2695244550704956	0.7019647359848022	0.41061800718307495	3.3899431228637695	4.9798665046691895	3.1890058517456055	3.757075548171997
5	25497300	25498699	Kmt2c	ENSMUSG00000038056	lysine (K)-specific methyltransferase 2C [Source:MGI Symbol;Acc:MGI:2444959]	overlapping	0	6.1182780265808105	1.6777539253234863	0.280738	1.6921231746673584	2.174487590789795	0.418172	-0.834675	3.269353151321411	4.691571235656738	2.660510301589966	3.4637773036956787
5	27048800	27050499	Dpp6	ENSMUSG00000061576	dipeptidylpeptidase 6 [Source:MGI Symbol;Acc:MGI:94921]	overlapping	0	1.5565345287322998	2.862532138824463	-0.736336	0.884084	0.7225245833396912	1.006819248199463	0.4701797664165497	2.8033783435821533	4.343278408050537	2.2063729763031006	3.2158498764038086
5	27841800	27843399	Htr5a	ENSMUSG00000039106	5-hydroxytryptamine (serotonin) receptor 5A [Source:MGI Symbol;Acc:MGI:96283]	overlapping	0	1.0832823514938354	2.0086708068847656	0.5031303763389587	0.9715465307235718	1.1628683805465698	1.0595167875289917	0.6142261624336243	3.076707601547241	4.561644077301025	2.8413233757019043	3.010265588760376
5	28165100	28169099	En2	ENSMUSG00000039095	engrailed 2 [Source:MGI Symbol;Acc:MGI:95390]	overlapping	0	3.719036817550659	4.0294294357299805	0.14467641711235046	0.9375991225242615	1.2728912830352783	0.31077396869659424	0.0943587	3.189499855041504	4.876861095428467	3.12113	3.5795464515686035
5	29477100	29481299	Mnx1	ENSMUSG00000001566	motor neuron and pancreas homeobox 1 [Source:MGI Symbol;Acc:MGI:109160]	overlapping	0	2.424319267272949	3.780458688735962	-0.751684	0.8253896236419678	1.1923776865005493	0.7019647359848022	0.543837	3.438690662384033	4.814903259277344	3.0958964824676514	3.66667
5	30104800	30106699	3110082J24Rik	ENSMUSG00000086815	RIKEN cDNA 3110082J24 gene [Source:MGI Symbol;Acc:MGI:3641994]	overlapping	0	3.5955755710601807	4.01197	0.020737621933221817	1.7236188650131226	1.3468918800354004	0.6634905934333801	0.2101794183254242	3.4808568954467773	5.3444719314575195	3.5086989402770996	3.900137186050415
5	30587900	30589499	Gm9899	ENSMUSG00000053214	predicted gene 9899 [Source:MGI Symbol;Acc:MGI:3708711]	overlapping	0	2.7613542079925537	3.758127450942993	-0.359366	0.7547351121902466	0.5010371804237366	0.1613963544368744	-0.349248	3.4392776489257812	5.162985801696777	2.9509482383728027	3.437436819076538
5	30711900	30714099	Dpysl5	ENSMUSG00000029168	dihydropyrimidinase-like 5 [Source:MGI Symbol;Acc:MGI:1929772]	overlapping	0	3.7551934719085693	2.4122581481933594	-0.278229	1.6404389142990112	1.8581594228744507	-0.00257937	-0.607046	2.837402105331421	4.663602828979492	2.3303616046905518	3.403876543045044
5	31091400	31095699	Slc30a3	ENSMUSG00000029151	solute carrier family 30 (zinc transporter), member 3 [Source:MGI Symbol;Acc:MGI:1345280]	overlapping	0	2.6727113723754883	4.243719577789307	-0.115779	1.1524399518966675	1.3440735340118408	0.7514333724975586	0.4799879789352417	3.495795249938965	5.095170021057129	3.2964141368865967	3.827131986618042
5	31135700	31139399	Trim54	ENSMUSG00000062077	tripartite motif-containing 54 [Source:MGI Symbol;Acc:MGI:1889623]	overlapping	0	1.3911045789718628	4.102203845977783	-0.0282511	1.0772954225540161	1.247862458229065	0.8144394755363464	0.5788021683692932	3.6993095874786377	5.391115665435791	3.3342554569244385	3.947444200515747
5	31294600	31296499	Fndc4	ENSMUSG00000038552	fibronectin type III domain containing 4 [Source:MGI Symbol;Acc:MGI:1917195]	overlapping	0	4.025179386138916	2.6409034729003906	-0.481763	1.4266371726989746	1.47242	0.9134688377380371	0.2903497815132141	3.3209855556488037	4.857171535491943	2.940415143966675	3.5472381114959717
5	32132700	32137699	Gm10463	ENSMUSG00000102759	predicted gene 10463 [Source:MGI Symbol;Acc:MGI:3642170]	overlapping	0	4.409819602966309	3.1297340393066406	-0.604673	1.2589775323867798	1.5493149757385254	-0.0839105	-0.185749	3.04918	4.66231	2.677460193634033	3.4721057415008545
5	33102600	33105099	Slc5a1	ENSMUSG00000011034	solute carrier family 5 (sodium/glucose cotransporter), member 1 [Source:MGI Symbol;Acc:MGI:107678]	overlapping	0	0.13986583054065704	1.8783419132232666	-0.462654	0.8083161115646362	0.6490728259086609	0.8654634952545166	0.6849677562713623	2.6932413578033447	4.0654	2.3303616046905518	2.9339373111724854
5	33430100	33435899	Nkx1-1	ENSMUSG00000029112	NK1 transcription factor related, locus 1 (Drosophila) [Source:MGI Symbol;Acc:MGI:109346]	overlapping	0	1.3212257623672485	4.70883	0.25395864248275757	0.8165837526321411	0.6537826061248779	0.6384	0.38373225927352905	3.369143486022949	4.869508743286133	3.6261861324310303	3.4826362133026123
5	33720900	33725199	G630022F23Rik	ENSMUSG00000106896	RIKEN cDNA G630022F23 gene [Source:MGI Symbol;Acc:MGI:3704248]	overlapping	0	2.3849380016326904	4.273972511291504	0.5098250508308411	1.206479787826538	1.1014403104782104	1.1945631504058838	0.6904616951942444	3.4187729358673096	5.270707130432129	3.604536533355713	3.798013687133789
5	33981200	33985399	Gm1673	ENSMUSG00000070858	predicted gene 1673 [Source:MGI Symbol;Acc:MGI:2686519]	overlapping	0	3.331932783126831	3.0036838054656982	-0.211115	0.660759	0.7499896883964539	0.735912	0.608932	3.0469605922698975	4.5339765548706055	2.938044309616089	3.1031432151794434
5	33994900	33998699	Nat8l	ENSMUSG00000048142	N-acetyltransferase 8-like [Source:MGI Symbol;Acc:MGI:2447776]	overlapping	0	4.088020324707031	4.222074508666992	0.21867699921131134	1.2631385326385498	1.3418385982513428	0.7759653329849243	0.420746	3.776312828063965	5.4559221267700195	3.700085401535034	4.038043022155762
5	34186300	34187699	Mxd4	ENSMUSG00000037235	Max dimerization protein 4 [Source:MGI Symbol;Acc:MGI:104991]	overlapping	0	5.149986267089844	2.262716293334961	-0.0411901	1.352636694908142	1.8467615842819214	-0.40495	-0.0522663	2.890841245651245	4.8654680252075195	2.3909032344818115	3.444668769836426
5	34512400	34513899	Tnip2	ENSMUSG00000059866	TNFAIP3 interacting protein 2 [Source:MGI Symbol;Acc:MGI:2386643]	overlapping	0	3.975996971130371	2.5631113052368164	-0.40376	1.5452816486358643	1.9030969142913818	0.7492704391479492	0.17682082951068878	3.0195746421813965	4.549798965454102	2.609337568283081	3.422701358795166
5	34549600	34550199	Sh3bp2	ENSMUSG00000054520	SH3-domain binding protein 2 [Source:MGI Symbol;Acc:MGI:1346349]	overlapping	0	5.080273628234863	2.292463779449463	0.18120229244232178	2.2082467079162598	2.15377	0.2869272232055664	-0.349248	3.816840648651123	5.517947196960449	3.230825901031494	4.185476303100586
5	34949500	34950199	Rgs12	ENSMUSG00000029101	regulator of G-protein signaling 12 [Source:MGI Symbol;Acc:MGI:1918979]	overlapping	0	5.9284138679504395	0.6163533329963684	-0.304225	1.9078518152236938	2.473083257675171	-0.783462	-1.47853	2.405414581298828	4.203978538513184	2.3710036277770996	3.309361696243286
5	35056100	35057899	Dok7	ENSMUSG00000044716	docking protein 7 [Source:MGI Symbol;Acc:MGI:3584043]	overlapping	0	2.8814480304718018	3.2576985359191895	0.6551334857940674	0.9299455285072327	1.1476659774780273	1.117002248764038	0.5682898163795471	3.3876729011535645	4.996209621429443	3.230825901031494	3.563594341278076
5	35278100	35281599	Adra2c	ENSMUSG00000045318	adrenergic receptor, alpha 2c [Source:MGI Symbol;Acc:MGI:87936]	overlapping	0	3.5583670139312744	4.134997844696045	0.444237	1.0307085514068604	0.7235175371170044	0.6170758605003357	0.3184819519519806	3.112055540084839	5.257370471954346	3.4260449409484863	3.8364362716674805
5	35387400	35389899	E130018O15Rik	ENSMUSG00000055944	RIKEN cDNA E130018O15 gene [Source:MGI Symbol;Acc:MGI:3045238]	overlapping	0	3.3701634407043457	4.278657913208008	-0.214726	1.1682120561599731	0.8891239166259766	0.9649991393089294	0.4923226535320282	3.3344478607177734	4.928112506866455	3.436039686203003	3.8127849102020264
5	35524000	35525599	Cpz	ENSMUSG00000036596	carboxypeptidase Z [Source:MGI Symbol;Acc:MGI:88487]	overlapping	0	1.7271385192871094	2.326411008834839	-0.818798	1.378171682357788	1.1353877782821655	0.6088553667068481	0.6326046586036682	2.8726940155029297	4.423741817474365	2.9032511711120605	3.23822
5	35678500	35679999	Htra3	ENSMUSG00000029096	HtrA serine peptidase 3 [Source:MGI Symbol;Acc:MGI:1925808]	overlapping	0	2.952495574951172	3.319685220718384	-0.140726	1.5452816486358643	1.3354123830795288	0.6024290919303894	1.0218461751937866	3.05434	5.281095504760742	3.271468162536621	3.861628293991089
5	35757900	35760099	Ablim2	ENSMUSG00000029095	actin-binding LIM protein 2 [Source:MGI Symbol;Acc:MGI:2385758]	overlapping	0	3.7917706966400146	1.833032250404358	0.24533262848854065	1.352636694908142	1.4753623008728027	0.1494237184524536	-0.0220832	2.5852150917053223	4.540181636810303	2.3434176445007324	2.8332338333129883
5	35893500	35895099	Afap1	ENSMUSG00000029094	actin filament associated protein 1 [Source:MGI Symbol;Acc:MGI:1917542]	overlapping	0	4.189714431762695	2.6815059185028076	0.2686651349067688	1.6113709211349487	1.9895368814468384	0.9873669147491455	0.6686739325523376	3.8726940155029297	5.669868469238281	3.50029	4.292665481567383
5	36396600	36398099	Sorcs2	ENSMUSG00000029093	sortilin-related VPS10 domain containing receptor 2 [Source:MGI Symbol;Acc:MGI:1932289]	overlapping	0	3.661818504333496	3.596881866455078	-1.14073	1.1929800510406494	0.9710009098052979	0.25450578331947327	0.6887198686599731	3.52	5.341764450073242	3.423471212387085	3.7373194694519043
5	36484700	36486399	Ccdc96	ENSMUSG00000050677	coiled-coil domain containing 96 [Source:MGI Symbol;Acc:MGI:1913967]	overlapping	0	2.986774206161499	2.0025079250335693	0.34166696667671204	0.981381	1.0339856147766113	0.7844268679618835	0.5267633199691772	2.907715082168579	4.786833763122559	3.1970951557159424	3.1085264682769775
5	36867000	36871699	Ppp2r2c	ENSMUSG00000029120	protein phosphatase 2, regulatory subunit B, gamma [Source:MGI Symbol;Acc:MGI:2442660]	overlapping	0	3.1797451972961426	3.77077	-0.466496	1.078155755996704	1.104360818862915	0.91556	0.710873	3.393702745437622	4.980509281158447	3.2020375728607178	3.6471030712127686
5	37240800	37243399	Crmp1	ENSMUSG00000029121	collapsin response mediator protein 1 [Source:MGI Symbol;Acc:MGI:107793]	overlapping	0	2.912663459777832	3.435720682144165	-0.349312	0.9109312295913696	1.2890971899032593	0.3590770363807678	0.40974390506744385	3.3603267669677734	5.123241901397705	3.17218	3.4608540534973145
5	37716400	37717699	Stk32b	ENSMUSG00000029123	serine/threonine kinase 32B [Source:MGI Symbol;Acc:MGI:1927552]	overlapping	0	2.083282232284546	2.276522159576416	0.5682254433631897	1.166770100593567	1.0743582248687744	0.6453812122344971	-0.371616	3.2083237171173096	4.433892726898193	2.7509372234344482	2.9789345264434814
5	37820800	37821599	Msx1	ENSMUSG00000048450	msh homeobox 1 [Source:MGI Symbol;Acc:MGI:97168]	overlapping	0	0.40521037578582764	4.114465236663818	-0.49687	1.0688437223434448	0.9268010854721069	1.5599457025527954	0.8206770420074463	2.961230754852295	4.782897472381592	3.19826	3.560145854949951
5	37821900	37825499	Msx1	ENSMUSG00000048450	msh homeobox 1 [Source:MGI Symbol;Acc:MGI:97168]	overlapping	0	2.176391839981079	3.9175734519958496	-0.181368	0.8831513524055481	0.7568761110305786	0.6613227128982544	0.4626796841621399	2.998901128768921	4.50327	3.003415584564209	3.466937780380249
5	38158100	38160299	Nsg1	ENSMUSG00000029126	neuron specific gene family member 1 [Source:MGI Symbol;Acc:MGI:109149]	overlapping	0	3.3787381649017334	3.932567596435547	-0.57779	0.9927406907081604	0.9978841543197632	1.1732704639434814	0.8806195259094238	3.2284226417541504	5.080934047698975	3.6042845249176025	3.631399631500244
5	38275900	38278699	Otop1	ENSMUSG00000051596	otopetrin 1 [Source:MGI Symbol;Acc:MGI:2388363]	overlapping	0	0.931279	3.6241729259490967	0.18120229244232178	1.1641916036605835	0.9939152598381042	0.9606990218162537	0.1796804815530777	3.5030252933502197	4.988814353942871	3.101945400238037	3.5339083671569824
5	38317800	38320699	Gm26560	ENSMUSG00000097029	predicted gene, 26560 [Source:MGI Symbol;Acc:MGI:5477054]	overlapping	0	1.6649245023727417	3.428027629852295	-0.506854	0.6414970755577087	0.48385757207870483	1.0338082313537598	0.7282307744026184	2.9493370056152344	4.598708629608154	2.964233875274658	3.3091535568237305
5	39643000	39644699	Hs3st1	ENSMUSG00000051022	heparan sulfate (glucosamine) 3-O- sulfotransferase 1 [Source:MGI Symbol;Acc:MGI:1201606]	overlapping	0	2.6568849086761475	2.9725546836853027	-0.321298	0.3647094666957855	1.1929751634597778	1.169090747833252	0.0993421	3.1538755893707275	4.5212297439575195	2.863485097885132	3.420708656311035
5	39644900	39645299	Hs3st1	ENSMUSG00000051022	heparan sulfate (glucosamine) 3-O- sulfotransferase 1 [Source:MGI Symbol;Acc:MGI:1201606]	overlapping	0	3.3159432411193848	3.1095998287200928	0.7661648392677307	2.1891379356384277	2.3175911903381348	1.50932	0.41628676652908325	3.568913221359253	5.294458866119385	3.13772	4.852474212646484
5	41760900	41764899	Nkx3-2	ENSMUSG00000049691	NK3 homeobox 2 [Source:MGI Symbol;Acc:MGI:108015]	overlapping	0	1.8403055667877197	4.0118	0.3511272966861725	0.7779424786567688	0.7925000190734863	0.31077396869659424	0.23571452498435974	3.206986904144287	4.636505126953125	3.0702097415924072	3.4233522415161133
5	43233200	43235699	Gm7854	ENSMUSG00000085720	predicted gene 7854 [Source:MGI Symbol;Acc:MGI:3648234]	overlapping	0	5.75593	3.184068202972412	-0.00322228	1.0912501811981201	1.545979380607605	-2.13454	-0.79147	3.3513216972351074	5.059993743896484	3.2774667739868164	3.5915844440460205
5	44099700	44102399	Prom1	ENSMUSG00000029086	prominin 1 [Source:MGI Symbol;Acc:MGI:1100886]	overlapping	0	3.5083041191101074	2.524637222290039	-0.76633	1.2822473049163818	1.5809272527694702	0.4706391990184784	0.0657895	2.9738972187042236	4.62342	2.6629369258880615	3.6667556762695312
5	45638900	45640399	Fam184b	ENSMUSG00000015879	family with sequence similarity 184, member B [Source:MGI Symbol;Acc:MGI:2442958]	overlapping	0	3.207610607147217	3.1173770427703857	-0.725688	0.8863186240196228	1.2695244550704956	0.43893033266067505	0.3045763671398163	3.7913055419921875	4.971251487731934	2.9217216968536377	3.963595390319824
5	45856000	45856699	Lcorl	ENSMUSG00000015882	ligand dependent nuclear receptor corepressor-like [Source:MGI Symbol;Acc:MGI:2651932]	overlapping	0	4.881777286529541	1.2627164125442505	-0.304225	1.9078518152236938	1.9313737154006958	-0.783462	-0.478531	2.715754747390747	4.0873332023620605	1.9559661149978638	2.993457317352295
5	50057900	50058899	Adgra3	ENSMUSG00000029090	adhesion G protein-coupled receptor A3 [Source:MGI Symbol;Acc:MGI:1917943]	overlapping	0	5.881332874298096	2.5669028759002686	0.6666291356086731	1.6827852725982666	1.8943796157836914	-0.450038	-0.533673	2.9749057292938232	4.766670227050781	2.8564305305480957	3.6719987392425537
5	52565300	52566499	Lgi2	ENSMUSG00000039252	leucine-rich repeat LGI family, member 2 [Source:MGI Symbol;Acc:MGI:2180196]	overlapping	0	4.452516078948975	2.798999547958374	0.18120229244232178	1.6041754484176636	1.4045742750167847	-0.182558	0.10141342133283615	3.050039768218994	5.0745158195495605	3.0816824436187744	3.842775583267212
5	52617700	52619199	8030423F21Rik	ENSMUSG00000052295	RIKEN cDNA 8030423F21 gene [Source:MGI Symbol;Acc:MGI:2443206]	overlapping	0	1.0832823514938354	2.091287851333618	-1.40376	0.7258539795875549	0.9203748106956482	0.11700223386287689	0.17682082951068878	2.362462282180786	3.7857205867767334	1.9595239162445068	2.6488091945648193
5	53048200	53049699	Slc34a2	ENSMUSG00000029188	solute carrier family 34 (sodium phosphate), member 2 [Source:MGI Symbol;Acc:MGI:1342284]	overlapping	0	1.044288158416748	3.075404644012451	-0.0252486	0.3388308584690094	0.7948439717292786	1.117002248764038	0.5093961358070374	2.4433822631835938	4.1344757080078125	2.5444865226745605	2.8635480403900146
5	53212000	53214599	Sel1l3	ENSMUSG00000029189	sel-1 suppressor of lin-12-like 3 (C. elegans) [Source:MGI Symbol;Acc:MGI:1916941]	overlapping	0	3.996079444885254	3.677464723587036	-0.27131	0.9533664584159851	0.9633269309997559	-0.0915844	0.0878158	3.058297872543335	4.70032	2.9446184635162354	3.471060037612915
5	53998800	54000199	Stim2	ENSMUSG00000039156	stromal interaction molecule 2 [Source:MGI Symbol;Acc:MGI:2151156]	overlapping	0	5.630837917327881	1.4503434896469116	-0.0411901	1.2925156354904175	1.777340292930603	-0.298035	0.045030947774648666	3.269353151321411	4.647619247436523	1.982438325881958	3.5658419132232666
5	57714300	57720799	4932441J04Rik	ENSMUSG00000097216	RIKEN cDNA 4932441J04 gene [Source:MGI Symbol;Acc:MGI:2441691]	overlapping	0	2.5366480350494385	3.701145648956299	-0.414901	0.7517326474189758	0.42380744218826294	-0.0350009	-0.146649	2.9388628005981445	4.511918067932129	2.901945114135742	3.2200052738189697
5	63648100	63650799	Gm9954	ENSMUSG00000104868	predicted gene 9954 [Source:MGI Symbol;Acc:MGI:3642120]	overlapping	0	2.034372568130493	3.697927951812744	-0.0501233	0.9998476505279541	0.6912877559661865	0.8778145909309387	0.8027550578117371	3.368614435195923	4.65209	3.1300628185272217	3.2667062282562256
5	63812100	63813599	0610040J01Rik	ENSMUSG00000060512	RIKEN cDNA 0610040J01 gene [Source:MGI Symbol;Acc:MGI:1923511]	overlapping	0	2.8933825492858887	2.935770273208618	0.0816666	0.7676741480827332	1.1130198240280151	0.6024290919303894	0.00689582	2.749485492706299	4.218841552734375	2.3303616046905518	3.5208473205566406
5	64093000	64093799	Pgm1	ENSMUSG00000029171	phosphoglucomutase 1 [Source:MGI Symbol;Acc:MGI:97564]	overlapping	0	4.706798076629639	1.8308836221694946	0.3511272966861725	2.0688436031341553	2.634620189666748	-0.49068	-0.583713	3.758737564086914	4.749698638916016	2.4346983432769775	3.715695858001709
5	64159300	64161799	Tbc1d1	ENSMUSG00000029174	TBC1 domain family, member 1 [Source:MGI Symbol;Acc:MGI:1889508]	overlapping	0	3.637134075164795	3.793508768081665	0.444237	1.440584421157837	1.8189977407455444	0.4843733012676239	0.11123247444629669	3.4796459674835205	5.213981628417969	3.106044054031372	4.040617942810059
5	64969200	64970999	Fam114a1	ENSMUSG00000029185	family with sequence similarity 114, member A1 [Source:MGI Symbol;Acc:MGI:1915553]	overlapping	0	3.619335412979126	2.594407558441162	-0.288283	1.3977245092391968	1.9861222505569458	0.0556017	-0.317539	3.244478225708008	4.708856582641602	2.6066927909851074	3.5831432342529297
5	65434700	65435799	Ugdh	ENSMUSG00000029201	UDP-glucose dehydrogenase [Source:MGI Symbol;Acc:MGI:1306785]	overlapping	0	4.537936687469482	1.569997787475586	-0.956301	1.5121147632598877	1.6193726062774658	0.4124581217765808	-0.323253	2.753337860107422	4.006656646728516	1.975266695022583	3.1007139682769775
5	66259700	66260499	Nsun7	ENSMUSG00000029206	NOL1/NOP2/Sun domain family, member 7 [Source:MGI Symbol;Acc:MGI:1918168]	overlapping	0	3.587902784347534	2.500059127807617	0.3511272966861725	1.6745648384094238	1.564231038093567	0.6088553667068481	0.6142261624336243	3.475803852081299	5.287728786468506	3.3122141361236572	4.30331
5	66745200	66747399	Limch1	ENSMUSG00000037736	LIM and calponin homology domains 1 [Source:MGI Symbol;Acc:MGI:1924819]	overlapping	0	3.619335412979126	3.3355321884155273	-0.818798	1.7440615892410278	1.4593321084976196	0.7019647359848022	0.26170971989631653	3.4931857585906982	5.231723308563232	3.1489145755767822	4.204534530639648
5	67425300	67428099	Bend4	ENSMUSG00000092060	BEN domain containing 4 [Source:MGI Symbol;Acc:MGI:3648414]	overlapping	0	5.132041931152344	3.1234583854675293	0.0742871	0.9078517556190491	1.3623026609420776	-0.350503	-0.456163	3.2372915744781494	4.691154956817627	2.922177791595459	3.330336093902588
5	67606900	67609599	1700025A08Rik	ENSMUSG00000106947	RIKEN cDNA 1700025A08 gene [Source:MGI Symbol;Acc:MGI:1916650]	overlapping	0	3.314805746078491	3.8123703002929688	-0.0501233	1.2166590690612793	1.2192193269729614	0.8297203183174133	0.46875420212745667	3.5487353801727295	5.1926069259643555	3.5389482975006104	3.9991514682769775
5	69340100	69341999	Kctd8	ENSMUSG00000037653	potassium channel tetramerisation domain containing 8 [Source:MGI Symbol;Acc:MGI:2443804]	overlapping	0	3.0448079109191895	3.5008416175842285	-0.366286	0.5452817678451538	0.596411	0.45403721928596497	0.4028245210647583	3.239849090576172	5.128567218780518	2.998910665512085	3.6648898124694824
5	71095300	71096799	Gabra2	ENSMUSG00000000560	gamma-aminobutyric acid (GABA) A receptor, subunit alpha 2 [Source:MGI Symbol;Acc:MGI:95614]	overlapping	0	2.9785850048065186	2.693695545196533	-0.555763	0.9959431290626526	0.9543221592903137	0.6024290919303894	0.0943587	3.088287353515625	4.737614154815674	2.5444865226745605	3.6926636695861816
5	71657000	71658799	Gabra4	ENSMUSG00000029211	gamma-aminobutyric acid (GABA) A receptor, subunit alpha 4 [Source:MGI Symbol;Acc:MGI:95616]	overlapping	0	2.7613542079925537	3.096543550491333	-0.40376	0.8347883224487305	0.7407564520835876	0.2869272232055664	0.22498811781406403	3.113233804702759	4.488062858581543	2.6458635330200195	3.347421169281006
5	71700600	71701499	Gabrb1	ENSMUSG00000029212	gamma-aminobutyric acid (GABA) A receptor, subunit beta 1 [Source:MGI Symbol;Acc:MGI:95619]	overlapping	0	2.9923086166381836	2.402646541595459	-0.181368	1.8989187479019165	1.5318095684051514	1.2869272232055664	0.15889890491962433	3.071413278579712	5.095465660095215	2.7692458629608154	4.082098484039307
5	72502900	72505099	Corin	ENSMUSG00000005220	corin [Source:MGI Symbol;Acc:MGI:1349451]	overlapping	0	2.2444369792938232	2.944540500640869	0.11408809572458267	0.7005599141120911	1.270137071609497	0.7971219420433044	0.76421	3.238764524459839	4.812306880950928	2.8799188137054443	3.8557660579681396
5	72558200	72559599	Nfxl1	ENSMUSG00000072889	nuclear transcription factor, X-box binding- like 1 [Source:MGI Symbol;Acc:MGI:1923646]	overlapping	0	5.302727222442627	1.692704200744629	-0.456228	1.352636694908142	2.0705366134643555	-0.0179273	-0.308606	3.0283448696136475	4.759857654571533	2.815788507461548	3.241384983062744
5	72579800	72581499	Zar1	ENSMUSG00000063935	zygote arrest 1 [Source:MGI Symbol;Acc:MGI:2180337]	overlapping	0	0.9218189120292664	2.9264254570007324	-0.90626	-0.0186192	-0.22625	0.3693894147872925	0.26372888684272766	2.4121878147125244	3.7583158016204834	1.8036136627197266	2.4321677684783936
5	72586500	72588099	Gm5868	ENSMUSG00000060204	predicted gene 5868 [Source:MGI Symbol;Acc:MGI:3645333]	overlapping	0	1.0092817544937134	2.3677518367767334	-1.23384	0.24572144448757172	0.41222792863845825	0.7463588714599609	0.23571452498435974	2.961230754852295	4.457546234130859	2.6377902030944824	2.7354860305786133
5	72647200	72647599	Nipal1	ENSMUSG00000067219	NIPA-like domain containing 1 [Source:MGI Symbol;Acc:MGI:1917951]	downstream	196	2.931279182434082	2.1095998287200928	0.5031303763389587	2.004713296890259	1.7925000190734863	1.402404546737671	0.7211413383483887	3.426894187927246	4.7171502113342285	2.4007508754730225	3.53778
5	72647800	72648799	Nipal1	ENSMUSG00000067219	NIPA-like domain containing 1 [Source:MGI Symbol;Acc:MGI:1917951]	overlapping	0	2.6873536109924316	1.9180681705474854	-0.140726	1.130244255065918	1.6521786451339722	0.6279641389846802	0.36444783210754395	2.919410228729248	4.498759746551514	2.414425849914551	3.3033127784729004
5	73006200	73007999	Slc10a4	ENSMUSG00000029219	solute carrier family 10 (sodium/bile acid cotransporter family), member 4 [Source:MGI Symbol;Acc:MGI:3606480]	overlapping	0	1.3987841606140137	2.9970078468322754	-0.181368	0.5452817678451538	0.3524858355522156	0.43893033266067505	0.7287545800209045	3.042844295501709	4.704371452331543	2.7088732719421387	3.133387565612793
5	73405700	73406799	Cwh43	ENSMUSG00000029154	cell wall biogenesis 43 C-terminal homolog [Source:MGI Symbol;Acc:MGI:2444131]	overlapping	0	2.587324857711792	3.091766595840454	-0.278229	1.3712522983551025	1.590226173400879	0.997421	0.45435482263565063	3.694443941116333	5.257002830505371	2.815788507461548	3.9731640815734863
5	73647100	73648499	Sgcb	ENSMUSG00000029156	sarcoglycan, beta (dystrophin-associated glycoprotein) [Source:MGI Symbol;Acc:MGI:1346523]	overlapping	0	4.175586223602295	2.779291868209839	0.0742871	0.13024422526359558	0.985145	0.8488060832023621	0.4522063136100769	2.951382875442505	4.519354820251465	2.660510301589966	3.05955
5	73650400	73652299	Spata18	ENSMUSG00000029155	spermatogenesis associated 18 [Source:MGI Symbol;Acc:MGI:1920722]	overlapping	0	1.789551019668579	3.4531185626983643	-0.25937	0.6549062132835388	1.0199105739593506	0.40823355317115784	0.5403280258178711	3.1023454666137695	4.709900379180908	3.1613855361938477	3.6027333736419678
5	75075100	75077699	Gsx2	ENSMUSG00000035946	GS homeobox 2 [Source:MGI Symbol;Acc:MGI:95843]	overlapping	0	1.2207858562469482	4.369631767272949	0.3876531422138214	0.39943087100982666	0.7457355260848999	0.4277897775173187	0.767936	3.097292423248291	4.533785820007324	2.973329544067383	3.208897113800049
5	75152400	75155299	Pdgfra	ENSMUSG00000029231	platelet derived growth factor receptor, alpha polypeptide [Source:MGI Symbol;Acc:MGI:97530]	overlapping	0	0.37910664081573486	4.222074508666992	-0.284461	0.9352282285690308	0.8807477355003357	0.42894622683525085	0.025431770831346512	2.808964252471924	4.592695713043213	3.0269696712493896	3.4611566066741943
5	75155500	75155799	Pdgfra	ENSMUSG00000029231	platelet derived growth factor receptor, alpha polypeptide [Source:MGI Symbol;Acc:MGI:97530]	overlapping	0	1.568709135055542	3.3375518321990967	0.5962397456169128	0.9603192210197449	1.3735474348068237	-0.298035	0.20329304039478302	3.4433822631835938	4.798763751983643	3.0673270225524902	3.9255080223083496
5	75156200	75157099	Pdgfra	ENSMUSG00000029231	platelet derived growth factor receptor, alpha polypeptide [Source:MGI Symbol;Acc:MGI:97530]	overlapping	0	2.624852180480957	2.5882022380828857	0.18120229244232178	1.7676740884780884	1.7885849475860596	-0.00852864	0.24636174738407135	3.206343173980713	4.947155475616455	2.7692458629608154	3.8661038875579834
5	75976200	75979299	Kdr	ENSMUSG00000062960	kinase insert domain protein receptor [Source:MGI Symbol;Acc:MGI:96683]	overlapping	0	2.8542819023132324	3.054474353790283	-0.313562	0.819904	1.3009307384490967	0.3916246294975281	0.4831520617008209	2.945633888244629	4.67213	2.690861940383911	3.615902900695801
5	76363100	76364599	Nmu	ENSMUSG00000029236	neuromedin U [Source:MGI Symbol;Acc:MGI:1860476]	overlapping	0	0.9205527901649475	2.4608612060546875	-0.555763	1.130244255065918	1.2962417602539062	0.7492704391479492	0.3992132246494293	3.2619354724884033	4.609412670135498	2.291367530822754	3.4587063789367676
5	77015900	77017299	1700112J05Rik	ENSMUSG00000086632	RIKEN cDNA 1700112J05 gene [Source:MGI Symbol;Acc:MGI:3696786]	overlapping	0	1.9081956148147583	1.5522230863571167	0.0742871	0.6448174118995667	0.6275930404663086	-0.645959	0.0760578	2.568913221359253	3.444267749786377	1.9559661149978638	2.3800384998321533
5	77093900	77094399	Hopx	ENSMUSG00000059325	HOP homeobox [Source:MGI Symbol;Acc:MGI:1916782]	overlapping	0	0.5268889665603638	2.707501173019409	-2.14073	0.8083161115646362	1.1130198240280151	1.4674993753433228	0.8648768663406372	2.41691	3.612698793411255	2.0788228511810303	2.927344799041748
5	77308100	77309999	Noa1	ENSMUSG00000036285	nitric oxide associated 1 [Source:MGI Symbol;Acc:MGI:1914306]	overlapping	0	5.500690460205078	1.6064151525497437	-0.744797	1.8051488399505615	1.9485716819763184	0.15447694063186646	-0.427251	3.3870747089385986	5.091855049133301	2.88979	3.4294018745422363
5	77406700	77408899	Igfbp7	ENSMUSG00000036256	insulin-like growth factor binding protein 7 [Source:MGI Symbol;Acc:MGI:1352480]	overlapping	0	4.106053352355957	2.7399227619171143	0.0436988	0.9684931039810181	0.964201	0.5279353857040405	0.49874889850616455	2.979846477508545	4.593888282775879	2.9065539836883545	3.570199489593506
5	81019500	81023099	Adgrl3	ENSMUSG00000037605	adhesion G protein-coupled receptor L3 [Source:MGI Symbol;Acc:MGI:2441950]	overlapping	0	2.996570587158203	3.524637222290039	-0.233835	0.85109	0.6744139194488525	0.4146828055381775	-0.349248	2.7027688026428223	4.5468668937683105	2.6839985847473145	3.266303062438965
5	84415800	84417899	Epha5	ENSMUSG00000029245	Eph receptor A5 [Source:MGI Symbol;Acc:MGI:99654]	overlapping	0	2.735358953475952	3.115159273147583	-0.0411901	0.6448174118995667	0.6124861836433411	-0.10539	0.14595985412597656	3.034576654434204	4.415658950805664	2.815788507461548	3.262324333190918
5	88565000	88565999	Rufy3	ENSMUSG00000029291	RUN and FYVE domain containing 3 [Source:MGI Symbol;Acc:MGI:106484]	overlapping	0	7.017798900604248	2.1631808280944824	0.029199201613664627	1.39328	1.7423765659332275	-1.61996	-1.08621	3.05434	4.685899257659912	2.519395589828491	3.05379
5	88720600	88722499	Mob1b	ENSMUSG00000006262	MOB kinase activator 1B [Source:MGI Symbol;Acc:MGI:1915723]	overlapping	0	5.984085559844971	1.2960749864578247	0.18120229244232178	1.8051488399505615	2.099909782409668	-0.4585	-0.964907	3.0758731365203857	4.979782581329346	2.6912434101104736	3.1503167152404785
5	88886400	88888199	Slc4a4	ENSMUSG00000060961	solute carrier family 4 (anion exchanger), member 4 [Source:MGI Symbol;Acc:MGI:1927555]	overlapping	0	5.0333356857299805	3.9590399265289307	0.011277293786406517	1.1032772064208984	1.0463826656341553	0.6613227128982544	0.2674233615398407	3.6843905448913574	5.331080913543701	3.5038444995880127	3.928568124771118
5	89881600	89883899	Adamts3	ENSMUSG00000043635	a disintegrin-like and metallopeptidase (reprolysin type) with thrombospondin type 1 motif, 3 [Source:MGI Symbol;Acc:MGI:3045353]	overlapping	0	3.314607858657837	3.2157881259918213	-0.172435	1.0661139488220215	1.251236081123352	0.5003308653831482	-0.107275	3.4116735458374023	5.1355438232421875	2.944303035736084	3.8112289905548096
5	90758800	90759999	Cxcl5	ENSMUSG00000029371	chemokine (C-X-C motif) ligand 5 [Source:MGI Symbol;Acc:MGI:1096868]	overlapping	0	2.083282232284546	2.326411008834839	-0.233835	0.914515	1.4793421030044556	0.7608584761619568	0.2674233615398407	2.9146881103515625	4.592659950256348	2.230825901031494	3.504331588745117
5	90890700	90891399	Cxcl1	ENSMUSG00000029380	chemokine (C-X-C motif) ligand 1 [Source:MGI Symbol;Acc:MGI:108068]	overlapping	0	2.6404998302459717	1.7075011730194092	-0.0411901	0.6448174118995667	1.3000184297561646	0.7019647359848022	0.608932	2.931483030319214	4.515597820281982	2.6273434162139893	3.222276210784912
5	91073900	91074999	Gm19610	ENSMUSG00000107350	predicted gene, 19610 [Source:MGI Symbol;Acc:MGI:5011795]	overlapping	0	0.5113759636878967	1.9485092163085938	-1.27823	0.40777820348739624	0.5301052331924438	0.2425331175327301	0.3929542601108551	2.467033624649048	3.2052509784698486	1.4558924436569214	2.4217541217803955
5	91139400	91140399	Areg	ENSMUSG00000029378	amphiregulin [Source:MGI Symbol;Acc:MGI:88068]	overlapping	0	2.309790849685669	3.086013078689575	-1.14073	0.7469155788421631	0.5053372979164124	0.8394683003425598	0.7617833018302917	2.6393024921417236	4.167811393737793	2.2410941123962402	2.888275146484375
5	91517700	91519399	Parm1	ENSMUSG00000034981	prostate androgen-regulated mucin-like protein 1 [Source:MGI Symbol;Acc:MGI:2443349]	overlapping	0	3.137415885925293	2.263894557952881	-0.0989056	1.3885562419891357	1.4243006706237793	0.13806386291980743	0.1955573856830597	3.1253066062927246	4.569033145904541	2.662437677383423	3.628232955932617
5	92602600	92603999	Stbd1	ENSMUSG00000047963	starch binding domain 1 [Source:MGI Symbol;Acc:MGI:1261768]	overlapping	0	4.131418704986572	2.32161	-0.0411901	0.5959078073501587	1.6388202905654907	0.3540414273738861	0.2493894398212433	2.7388381958007812	4.814393997192383	3.0465688705444336	3.6130661964416504
5	93042700	93045099	Sowahb	ENSMUSG00000045314	sosondowah ankyrin repeat domain family member B [Source:MGI Symbol;Acc:MGI:1925338]	overlapping	0	3.631718873977661	4.124147891998291	0.45422080159187317	1.4838811159133911	1.3735474348068237	0.9243571162223816	0.6627246737480164	3.499650478363037	5.405501842498779	3.4733195304870605	3.949430227279663
5	93045300	93046499	Sowahb	ENSMUSG00000045314	sosondowah ankyrin repeat domain family member B [Source:MGI Symbol;Acc:MGI:1925338]	downstream	278	2.8417277336120605	2.5050082206726074	-0.233835	1.4838811159133911	1.0594388246536255	0.9243571162223816	0.387718	2.866593837738037	3.6998720169067383	2.123910665512085	3.086214542388916
5	96160400	96162499	Cnot6l	ENSMUSG00000034724	CCR4-NOT transcription complex, subunit 6- like [Source:MGI Symbol;Acc:MGI:2443154]	overlapping	0	5.9974822998046875	1.6976534128189087	-0.751684	1.19736	1.777340292930603	-0.690353	-1.0191	2.6360273361206055	4.371306896209717	2.230825901031494	2.867926597595215
5	96373000	96375399	Fras1	ENSMUSG00000034687	Fraser extracellular matrix complex subunit 1 [Source:MGI Symbol;Acc:MGI:2385368]	overlapping	0	3.566560745239258	2.5148561000823975	-0.316297	0.8910565376281738	1.039810061454773	0.1613963544368744	0.1189008504152298	2.9146881103515625	4.4063897132873535	2.5732181072235107	3.3347909450531006
5	96997800	96998799	Bmp2k	ENSMUSG00000034663	BMP2 inducible kinase [Source:MGI Symbol;Acc:MGI:2155456]	overlapping	0	5.66824	3.045823812484741	-0.818798	1.130244255065918	1.7423765659332275	0.2869272232055664	-0.349248	3.6732497215270996	5.212357997894287	3.0958964824676514	3.9464895725250244
5	98030100	98031799	Antxr2	ENSMUSG00000029338	anthrax toxin receptor 2 [Source:MGI Symbol;Acc:MGI:1919164]	overlapping	0	3.7876334190368652	3.139112949371338	-0.446829	1.2907088994979858	1.402767539024353	0.4218567907810211	0.5989130735397339	3.236337900161743	5.068676948547363	2.839833974838257	3.7577435970306396
5	98185100	98186799	Prdm8	ENSMUSG00000035456	PR domain containing 8 [Source:MGI Symbol;Acc:MGI:1924880]	overlapping	0	4.703178405761719	3.812683343887329	0.26366445422172546	1.1582585573196411	0.7225245833396912	0.0739335	-0.588714	3.222917318344116	5.092237949371338	3.2785227298736572	3.618234872817993
5	98253700	98255099	Fgf5	ENSMUSG00000029337	fibroblast growth factor 5 [Source:MGI Symbol;Acc:MGI:95519]	overlapping	0	3.802622079849243	3.666438579559326	-0.0411901	1.4928141832351685	0.9495211839675903	0.8488060832023621	0.19389434158802032	3.6684486865997314	5.011332988739014	3.234501361846924	3.8347597122192383
5	98854100	98854599	Bmp3	ENSMUSG00000029335	bone morphogenetic protein 3 [Source:MGI Symbol;Acc:MGI:88179]	overlapping	0	0.024388616904616356	3.264718770980835	0.444237	0.22335362434387207	-0.0796252	0.8394683003425598	0.5304577946662903	2.706416606903076	3.7125625610351562	2.145936965942383	2.675281524658203
5	98854800	98855899	Bmp3	ENSMUSG00000029335	bone morphogenetic protein 3 [Source:MGI Symbol;Acc:MGI:88179]	overlapping	0	2.8641650676727295	3.620623826980591	-0.693267	0.6708126068115234	1.279297113418579	0.6348505616188049	0.26170971989631653	3.7533376216888428	5.074041843414307	3.1489145755767822	3.8171138763427734
5	99035800	99037999	Prkg2	ENSMUSG00000029334	protein kinase, cGMP-dependent, type II [Source:MGI Symbol;Acc:MGI:108173]	overlapping	0	3.2991018295288086	3.394911050796509	-0.818798	0.7582754492759705	0.6337278485298157	0.7971219420433044	0.5836378335952759	2.992124557495117	4.562947750091553	2.667943000793457	3.2422475814819336
5	99251700	99252799	Rasgef1b	ENSMUSG00000089809	RasGEF domain family, member 1B [Source:MGI Symbol;Acc:MGI:2443755]	overlapping	0	4.397319316864014	1.7075011730194092	-0.278229	1.786289930343628	1.952796220779419	0.4904606342315674	0.36124539375305176	3.7533376216888428	4.8069376945495605	2.61509	3.65728
5	99727400	99729899	Rasgef1b	ENSMUSG00000089809	RasGEF domain family, member 1B [Source:MGI Symbol;Acc:MGI:2443755]	overlapping	0	3.167346715927124	2.9462881088256836	-0.877691	1.0099499225616455	0.9408389329910278	0.012304862961173058	0.426435	3.3087611198425293	4.7595720291137695	3.0156290531158447	3.459214210510254
5	100158000	100159899	Tmem150c	ENSMUSG00000050640	transmembrane protein 150C [Source:MGI Symbol;Acc:MGI:3041258]	overlapping	0	4.590242385864258	3.731703519821167	0.25520288944244385	1.1047091484069824	0.9943754076957703	0.15447694063186646	0.8622561097145081	3.275181770324707	4.858811378479004	3.2918875217437744	3.6838841438293457
5	100719100	100720999	Hpse	ENSMUSG00000035273	heparanase [Source:MGI Symbol;Acc:MGI:1343124]	overlapping	0	3.2447457313537598	2.765960931777954	-0.744797	0.7892073392868042	1.1058837175369263	0.5415000319480896	0.420746	3.021425247192383	4.304922103881836	2.5019729137420654	3.063319206237793
5	100844600	100847299	4930458D05Rik	ENSMUSG00000087611	RIKEN cDNA 4930458D05 gene [Source:MGI Symbol;Acc:MGI:1923052]	overlapping	0	3.178894281387329	2.903481960296631	0.1267545074224472	0.9401413798332214	1.2269549369812012	0.3393946588039398	0.5046737790107727	3.126908779144287	4.689750671386719	2.745399236679077	3.7738451957702637
5	101662400	101665299	Nkx6-1	ENSMUSG00000035187	NK6 homeobox 1 [Source:MGI Symbol;Acc:MGI:1206039]	overlapping	0	2.9532217979431152	4.501596927642822	0.18120229244232178	1.096691608428955	1.0115952491760254	0.33583682775497437	0.1987633854150772	3.4724833965301514	5.117903232574463	3.3696210384368896	3.5806636810302734
5	101665600	101666399	Nkx6-1	ENSMUSG00000035187	NK6 homeobox 1 [Source:MGI Symbol;Acc:MGI:1206039]	downstream	604	1.2849161624908447	3.720325231552124	-0.49687	0.86721	0.7568761110305786	0.5093196630477905	0.6142261624336243	3.1538755893707275	3.8717269897460938	2.5630223751068115	3.2547688484191895
5	101765200	101766999	Cds1	ENSMUSG00000029330	CDP-diacylglycerol synthase 1 [Source:MGI Symbol;Acc:MGI:1921846]	overlapping	0	4.766355037689209	2.859504222869873	-0.40376	1.047782063484192	1.657340407371521	0.2869272232055664	0.18126672506332397	2.968843936920166	4.297865390777588	2.4083642959594727	3.2357492446899414
5	103425300	103426699	Ptpn13	ENSMUSG00000034573	protein tyrosine phosphatase, non-receptor type 13 [Source:MGI Symbol;Acc:MGI:103293]	overlapping	0	5.605947971343994	1.9507724046707153	0.0742871	1.352636694908142	1.6936821937561035	0.2869272232055664	-0.230604	3.43398	4.840907573699951	2.593395948410034	3.6252408027648926
5	105414500	105415599	Gm32051	ENSMUSG00000106438	predicted gene, 32051 [Source:MGI Symbol;Acc:MGI:5591210]	overlapping	0	4.2356133460998535	1.833032250404358	-0.470874	0.8932050466537476	1.3330683708190918	0.1494237184524536	-0.272627	2.394883871078491	3.7025034427642822	1.8709299564361572	2.6019082069396973
5	105518700	105520899	Lrrc8c	ENSMUSG00000054720	leucine rich repeat containing 8 family, member C [Source:MGI Symbol;Acc:MGI:2140839]	overlapping	0	4.613670825958252	2.5955326557159424	-0.108304	1.333777666091919	1.723709225654602	-0.113611	-0.323253	2.9423716068267822	4.614152908325195	2.667943000793457	3.5426878929138184
5	106457100	106459699	Barhl2	ENSMUSG00000034384	BarH-like 2 (Drosophila) [Source:MGI Symbol;Acc:MGI:1859314]	overlapping	0	3.299319267272949	4.319944381713867	0.18120229244232178	1.111628532409668	1.0291290283203125	0.24945253133773804	0.10411763191223145	3.277864456176758	5.141077518463135	3.4217357635498047	3.7633378505706787
5	107287500	107290599	Tgfbr3	ENSMUSG00000029287	transforming growth factor, beta receptor III [Source:MGI Symbol;Acc:MGI:104637]	overlapping	0	3.144779920578003	3.138242721557617	-0.249432	0.819904	0.6203030347824097	0.44820815324783325	0.24499231576919556	3.074148654937744	4.688802719116211	2.8744161128997803	3.442805767059326
5	107402300	107402899	Gm42902	ENSMUSG00000106396	predicted gene 42902 [Source:MGI Symbol;Acc:MGI:5663039]	overlapping	0	-0.823608	1.9590399265289307	-0.0818321	-0.0396808	0.7079665064811707	0.5764338374137878	0.49874889850616455	1.7913055419921875	2.581172466278076	1.510933756828308	1.7394118309020996
5	107403100	107404399	Gm42902	ENSMUSG00000106396	predicted gene 42902 [Source:MGI Symbol;Acc:MGI:5663039]	overlapping	0	4.334710121154785	2.8290631771087646	-0.349312	1.2023940086364746	2.0199103355407715	0.17145001888275146	0.4863651692867279	3.226025342941284	4.959038734436035	2.966205358505249	3.8619236946105957
5	107723000	107727599	Gfi1	ENSMUSG00000029275	growth factor independent 1 [Source:MGI Symbol;Acc:MGI:103170]	overlapping	0	0.5776422619819641	4.2484893798828125	0.0839051	0.879701	0.865582	0.7019647359848022	0.48474204540252686	3.2152762413024902	4.710663795471191	3.2662312984466553	3.478557586669922
5	108693000	108693599	Fgfrl1	ENSMUSG00000008090	fibroblast growth factor receptor-like 1 [Source:MGI Symbol;Acc:MGI:2150920]	overlapping	0	0.2638545632362366	3.6280667781829834	0.18120229244232178	1.047782063484192	1.3094171285629272	1.023892879486084	1.298450231552124	2.983950614929199	4.242370128631592	3.0084335803985596	3.2890987396240234
5	108694200	108696599	Fgfrl1	ENSMUSG00000008090	fibroblast growth factor receptor-like 1 [Source:MGI Symbol;Acc:MGI:2150920]	overlapping	0	4.816636562347412	2.614391803741455	0.3511272966861725	0.7932092547416687	1.3094171285629272	0.43893033266067505	0.2984502613544464	2.995177984237671	4.774669170379639	2.9233169555664062	3.44627
5	110342000	110343299	P2rx2	ENSMUSG00000029503	purinergic receptor P2X, ligand-gated ion channel, 2 [Source:MGI Symbol;Acc:MGI:2665170]	overlapping	0	2.528520107269287	2.9744935035705566	0.5682254433631897	2.0346665382385254	1.6770228147506714	0.3234531283378601	0.32882389426231384	3.3279051780700684	5.008097171783447	2.5559213161468506	3.6343510150909424
5	110385900	110387099	Fbrsl1	ENSMUSG00000043323	fibrosin-like 1 [Source:MGI Symbol;Acc:MGI:1920907]	overlapping	0	4.555770397186279	2.423708438873291	-0.40376	1.7676740884780884	2.365685224533081	0.023892836645245552	-0.168676	3.6278069019317627	5.032191753387451	2.6329243183135986	3.6252408027648926
5	110543400	110545899	Galnt9	ENSMUSG00000033316	UDP-N-acetyl-alpha-D- galactosamine:polypeptide N- acetylgalactosaminyltransferase 9 [Source:MGI Symbol;Acc:MGI:2677965]	overlapping	0	3.412118911743164	2.939284563064575	0.18120229244232178	1.0511726140975952	1.139819860458374	1.1455713510513306	0.6507520079612732	2.6799445152282715	4.156709671020508	2.364577531814575	2.68313
5	112227200	112229499	Miat	ENSMUSG00000097767	myocardial infarction associated transcript (non-protein coding) [Source:MGI Symbol;Acc:MGI:2444886]	overlapping	0	2.282186269760132	3.2774510383605957	0.18120229244232178	1.3967591524124146	1.1305545568466187	0.7019647359848022	0.7939466238021851	3.85271	5.155887603759766	3.2596588134765625	3.7597222328186035
5	112575800	112577999	Sez6l	ENSMUSG00000058153	seizure related 6 homolog like [Source:MGI Symbol;Acc:MGI:1935121]	overlapping	0	1.7028019428253174	3.944540500640869	-0.190766	1.3896307945251465	0.6479417085647583	0.7660951018333435	0.8235886096954346	3.5357463359832764	5.068341255187988	3.4738142490386963	3.675281524658203
5	114567500	114569999	Fam222a	ENSMUSG00000041930	family with sequence similarity 222, member A [Source:MGI Symbol;Acc:MGI:3605543]	overlapping	0	4.777493953704834	2.76012	0.5373461246490479	1.424987554550171	1.4984509944915771	0.6728184223175049	0.0772851	3.0018725395202637	4.649163246154785	2.971907615661621	3.3352057933807373
5	114656700	114659199	Trpv4	ENSMUSG00000014158	transient receptor potential cation channel, subfamily V, member 4 [Source:MGI Symbol;Acc:MGI:1926945]	overlapping	0	2.054136037826538	3.034367322921753	-0.462654	1.130244255065918	1.1747961044311523	0.7860289812088013	0.6961949467658997	3.114881753921509	4.585862159729004	2.9644899368286133	3.36153
5	115192000	115194299	Cabp1	ENSMUSG00000029544	calcium binding protein 1 [Source:MGI Symbol;Acc:MGI:1352750]	overlapping	0	4.144682884216309	3.923478841781616	0.5645309686660767	1.4140372276306152	1.4427675008773804	0.387856	0.44911816716194153	3.245023727416992	4.755466938018799	3.0162529945373535	3.310673236846924
5	115428000	115431199	Gm43231	ENSMUSG00000107240	predicted gene 43231 [Source:MGI Symbol;Acc:MGI:5663368]	overlapping	0	4.8685712814331055	3.941805601119995	0.3511272966861725	1.2867487668991089	1.564231038093567	-0.12811	-0.0418195	3.2199647426605225	4.892471790313721	3.0852489471435547	3.5456461906433105
5	115730400	115731499	Bicdl1	ENSMUSG00000041609	BICD family like cargo adaptor 1 [Source:MGI Symbol;Acc:MGI:1922915]	overlapping	0	4.1630096435546875	2.789442777633667	-1.27823	1.4781675338745117	1.4833109378814697	0.2425331175327301	0.0788457	3.3383002281188965	4.291665554046631	2.072563886642456	2.843881130218506
5	117120200	117121999	Taok3	ENSMUSG00000061288	TAO kinase 3 [Source:MGI Symbol;Acc:MGI:3041177]	overlapping	0	4.7960004806518555	2.344931125640869	0.0987401	1.867209792137146	1.8272655010223389	0.23247946798801422	0.15889890491962433	3.421356201171875	5.0602946281433105	2.9153239727020264	3.662473678588867
5	118025500	118030699	Gm42545	ENSMUSG00000107058	predicted gene 42545 [Source:MGI Symbol;Acc:MGI:5662682]	overlapping	0	2.292135715484619	4.078523635864258	-0.161685	0.9843933582305908	0.9729129672050476	0.7828847169876099	0.6836666464805603	3.3442068099975586	5.09793	3.432115077972412	3.573401927947998
5	118154700	118155399	Fbxw8	ENSMUSG00000032867	F-box and WD-40 domain protein 8 [Source:MGI Symbol;Acc:MGI:1923041]	overlapping	0	6.282674312591553	1.4851088523864746	-0.626153	2.164191484451294	2.242302894592285	-0.298035	-1.30861	3.009485960006714	4.861773490905762	2.486480712890625	3.2286739349365234
5	118168700	118172699	Hrk	ENSMUSG00000046607	harakiri, BCL2 interacting protein (contains only BH3 domain) [Source:MGI Symbol;Acc:MGI:1201608]	overlapping	0	2.8101134300231934	4.073073863983154	-0.440286	1.0937182903289795	1.1242471933364868	0.40240445733070374	0.19672037661075592	3.4318604469299316	5.123790264129639	3.3267505168914795	3.7401957511901855
5	118560800	118561599	Med13l	ENSMUSG00000018076	mediator complex subunit 13-like [Source:MGI Symbol;Acc:MGI:2670178]	overlapping	0	6.471299648284912	1.2220743894577026	0.3511272966861725	1.7932093143463135	2.0931594371795654	0.2869272232055664	-0.863821	3.0283448696136475	4.851005554199219	2.680858850479126	3.546766996383667
5	119668900	119670699	Tbx3os1	ENSMUSG00000087516	T-box 3, opposite strand 1 [Source:MGI Symbol;Acc:MGI:3780472]	overlapping	0	3.4862468242645264	2.5181238651275635	-0.666795	1.8510901927947998	1.8574800491333008	0.2869272232055664	-0.317539	2.6843903064727783	3.8929998874664307	1.8608763217926025	2.6458377838134766
5	119671100	119672499	Tbx3os1	ENSMUSG00000087516	T-box 3, opposite strand 1 [Source:MGI Symbol;Acc:MGI:3780472]	overlapping	0	4.844263553619385	2.5440025329589844	-0.166721	1.6448174715042114	2.19745	-0.298035	-0.230604	2.951382875442505	4.2656707763671875	2.107969045639038	2.689265727996826
5	120709600	120712399	Dtx1	ENSMUSG00000029603	deltex 1, E3 ubiquitin ligase [Source:MGI Symbol;Acc:MGI:1352744]	overlapping	0	2.0572869777679443	3.8543426990509033	0.0742871	1.396138310432434	1.2714492082595825	0.8253471255302429	0.7882555723190308	3.6563758850097656	5.4003753662109375	3.606220006942749	3.782447338104248
5	121834800	121836799	Sh2b3	ENSMUSG00000042594	SH2B adaptor protein 3 [Source:MGI Symbol;Acc:MGI:893598]	overlapping	0	4.11362	2.72288	-0.140726	1.5452816486358643	1.705476999282837	0.5499616265296936	0.00689582	2.6393024921417236	4.381560802459717	2.162238836288452	3.046206474304199
5	122777500	122779799	Camkk2	ENSMUSG00000029471	calcium/calmodulin-dependent protein kinase kinase 2, beta [Source:MGI Symbol;Acc:MGI:2444812]	overlapping	0	5.230022430419922	2.077024221420288	0.0499578	1.6510764360427856	1.526095986366272	-0.236635	-0.00491348	2.987865686416626	4.4098334312438965	2.529265880584717	3.011960029602051
[truncated: 7,145 more rows]

## Sheet: K4 biased
Chromosome	Start	End	Closest Gene	ID	Description	Proximity to Gene	Distance to gene	Independent total H3K4me3	Independent total H3K27me3	IgG-IgG	total H3K4me3 R1	total H3K4me3 R2	total H3K27me3 R1	total H3K27me3 R2	bivalent K27K4 R1	bivalent K27K4 R2	bivalent K4K27 R1	bivalent K4K27 R2
[truncated: 721 more rows]

[truncated: 2 more sheets: K27 biased, low confidence bivalent]
