# Supplementary material for: A low-input high resolution sequential chromatin immunoprecipitation method captures genome-wide dynamics of bivalent chromatin
Source: Epigenetics Chromatin. 2024 Feb 10;17:3. doi: 10.1186/s13072-024-00527-9 (PMC10858499; doi:10.1186/s13072-024-00527-9)
Supplement: Supplementary file 3 — Additional file 3: Table S1. library statistics, list of all bivalent peaks and list of peaks called in each replicate for total H3K4me3, total H3K27me3, bivalent K4-K27 and K27-K4 reChIP datasets generated in this study (E14 rep1 and rep2), independently generated (GSE135841) and Dppa2/4 WT (clones 57 and 58) and double knockout (clones 43 and 53) samples. In the list of all bivalent peaks (tab 2), peaks are classified as high-confidence (hc), K4-biased (k4b), K27-biased (K27b), or low confidence (lc) using either in-line total ChIPs (column E) or independent total ChIPs (column F). Table S2. motif analysis of bivalent peaks using monaLisa along with associated statistics. Table S3. list of bivalent genes classified as high confidence, K4-biased, K27-biased and low confidence along with log2 CPM/bp enrichment scores for independent total H3K4me3 and H3K27me3, IgG-IgG, in-line total H3K4me3 and H3K27me3 ChIP and K4-K27 and K27-K4 bivalent reChIP datasets. Table S4. Gene ontology enrichment of different bivalent gene classifications (first column) together with associated statistics and list of associated genes. Table S5. list of EDGER differentially enriched peaks for bivalent K4-K27 (tab1) and K27-K4 (tab2) reChIP between Dppa2/4 WT and DKO clones. Consensus differentially enriched peak list is shown in tab 3 along with HOMER classification of peak, enrichment statistics and (for promoters) whether they were previously classified as differentially enriched. [file 13072_2024_527_MOESM3_ESM.zip › Supplementary Tables/SupplementalTable4_GO.xlsx]

## Sheet: clusterprofileR_GO_significant
BivalentGeneClass	ID	Description	GeneRatio	BgRatio	pvalue	p.adjust	qvalue	geneID	Count	genesymbols
HC	GO:0007389	pattern specification process	0.0656535	0.0166161	3.29309543047565e-78	1.99825030721262e-74	9.47718200728465e-75	11480/11481/19378/216285/11694/11695/75691/11835/17172/12022/71458/59058/79362/83675/12151/12156/12162/12167/12168/12590/12592/12614/53883/269941/12705/67087/13082/546726/13172/233651/13380/13388/13389/54485/13390/13392/226049/240590/13411/72507/13617/13641/13796/13797/13798/13813/13869/14042/73191/54713/14165/14173/14174/14179/14182/14183/14186/15375/15376/64290/17300/14234/15229/15228/15223/142…	216	Acvr2a/Acvr2b/Aldh1a2/Alx1/Alx3/Alx4/Anks6/Ar/Ascl1/Barx1/Bcor/Bhlhe22/Bhlhe41/Bicc1/Bmi1/Bmp2/Bmp7/Bmpr1b/Bmpr2/Cdx1/Cdx4/Celsr1/Celsr2/Chsy1/Cited1/Ctnnbip1/Cyp26a1/Cyp26c1/Dbx1/Dchs1/Dkk1/Dll1/Dll3/Dll4/Dlx1/Dlx2/Dmrt2/Dmrt3/Dnah11/Dzip1l/Ednra/Efnb1/Emx1/Emx2/En1/Eomes/Erbb4/Ext1/Fezf1/Fezf2/Fgf10/Fgf2/Fgf3/Fgf8/Fgfr1/Fgfr2/Fgfr4/Foxa1/Foxa2/Foxb1/Foxc1/Foxc2/Foxd1/Foxg1/Foxj1/Frat1/Fst/Gas1/…
HC	GO:0007409	axonogenesis	0.0656535	0.0167885	3.55951659907821e-77	1.07995733616033e-73	5.12195704309465e-74	11302/226251/11423/110532/432530/11658/229715/11820/110596/11878/11921/50769/108902/104382/14025/58208/12043/12064/59058/12162/12167/12168/75770/73205/12286/12552/12558/12561/12569/12661/269784/77018/12933/12386/20315/12767/13131/56320/13175/239667/244667/65254/13508/114873/13518/230857/13616/13617/13637/13640/13641/13642/230735/13837/13839/13840/13841/13842/270190/13844/13848/13866/14042/73191/5…	216	Aatk/Ablim1/Ache/Adarb1/Adcy1/Alcam/Amigo1/App/Arhgef28/Arx/Atoh1/Atp8a2/B4gat1/Barhl2/Bcl11a/Bcl11b/Bcl2/Bdnf/Bhlhe22/Bmp7/Bmpr1b/Bmpr2/Brsk2/C9orf72/Cacna1a/Cdh11/Cdh2/Cdh4/Cdk5r1/Chl1/Cntn4/Col25a1/Crmp1/Ctnna2/Cxcl12/Cxcr4/Dab1/Dbn1/Dclk1/Dip2b/Disc1/Dpysl5/Dscam/Dscaml1/Dst/Ece1/Edn3/Ednra/Efna2/Efna5/Efnb1/Efnb2/Epha10/Epha3/Epha5/Epha6/Epha7/Epha8/Ephb1/Ephb2/Ephb6/Erbb2/Ext1/Fezf1/Fezf2/F…
HC	GO:0003002	regionalization	0.056535	0.0130654	1.82479140595209e-75	3.69094475043909e-72	1.75051919434141e-72	11480/11481/19378/216285/11695/11835/17172/12022/59058/79362/12151/12156/12167/12168/12590/12592/12614/53883/269941/67087/13082/546726/13172/13380/13388/13389/54485/13390/13392/226049/240590/72507/13617/13796/13797/13798/13813/14042/73191/54713/14165/14173/14174/14179/14182/14183/14186/15375/15376/64290/17300/14234/15229/15228/15223/14451/14463/14464/14472/14561/14573/14634/14734/23892/23893/1483…	186	Acvr2a/Acvr2b/Aldh1a2/Alx1/Alx4/Ar/Ascl1/Barx1/Bhlhe22/Bhlhe41/Bmi1/Bmp2/Bmpr1b/Bmpr2/Cdx1/Cdx4/Celsr1/Celsr2/Chsy1/Ctnnbip1/Cyp26a1/Cyp26c1/Dbx1/Dkk1/Dll1/Dll3/Dll4/Dlx1/Dlx2/Dmrt2/Dmrt3/Dzip1l/Ednra/Emx1/Emx2/En1/Eomes/Ext1/Fezf1/Fezf2/Fgf10/Fgf2/Fgf3/Fgf8/Fgfr1/Fgfr2/Fgfr4/Foxa1/Foxa2/Foxb1/Foxc1/Foxc2/Foxd1/Foxg1/Foxj1/Gas1/Gata4/Gata5/Gbx2/Gdf11/Gdnf/Gli3/Gpc3/Grem1/Grem2/Gsc/Gsx2/Helt/Hes2/…
HC	GO:0045165	cell fate commitment	0.0486322	0.0099283	2.98445915075428e-75	4.52742453169424e-72	2.147239820569e-72	11835/11878/17172/11921/104382/58208/12043/12156/69743/83453/13172/13363/13380/13388/13389/54485/13390/13392/240590/13592/13617/13813/13819/13869/207920/14042/260298/54713/14165/14168/14173/14179/14182/14183/14184/15375/15376/14234/15228/14451/14461/14462/14463/14464/231044/238057/14581/14634/230587/14836/14842/14843/15110/15208/15214/21410/15398/15399/209448/15430/15902/16194/16364/16392/104360/…	160	Ar/Arx/Ascl1/Atoh1/Barhl2/Bcl11b/Bcl2/Bmp2/Casz1/Chrdl1/Dbx1/Dhh/Dkk1/Dll1/Dll3/Dll4/Dlx1/Dlx2/Dmrt3/Ebf2/Ednra/Eomes/Epas1/Erbb4/Esrp1/Ext1/Fev/Fezf2/Fgf10/Fgf13/Fgf2/Fgf8/Fgfr1/Fgfr2/Fgfr3/Foxa1/Foxa2/Foxc2/Foxg1/Gas1/Gata2/Gata3/Gata4/Gata5/Gbx1/Gdf7/Gfi1/Gli3/Glis1/Gsc/Gsx1/Gsx2/Hand1/Hes5/Hey2/Hnf1b/Hoxa13/Hoxa2/Hoxc10/Hoxd10/Id2/Il6ra/Irf4/Isl1/Isl2/Jag2/Kdr/Lats2/Lhx3/Lhx6/Lmo4/Loxl3/Mef2c…
HC	GO:0050808	synapse organization	0.0620061	0.0168574	3.11386508574396e-67	3.77898666805887e-64	1.79227518829979e-64	11423/11487/11519/107831/230775/210933/319387/229715/11820/54126/11418/11941/108100/12032/12064/23829/227580/29867/12286/56808/12296/12297/12298/54725/12323/12405/228942/12558/12564/12569/11441/65945/64085/245684/66797/12386/18163/30785/69601/59036/56320/64451/244667/13380/71228/242667/103967/210293/231134/13488/94245/13640/13641/13642/112405/13837/13839/13841/270190/13844/13866/13869/238988/2232…	204	Ache/Adam10/Add2/Adgrb1/Adgrb2/Adgrb3/Adgrl3/Amigo1/App/Arhgef7/Asic2/Atp2b2/Baiap2/Bcan/Bdnf/C1ql1/C1ql3/Cabp1/Cacna1a/Cacna2d2/Cacnb2/Cacnb3/Cacnb4/Cadm1/Camk2b/Cbln2/Cbln4/Cdh2/Cdh8/Cdk5r1/Chrna7/Clstn1/Clstn2/Cnksr2/Cntnap2/Ctnna2/Ctnnd2/Cttnbp2/Dab2ip/Dact1/Dbn1/Dip2a/Disc1/Dkk1/Dlg5/Dlgap3/Dnm3/Dock10/Dok7/Drd1/Dtnbp1/Efna5/Efnb1/Efnb2/Egln1/Epha3/Epha5/Epha7/Ephb1/Ephb2/Erbb2/Erbb4/Erc2/Fa…
HC	GO:0007411	axon guidance	0.0410334	0.00879068	3.82499188274889e-60	3.86834179075338e-57	1.83465400130447e-57	226251/11658/11820/11878/11921/108902/58208/12064/12162/12167/12168/12561/12569/12661/269784/12933/20315/12767/65254/13508/114873/230857/13616/13617/13637/13640/13641/13642/230735/13837/13839/13840/13841/13842/270190/13844/13848/13866/14042/73191/54713/14179/399558/15229/15228/108655/14365/14451/14462/231044/14472/238057/14573/14587/14634/15399/16392/104360/16574/16728/16774/16869/16870/16871/168…	135	Ablim1/Alcam/App/Arx/Atoh1/B4gat1/Bcl11b/Bdnf/Bmp7/Bmpr1b/Bmpr2/Cdh4/Cdk5r1/Chl1/Cntn4/Crmp1/Cxcl12/Cxcr4/Dpysl5/Dscam/Dscaml1/Ece1/Edn3/Ednra/Efna2/Efna5/Efnb1/Efnb2/Epha10/Epha3/Epha5/Epha6/Epha7/Epha8/Ephb1/Ephb2/Ephb6/Erbb2/Ext1/Fezf1/Fezf2/Fgf8/Flrt2/Foxd1/Foxg1/Foxp1/Fzd3/Gas1/Gata3/Gbx1/Gbx2/Gdf7/Gdnf/Gfra3/Gli3/Hoxa2/Isl1/Isl2/Kif5c/L1cam/Lama3/Lhx1/Lhx2/Lhx3/Lhx4/Lmx1a/Lrp2/Mef2c/Mir9-2/…
HC	GO:0097485	neuron projection guidance	0.0410334	0.00882515	7.21191181798228e-60	6.25169727307378e-57	2.9650175805058e-57	226251/11658/11820/11878/11921/108902/58208/12064/12162/12167/12168/12561/12569/12661/269784/12933/20315/12767/65254/13508/114873/230857/13616/13617/13637/13640/13641/13642/230735/13837/13839/13840/13841/13842/270190/13844/13848/13866/14042/73191/54713/14179/399558/15229/15228/108655/14365/14451/14462/231044/14472/238057/14573/14587/14634/15399/16392/104360/16574/16728/16774/16869/16870/16871/168…	135	Ablim1/Alcam/App/Arx/Atoh1/B4gat1/Bcl11b/Bdnf/Bmp7/Bmpr1b/Bmpr2/Cdh4/Cdk5r1/Chl1/Cntn4/Crmp1/Cxcl12/Cxcr4/Dpysl5/Dscam/Dscaml1/Ece1/Edn3/Ednra/Efna2/Efna5/Efnb1/Efnb2/Epha10/Epha3/Epha5/Epha6/Epha7/Epha8/Ephb1/Ephb2/Ephb6/Erbb2/Ext1/Fezf1/Fezf2/Fgf8/Flrt2/Foxd1/Foxg1/Foxp1/Fzd3/Gas1/Gata3/Gbx1/Gbx2/Gdf7/Gdnf/Gfra3/Gli3/Hoxa2/Isl1/Isl2/Kif5c/L1cam/Lama3/Lhx1/Lhx2/Lhx3/Lhx4/Lmx1a/Lrp2/Mef2c/Mir9-2/…
HC	GO:0090596	sensory organ morphogenesis	0.0446809	0.010997	2.76203897301201e-55	2.09500656102961e-52	9.93607177923006e-53	67269/56847/11830/11921/11941/50769/12043/110279/12064/59058/140489/12162/69743/12614/320790/224796/12814/12831/329941/107585/13388/13396/13508/13617/270190/13844/14051/270120/14165/14173/14174/14179/14180/14182/14183/14184/14221/14254/30923/14238/15228/26927/20378/57265/14365/14451/14461/14462/14472/14561/14581/14623/14634/14836/15165/15258/15372/15373/15399/15422/226438/22778/54352/64379/16449/…	147	Agtpbp1/Aldh1a3/Aqp5/Atoh1/Atp2b2/Atp8a2/Bcl2/Bcr/Bdnf/Bhlhe22/Bhlhe23/Bmp7/Casz1/Celsr1/Chd7/Clic5/Col11a1/Col5a1/Col8a2/Dio3/Dll1/Dlx6/Dscam/Ednra/Ephb1/Ephb2/Eya4/Fat3/Fgf10/Fgf2/Fgf3/Fgf8/Fgf9/Fgfr1/Fgfr2/Fgfr3/Fjx1/Flt1/Foxe3/Foxf2/Foxg1/Foxl2/Frzb/Fzd2/Fzd3/Gas1/Gata2/Gata3/Gbx2/Gdf11/Gfi1/Gjb6/Gli3/Gsc/Hcn1/Hipk2/Hmx2/Hmx3/Hoxa2/Hoxc13/Igfn1/Ikzf1/Irx5/Irx6/Jag1/Kcnq1/Kcnq4/Kdm2b/Kdr/Lhx1/…
HC	GO:0030900	forebrain development	0.0504559	0.0137893	2.0926523865271e-54	1.41091274238293e-51	6.69159254358489e-52	67269/19378/56847/11682/11820/11878/17172/11921/11932/12010/12032/58208/59058/12156/668158/12558/12569/12570/269610/320790/66797/72832/20315/12767/13131/69601/13175/244667/13380/50768/13390/13392/13488/13649/13796/13797/13813/13839/13844/13869/14042/329628/73191/54713/14165/14168/14173/14179/14182/14183/14184/64290/15228/114142/14461/14472/238057/233552/14634/14810/14836/14842/14843/15208/15364/1…	166	Agtpbp1/Aldh1a2/Aldh1a3/Alk/App/Arx/Ascl1/Atoh1/Atp1b2/B2m/Bcan/Bcl11b/Bhlhe22/Bmp2/Ccdc85c/Cdh2/Cdk5r1/Cdk5r2/Chd5/Chd7/Cntnap2/Crtac1/Cxcl12/Cxcr4/Dab1/Dab2ip/Dclk1/Disc1/Dkk1/Dlc1/Dlx1/Dlx2/Drd1/Egfr/Emx1/Emx2/Eomes/Epha5/Ephb2/Erbb4/Ext1/Fat4/Fezf1/Fezf2/Fgf10/Fgf13/Fgf2/Fgf8/Fgfr1/Fgfr2/Fgfr3/Foxb1/Foxg1/Foxp2/Gata2/Gbx2/Gdf7/Gdpd5/Gli3/Grin1/Gsc/Gsx1/Gsx2/Hes5/Hmga2/Htr6/Id2/Ikzf1/Inhba/Isl…
HC	GO:0048562	embryonic organ morphogenesis	0.0449848	0.0114451	2.30818994451761e-53	1.40060965833329e-50	6.64272769295911e-51	19378/56847/216285/11694/11695/11921/11941/50769/110279/12151/12162/12614/320790/58250/224796/12814/13388/13392/13396/114873/13617/13844/14051/14165/14174/14179/14180/14182/14183/14234/110805/14238/15228/26927/20378/57265/14365/14451/14461/14462/14463/14472/14581/14623/14634/14683/14836/15110/15111/15258/15284/15372/15373/21410/15399/15401/15402/15412/15413/15415/15417/109663/15423/15430/15431/15…	148	Aldh1a2/Aldh1a3/Alx1/Alx3/Alx4/Atoh1/Atp2b2/Atp8a2/Bcr/Bmi1/Bmp7/Celsr1/Chd7/Chst11/Clic5/Col11a1/Dll1/Dlx2/Dlx6/Dscaml1/Ednra/Ephb2/Eya4/Fgf10/Fgf3/Fgf8/Fgf9/Fgfr1/Fgfr2/Foxc2/Foxe1/Foxf2/Foxg1/Foxl2/Frzb/Fzd2/Fzd3/Gas1/Gata2/Gata3/Gata4/Gbx2/Gfi1/Gjb6/Gli3/Gnas/Gsc/Hand1/Hand2/Hipk2/Hlx/Hmx2/Hmx3/Hnf1b/Hoxa2/Hoxa4/Hoxa5/Hoxb4/Hoxb5/Hoxb7/Hoxb9/Hoxc11/Hoxc4/Hoxd10/Hoxd11/Hoxd3/Hoxd9/Id2/Irx5/Kcn…
HC	GO:0001655	urogenital system development	0.0483283	0.0132722	8.39238886241012e-52	4.62954687428224e-49	2.19567379424204e-49	11421/11481/11504/271127/11607/19378/75691/68318/66333/11835/11847/71371/12043/12125/12064/83675/12156/12161/12162/73230/12484/12505/12577/12705/12828/67087/13047/12767/12879/233651/71228/13388/13617/13618/13642/13653/13797/13841/13844/13869/13983/14042/329628/14118/14165/14173/14179/14182/14183/14260/15375/64290/17300/14234/15229/231470/242022/14461/14462/218476/14561/242316/14573/14634/14734/38…	159	Ace/Acvr2b/Adamts1/Adamts16/Agtr1a/Aldh1a2/Anks6/Aph1c/Aqp11/Ar/Arg2/Arid5b/Bcl2/Bcl2l11/Bdnf/Bicc1/Bmp2/Bmp6/Bmp7/Bmper/Cd24a/Cd44/Cdkn1c/Cited1/Col4a3/Ctnnbip1/Cux1/Cxcr4/Cys1/Dchs1/Dlg5/Dll1/Ednra/Ednrb/Efnb2/Egr1/Emx2/Epha7/Ephb2/Erbb4/Esr2/Ext1/Fat4/Fbn1/Fgf10/Fgf2/Fgf8/Fgfr1/Fgfr2/Fmn1/Foxa1/Foxb1/Foxc1/Foxc2/Foxd1/Fras1/Frem2/Gata2/Gata3/Gcnt4/Gdf11/Gdf6/Gdnf/Gli3/Gpc3/Greb1l/Grem1/Hes5/He…
HC	GO:0060485	mesenchyme development	0.0413374	0.0101007	1.1085488165514e-51	5.60556184902825e-49	2.65857233723818e-49	11490/19378/216285/12043/12156/12162/12168/12558/13082/546726/13132/69601/233651/71228/13389/13616/13617/13618/13641/13813/13837/13869/13876/14042/68790/14165/14170/14179/14180/14182/14183/15375/15376/17300/14234/15229/20378/14462/14463/14464/14472/14573/384009/23892/14836/15110/15111/15117/15213/15214/56198/15364/15402/16392/16401/16449/17311/52662/16842/16950/71890/17260/17292/17701/17702/17869…	136	Adam15/Aldh1a2/Alx1/Bcl2/Bmp2/Bmp7/Bmpr2/Cdh2/Cyp26a1/Cyp26c1/Dab2/Dab2ip/Dchs1/Dlg5/Dll3/Edn3/Ednra/Ednrb/Efnb1/Eomes/Epha3/Erbb4/Erg/Ext1/Fendrr/Fgf10/Fgf15/Fgf8/Fgf9/Fgfr1/Fgfr2/Foxa1/Foxa2/Foxc1/Foxc2/Foxd1/Frzb/Gata3/Gata4/Gata5/Gbx2/Gdnf/Glipr2/Grem1/Gsc/Hand1/Hand2/Has2/Hey1/Hey2/Heyl/Hmga2/Hoxa5/Isl1/Itga4/Jag1/Kitl/Ldlrad4/Lef1/Loxl3/Mad2l2/Mef2c/Mesp1/Msx1/Msx2/Myc/Myocd/Nfatc1/Nkx2-5/N…
HC	GO:0050767	regulation of neurogenesis	0.0528875	0.0155474	1.51232728431562e-51	7.05907843171322e-49	3.34793748608819e-49	11302/20927/11421/11423/238276/229715/11865/17172/17173/20238/12010/108100/14025/12064/79362/12156/12162/12168/56710/12323/12484/12561/12569/320790/13047/20312/20315/12767/13131/56320/239667/244667/13388/13389/54485/13390/13392/13508/63953/13640/13841/13844/231672/73191/54713/14168/14184/14254/15228/320027/14365/14580/14634/108071/14843/234219/15206/15208/55927/84653/15213/15214/56198/15364/15902…	174	Aatk/Abcc8/Ace/Ache/Akap5/Amigo1/Arntl/Ascl1/Ascl2/Atxn1/B2m/Baiap2/Bcl11a/Bdnf/Bhlhe41/Bmp2/Bmp7/Bmpr2/Brinp1/Camk2b/Cd24a/Cdh4/Cdk5r1/Chd7/Cux1/Cx3cl1/Cxcl12/Cxcr4/Dab1/Dbn1/Dip2b/Disc1/Dll1/Dll3/Dll4/Dlx1/Dlx2/Dscam/Dusp10/Efna5/Epha7/Ephb2/Fbxw8/Fezf1/Fezf2/Fgf13/Fgfr3/Flt1/Foxg1/Fstl4/Fzd3/Gfap/Gli3/Grm5/Gsx2/Helt/Hes2/Hes5/Hes6/Hes7/Hey1/Hey2/Heyl/Hmga2/Id2/Ist1/Itpka/Kdr/Khdc3/L1cam/Lhx2/L…
HC	GO:0042391	regulation of membrane potential	0.0528875	0.0160301	2.42269203822164e-49	1.05006394913778e-46	4.98018047556238e-47	11539/11540/11554/109676/101772/11820/11419/11418/232975/11932/20238/12010/108100/12043/12064/380785/51800/23828/12286/12288/12289/12291/58226/239556/12293/12296/12297/12298/108058/12389/12578/108013/12638/110834/11438/110835/11441/72978/12801/66797/20312/13052/56320/195208/320127/13483/13488/13491/13506/109620/14167/14168/14169/14226/108655/14395/110886/14400/14401/14402/14407/14617/14654/14658/…	174	Adora1/Adora2a/Adrb1/Ank2/Ano1/App/Asic1/Asic2/Atp1a3/Atp1b2/Atxn1/B2m/Baiap2/Bcl2/Bdnf/Begain/Bok/Bves/Cacna1a/Cacna1c/Cacna1d/Cacna1g/Cacna1h/Cacna1i/Cacna2d1/Cacnb2/Cacnb3/Cacnb4/Camk2d/Cav1/Cdkn2a/Celf4/Cftr/Chrna3/Chrna4/Chrna5/Chrna7/Cnih3/Cnr1/Cntnap2/Cx3cl1/Cxadr/Dbn1/Dcdc2a/Dgki/Dpp6/Drd1/Drd4/Dsc2/Dsp/Fgf12/Fgf13/Fgf14/Fkbp1b/Foxp1/Gabra2/Gabra5/Gabrb1/Gabrb2/Gabrb3/Gabrg3/Gjd2/Glra1/Gl…
HC	GO:0072001	renal system development	0.0440729	0.0117899	5.33408876037035e-49	2.15781670652848e-46	1.02339639795456e-46	11421/11481/11504/271127/11607/19378/75691/68318/66333/11847/71371/12043/12125/12064/83675/12156/12161/12162/73230/12484/12505/12577/12705/12828/67087/13047/12767/12879/233651/71228/13388/13617/13618/13642/13653/13797/13841/13869/14042/329628/14118/14165/14173/14179/14182/14183/14260/17300/14234/15229/231470/242022/14462/218476/14561/242316/14573/14634/14734/381157/23892/15208/15213/56198/21410/1…	145	Ace/Acvr2b/Adamts1/Adamts16/Agtr1a/Aldh1a2/Anks6/Aph1c/Aqp11/Arg2/Arid5b/Bcl2/Bcl2l11/Bdnf/Bicc1/Bmp2/Bmp6/Bmp7/Bmper/Cd24a/Cd44/Cdkn1c/Cited1/Col4a3/Ctnnbip1/Cux1/Cxcr4/Cys1/Dchs1/Dlg5/Dll1/Ednra/Ednrb/Efnb2/Egr1/Emx2/Epha7/Erbb4/Ext1/Fat4/Fbn1/Fgf10/Fgf2/Fgf8/Fgfr1/Fgfr2/Fmn1/Foxc1/Foxc2/Foxd1/Fras1/Frem2/Gata3/Gcnt4/Gdf11/Gdf6/Gdnf/Gli3/Gpc3/Greb1l/Grem1/Hes5/Hey1/Heyl/Hnf1b/Hoxb7/Hoxc11/Hoxd1…
HC	GO:0048880	sensory system development	0.0507599	0.0150648	7.7570972619891e-49	2.94187913660936e-46	1.39525683646567e-46	11423/11481/208936/67269/19378/56847/11830/53404/50769/58208/12043/12064/12075/59058/140489/12161/12162/12167/12168/12288/69743/12577/108013/320790/83453/12831/329941/12958/224273/13078/107585/13388/54485/13390/13392/13508/13649/270190/13844/270120/14165/14173/14180/14183/14184/14221/14254/17300/14234/30923/14238/26927/114142/242022/14366/14451/14462/14561/14634/234267/108072/15165/15208/15258/26…	167	Ache/Acvr2b/Adamts18/Agtpbp1/Aldh1a2/Aldh1a3/Aqp5/Atoh7/Atp8a2/Bcl11b/Bcl2/Bdnf/Bfsp1/Bhlhe22/Bhlhe23/Bmp6/Bmp7/Bmpr1b/Bmpr2/Cacna1c/Casz1/Cdkn1c/Celf4/Chd7/Chrdl1/Col5a1/Col8a2/Cryba2/Crybg3/Cyp1b1/Dio3/Dll1/Dll4/Dlx1/Dlx2/Dscam/Egfr/Ephb1/Ephb2/Fat3/Fgf10/Fgf2/Fgf9/Fgfr2/Fgfr3/Fjx1/Flt1/Foxc1/Foxc2/Foxe3/Foxf2/Foxl2/Foxp2/Frem2/Fzd4/Gas1/Gata3/Gdf11/Gli3/Gpm6a/Grm6/Hcn1/Hes5/Hipk2/Hsf4/Igfn1/Ik…
HC	GO:0001654	eye development	0.049848	0.0148235	7.73307742255708e-48	2.76025375294567e-45	1.30911663611585e-45	11423/11481/208936/67269/19378/56847/11830/53404/50769/58208/12043/12064/12075/59058/140489/12161/12162/12167/12168/12288/69743/12577/108013/320790/83453/12831/329941/12958/224273/13078/107585/13388/54485/13390/13392/13508/13649/270190/13844/270120/14165/14173/14180/14183/14184/14221/14254/17300/14234/30923/14238/26927/114142/242022/14366/14451/14462/14561/14634/234267/108072/15165/15208/15258/26…	164	Ache/Acvr2b/Adamts18/Agtpbp1/Aldh1a2/Aldh1a3/Aqp5/Atoh7/Atp8a2/Bcl11b/Bcl2/Bdnf/Bfsp1/Bhlhe22/Bhlhe23/Bmp6/Bmp7/Bmpr1b/Bmpr2/Cacna1c/Casz1/Cdkn1c/Celf4/Chd7/Chrdl1/Col5a1/Col8a2/Cryba2/Crybg3/Cyp1b1/Dio3/Dll1/Dll4/Dlx1/Dlx2/Dscam/Egfr/Ephb1/Ephb2/Fat3/Fgf10/Fgf2/Fgf9/Fgfr2/Fgfr3/Fjx1/Flt1/Foxc1/Foxc2/Foxe3/Foxf2/Foxl2/Foxp2/Frem2/Fzd4/Gas1/Gata3/Gdf11/Gli3/Gpm6a/Grm6/Hcn1/Hes5/Hipk2/Hsf4/Igfn1/Ik…
HC	GO:0150063	visual system development	0.049848	0.0149269	2.294482855007e-47	7.73495664676803e-45	3.66848896233282e-45	11423/11481/208936/67269/19378/56847/11830/53404/50769/58208/12043/12064/12075/59058/140489/12161/12162/12167/12168/12288/69743/12577/108013/320790/83453/12831/329941/12958/224273/13078/107585/13388/54485/13390/13392/13508/13649/270190/13844/270120/14165/14173/14180/14183/14184/14221/14254/17300/14234/30923/14238/26927/114142/242022/14366/14451/14462/14561/14634/234267/108072/15165/15208/15258/26…	164	Ache/Acvr2b/Adamts18/Agtpbp1/Aldh1a2/Aldh1a3/Aqp5/Atoh7/Atp8a2/Bcl11b/Bcl2/Bdnf/Bfsp1/Bhlhe22/Bhlhe23/Bmp6/Bmp7/Bmpr1b/Bmpr2/Cacna1c/Casz1/Cdkn1c/Celf4/Chd7/Chrdl1/Col5a1/Col8a2/Cryba2/Crybg3/Cyp1b1/Dio3/Dll1/Dll4/Dlx1/Dlx2/Dscam/Egfr/Ephb1/Ephb2/Fat3/Fgf10/Fgf2/Fgf9/Fgfr2/Fgfr3/Fjx1/Flt1/Foxc1/Foxc2/Foxe3/Foxf2/Foxl2/Foxp2/Frem2/Fzd4/Gas1/Gata3/Gdf11/Gli3/Gpm6a/Grm6/Hcn1/Hes5/Hipk2/Hsf4/Igfn1/Ik…
HC	GO:0043583	ear development	0.0361702	0.00861831	8.73905158431894e-47	2.79097710598144e-44	1.32368792418438e-44	11487/56847/11921/11941/50769/54670/12043/12125/110279/12064/12156/73230/12606/12609/12614/320790/224796/12814/13047/57266/12879/233651/13388/13396/230857/13617/13844/207920/26380/14051/329628/14165/80857/14174/14179/14180/14182/14183/14184/15228/242022/20378/57265/14365/110886/14401/14402/14451/14461/14462/14472/14581/14623/14634/14836/54722/14972/15208/15213/15214/15372/15373/15398/15399/15444/…	119	Adam10/Aldh1a3/Atoh1/Atp2b2/Atp8a2/Atp8b1/Bcl2/Bcl2l11/Bcr/Bdnf/Bmp2/Bmper/Cebpa/Cebpd/Celsr1/Chd7/Clic5/Col11a1/Cux1/Cxcl14/Cys1/Dchs1/Dll1/Dlx6/Ece1/Ednra/Ephb2/Esrp1/Esrrb/Eya4/Fat4/Fgf10/Fgf20/Fgf3/Fgf8/Fgf9/Fgfr1/Fgfr2/Fgfr3/Foxg1/Frem2/Frzb/Fzd2/Fzd3/Gabra5/Gabrb2/Gabrb3/Gas1/Gata2/Gata3/Gbx2/Gfi1/Gjb6/Gli3/Gsc/Gsdme/H2-K1/Hes5/Hey1/Hey2/Hmx2/Hmx3/Hoxa13/Hoxa2/Hpca/Igfbp7/Jag1/Jag2/Kcnma1/K…
HC	GO:0001503	ossification	0.0483283	0.0143753	2.18647249629137e-46	6.63375755374801e-44	3.14621884466347e-44	11480/11481/108153/11689/11732/11839/67972/12043/71458/12153/12156/140780/110075/12161/12162/12163/12164/12167/12168/12311/16007/12571/12606/12609/83453/69121/269941/12705/12817/12843/50766/12977/234356/67087/233651/13363/20148/13380/18605/14042/80752/329628/14119/68431/107221/14172/14173/14180/14182/14183/14184/14200/72007/17300/14234/83554/14362/14371/14560/14634/230587/14683/14734/14758/23892/…	159	Acvr2a/Acvr2b/Adamts7/Alox5/Ank/Areg/Atp2b1/Bcl2/Bcor/Bmp1/Bmp2/Bmp2k/Bmp3/Bmp6/Bmp7/Bmp8a/Bmp8b/Bmpr1b/Bmpr2/Calcr/Ccn1/Cdk6/Cebpa/Cebpd/Chrdl1/Chrdl2/Chsy1/Cited1/Col13a1/Col1a2/Crim1/Csf1/Csgalnact1/Ctnnbip1/Dchs1/Dhh/Dhrs3/Dkk1/Enpp1/Ext1/Fam20c/Fat4/Fbn2/Fbxl15/Ffar4/Fgf18/Fgf2/Fgf9/Fgfr1/Fgfr2/Fgfr3/Fhl2/Fndc3b/Foxc1/Foxc2/Fstl3/Fzd1/Fzd9/Gdf10/Gli3/Glis1/Gnas/Gpc3/Gpm6b/Grem1/Hand2/Hdac7/H…
HC	GO:0009952	anterior/posterior pattern specification	0.0343465	0.00799779	9.54881606490649e-46	2.75915313723107e-43	1.30859464267942e-43	11480/11481/19378/216285/11695/12022/79362/12151/12156/12168/12590/12592/12614/53883/67087/13082/546726/13380/13388/13389/226049/13797/13798/73191/54713/14179/15376/64290/17300/14234/14463/14472/14561/14634/14734/234219/15206/15208/55927/84653/15213/15214/56198/15258/21410/15395/15399/15401/15402/15412/15413/15415/15417/209448/109663/15422/15423/15426/15430/15431/15433/15434/15437/15438/30841/168…	113	Acvr2a/Acvr2b/Aldh1a2/Alx1/Alx4/Barx1/Bhlhe41/Bmi1/Bmp2/Bmpr2/Cdx1/Cdx4/Celsr1/Celsr2/Ctnnbip1/Cyp26a1/Cyp26c1/Dkk1/Dll1/Dll3/Dmrt2/Emx2/En1/Fezf1/Fezf2/Fgf8/Foxa2/Foxb1/Foxc1/Foxc2/Gata4/Gbx2/Gdf11/Gli3/Gpc3/Helt/Hes2/Hes5/Hes6/Hes7/Hey1/Hey2/Heyl/Hipk2/Hnf1b/Hoxa10/Hoxa2/Hoxa4/Hoxa5/Hoxb4/Hoxb5/Hoxb7/Hoxb9/Hoxc10/Hoxc11/Hoxc13/Hoxc4/Hoxc8/Hoxd10/Hoxd11/Hoxd13/Hoxd3/Hoxd8/Hoxd9/Kdm2b/Lef1/Lfng/L…
HC	GO:0048762	mesenchymal cell differentiation	0.0346505	0.00817016	1.91204175211682e-45	5.27375879629311e-43	2.50120677047243e-43	11490/19378/216285/12043/12156/12162/12558/13082/546726/13132/69601/71228/13616/13617/13618/13641/13813/13837/13869/13876/14042/14165/14170/14179/14182/14183/15375/15376/17300/14234/20378/14462/14464/14472/14573/384009/23892/14836/15111/15117/15213/15214/56198/15364/16392/16449/17311/52662/16842/16950/71890/17260/17701/17702/214384/18018/18121/18128/18186/18187/18188/23967/107586/18504/18505/1850…	114	Adam15/Aldh1a2/Alx1/Bcl2/Bmp2/Bmp7/Cdh2/Cyp26a1/Cyp26c1/Dab2/Dab2ip/Dlg5/Edn3/Ednra/Ednrb/Efnb1/Eomes/Epha3/Erbb4/Erg/Ext1/Fgf10/Fgf15/Fgf8/Fgfr1/Fgfr2/Foxa1/Foxa2/Foxc1/Foxc2/Frzb/Gata3/Gata5/Gbx2/Gdnf/Glipr2/Grem1/Gsc/Hand2/Has2/Hey1/Hey2/Heyl/Hmga2/Isl1/Jag1/Kitl/Ldlrad4/Lef1/Loxl3/Mad2l2/Mef2c/Msx1/Msx2/Myocd/Nfatc1/Nog/Notch1/Nrp1/Nrp2/Nrtn/Osr1/Ovol2/Pax2/Pax3/Pax6/Phldb1/Phldb2/Pitx2/Rdh10…
HC	GO:0001822	kidney development	0.0413374	0.0112728	7.35437925653722e-45	1.94027710124643e-42	9.20223015440401e-43	11421/11481/11504/271127/11607/75691/68318/66333/11847/71371/12043/12125/12064/83675/12156/12161/12162/73230/12484/12505/12577/12705/12828/67087/13047/12767/12879/233651/71228/13388/13617/13618/13642/13653/13841/13869/14042/329628/14118/14165/14173/14179/14182/14183/14260/17300/14234/15229/231470/242022/14462/218476/14561/242316/14573/14634/14734/381157/23892/15208/15213/56198/21410/15415/109663/…	136	Ace/Acvr2b/Adamts1/Adamts16/Agtr1a/Anks6/Aph1c/Aqp11/Arg2/Arid5b/Bcl2/Bcl2l11/Bdnf/Bicc1/Bmp2/Bmp6/Bmp7/Bmper/Cd24a/Cd44/Cdkn1c/Cited1/Col4a3/Ctnnbip1/Cux1/Cxcr4/Cys1/Dchs1/Dlg5/Dll1/Ednra/Ednrb/Efnb2/Egr1/Epha7/Erbb4/Ext1/Fat4/Fbn1/Fgf10/Fgf2/Fgf8/Fgfr1/Fgfr2/Fmn1/Foxc1/Foxc2/Foxd1/Fras1/Frem2/Gata3/Gcnt4/Gdf11/Gdf6/Gdnf/Gli3/Gpc3/Greb1l/Grem1/Hes5/Hey1/Heyl/Hnf1b/Hoxb7/Hoxc11/Hoxd11/Id2/Id3/Il6…
HC	GO:0051962	positive regulation of nervous system development	0.043465	0.0123759	1.9271713671074e-44	4.87253160650322e-42	2.31091513932967e-42	11421/11423/107831/230775/210933/319387/238276/229715/17172/11418/20238/108100/14025/12064/12156/12168/12323/12405/12561/65945/64085/13047/20312/20315/12767/56320/244667/71228/13389/13508/13640/270190/13844/231672/399558/14254/15228/14365/14580/14634/108071/14843/15902/16180/71955/228550/16542/66991/16728/242384/65086/14725/16975/16979/74342/16992/17096/17158/17760/17295/70083/723950/723904/17869…	143	Ace/Ache/Adgrb1/Adgrb2/Adgrb3/Adgrl3/Akap5/Amigo1/Ascl1/Asic2/Atxn1/Baiap2/Bcl11a/Bdnf/Bmp2/Bmpr2/Camk2b/Cbln2/Cdh4/Clstn1/Clstn2/Cux1/Cx3cl1/Cxcl12/Cxcr4/Dbn1/Disc1/Dlg5/Dll3/Dscam/Efna5/Ephb1/Ephb2/Fbxw8/Flrt2/Flt1/Foxg1/Fzd3/Gfap/Gli3/Grm5/Gsx2/Id2/Il1rap/Ist1/Itpka/Kdr/Khdc3/L1cam/Lingo2/Lpar3/Lrp2/Lrp8/Lrrn1/Lrrtm1/Lta/Lyn/Man2a1/Map6/Met/Metrn/Mir124a-2/Mir219a-2/Myc/Myo5b/Nefl/Neurl1a/Ngf/…
HC	GO:0034329	cell junction assembly	0.0486322	0.0151338	1.01090680079477e-43	2.45367298688906e-41	1.16371334457806e-41	11421/11423/11519/107831/230775/210933/319387/229715/11820/11856/11418/12043/110279/12064/12286/54725/12389/12405/228942/12552/12558/23836/104010/12563/241201/12564/12737/58187/71908/12739/12741/53624/65945/64085/66797/18163/233651/13380/50768/71228/103967/13518/13640/13641/13642/13823/13837/13841/270190/13844/13869/223254/14168/399558/14260/14362/14395/14401/14402/208188/14619/14623/353155/23888…	160	Ace/Ache/Add2/Adgrb1/Adgrb2/Adgrb3/Adgrl3/Amigo1/App/Arhgap6/Asic2/Bcl2/Bcr/Bdnf/Cacna1a/Cadm1/Cav1/Cbln2/Cbln4/Cdh11/Cdh2/Cdh20/Cdh22/Cdh6/Cdh7/Cdh8/Cldn1/Cldn10/Cldn23/Cldn3/Cldn5/Cldn7/Clstn1/Clstn2/Cntnap2/Ctnnd2/Dchs1/Dkk1/Dlc1/Dlg5/Dnm3/Dst/Efna5/Efnb1/Efnb2/Epb41l3/Epha3/Epha7/Ephb1/Ephb2/Erbb4/Farp1/Fgf13/Flrt2/Fmn1/Fzd1/Gabra2/Gabrb2/Gabrb3/Ghsr/Gjb2/Gjb6/Gjd3/Gpc6/Gpm6a/Gpm6b/Grem1/Grin…
HC	GO:0007626	locomotory behavior	0.0364742	0.00923883	1.05599503647733e-43	2.46452995436324e-41	1.16886252215749e-41	11305/224129/11514/319387/11540/11548/67269/56847/11682/319924/11784/208117/68318/11820/11899/232975/11941/20238/12286/12287/12288/12298/12444/12614/320790/12661/110834/11438/66797/12918/12921/20315/13131/56320/140477/240590/13429/13488/13491/13508/13653/13798/13860/56226/54713/14167/14169/60344/15376/14366/231044/208188/14654/14658/14681/14763/64297/14810/14814/14816/108071/108072/15211/15258/15…	120	Abca2/Adcy5/Adcy8/Adgrl3/Adora2a/Adra1b/Agtpbp1/Aldh1a3/Alk/Apba1/Apba2/Aph1b/Aph1c/App/Astn1/Atp1a3/Atp2b2/Atxn1/Cacna1a/Cacna1b/Cacna1c/Cacnb4/Ccnd2/Celsr1/Chd7/Chl1/Chrna3/Chrna4/Cntnap2/Crh/Crhr1/Cxcl12/Dab1/Dbn1/Dmbx1/Dmrt3/Dnm1/Drd1/Drd4/Dscam/Egr1/En1/Eps8/Espn/Fezf2/Fgf12/Fgf14/Fign/Foxa2/Fzd4/Gbx1/Ghsr/Glra1/Glrb/Gnao1/Gpr37/Gprc5b/Grin1/Grin2d/Grm1/Grm5/Grm6/Hexa/Hipk2/Hoxd10/Hoxd9/Htr2…
HC	GO:0043010	camera-type eye development	0.0446809	0.0131343	1.12139265079414e-43	2.52022615000697e-41	1.19527778061254e-41	11423/11481/67269/19378/56847/11830/53404/50769/58208/12075/59058/140489/12162/12167/12168/12288/69743/12577/108013/320790/329941/12958/224273/13078/107585/13388/54485/13390/13392/13508/13649/270190/13844/270120/14165/14173/14183/14184/14221/14254/17300/14234/30923/14238/26927/114142/14366/14451/14462/14561/14634/234267/108072/15165/15208/15258/26386/226438/22778/16323/54352/64379/16449/16476/308…	147	Ache/Acvr2b/Agtpbp1/Aldh1a2/Aldh1a3/Aqp5/Atoh7/Atp8a2/Bcl11b/Bfsp1/Bhlhe22/Bhlhe23/Bmp7/Bmpr1b/Bmpr2/Cacna1c/Casz1/Cdkn1c/Celf4/Chd7/Col8a2/Cryba2/Crybg3/Cyp1b1/Dio3/Dll1/Dll4/Dlx1/Dlx2/Dscam/Egfr/Ephb1/Ephb2/Fat3/Fgf10/Fgf2/Fgfr2/Fgfr3/Fjx1/Flt1/Foxc1/Foxc2/Foxe3/Foxf2/Foxl2/Foxp2/Fzd4/Gas1/Gata3/Gdf11/Gli3/Gpm6a/Grm6/Hcn1/Hes5/Hipk2/Hsf4/Igfn1/Ikzf1/Inhba/Irx5/Irx6/Jag1/Jun/Kdm2b/Kdr/Klf4/Kmt2c…
HC	GO:0016055	Wnt signaling pathway	0.0489362	0.0154785	6.10966595696179e-43	1.32405189381586e-40	6.27963410764418e-41	78560/72125/211383/23802/140577/494504/11820/11865/68775/12022/83675/12156/12389/12443/12505/12558/18647/12614/53883/12876/242939/67087/18163/319478/13132/69601/59036/195208/244667/13380/56811/50781/13617/13618/13649/13653/14042/77938/241639/14165/14173/14180/14183/14184/14241/14296/212398/20378/14362/93897/57265/14365/14366/14370/14371/14462/14634/14734/103978/64297/14783/23892/14773/14836/15248…	161	Adgra2/Amer2/Amer3/Amfr/Ankrd6/Apcdd1/App/Arntl/Atp6v1c2/Barx1/Bicc1/Bmp2/Cav1/Ccnd1/Cd44/Cdh2/Cdk14/Celsr1/Celsr2/Cpe/Cpz/Ctnnbip1/Ctnnd2/Cxxc4/Dab2/Dab2ip/Dact1/Dcdc2a/Disc1/Dkk1/Dkk2/Dkk3/Ednra/Ednrb/Egfr/Egr1/Ext1/Fam53b/Fermt1/Fgf10/Fgf2/Fgf9/Fgfr2/Fgfr3/Foxl1/Frat1/Frat2/Frzb/Fzd1/Fzd10/Fzd2/Fzd3/Fzd4/Fzd8/Fzd9/Gata3/Gli3/Gpc3/Gpc5/Gprc5b/Grb10/Grem1/Grk5/Gsc/Hic1/Hmga2/Hnf1b/Isl1/Klf4/Krem…
HC	GO:0198738	cell-cell signaling by wnt	0.0489362	0.0155474	1.17534452263726e-42	2.45930709081478e-40	1.16638545368068e-40	78560/72125/211383/23802/140577/494504/11820/11865/68775/12022/83675/12156/12389/12443/12505/12558/18647/12614/53883/12876/242939/67087/18163/319478/13132/69601/59036/195208/244667/13380/56811/50781/13617/13618/13649/13653/14042/77938/241639/14165/14173/14180/14183/14184/14241/14296/212398/20378/14362/93897/57265/14365/14366/14370/14371/14462/14634/14734/103978/64297/14783/23892/14773/14836/15248…	161	Adgra2/Amer2/Amer3/Amfr/Ankrd6/Apcdd1/App/Arntl/Atp6v1c2/Barx1/Bicc1/Bmp2/Cav1/Ccnd1/Cd44/Cdh2/Cdk14/Celsr1/Celsr2/Cpe/Cpz/Ctnnbip1/Ctnnd2/Cxxc4/Dab2/Dab2ip/Dact1/Dcdc2a/Disc1/Dkk1/Dkk2/Dkk3/Ednra/Ednrb/Egfr/Egr1/Ext1/Fam53b/Fermt1/Fgf10/Fgf2/Fgf9/Fgfr2/Fgfr3/Foxl1/Frat1/Frat2/Frzb/Fzd1/Fzd10/Fzd2/Fzd3/Fzd4/Fzd8/Fzd9/Gata3/Gli3/Gpc3/Gpc5/Gprc5b/Grb10/Grem1/Grk5/Gsc/Hic1/Hmga2/Hnf1b/Isl1/Klf4/Krem…
HC	GO:0050673	epithelial cell proliferation	0.050152	0.0162369	1.80530841004231e-42	3.65153714404557e-40	1.73182919054585e-40	11480/11541/11607/19378/11689/30878/66333/11835/11839/71093/12010/58208/12156/12161/73230/12168/12173/12389/12390/18133/12443/12444/235505/12490/12554/12571/12577/12578/12737/12828/329941/13052/20315/13132/69601/54006/54485/13396/63953/26903/13617/13618/13642/13649/13655/13866/13869/13874/78943/13983/207920/77411/14066/241639/14165/14172/14173/14180/14182/14183/14184/14254/14257/30923/108655/1141…	165	Acvr2a/Adora2b/Agtr1a/Aldh1a2/Alox5/Apln/Aqp11/Ar/Areg/Atoh8/B2m/Bcl11b/Bmp2/Bmp6/Bmper/Bmpr2/Bnc1/Cav1/Cav2/Ccn3/Ccnd1/Ccnd2/Cd109/Cd34/Cdh13/Cdk6/Cdkn1c/Cdkn2a/Cldn1/Col4a3/Col8a2/Cxadr/Cxcl12/Dab2/Dab2ip/Deaf1/Dll4/Dlx6/Dusp10/Dysf/Ednra/Ednrb/Efnb2/Egfr/Egr3/Erbb2/Erbb4/Ereg/Ern1/Esr2/Esrp1/Esrp2/F3/Fermt1/Fgf10/Fgf18/Fgf2/Fgf9/Fgfr1/Fgfr2/Fgfr3/Flt1/Flt4/Foxe3/Foxp1/Foxp2/Fst/Gas1/Gata2/Gata…
HC	GO:0072073	kidney epithelium development	0.0261398	0.00517099	2.06101080846804e-42	4.03426244702711e-40	1.91334585750479e-40	271127/11607/66333/11847/12043/12064/12156/12162/73230/12484/12505/12705/67087/233651/13388/13617/13618/13642/13841/14042/329628/14173/14179/14182/14183/14260/17300/14234/15229/14462/14561/242316/14573/14634/14734/381157/23892/15208/15213/56198/21410/15415/15431/16371/16372/16373/16449/269152/16869/17260/17869/18121/18128/18129/114249/23967/18504/18510/18591/19126/19206/19277/218772/19713/268902/…	86	Adamts16/Agtr1a/Aqp11/Arg2/Bcl2/Bdnf/Bmp2/Bmp7/Bmper/Cd24a/Cd44/Cited1/Ctnnbip1/Dchs1/Dll1/Ednra/Ednrb/Efnb2/Epha7/Ext1/Fat4/Fgf2/Fgf8/Fgfr1/Fgfr2/Fmn1/Foxc1/Foxc2/Foxd1/Gata3/Gdf11/Gdf6/Gdnf/Gli3/Gpc3/Greb1l/Grem1/Hes5/Hey1/Heyl/Hnf1b/Hoxb7/Hoxd11/Irx1/Irx2/Irx3/Jag1/Kif26b/Lhx1/Mef2c/Myc/Nog/Notch1/Notch2/Npnt/Osr1/Pax2/Pax8/Pdgfb/Prom1/Ptch1/Ptpro/Rarb/Ret/Robo2/Sfrp1/Sim1/Six1/Smad6/Smad9/Smo…
HC	GO:0060562	epithelial tube morphogenesis	0.0449848	0.0135825	2.5141958096221e-42	4.76754380399591e-40	2.26112215246935e-40	271127/11535/11607/19378/216285/11835/11839/12043/12156/12162/12505/12614/12977/94109/67087/13036/20315/12767/233651/54006/50768/71228/13388/54485/13617/13642/13841/207920/77411/14042/329628/14165/14173/14174/14179/14183/14254/14260/15375/15376/14234/15229/108655/14362/57265/14365/14462/14463/14472/238057/14573/14634/14734/381157/23892/15110/15111/15208/15213/15364/21410/15402/15415/15431/16371/1…	148	Adamts16/Adm/Agtr1a/Aldh1a2/Alx1/Ar/Areg/Bcl2/Bmp2/Bmp7/Cd44/Celsr1/Csf1/Csmd1/Ctnnbip1/Ctsh/Cxcl12/Cxcr4/Dchs1/Deaf1/Dlc1/Dlg5/Dll1/Dll4/Ednra/Efnb2/Epha7/Esrp1/Esrp2/Ext1/Fat4/Fgf10/Fgf2/Fgf3/Fgf8/Fgfr2/Flt1/Fmn1/Foxa1/Foxa2/Foxc2/Foxd1/Foxp1/Fzd1/Fzd2/Fzd3/Gata3/Gata4/Gbx2/Gdf7/Gdnf/Gli3/Gpc3/Greb1l/Grem1/Hand1/Hand2/Hes5/Hey1/Hmga2/Hnf1b/Hoxa5/Hoxb7/Hoxd11/Irx1/Irx2/Irx3/Kdm2b/Kdr/Kif26b/Lef1…
HC	GO:0045664	regulation of neuron differentiation	0.0337386	0.00830805	5.64868738704621e-42	1.03867378983626e-39	4.92615990946869e-40	11552/11553/11682/11820/17172/11921/12010/14025/58208/12043/12053/12064/12156/12161/12162/56710/240843/215378/69743/12389/12484/269784/20315/13131/242748/13380/13388/13390/13392/14357/213696/13618/207920/73191/54713/80857/14182/15375/15376/15228/14461/14561/242316/238057/233552/14634/64297/243547/15208/15213/15214/56198/15399/15434/15902/16373/16392/104360/16449/110648/66725/17005/17260/17268/723…	111	Adra2b/Adra2c/Alk/App/Ascl1/Atoh1/B2m/Bcl11a/Bcl11b/Bcl2/Bcl6/Bdnf/Bmp2/Bmp6/Bmp7/Brinp1/Brinp2/Brinp3/Casz1/Cav1/Cd24a/Cntn4/Cxcl12/Dab1/Disp3/Dkk1/Dll1/Dlx1/Dlx2/Dtx1/Duoxa1/Ednrb/Esrp1/Fezf1/Fezf2/Fgf20/Fgfr1/Foxa1/Foxa2/Foxg1/Gata2/Gdf11/Gdf6/Gdf7/Gdpd5/Gli3/Gprc5b/Grip2/Hes5/Hey1/Hey2/Heyl/Hoxa2/Hoxd3/Id2/Irx3/Isl1/Isl2/Jag1/Lmx1a/Lrrk2/Ltk/Mef2c/Meis1/Mir124a-2/Mir212/Mir9-2/Mir9-3/Mmd/Mmd2…
HC	GO:0001505	regulation of neurotransmitter levels	0.0346505	0.00885962	4.40280430746834e-41	7.85771074638761e-39	3.72670804229673e-39	11423/432530/11540/11541/11551/67269/319924/11784/11419/545192/12286/12287/12298/27062/320405/110834/11438/110835/11441/12890/29873/19157/269060/231871/320127/13447/13488/13491/94245/13616/238988/260298/14395/14417/14573/14580/14758/14809/242443/108073/14823/99296/15550/15560/15565/15893/16416/16504/99738/16510/16513/108030/66725/78771/17260/59012/269642/14299/18049/192167/110784/68404/18189/1819…	114	Ache/Adcy1/Adora2a/Adora2b/Adra2a/Agtpbp1/Apba1/Apba2/Asic1/Baiap3/Cacna1a/Cacna1b/Cacnb4/Cadps/Cadps2/Chrna3/Chrna4/Chrna5/Chrna7/Cplx2/Cspg5/Cyth1/Dagla/Daglb/Dgki/Doc2b/Drd1/Drd4/Dtnbp1/Edn3/Erc2/Fev/Gabra2/Gad2/Gdnf/Gfap/Gpm6b/Grik5/Grin3a/Grm7/Grm8/Hrh3/Htr1a/Htr2c/Htr6/Ica1/Itgb3/Kcnc3/Kcnc4/Kcnh1/Kcnj10/Lin7a/Lrrk2/Mctp1/Mef2c/Moxd1/Nat8l/Ncs1/Ngf/Nlgn1/Nr3c2/Nrn1/Nrxn1/Nrxn3/Ntrk2/P2rx2/P…
HC	GO:0034765	regulation of ion transmembrane transport	0.0510638	0.0171332	6.58016044245928e-41	1.14081181613837e-38	5.41057402998005e-39	20927/11554/11607/11689/229715/109676/11820/11418/11932/29867/12286/12287/12288/12289/58226/12293/56808/12294/319734/12296/12297/12298/54377/140723/12311/108058/12389/12512/80982/12638/320790/12671/11438/224796/209195/72978/215748/12721/12918/12919/20312/269109/13483/13488/13491/26903/13616/13617/13844/14167/14168/14169/14226/57780/14579/333433/108071/269994/15165/15166/15168/330953/94253/329152/…	168	Abcc8/Adrb1/Agtr1a/Alox5/Amigo1/Ank2/App/Asic2/Atp1b2/Cabp1/Cacna1a/Cacna1b/Cacna1c/Cacna1d/Cacna1h/Cacna2d1/Cacna2d2/Cacna2d3/Cacna2d4/Cacnb2/Cacnb3/Cacnb4/Cacng4/Cacng5/Calcr/Camk2d/Cav1/Cd63/Cemip/Cftr/Chd7/Chrm3/Chrna4/Clic5/Clic6/Cnih3/Cnksr3/Coro1a/Crh/Crhbp/Cx3cl1/Dpp10/Dpp6/Drd1/Drd4/Dysf/Edn3/Ednra/Ephb2/Fgf12/Fgf13/Fgf14/Fkbp1b/Fxyd7/Gem/Gpd1l/Grm5/Gsg1l/Hcn1/Hcn2/Hcn3/Hcn4/Hecw1/Hecw2/…
HC	GO:0060070	canonical Wnt signaling pathway	0.03769	0.0104454	4.0266462446676e-40	6.78713594795639e-38	3.21896223184831e-38	78560/72125/211383/23802/140577/11820/11865/83675/12389/12558/18647/18163/13132/69601/59036/244667/13380/56811/50781/13617/13618/13649/13653/14042/77938/241639/14165/14173/14180/14183/14184/14296/20378/14362/93897/57265/14365/14366/14370/14371/14462/14634/14734/103978/64297/23892/16392/16600/50523/16842/14160/110648/228357/233328/66725/320343/71890/17292/17309/70122/17869/93960/72293/18091/18121/…	124	Adgra2/Amer2/Amer3/Amfr/Ankrd6/App/Arntl/Bicc1/Cav1/Cdh2/Cdk14/Ctnnd2/Dab2/Dab2ip/Dact1/Disc1/Dkk1/Dkk2/Dkk3/Ednra/Ednrb/Egfr/Egr1/Ext1/Fam53b/Fermt1/Fgf10/Fgf2/Fgf9/Fgfr2/Fgfr3/Frat1/Frzb/Fzd1/Fzd10/Fzd2/Fzd3/Fzd4/Fzd8/Fzd9/Gata3/Gli3/Gpc3/Gpc5/Gprc5b/Grem1/Isl1/Klf4/Lats2/Lef1/Lgr5/Lmx1a/Lrp4/Lrrk1/Lrrk2/Lypd6/Mad2l2/Mesp1/Mgat3/Mllt3/Myc/Nkd1/Nkd2/Nkx2-5/Nog/Notch1/Notum/Nphp4/Peg12/Prickle1/P…
HC	GO:0007416	synapse assembly	0.0291793	0.00665334	4.82198376928769e-40	7.9080533816318e-38	3.75058424615435e-38	11423/11519/107831/230775/210933/319387/229715/11820/11418/12064/12286/54725/12405/228942/12558/65945/64085/66797/13380/71228/103967/13640/13641/13642/13841/270190/13844/13869/223254/14168/399558/14362/14395/14401/14402/208188/23888/234267/14810/226438/16180/60367/67703/246316/269788/242384/238205/228357/192198/16979/74342/50791/74762/320772/17260/58235/320840/192167/216856/18164/73340/211323/100…	96	Ache/Add2/Adgrb1/Adgrb2/Adgrb3/Adgrl3/Amigo1/App/Asic2/Bdnf/Cacna1a/Cadm1/Cbln2/Cbln4/Cdh2/Clstn1/Clstn2/Cntnap2/Dkk1/Dlg5/Dnm3/Efna5/Efnb1/Efnb2/Epha7/Ephb1/Ephb2/Erbb4/Farp1/Fgf13/Flrt2/Fzd1/Gabra2/Gabrb2/Gabrb3/Ghsr/Gpc6/Gpm6a/Grin1/Igfn1/Il1rap/Il1rapl2/Kirrel3/Lgi2/Lhfpl4/Lingo2/Lrfn5/Lrp4/Lrrc4/Lrrn1/Lrrtm1/Magi2/Mdga1/Mdga2/Mef2c/Nectin1/Negr1/Nlgn1/Nlgn2/Nptx1/Nptxr/Nrg1/Nrg2/Nrxn1/Nrxn3/…
HC	GO:0042063	gliogenesis	0.0404255	0.0118588	9.92746308521521e-40	1.58525910529173e-37	7.5184720429303e-38	11305/20927/215798/11540/494504/11820/11839/234094/54126/17172/17173/11932/20238/12156/12558/12569/12570/12571/66797/12977/29873/20312/12767/13131/69601/244667/13388/13389/13390/13392/13488/14357/63953/252864/216616/13796/13866/338521/14165/14173/14176/14184/14254/15228/14580/14634/14733/269604/14810/14843/15208/15364/15902/15979/16513/16777/23928/16842/16847/235402/14725/16975/16992/17096/70083/…	133	Abca2/Abcc8/Adgrg6/Adora2a/Apcdd1/App/Areg/Arhgef10/Arhgef7/Ascl1/Ascl2/Atp1b2/Atxn1/Bmp2/Cdh2/Cdk5r1/Cdk5r2/Cdk6/Cntnap2/Csf1/Cspg5/Cx3cl1/Cxcr4/Dab1/Dab2ip/Disc1/Dll1/Dll3/Dlx1/Dlx2/Drd1/Dtx1/Dusp10/Dusp15/Efemp1/Emx1/Erbb2/Fa2h/Fgf10/Fgf2/Fgf5/Fgfr3/Flt1/Foxg1/Gfap/Gli3/Gpc1/Gpr157/Grin1/Gsx2/Hes5/Hmga2/Id2/Ifngr1/Kcnj10/Lamb1/Lamc3/Lef1/Lepr/Lingo1/Lrp2/Lrp8/Lta/Lyn/Metrn/Miat/Mir219a-2/Mmp24…
HC	GO:0021953	central nervous system neuron differentiation	0.0300912	0.00713596	2.38156162028775e-39	3.70546561843746e-37	1.75740606474135e-37	110532/67269/110596/11878/17172/11941/12010/58208/59058/12286/12552/269610/13172/13175/244667/54485/13390/13392/240590/13488/13796/13813/270190/13844/13848/54713/14179/14182/14183/15228/14461/231044/14472/238057/233552/14634/14842/14843/15208/209448/15430/16323/16392/104360/76484/16869/16871/16872/16874/16875/235402/16911/110648/16917/15285/105689/68169/11924/18080/18096/384569/18227/18186/18187/…	99	Adarb1/Agtpbp1/Arhgef28/Arx/Ascl1/Atp2b2/B2m/Bcl11b/Bhlhe22/Cacna1a/Cdh11/Chd5/Dbx1/Dclk1/Disc1/Dll4/Dlx1/Dlx2/Dmrt3/Drd1/Emx1/Eomes/Ephb1/Ephb2/Ephb6/Fezf2/Fgf8/Fgfr1/Fgfr2/Foxg1/Gata2/Gbx1/Gbx2/Gdf7/Gdpd5/Gli3/Gsx1/Gsx2/Hes5/Hoxc10/Hoxd10/Inhba/Isl1/Isl2/Kndc1/Lhx1/Lhx3/Lhx4/Lhx6/Lhx8/Lingo1/Lmo4/Lmx1a/Lmx1b/Mnx1/Mycbp2/Ndnf/Neurog2/Nin/Nkx6-1/Nova2/Nr4a2/Nrp1/Nrp2/Nrxn1/Ntrk2/Olig2/Olig3/Pax3/…
HC	GO:0050678	regulation of epithelial cell proliferation	0.0440729	0.0138927	5.79262856022457e-39	8.78741752586067e-37	4.16764381148789e-37	11541/11607/19378/11689/30878/66333/11835/71093/12010/58208/12156/12161/12168/12173/12389/12390/12443/12444/235505/12554/12571/12577/12578/12737/12828/13052/20315/13132/69601/54006/54485/13396/63953/26903/13617/13618/13642/13649/13655/13866/13869/13983/207920/77411/14066/14165/14172/14173/14180/14182/14183/14184/14254/14257/30923/108655/114142/14451/14461/14462/208188/14734/15117/15208/15213/1536…	145	Adora2b/Agtr1a/Aldh1a2/Alox5/Apln/Aqp11/Ar/Atoh8/B2m/Bcl11b/Bmp2/Bmp6/Bmpr2/Bnc1/Cav1/Cav2/Ccnd1/Ccnd2/Cd109/Cdh13/Cdk6/Cdkn1c/Cdkn2a/Cldn1/Col4a3/Cxadr/Cxcl12/Dab2/Dab2ip/Deaf1/Dll4/Dlx6/Dusp10/Dysf/Ednra/Ednrb/Efnb2/Egfr/Egr3/Erbb2/Erbb4/Esr2/Esrp1/Esrp2/F3/Fgf10/Fgf18/Fgf2/Fgf9/Fgfr1/Fgfr2/Fgfr3/Flt1/Flt4/Foxe3/Foxp1/Foxp2/Gas1/Gata2/Gata3/Ghsr/Gpc3/Has2/Hes5/Hey1/Hmga2/Hoxa5/Hrh3/Htra1/Igf2/I…
HC	GO:0006836	neurotransmitter transport	0.0328267	0.00841147	7.07028650310738e-39	1.04640240245989e-36	4.96281471103866e-37	432530/11540/11541/11551/319924/11784/11419/545192/12286/12287/12298/27062/320405/110834/11438/110835/11441/12890/29873/19157/320127/13447/13488/13491/94245/13616/238988/260298/14395/14573/14580/14758/14809/242443/108073/14823/15550/15560/15565/15893/16416/16504/99738/16510/16513/108030/66725/78771/17260/269642/14299/18049/192167/110784/68404/18189/18191/18212/231602/18441/18442/26875/18627/32781…	108	Adcy1/Adora2a/Adora2b/Adra2a/Apba1/Apba2/Asic1/Baiap3/Cacna1a/Cacna1b/Cacnb4/Cadps/Cadps2/Chrna3/Chrna4/Chrna5/Chrna7/Cplx2/Cspg5/Cyth1/Dgki/Doc2b/Drd1/Drd4/Dtnbp1/Edn3/Erc2/Fev/Gabra2/Gdnf/Gfap/Gpm6b/Grik5/Grin3a/Grm7/Grm8/Htr1a/Htr2c/Htr6/Ica1/Itgb3/Kcnc3/Kcnc4/Kcnh1/Kcnj10/Lin7a/Lrrk2/Mctp1/Mef2c/Nat8l/Ncs1/Ngf/Nlgn1/Nr3c2/Nrn1/Nrxn1/Nrxn3/Ntrk2/P2rx2/P2ry1/P2ry2/Pclo/Per2/Ppfia2/Prkca/Prkcb/P…
HC	GO:0003206	cardiac chamber morphogenesis	0.025228	0.00523993	8.82240892064444e-39	1.27462803167787e-36	6.04522957118845e-37	11504/215798/12156/12162/12168/16007/320790/12814/12876/20148/54485/13411/109620/13617/112405/13857/14179/14180/14183/116701/14200/17300/14234/14362/57265/14462/14463/15110/15111/77446/15213/15214/56198/15902/16392/16449/14725/17260/17292/17702/18018/18091/18121/18128/18129/18167/18168/211323/18186/18187/107586/57342/18741/18996/218772/19662/19876/268902/20181/20191/64010/20348/20319/20429/20564/…	83	Adamts1/Adgrg6/Bmp2/Bmp7/Bmpr2/Ccn1/Chd7/Col11a1/Cpe/Dhrs3/Dll4/Dnah11/Dsp/Ednra/Egln1/Epor/Fgf8/Fgf9/Fgfr2/Fgfrl1/Fhl2/Foxc1/Foxc2/Fzd1/Fzd2/Gata3/Gata4/Hand1/Hand2/Heg1/Hey1/Hey2/Heyl/Id2/Isl1/Jag1/Lrp2/Mef2c/Mesp1/Msx2/Nfatc1/Nkx2-5/Nog/Notch1/Notch2/Npy2r/Npy5r/Nrg1/Nrp1/Nrp2/Ovol2/Parva/Pitx2/Pou4f1/Rarb/Rbp4/Robo1/Robo2/Rxra/Ryr2/Sav1/Sema3c/Sfrp2/Shox2/Slit3/Smad6/Smarcd3/Smo/Sox11/Sox4/Tb…
HC	GO:0014706	striated muscle tissue development	0.0477204	0.0158922	9.77340333173883e-39	1.37918631202305e-36	6.5411223277782e-37	101401/11548/11554/19378/11865/11910/12043/12064/12156/12162/23828/108058/12389/12390/320790/12814/12823/12922/13052/13380/13388/54485/109620/26903/13617/13642/112405/13653/13813/270190/13857/13869/14049/14173/80857/14174/14179/14180/14182/14183/14200/225288/14281/17300/14234/26927/108655/114142/14463/14464/14733/23892/15110/15111/56233/77446/15213/15214/56198/16656/15284/15430/15438/15902/16002/…	157	Adamts9/Adra1b/Adrb1/Aldh1a2/Arntl/Atf3/Bcl2/Bdnf/Bmp2/Bmp7/Bves/Camk2d/Cav1/Cav2/Chd7/Col11a1/Col19a1/Crhr2/Cxadr/Dkk1/Dll1/Dll4/Dsp/Dysf/Ednra/Efnb2/Egln1/Egr1/Eomes/Ephb1/Epor/Erbb4/Eya2/Fgf2/Fgf20/Fgf3/Fgf8/Fgf9/Fgfr1/Fgfr2/Fhl2/Fhod3/Fos/Foxc1/Foxc2/Foxl2/Foxp1/Foxp2/Gata4/Gata5/Gpc1/Grem1/Hand1/Hand2/Hdac7/Heg1/Hey1/Hey2/Heyl/Hivep3/Hlx/Hoxd10/Hoxd9/Id2/Igf2/Irx3/Isl1/Kcnk2/Lef1/Lmna/Lox/Lr…
HC	GO:0001763	morphogenesis of a branching structure	0.0328267	0.00844595	1.12604158544553e-38	1.55291371374624e-36	7.36506625504323e-37	271127/11535/11607/11835/11839/14025/12043/12156/12162/12505/12614/12817/12876/12977/94109/67087/18163/13036/20315/12767/233651/71228/54485/13392/13617/13841/207920/77411/14042/329628/14165/14173/14179/14182/14183/14254/15375/15376/14234/15229/14472/238057/14573/14634/14734/381157/23892/15364/21410/15398/15402/15415/15431/15433/16542/16842/16869/66725/17295/17702/17869/18018/18095/18121/18128/114…	108	Adamts16/Adm/Agtr1a/Ar/Areg/Bcl11a/Bcl2/Bmp2/Bmp7/Cd44/Celsr1/Col13a1/Cpe/Csf1/Csmd1/Ctnnbip1/Ctnnd2/Ctsh/Cxcl12/Cxcr4/Dchs1/Dlg5/Dll4/Dlx2/Ednra/Epha7/Esrp1/Esrp2/Ext1/Fat4/Fgf10/Fgf2/Fgf8/Fgfr1/Fgfr2/Flt1/Foxa1/Foxa2/Foxc2/Foxd1/Gbx2/Gdf7/Gdnf/Gli3/Gpc3/Greb1l/Grem1/Hmga2/Hnf1b/Hoxa13/Hoxa5/Hoxb7/Hoxd11/Hoxd13/Kdr/Lef1/Lhx1/Lrrk2/Met/Msx2/Myc/Nfatc1/Nkx3-1/Nog/Notch1/Npnt/Nrp1/Ntn4/Pax2/Pax8/Pd…
HC	GO:0060537	muscle tissue development	0.0492401	0.016754	1.28328018904313e-38	1.72959246091008e-36	8.20300764689338e-37	101401/11548/11554/19378/11865/11910/12043/12064/12156/12162/23828/108058/12389/12390/320790/12814/12823/12922/13052/13380/13388/54485/109620/26903/13617/58859/13642/112405/13653/13813/270190/13857/13869/14049/14173/80857/14174/14179/14180/14182/14183/14200/225288/14281/17300/14234/26927/108655/114142/14463/14464/14733/23892/15110/15111/56233/77446/15213/15214/56198/16656/15284/15430/15438/15902/…	162	Adamts9/Adra1b/Adrb1/Aldh1a2/Arntl/Atf3/Bcl2/Bdnf/Bmp2/Bmp7/Bves/Camk2d/Cav1/Cav2/Chd7/Col11a1/Col19a1/Crhr2/Cxadr/Dkk1/Dll1/Dll4/Dsp/Dysf/Ednra/Efemp2/Efnb2/Egln1/Egr1/Eomes/Ephb1/Epor/Erbb4/Eya2/Fgf2/Fgf20/Fgf3/Fgf8/Fgf9/Fgfr1/Fgfr2/Fhl2/Fhod3/Fos/Foxc1/Foxc2/Foxl2/Foxp1/Foxp2/Gata4/Gata5/Gpc1/Grem1/Hand1/Hand2/Hdac7/Heg1/Hey1/Hey2/Heyl/Hivep3/Hlx/Hoxd10/Hoxd9/Id2/Igf2/Igfbp5/Irx3/Isl1/Kcnk2/Le…
HC	GO:0010720	positive regulation of cell development	0.0422492	0.0130309	1.31116106133592e-38	1.72959246091008e-36	8.20300764689338e-37	11421/11423/238276/229715/17172/20238/108100/14025/12043/12064/12156/12168/12173/12323/68732/12561/12638/12741/29873/13047/20312/20315/12767/13132/56320/244667/13389/68813/13508/13640/13844/231672/14254/15228/14365/14580/14634/238377/243547/108071/14843/15117/15431/15902/71955/16416/228550/16542/66991/16728/225341/65086/14725/16975/16992/17096/17158/17760/17295/70083/723950/723904/17869/17919/179…	139	Ace/Ache/Akap5/Amigo1/Ascl1/Atxn1/Baiap2/Bcl11a/Bcl2/Bdnf/Bmp2/Bmpr2/Bnc1/Camk2b/Carmil1/Cdh4/Cftr/Cldn5/Cspg5/Cux1/Cx3cl1/Cxcl12/Cxcr4/Dab2/Dbn1/Disc1/Dll3/Dock5/Dscam/Efna5/Ephb2/Fbxw8/Flt1/Foxg1/Fzd3/Gfap/Gli3/Gpr68/Grip2/Grm5/Gsx2/Has2/Hoxd11/Id2/Ist1/Itgb3/Itpka/Kdr/Khdc3/L1cam/Lims2/Lpar3/Lrp2/Lrp8/Lta/Lyn/Man2a1/Map6/Met/Metrn/Mir124a-2/Mir219a-2/Myc/Myo5b/Myod1/Nedd9/Nefl/Neurl1a/Ngf/Nin/…
HC	GO:0048839	inner ear development	0.0306991	0.00751517	1.38617335032738e-38	1.78963827442266e-36	8.48778933884669e-37	11487/56847/11921/11941/50769/54670/110279/12064/12156/73230/12606/12609/12614/320790/224796/12814/13047/57266/12879/233651/13388/13396/13844/207920/26380/329628/14165/80857/14174/14179/14180/14182/14183/14184/15228/242022/20378/57265/14365/110886/14401/14402/14461/14462/14472/14581/14634/54722/14972/15208/15213/15214/15372/15373/15398/15444/29817/16449/16450/16531/16535/60613/14160/108030/16206/…	101	Adam10/Aldh1a3/Atoh1/Atp2b2/Atp8a2/Atp8b1/Bcr/Bdnf/Bmp2/Bmper/Cebpa/Cebpd/Celsr1/Chd7/Clic5/Col11a1/Cux1/Cxcl14/Cys1/Dchs1/Dll1/Dlx6/Ephb2/Esrp1/Esrrb/Fat4/Fgf10/Fgf20/Fgf3/Fgf8/Fgf9/Fgfr1/Fgfr2/Fgfr3/Foxg1/Frem2/Frzb/Fzd2/Fzd3/Gabra5/Gabrb2/Gabrb3/Gata2/Gata3/Gbx2/Gfi1/Gli3/Gsdme/H2-K1/Hes5/Hey1/Hey2/Hmx2/Hmx3/Hoxa13/Hpca/Igfbp7/Jag1/Jag2/Kcnma1/Kcnq1/Kcnq4/Lgr5/Lin7a/Lrig1/Maf/Mafb/Mapkapk2/Myc…
HC	GO:0048732	gland development	0.0486322	0.0164437	1.56406767048552e-38	1.97724221343877e-36	9.37754607698991e-37	11486/56847/11835/11839/71371/17172/11941/58208/12043/12125/12156/12162/12298/54725/12389/12426/12443/12505/12577/12578/12583/12606/12918/12921/12977/94109/54006/108961/171211/13617/13649/13869/13983/207920/77411/14042/338521/14165/14172/14173/14174/14179/14182/14183/15375/64290/17300/110805/20378/14461/14462/238057/14634/14842/15111/15284/15364/21410/15398/15402/15417/15433/15434/15438/15902/160…	160	Ada/Aldh1a3/Ar/Areg/Arid5b/Ascl1/Atp2b2/Bcl11b/Bcl2/Bcl2l11/Bmp2/Bmp7/Cacnb4/Cadm1/Cav1/Cckbr/Ccnd1/Cd44/Cdkn1c/Cdkn2a/Cdo1/Cebpa/Crh/Crhr1/Csf1/Csmd1/Deaf1/E2f8/Edaradd/Ednra/Egfr/Erbb4/Esr2/Esrp1/Esrp2/Ext1/Fa2h/Fgf10/Fgf18/Fgf2/Fgf3/Fgf8/Fgfr1/Fgfr2/Foxa1/Foxb1/Foxc1/Foxe1/Frzb/Gata2/Gata3/Gdf7/Gli3/Gsx1/Hand2/Hlx/Hmga2/Hnf1b/Hoxa13/Hoxa5/Hoxb9/Hoxd13/Hoxd3/Hoxd9/Id2/Igf1r/Igf2/Igf2r/Igfbp5/Ik…
HC	GO:0061448	connective tissue development	0.0358663	0.0099283	2.69103921495605e-38	3.33249509313333e-36	1.58051583537913e-36	108153/214855/71371/12023/12153/12156/110075/12161/12162/12163/12164/12167/12168/16007/18133/69121/58250/269941/12814/373864/12831/231991/12977/234356/67800/13392/13592/216616/13653/14042/14172/14173/14180/14182/14184/15375/15376/14234/15229/20378/242316/238057/14634/14683/23892/15110/15111/15208/15364/15402/15423/15431/15434/15902/16194/16416/16905/232685/16948/16998/17132/17260/210719/17701/177…	118	Adamts7/Arid5a/Arid5b/Barx2/Bmp1/Bmp2/Bmp3/Bmp6/Bmp7/Bmp8a/Bmp8b/Bmpr1b/Bmpr2/Ccn1/Ccn3/Chrdl2/Chst11/Chsy1/Col11a1/Col27a1/Col5a1/Creb5/Csf1/Csgalnact1/Dgat2/Dlx2/Ebf2/Efemp1/Egr1/Ext1/Fgf18/Fgf2/Fgf9/Fgfr1/Fgfr3/Foxa1/Foxa2/Foxc2/Foxd1/Frzb/Gdf6/Gdf7/Gli3/Gnas/Grem1/Hand1/Hand2/Hes5/Hmga2/Hoxa5/Hoxc4/Hoxd11/Hoxd3/Id2/Il6ra/Itgb3/Lmna/Lncpint/Lox/Ltbp3/Maf/Mef2c/Mkx/Msx1/Msx2/Nkx3-2/Nog/Notch1/N…
HC	GO:0016358	dendrite development	0.037386	0.0107901	1.14273849414159e-37	1.38682743649024e-35	6.57736219575392e-36	11423/11487/210933/238276/11682/11820/239985/13196/108100/14025/12064/12162/12286/227541/12323/12569/53883/110834/11441/56430/12914/12386/18163/13047/13131/69601/59036/56320/195208/13175/110197/64451/244667/71228/103967/210293/13508/94245/13839/270190/13844/223254/270120/231672/54713/14260/329934/320027/14810/242443/74053/94253/329152/16180/228550/66991/16560/93688/76484/228357/16975/66725/241638…	123	Ache/Adam10/Adgrb3/Akap5/Alk/App/Arid1b/Asap1/Baiap2/Bcl11a/Bdnf/Bmp7/Cacna1a/Camk1d/Camk2b/Cdk5r1/Celsr2/Chrna3/Chrna7/Clip1/Crebbp/Ctnna2/Ctnnd2/Cux1/Dab1/Dab2ip/Dact1/Dbn1/Dcdc2a/Dclk1/Dgkg/Dip2a/Disc1/Dlg5/Dnm3/Dock10/Dscam/Dtnbp1/Epha5/Ephb1/Ephb2/Farp1/Fat3/Fbxw8/Fezf2/Fmn1/Foxo6/Fstl4/Grin1/Grin3a/Grip1/Hecw1/Hecw2/Il1rap/Itpka/Khdc3/Kif1a/Klhl1/Kndc1/Lrp4/Lrp8/Lrrk2/Lzts3/Map1a/Map6/Mark1…
HC	GO:0021700	developmental maturation	0.0395137	0.0118588	1.25522727368268e-37	1.49347433268754e-35	7.08316071465105e-36	108153/210933/238276/19378/224650/11820/17172/545192/12023/12032/14025/12043/12075/12156/12173/23829/12286/12323/12512/12569/12570/12577/12606/12638/65945/66797/69601/233651/244667/13404/13617/13618/13819/13842/13869/13874/13983/14042/80752/67017/329628/241639/260298/14182/14184/15375/14461/14462/14561/235379/50915/23892/14810/243547/15208/15402/15902/230868/54352/16531/16542/237339/16874/66725/3…	130	Adamts7/Adgrb3/Akap5/Aldh1a2/Anks1/App/Ascl1/Baiap3/Barx2/Bcan/Bcl11a/Bcl2/Bfsp1/Bmp2/Bnc1/C1ql1/Cacna1a/Camk2b/Cd63/Cdk5r1/Cdk5r2/Cdkn1c/Cebpa/Cftr/Clstn1/Cntnap2/Dab2ip/Dchs1/Disc1/Dmc1/Ednra/Ednrb/Epas1/Epha8/Erbb4/Ereg/Esr2/Ext1/Fam20c/Fam210b/Fat4/Fermt1/Fev/Fgfr1/Fgfr3/Foxa1/Gata2/Gata3/Gdf11/Gldn/Grb14/Grem1/Grin1/Grip2/Hes5/Hoxa5/Id2/Igsf21/Irx5/Kcnma1/Kdr/L3mbtl3/Lhx6/Lrrk2/Mir212/Mmp2/M…
HC	GO:0050803	regulation of synapse structure or activity	0.0343465	0.00934225	1.36388527388318e-37	1.59154920036983e-35	7.54830432954779e-36	11487/107831/230775/210933/319387/229715/11820/11418/108100/12064/227580/12323/12405/12558/12564/12569/11441/65945/64085/12386/30785/69601/56320/244667/13380/71228/103967/94245/13640/112405/13841/270190/13844/223254/399558/333605/14362/208188/23888/234267/14810/14812/16180/60367/228550/16560/269788/242384/70530/238205/228357/16975/66725/16979/74342/241638/50791/74762/320772/17260/17919/58235/3208…	113	Adam10/Adgrb1/Adgrb2/Adgrb3/Adgrl3/Amigo1/App/Asic2/Baiap2/Bdnf/C1ql3/Camk2b/Cbln2/Cdh2/Cdh8/Cdk5r1/Chrna7/Clstn1/Clstn2/Ctnna2/Cttnbp2/Dab2ip/Dbn1/Disc1/Dkk1/Dlg5/Dnm3/Dtnbp1/Efna5/Egln1/Epha7/Ephb1/Ephb2/Farp1/Flrt2/Frmpd4/Fzd1/Ghsr/Gpc6/Gpm6a/Grin1/Grin2b/Il1rap/Il1rapl2/Itpka/Kif1a/Lhfpl4/Lingo2/Lrfn2/Lrfn5/Lrp4/Lrp8/Lrrk2/Lrrn1/Lrrtm1/Lzts3/Magi2/Mdga1/Mdga2/Mef2c/Myo5b/Nectin1/Negr1/Neurl1a…
HC	GO:0050890	cognition	0.0401216	0.0122035	1.82424128763528e-37	2.08858417610772e-35	9.90561207625594e-36	20927/432530/104111/11514/210933/11539/11548/11554/14266/208117/68318/11820/11419/232975/20238/12010/12064/56710/23829/12288/12326/109857/12444/320790/12661/11438/11441/12801/66797/12914/12918/12921/94109/18163/195208/54006/320127/13380/13411/13488/13491/13492/13653/13798/13844/13983/14168/64290/329934/114142/14371/110886/14402/208188/14683/68526/14810/14812/108071/108073/15465/99296/15565/16002/…	132	Abcc8/Adcy1/Adcy3/Adcy8/Adgrb3/Adora1/Adra1b/Adrb1/Aff2/Aph1b/Aph1c/App/Asic1/Atp1a3/Atxn1/B2m/Bdnf/Brinp1/C1ql1/Cacna1c/Camk4/Cbr3/Ccnd2/Chd7/Chl1/Chrna4/Chrna7/Cnr1/Cntnap2/Crebbp/Crh/Crhr1/Csmd1/Ctnnd2/Dcdc2a/Deaf1/Dgki/Dkk1/Dnah11/Drd1/Drd4/Drd5/Egr1/En1/Ephb2/Esr2/Fgf13/Foxb1/Foxo6/Foxp2/Fzd9/Gabra5/Gabrb3/Ghsr/Gnas/Gpr155/Grin1/Grin2b/Grm5/Grm7/Hrh1/Hrh3/Htr6/Igf2/Jph3/Jun/Kcnab1/Lamb1/Lhx8…
HC	GO:0048638	regulation of developmental growth	0.043465	0.0139961	3.0913005143593e-37	3.47370583724671e-35	1.64748842227258e-35	11302/11554/11820/11835/11878/50769/104382/14025/12043/12125/12064/12168/12288/56808/12561/12569/320790/240058/211232/12977/13052/20315/12767/56320/107585/239667/244667/13388/13508/63953/75590/13640/13841/13869/14168/14173/80857/14179/14180/14182/14183/14184/14255/17300/14234/108655/320027/14463/208188/14683/15214/15284/15364/21410/74318/16001/16002/22778/16337/71955/16526/16728/50523/65086/98558…	143	Aatk/Adrb1/App/Ar/Arx/Atp8a2/Barhl2/Bcl11a/Bcl2/Bcl2l11/Bdnf/Bmpr2/Cacna1c/Cacna2d2/Cdh4/Cdk5r1/Chd7/Cpne5/Cpne9/Csf1/Cxadr/Cxcl12/Cxcr4/Dbn1/Dio3/Dip2b/Disc1/Dll1/Dscam/Dusp10/Dusp9/Efna5/Epha7/Erbb4/Fgf13/Fgf2/Fgf20/Fgf8/Fgf9/Fgfr1/Fgfr2/Fgfr3/Flt3/Foxc1/Foxc2/Foxp1/Fstl4/Gata4/Ghsr/Gnas/Hey2/Hlx/Hmga2/Hnf1b/Hopx/Igf1r/Igf2/Ikzf1/Insr/Ist1/Kcnk2/L1cam/Lats2/Lpar3/Mael/Mef2c/Meis1/Mfsd2a/Mgll/My…
HC	GO:0048705	skeletal system morphogenesis	0.0334347	0.00899752	3.81165770229476e-37	4.20529798864084e-35	1.99446357092323e-35	11481/216285/11694/11695/71371/12023/12151/12161/12162/12167/12590/58250/269941/12814/12817/373864/234356/20148/13392/114873/14042/14119/14172/14179/14183/14184/14260/17300/14234/14451/14634/14683/23892/14836/15117/15399/15401/15402/15412/15413/15415/15417/109663/15423/15426/15430/15431/15434/15437/15438/54352/16869/16998/17240/17260/17389/17390/17701/17702/17869/17936/18014/12020/18121/18159/239…	110	Acvr2b/Alx1/Alx3/Alx4/Arid5b/Barx2/Bmi1/Bmp6/Bmp7/Bmpr1b/Cdx1/Chst11/Chsy1/Col11a1/Col13a1/Col27a1/Csgalnact1/Dhrs3/Dlx2/Dscaml1/Ext1/Fbn2/Fgf18/Fgf8/Fgfr2/Fgfr3/Fmn1/Foxc1/Foxc2/Gas1/Gli3/Gnas/Grem1/Gsc/Has2/Hoxa2/Hoxa4/Hoxa5/Hoxb4/Hoxb5/Hoxb7/Hoxb9/Hoxc11/Hoxc4/Hoxc8/Hoxd10/Hoxd11/Hoxd3/Hoxd8/Hoxd9/Irx5/Lhx1/Ltbp3/Mdfi/Mef2c/Mmp16/Mmp2/Msx1/Msx2/Myc/Nab1/Neurog1/Nkx3-2/Nog/Nppc/Osr1/Osr2/Pdgfra…
HC	GO:0030111	regulation of Wnt signaling pathway	0.037386	0.010928	5.1906764864698e-37	5.62446873569621e-35	2.66753938233241e-35	78560/72125/211383/23802/140577/494504/11820/11865/68775/12022/83675/12156/12389/12558/18647/67087/18163/319478/13132/69601/59036/195208/244667/13380/56811/50781/13649/13653/77938/241639/14165/14173/14180/14183/14184/14241/14296/20378/14362/14366/14371/14634/14734/103978/64297/14783/23892/14836/15248/15364/21410/16392/50523/16842/14160/329252/110648/228357/233328/66725/320343/71890/17240/16543/17…	123	Adgra2/Amer2/Amer3/Amfr/Ankrd6/Apcdd1/App/Arntl/Atp6v1c2/Barx1/Bicc1/Bmp2/Cav1/Cdh2/Cdk14/Ctnnbip1/Ctnnd2/Cxxc4/Dab2/Dab2ip/Dact1/Dcdc2a/Disc1/Dkk1/Dkk2/Dkk3/Egfr/Egr1/Fam53b/Fermt1/Fgf10/Fgf2/Fgf9/Fgfr2/Fgfr3/Foxl1/Frat1/Frzb/Fzd1/Fzd4/Fzd9/Gli3/Gpc3/Gpc5/Gprc5b/Grb10/Grem1/Gsc/Hic1/Hmga2/Hnf1b/Isl1/Lats2/Lef1/Lgr5/Lgr6/Lmx1a/Lrp4/Lrrk1/Lrrk2/Lypd6/Mad2l2/Mdfi/Mdfic/Mesp1/Mllt3/Nkd1/Nkd2/Nkx2-5/…
HC	GO:2000027	regulation of animal organ morphogenesis	0.0227964	0.00455047	8.77645814651414e-37	9.34307860228909e-35	4.43117942245054e-35	11607/230959/140577/494504/11835/12156/12162/12490/12614/12977/13132/59036/13380/240590/13617/14165/14173/14174/14179/14182/14186/14362/57265/14365/14462/14464/14573/14734/23892/15415/109663/15431/70989/16869/17292/17295/70122/17701/18053/93960/18121/57764/18504/18510/18511/19876/268902/26564/239405/12393/72080/20377/20319/54612/20471/319757/20583/20681/20682/83395/216021/56753/21803/22409/22411/…	75	Agtr1a/Ajap1/Ankrd6/Apcdd1/Ar/Bmp2/Bmp7/Cd34/Celsr1/Csf1/Dab2/Dact1/Dkk1/Dmrt3/Ednra/Fgf10/Fgf2/Fgf3/Fgf8/Fgfr1/Fgfr4/Fzd1/Fzd2/Fzd3/Gata3/Gata5/Gdnf/Gpc3/Grem1/Hoxb7/Hoxc11/Hoxd11/Jhy/Lhx1/Mesp1/Met/Mllt3/Msx1/Ngfr/Nkd1/Nog/Ntn4/Pax2/Pax8/Pax9/Robo1/Robo2/Ror2/Rspo2/Runx2/Sapcd2/Sfrp1/Sfrp2/Sfrp5/Six1/Smo/Snai2/Sox8/Sox9/Sp6/Stox1/Tacstd2/Tgfb1/Wnt10a/Wnt11/Wnt2/Wnt2b/Wnt3a/Wnt4/Wnt5a/Wnt7a/Wnt7…
HC	GO:0050807	regulation of synapse organization	0.0334347	0.00906646	8.95738120937687e-37	9.37127399629291e-35	4.44455176523346e-35	11487/107831/230775/210933/319387/229715/11820/11418/108100/12064/227580/12323/12405/12558/12564/12569/11441/65945/64085/12386/30785/69601/56320/244667/13380/71228/103967/94245/13640/112405/13841/270190/13844/223254/399558/333605/14362/208188/23888/234267/14810/14812/16180/60367/228550/16560/269788/242384/70530/238205/228357/16975/66725/16979/74342/241638/50791/74762/320772/17260/17919/58235/3208…	110	Adam10/Adgrb1/Adgrb2/Adgrb3/Adgrl3/Amigo1/App/Asic2/Baiap2/Bdnf/C1ql3/Camk2b/Cbln2/Cdh2/Cdh8/Cdk5r1/Chrna7/Clstn1/Clstn2/Ctnna2/Cttnbp2/Dab2ip/Dbn1/Disc1/Dkk1/Dlg5/Dnm3/Dtnbp1/Efna5/Egln1/Epha7/Ephb1/Ephb2/Farp1/Flrt2/Frmpd4/Fzd1/Ghsr/Gpc6/Gpm6a/Grin1/Grin2b/Il1rap/Il1rapl2/Itpka/Kif1a/Lhfpl4/Lingo2/Lrfn2/Lrfn5/Lrp4/Lrp8/Lrrk2/Lrrn1/Lrrtm1/Lzts3/Magi2/Mdga1/Mdga2/Mef2c/Myo5b/Nectin1/Negr1/Neurl1a…
HC	GO:0003205	cardiac chamber development	0.0285714	0.00689465	1.21923310096436e-36	1.25395024689012e-34	5.94716021059154e-35	11504/215798/109676/12156/12162/12168/16007/320790/12814/12876/12767/20148/54485/13411/109620/13617/112405/13857/14179/14180/14183/116701/14200/17300/14234/14362/57265/14462/14463/381157/15110/15111/77446/15213/15214/56198/15398/15902/16392/16449/16911/14725/268977/17260/17292/17702/214384/18018/18091/18121/18128/18129/18167/18168/211323/18186/18187/107586/57342/18510/18552/207728/18741/18996/218…	94	Adamts1/Adgrg6/Ank2/Bmp2/Bmp7/Bmpr2/Ccn1/Chd7/Col11a1/Cpe/Cxcr4/Dhrs3/Dll4/Dnah11/Dsp/Ednra/Egln1/Epor/Fgf8/Fgf9/Fgfr2/Fgfrl1/Fhl2/Foxc1/Foxc2/Fzd1/Fzd2/Gata3/Gata4/Greb1l/Hand1/Hand2/Heg1/Hey1/Hey2/Heyl/Hoxa13/Id2/Isl1/Jag1/Lmo4/Lrp2/Ltbp1/Mef2c/Mesp1/Msx2/Myocd/Nfatc1/Nkx2-5/Nog/Notch1/Notch2/Npy2r/Npy5r/Nrg1/Nrp1/Nrp2/Ovol2/Parva/Pax8/Pcsk5/Pde2a/Pitx2/Pou4f1/Rarb/Rbp4/Robo1/Robo2/Rxra/Ryr2/Sa…
HC	GO:0061138	morphogenesis of a branching epithelium	0.0303951	0.00779095	4.47746027523514e-36	4.52820482502114e-34	2.1476098934198e-34	271127/11535/11607/11835/11839/12043/12156/12162/12505/12614/12977/94109/67087/13036/20315/12767/233651/71228/54485/13617/207920/77411/14042/329628/14165/14173/14179/14182/14183/14254/15375/15376/14234/15229/14472/238057/14573/14634/14734/381157/23892/15364/21410/15398/15402/15415/15431/15433/16542/16842/16869/17295/17702/17869/18018/18095/18121/18128/114249/18186/57764/18504/18510/18591/18595/18…	100	Adamts16/Adm/Agtr1a/Ar/Areg/Bcl2/Bmp2/Bmp7/Cd44/Celsr1/Csf1/Csmd1/Ctnnbip1/Ctsh/Cxcl12/Cxcr4/Dchs1/Dlg5/Dll4/Ednra/Esrp1/Esrp2/Ext1/Fat4/Fgf10/Fgf2/Fgf8/Fgfr1/Fgfr2/Flt1/Foxa1/Foxa2/Foxc2/Foxd1/Gbx2/Gdf7/Gdnf/Gli3/Gpc3/Greb1l/Grem1/Hmga2/Hnf1b/Hoxa13/Hoxa5/Hoxb7/Hoxd11/Hoxd13/Kdr/Lef1/Lhx1/Met/Msx2/Myc/Nfatc1/Nkx3-1/Nog/Notch1/Npnt/Nrp1/Ntn4/Pax2/Pax8/Pdgfb/Pdgfra/Pgr/Pitx2/Plxna1/Ptch1/Rasip1/Rd…
HC	GO:0007517	muscle organ development	0.0398176	0.0124104	6.75565959205691e-36	6.72022006632808e-34	3.18722576784876e-34	110532/107831/11695/71371/11865/11910/12043/12064/12156/23828/12389/12390/320790/12814/12823/12922/13346/13388/54485/109620/94245/26903/13617/58859/112405/13653/13813/270190/13857/14174/14179/14183/116701/14281/17300/14234/26927/108655/114142/14362/57265/14463/14733/14836/15110/56233/77446/15213/15214/56198/16656/15284/15430/15438/15903/16002/16392/57339/16716/16795/16842/16905/16948/14725/56758/…	131	Adarb1/Adgrb1/Alx4/Arid5b/Arntl/Atf3/Bcl2/Bdnf/Bmp2/Bves/Cav1/Cav2/Chd7/Col11a1/Col19a1/Crhr2/Des/Dll1/Dll4/Dsp/Dtnbp1/Dysf/Ednra/Efemp2/Egln1/Egr1/Eomes/Ephb1/Epor/Fgf3/Fgf8/Fgfr2/Fgfrl1/Fos/Foxc1/Foxc2/Foxl2/Foxp1/Foxp2/Fzd1/Fzd2/Gata4/Gpc1/Gsc/Hand1/Hdac7/Heg1/Hey1/Hey2/Heyl/Hivep3/Hlx/Hoxd10/Hoxd9/Id3/Igf2/Isl1/Jph1/Ky/Large1/Lef1/Lmna/Lox/Lrp2/Mbnl1/Mef2c/Megf10/Met/Mkx/Mnx1/Msc/Msx1/Myc/Myo…
HC	GO:0009914	hormone transport	0.0407295	0.0129275	1.00922318464244e-35	9.87736497485537e-34	4.68457756674436e-34	20927/11307/269275/11480/11481/224129/11514/11535/11539/11551/11607/11689/101772/30878/54126/11865/109689/545192/12161/75770/12288/12289/66259/27220/12426/18133/12638/320790/12801/12876/12918/12919/12921/12922/12952/12971/13132/13447/13616/13640/13839/107221/14182/14186/14226/15376/15229/26927/14366/14427/14462/208188/14683/14761/238377/15364/94353/21410/15550/15560/15893/16156/100039795/16323/16…	134	Abcc8/Abcg1/Acvr1c/Acvr2a/Acvr2b/Adcy5/Adcy8/Adm/Adora1/Adra2a/Agtr1a/Alox5/Ano1/Apln/Arhgef7/Arntl/Arrb1/Baiap3/Bmp6/Brsk2/Cacna1c/Cacna1d/Camk2n1/Cartpt/Cckbr/Ccn3/Cftr/Chd7/Cnr1/Cpe/Crh/Crhbp/Crhr1/Crhr2/Cry1/Crym/Dab2/Doc2b/Edn3/Efna5/Epha5/Ffar4/Fgfr1/Fgfr4/Fkbp1b/Foxa2/Foxd1/Foxl2/Fzd4/Galr1/Gata3/Ghsr/Gnas/Gpr27/Gpr68/Hmga2/Hmgn3/Hnf1b/Htr1a/Htr2c/Ica1/Il11/Ildr2/Inhba/Inhbb/Irs1/Isl1/Jak2…
HC	GO:0007611	learning or memory	0.0367781	0.010928	1.33119866587848e-35	1.28217674675406e-33	6.08103116543318e-34	20927/432530/104111/11514/210933/11548/11554/14266/208117/68318/11820/11419/232975/20238/12010/12064/56710/23829/12288/12326/12444/11441/12801/66797/12914/12918/12921/94109/18163/195208/54006/320127/13380/13411/13488/13491/13492/13653/13798/13844/13983/14168/64290/329934/114142/14371/110886/14402/208188/14810/14812/108071/108073/15465/99296/15565/16002/57340/16476/16497/16777/16875/110648/16917/3…	121	Abcc8/Adcy1/Adcy3/Adcy8/Adgrb3/Adra1b/Adrb1/Aff2/Aph1b/Aph1c/App/Asic1/Atp1a3/Atxn1/B2m/Bdnf/Brinp1/C1ql1/Cacna1c/Camk4/Ccnd2/Chrna7/Cnr1/Cntnap2/Crebbp/Crh/Crhr1/Csmd1/Ctnnd2/Dcdc2a/Deaf1/Dgki/Dkk1/Dnah11/Drd1/Drd4/Drd5/Egr1/En1/Ephb2/Esr2/Fgf13/Foxb1/Foxo6/Foxp2/Fzd9/Gabra5/Gabrb3/Ghsr/Grin1/Grin2b/Grm5/Grm7/Hrh1/Hrh3/Htr6/Igf2/Jph3/Jun/Kcnab1/Lamb1/Lhx8/Lmx1a/Lmx1b/Lrrn4/Map1a/Mef2c/Meis2/Ncam…
HC	GO:0021537	telencephalon development	0.0325228	0.00885962	1.36913042273899e-35	1.29810678205941e-33	6.15658318382961e-34	67269/56847/11682/11878/17172/11921/11932/12032/58208/59058/12156/668158/12558/12569/12570/320790/72832/20315/12767/13131/69601/244667/13390/13392/13488/13649/13796/13797/13813/13839/13844/13869/14042/329628/73191/54713/14168/14179/14182/64290/15228/114142/14634/14810/14843/15208/15565/15902/16323/16485/30841/67703/16777/16842/16869/16870/16874/110648/16975/66725/74762/76574/723967/723968/18012/1…	107	Agtpbp1/Aldh1a3/Alk/Arx/Ascl1/Atoh1/Atp1b2/Bcan/Bcl11b/Bhlhe22/Bmp2/Ccdc85c/Cdh2/Cdk5r1/Cdk5r2/Chd7/Crtac1/Cxcl12/Cxcr4/Dab1/Dab2ip/Disc1/Dlx1/Dlx2/Drd1/Egfr/Emx1/Emx2/Eomes/Epha5/Ephb2/Erbb4/Ext1/Fat4/Fezf1/Fezf2/Fgf13/Fgf8/Fgfr1/Foxb1/Foxg1/Foxp2/Gli3/Grin1/Gsx2/Hes5/Htr6/Id2/Inhba/Kcna1/Kdm2b/Kirrel3/Lamb1/Lef1/Lhx1/Lhx2/Lhx6/Lmx1a/Lrp8/Lrrk2/Mdga1/Mfsd2a/Mir9-2/Mir9-3/Neurod1/Nin/Nr2f1/Nrg1/N…
HC	GO:0046879	hormone secretion	0.0401216	0.0126517	1.50848379145744e-35	1.40822763793289e-33	6.67885779084154e-34	20927/11307/269275/11480/11481/224129/11514/11535/11539/11551/11607/11689/101772/30878/54126/11865/109689/545192/12161/75770/12288/12289/66259/27220/12426/18133/12638/320790/12801/12876/12918/12919/12921/12922/12952/13132/13447/13616/13640/13839/107221/14182/14186/14226/15376/15229/26927/14366/14427/14462/208188/14683/14761/238377/15364/94353/21410/15550/15560/15893/16156/100039795/16323/16324/16…	132	Abcc8/Abcg1/Acvr1c/Acvr2a/Acvr2b/Adcy5/Adcy8/Adm/Adora1/Adra2a/Agtr1a/Alox5/Ano1/Apln/Arhgef7/Arntl/Arrb1/Baiap3/Bmp6/Brsk2/Cacna1c/Cacna1d/Camk2n1/Cartpt/Cckbr/Ccn3/Cftr/Chd7/Cnr1/Cpe/Crh/Crhbp/Crhr1/Crhr2/Cry1/Dab2/Doc2b/Edn3/Efna5/Epha5/Ffar4/Fgfr1/Fgfr4/Fkbp1b/Foxa2/Foxd1/Foxl2/Fzd4/Galr1/Gata3/Ghsr/Gnas/Gpr27/Gpr68/Hmga2/Hmgn3/Hnf1b/Htr1a/Htr2c/Ica1/Il11/Ildr2/Inhba/Inhbb/Irs1/Isl1/Jak2/Kcnb…
HC	GO:0035107	appendage morphogenesis	0.0261398	0.00610177	5.15588476888672e-35	4.66953862352308e-33	2.21464084181246e-33	16764/19378/216285/11694/11695/12125/12162/12167/12288/320790/58250/13380/13396/230857/13798/14042/14119/14165/14179/14180/14182/14183/14260/231470/242022/14451/14634/14683/14734/23892/15111/15395/15398/209448/109663/15430/15431/15432/15433/15438/16842/16917/228357/65964/56758/14013/17701/17702/18121/18128/18129/23967/107587/18552/18740/18741/106522/18845/18933/20204/19206/218772/98711/53614/2656…	86	Aff3/Aldh1a2/Alx1/Alx3/Alx4/Bcl2l11/Bmp7/Bmpr1b/Cacna1c/Chd7/Chst11/Dkk1/Dlx6/Ece1/En1/Ext1/Fbn2/Fgf10/Fgf8/Fgf9/Fgfr1/Fgfr2/Fmn1/Fras1/Frem2/Gas1/Gli3/Gnas/Gpc3/Grem1/Hand2/Hoxa10/Hoxa13/Hoxc10/Hoxc11/Hoxd10/Hoxd11/Hoxd12/Hoxd13/Hoxd9/Lef1/Lmx1b/Lrp4/Map3k20/Mbnl1/Mecom/Msx1/Msx2/Nog/Notch1/Notch2/Osr1/Osr2/Pcsk5/Pitx1/Pitx2/Pkdcc/Plxna2/Prrx1/Prrx2/Ptch1/Rarb/Rdh10/Reck/Ror2/Rspo2/Runx2/Sall3/S…
HC	GO:0035108	limb morphogenesis	0.0261398	0.00610177	5.15588476888672e-35	4.66953862352308e-33	2.21464084181246e-33	16764/19378/216285/11694/11695/12125/12162/12167/12288/320790/58250/13380/13396/230857/13798/14042/14119/14165/14179/14180/14182/14183/14260/231470/242022/14451/14634/14683/14734/23892/15111/15395/15398/209448/109663/15430/15431/15432/15433/15438/16842/16917/228357/65964/56758/14013/17701/17702/18121/18128/18129/23967/107587/18552/18740/18741/106522/18845/18933/20204/19206/218772/98711/53614/2656…	86	Aff3/Aldh1a2/Alx1/Alx3/Alx4/Bcl2l11/Bmp7/Bmpr1b/Cacna1c/Chd7/Chst11/Dkk1/Dlx6/Ece1/En1/Ext1/Fbn2/Fgf10/Fgf8/Fgf9/Fgfr1/Fgfr2/Fmn1/Fras1/Frem2/Gas1/Gli3/Gnas/Gpc3/Grem1/Hand2/Hoxa10/Hoxa13/Hoxc10/Hoxc11/Hoxd10/Hoxd11/Hoxd12/Hoxd13/Hoxd9/Lef1/Lmx1b/Lrp4/Map3k20/Mbnl1/Mecom/Msx1/Msx2/Nog/Notch1/Notch2/Osr1/Osr2/Pcsk5/Pitx1/Pitx2/Pkdcc/Plxna2/Prrx1/Prrx2/Ptch1/Rarb/Rdh10/Reck/Ror2/Rspo2/Runx2/Sall3/S…
HC	GO:0072009	nephron epithelium development	0.0206687	0.00396442	5.44294518220757e-35	4.85702814200522e-33	2.30356224894048e-33	271127/11607/66333/12043/12156/12484/12505/12705/67087/233651/13388/13617/13618/14042/329628/14173/14179/14260/17300/14234/15229/14462/14573/14634/14734/381157/23892/15208/15213/56198/21410/15415/15431/16371/16372/16373/16449/269152/16869/17260/17869/18121/18128/18129/114249/23967/18504/18510/18591/19126/19206/19277/20471/319757/20681/20682/56753/21412/21419/21803/69847/22414/22417/22420/22422/22…	68	Adamts16/Agtr1a/Aqp11/Bcl2/Bmp2/Cd24a/Cd44/Cited1/Ctnnbip1/Dchs1/Dll1/Ednra/Ednrb/Ext1/Fat4/Fgf2/Fgf8/Fmn1/Foxc1/Foxc2/Foxd1/Gata3/Gdnf/Gli3/Gpc3/Greb1l/Grem1/Hes5/Hey1/Heyl/Hnf1b/Hoxb7/Hoxd11/Irx1/Irx2/Irx3/Jag1/Kif26b/Lhx1/Mef2c/Myc/Nog/Notch1/Notch2/Npnt/Osr1/Pax2/Pax8/Pdgfb/Prom1/Ptch1/Ptpro/Six1/Smo/Sox8/Sox9/Tacstd2/Tcf21/Tfap2b/Tgfb1/Wnk4/Wnt2b/Wnt4/Wnt6/Wnt7b/Wnt9b/Wt1/Wwtr1
HC	GO:0007178	transmembrane receptor protein serine/threonine kinase signaling pathway	0.0410334	0.0133411	1.05006707464201e-34	9.23450291148946e-33	4.37968479339628e-33	11479/269275/11480/11481/71093/12156/110075/12161/12162/12163/12164/73230/12167/12168/12389/12390/16007/18133/235505/12577/83453/69121/58250/12683/12705/12741/12843/12914/50766/13132/13380/13390/50796/252864/13653/14042/69640/14118/14119/68431/241639/14165/14180/14281/15229/14313/83554/14362/14463/14560/14561/242316/238057/14573/14734/23892/23893/15208/15211/15258/110521/15398/15446/56213/78558/1…	135	Acvr1b/Acvr1c/Acvr2a/Acvr2b/Atoh8/Bmp2/Bmp3/Bmp6/Bmp7/Bmp8a/Bmp8b/Bmper/Bmpr1b/Bmpr2/Cav1/Cav2/Ccn1/Ccn3/Cd109/Cdkn1c/Chrdl1/Chrdl2/Chst11/Cidea/Cited1/Cldn5/Col1a2/Crebbp/Crim1/Dab2/Dkk1/Dlx1/Dmrt1/Dusp15/Egr1/Ext1/Fam83g/Fbn1/Fbn2/Fbxl15/Fermt1/Fgf10/Fgf9/Fos/Foxd1/Fst/Fstl3/Fzd1/Gata4/Gdf10/Gdf11/Gdf6/Gdf7/Gdnf/Gpc3/Grem1/Grem2/Hes5/Hexa/Hipk2/Hivep1/Hoxa13/Hpgd/Htra1/Htra3/Inhba/Inhbb/Jak2/Ju…
HC	GO:0048663	neuron fate commitment	0.0164134	0.00258549	1.1145701892986e-34	9.66173129809127e-33	4.58230811660506e-33	17172/11921/58208/69743/13172/13388/54485/13390/13392/240590/207920/260298/54713/15375/15376/15228/14461/231044/14634/14842/14843/209448/15430/15902/16392/104360/16450/16871/16874/15285/18128/211323/18213/50914/50913/94222/18424/18505/18508/18509/18992/18996/18933/19213/12394/212712/20471/20664/21375/21420/21808/21812/27140/225207	54	Ascl1/Atoh1/Bcl11b/Casz1/Dbx1/Dll1/Dll4/Dlx1/Dlx2/Dmrt3/Esrp1/Fev/Fezf2/Foxa1/Foxa2/Foxg1/Gata2/Gbx1/Gli3/Gsx1/Gsx2/Hoxc10/Hoxd10/Id2/Isl1/Isl2/Jag2/Lhx3/Lhx6/Mnx1/Notch1/Nrg1/Ntrk3/Olig1/Olig2/Olig3/Otx2/Pax3/Pax6/Pax7/Pou3f2/Pou4f1/Prrx1/Ptf1a/Runx1/Satb2/Six1/Sox1/Tbr1/Tfap2c/Tgfb2/Tgfbr1/Tlx3/Zfp521
HC	GO:0003007	heart morphogenesis	0.0340426	0.0097904	1.41627352292388e-34	1.21041517423974e-32	5.7406846726077e-33	11490/11504/215798/19378/12156/12162/12168/16007/320790/12814/12831/12876/233651/20148/13380/50768/13388/54485/13411/109620/13617/112405/13857/13876/14042/329628/14179/14180/14183/116701/14200/399558/17300/14234/14362/57265/14462/14463/14464/15110/15111/15117/77446/15213/15214/56198/15902/16337/16392/16449/16476/14725/17260/17292/17701/17702/18018/18091/18121/18128/18129/18166/18167/18168/211323/…	112	Adam15/Adamts1/Adgrg6/Aldh1a2/Bmp2/Bmp7/Bmpr2/Ccn1/Chd7/Col11a1/Col5a1/Cpe/Dchs1/Dhrs3/Dkk1/Dlc1/Dll1/Dll4/Dnah11/Dsp/Ednra/Egln1/Epor/Erg/Ext1/Fat4/Fgf8/Fgf9/Fgfr2/Fgfrl1/Fhl2/Flrt2/Foxc1/Foxc2/Fzd1/Fzd2/Gata3/Gata4/Gata5/Hand1/Hand2/Has2/Heg1/Hey1/Hey2/Heyl/Id2/Insr/Isl1/Jag1/Jun/Lrp2/Mef2c/Mesp1/Msx1/Msx2/Nfatc1/Nkx2-5/Nog/Notch1/Notch2/Npy1r/Npy2r/Npy5r/Nrg1/Nrp1/Nrp2/Ovol2/Parva/Pitx2/Pou4f1…
HC	GO:0048608	reproductive structure development	0.0468085	0.0165472	1.44217468200026e-34	1.21543277366355e-32	5.76448184296596e-33	11480/11486/11504/11535/76850/11835/71371/109689/17173/12043/12125/12124/12161/12162/12167/12168/16007/12443/12505/12577/12592/12606/12638/320790/12705/94109/13363/13404/50796/242523/108961/13649/112405/13813/13819/13857/13874/13983/26380/13984/231672/14165/14179/14180/14183/14283/15375/17300/14238/26927/14313/14366/14388/14461/14462/14463/238057/208188/381157/15110/15213/15214/15364/21410/15395/…	154	Acvr2a/Ada/Adamts1/Adm/Ago4/Ar/Arid5b/Arrb1/Ascl2/Bcl2/Bcl2l11/Bik/Bmp6/Bmp7/Bmpr1b/Bmpr2/Ccn1/Ccnd1/Cd44/Cdkn1c/Cdx4/Cebpa/Cftr/Chd7/Cited1/Csmd1/Dhh/Dmc1/Dmrt1/Dmrta1/E2f8/Egfr/Egln1/Eomes/Epas1/Epor/Ereg/Esr2/Esrrb/Esx1/Fbxw8/Fgf10/Fgf8/Fgf9/Fgfr2/Fosl1/Foxa1/Foxc1/Foxf2/Foxl2/Fst/Fzd4/Gab1/Gata2/Gata3/Gata4/Gdf7/Ghsr/Greb1l/Hand1/Hey1/Hey2/Hmga2/Hnf1b/Hoxa10/Hoxa13/Hoxd13/Htra1/Igf1r/Igf2/Inh…
HC	GO:0090287	regulation of cellular response to growth factor stimulus	0.0349544	0.0103075	2.929206481024e-34	2.43485272970598e-32	1.15478738559764e-32	330119/78560/30878/12156/73230/12168/260299/12389/12390/320924/16007/235505/12512/12577/83453/69121/58250/12683/12914/50766/13132/69601/13380/13388/13390/76829/80752/14118/14119/68431/241639/14165/80903/14172/14173/14180/72514/14182/116701/15229/14313/83554/14362/14366/14462/14463/14733/14734/14783/23892/23893/15208/15258/15398/56213/78558/333088/16542/50523/52662/16948/76905/14725/268977/17701/1…	115	Adamts3/Adgra2/Apln/Bmp2/Bmper/Bmpr2/Cadm4/Cav1/Cav2/Ccbe1/Ccn1/Cd109/Cd63/Cdkn1c/Chrdl1/Chrdl2/Chst11/Cidea/Crebbp/Crim1/Dab2/Dab2ip/Dkk1/Dll1/Dlx1/Dok5/Fam20c/Fbn1/Fbn2/Fbxl15/Fermt1/Fgf10/Fgf16/Fgf18/Fgf2/Fgf9/Fgfbp3/Fgfr1/Fgfrl1/Foxd1/Fst/Fstl3/Fzd1/Fzd4/Gata3/Gata4/Gpc1/Gpc3/Grb10/Grem1/Grem2/Hes5/Hipk2/Hoxa13/Htra1/Htra3/Kcp/Kdr/Lats2/Ldlrad4/Lox/Lrg1/Lrp2/Ltbp1/Msx1/Msx2/Myocd/Nbl1/Ngf/Ngf…
HC	GO:0001667	ameboidal-type cell migration	0.0443769	0.0153061	3.7220080391388e-34	3.05204659209381e-32	1.44750639815156e-32	11479/269275/101401/78560/107831/11541/216285/71371/11881/71093/12162/73230/12168/105844/320924/18133/12512/12554/12558/66864/13036/20315/12767/114886/13078/69601/54485/58233/68813/63953/13616/13617/13618/13641/13642/13655/13731/54357/13869/23871/14158/241639/14165/14170/80903/14172/14173/14179/14182/14257/14234/108655/14389/14461/14462/14472/242316/14573/384009/23892/15111/15117/15200/56233/1600…	146	Acvr1b/Acvr1c/Adamts9/Adgra2/Adgrb1/Adora2b/Alx1/Arid5b/Arsb/Atoh8/Bmp7/Bmper/Bmpr2/Card10/Ccbe1/Ccn3/Cd63/Cdh13/Cdh2/Clec14a/Ctsh/Cxcl12/Cxcr4/Cygb/Cyp1b1/Dab2ip/Dll4/Dnaja4/Dock5/Dusp10/Edn3/Ednra/Ednrb/Efnb1/Efnb2/Egr3/Emp2/Epb41l4b/Erbb4/Ets1/Fer/Fermt1/Fgf10/Fgf15/Fgf16/Fgf18/Fgf2/Fgf8/Fgfr1/Flt4/Foxc2/Foxp1/Gab2/Gata2/Gata3/Gbx2/Gdf6/Gdnf/Glipr2/Grem1/Hand2/Has2/Hbegf/Hdac7/Igf2/Isl1/Itga4/…
HC	GO:0061458	reproductive system development	0.0468085	0.0166851	4.23101805986178e-34	3.42317567829884e-32	1.62352328079468e-32	11480/11486/11504/11535/76850/11835/71371/109689/17173/12043/12125/12124/12161/12162/12167/12168/16007/12443/12505/12577/12592/12606/12638/320790/12705/94109/13363/13404/50796/242523/108961/13649/112405/13813/13819/13857/13874/13983/26380/13984/231672/14165/14179/14180/14183/14283/15375/17300/14238/26927/14313/14366/14388/14461/14462/14463/238057/208188/381157/15110/15213/15214/15364/21410/15395/…	154	Acvr2a/Ada/Adamts1/Adm/Ago4/Ar/Arid5b/Arrb1/Ascl2/Bcl2/Bcl2l11/Bik/Bmp6/Bmp7/Bmpr1b/Bmpr2/Ccn1/Ccnd1/Cd44/Cdkn1c/Cdx4/Cebpa/Cftr/Chd7/Cited1/Csmd1/Dhh/Dmc1/Dmrt1/Dmrta1/E2f8/Egfr/Egln1/Eomes/Epas1/Epor/Ereg/Esr2/Esrrb/Esx1/Fbxw8/Fgf10/Fgf8/Fgf9/Fgfr2/Fosl1/Foxa1/Foxc1/Foxf2/Foxl2/Fst/Fzd4/Gab1/Gata2/Gata3/Gata4/Gdf7/Ghsr/Greb1l/Hand1/Hey1/Hey2/Hmga2/Hnf1b/Hoxa10/Hoxa13/Hoxd13/Htra1/Igf1r/Igf2/Inh…
HC	GO:0031346	positive regulation of cell projection organization	0.0440729	0.0152027	6.34546856073672e-34	5.066355687704e-32	2.40284086496595e-32	11423/216739/11504/238276/11682/620393/100294583/229715/11881/11932/50769/108100/14025/12064/12162/12168/227541/12323/68732/12484/104445/104252/260409/12561/56430/12801/12805/12877/13047/20312/20315/20311/69601/56320/244667/103967/75974/22240/13508/216616/13640/13837/13844/13857/13860/56226/231672/14182/14226/14362/14366/234267/64297/14810/74053/16001/16180/71955/228550/66991/16570/16728/65086/16…	145	Ache/Acsl6/Adamts1/Akap5/Alk/Alkal1/Alkal2/Amigo1/Arsb/Atp1b2/Atp8a2/Baiap2/Bcl11a/Bdnf/Bmp7/Bmpr2/Camk1d/Camk2b/Carmil1/Cd24a/Cdc42ep1/Cdc42ep2/Cdc42ep3/Cdh4/Clip1/Cnr1/Cntn1/Cpeb1/Cux1/Cx3cl1/Cxcl12/Cxcl5/Dab2ip/Dbn1/Disc1/Dnm3/Dock11/Dpysl3/Dscam/Efemp1/Efna5/Epha3/Ephb2/Epor/Eps8/Espn/Fbxw8/Fgfr1/Fkbp1b/Fzd1/Fzd4/Gpm6a/Gprc5b/Grin1/Grip1/Igf1r/Il1rap/Ist1/Itpka/Khdc3/Kif3c/L1cam/Lpar3/Lrp8/Lr…
HC	GO:0048736	appendage development	0.0279635	0.00710149	1.09760662229521e-33	8.53881664626578e-32	4.04973887362361e-32	16764/19378/216285/11694/11695/12125/12162/12167/12168/12288/320790/58250/13380/13396/230857/13798/14042/14119/14165/14179/14180/14182/14183/14260/231470/242022/14451/14634/14683/14734/23892/15111/15395/15398/209448/109663/15422/15430/15431/15432/15433/15438/73016/16842/16917/228357/65964/56758/14013/17701/17702/18121/18128/18129/11819/23967/107587/18552/18740/18741/106522/18845/18933/20204/19206…	92	Aff3/Aldh1a2/Alx1/Alx3/Alx4/Bcl2l11/Bmp7/Bmpr1b/Bmpr2/Cacna1c/Chd7/Chst11/Dkk1/Dlx6/Ece1/En1/Ext1/Fbn2/Fgf10/Fgf8/Fgf9/Fgfr1/Fgfr2/Fmn1/Fras1/Frem2/Gas1/Gli3/Gnas/Gpc3/Grem1/Hand2/Hoxa10/Hoxa13/Hoxc10/Hoxc11/Hoxc13/Hoxd10/Hoxd11/Hoxd12/Hoxd13/Hoxd9/Kremen2/Lef1/Lmx1b/Lrp4/Map3k20/Mbnl1/Mecom/Msx1/Msx2/Nog/Notch1/Notch2/Nr2f2/Osr1/Osr2/Pcsk5/Pitx1/Pitx2/Pkdcc/Plxna2/Prrx1/Prrx2/Ptch1/Rarb/Rax/Rdh1…
HC	GO:0060173	limb development	0.0279635	0.00710149	1.09760662229521e-33	8.53881664626578e-32	4.04973887362361e-32	16764/19378/216285/11694/11695/12125/12162/12167/12168/12288/320790/58250/13380/13396/230857/13798/14042/14119/14165/14179/14180/14182/14183/14260/231470/242022/14451/14634/14683/14734/23892/15111/15395/15398/209448/109663/15422/15430/15431/15432/15433/15438/73016/16842/16917/228357/65964/56758/14013/17701/17702/18121/18128/18129/11819/23967/107587/18552/18740/18741/106522/18845/18933/20204/19206…	92	Aff3/Aldh1a2/Alx1/Alx3/Alx4/Bcl2l11/Bmp7/Bmpr1b/Bmpr2/Cacna1c/Chd7/Chst11/Dkk1/Dlx6/Ece1/En1/Ext1/Fbn2/Fgf10/Fgf8/Fgf9/Fgfr1/Fgfr2/Fmn1/Fras1/Frem2/Gas1/Gli3/Gnas/Gpc3/Grem1/Hand2/Hoxa10/Hoxa13/Hoxc10/Hoxc11/Hoxc13/Hoxd10/Hoxd11/Hoxd12/Hoxd13/Hoxd9/Kremen2/Lef1/Lmx1b/Lrp4/Map3k20/Mbnl1/Mecom/Msx1/Msx2/Nog/Notch1/Notch2/Nr2f2/Osr1/Osr2/Pcsk5/Pitx1/Pitx2/Pkdcc/Plxna2/Prrx1/Prrx2/Ptch1/Rarb/Rax/Rdh1…
HC	GO:0048754	branching morphogenesis of an epithelial tube	0.0264438	0.00648097	2.27161276029229e-33	1.7448286366397e-31	8.27526886960577e-32	271127/11607/11835/11839/12043/12156/12162/12505/12614/12977/94109/67087/13036/20315/12767/233651/71228/54485/13617/207920/77411/14042/329628/14165/14173/14179/14183/14254/15375/15376/14234/15229/14472/238057/14573/14634/14734/381157/23892/15364/21410/15402/15415/15431/16542/16842/16869/17295/17702/17869/18018/18095/18121/18128/114249/18186/18504/18510/18595/18667/18741/19206/69903/98711/239405/2…	87	Adamts16/Agtr1a/Ar/Areg/Bcl2/Bmp2/Bmp7/Cd44/Celsr1/Csf1/Csmd1/Ctnnbip1/Ctsh/Cxcl12/Cxcr4/Dchs1/Dlg5/Dll4/Ednra/Esrp1/Esrp2/Ext1/Fat4/Fgf10/Fgf2/Fgf8/Fgfr2/Flt1/Foxa1/Foxa2/Foxc2/Foxd1/Gbx2/Gdf7/Gdnf/Gli3/Gpc3/Greb1l/Grem1/Hmga2/Hnf1b/Hoxa5/Hoxb7/Hoxd11/Kdr/Lef1/Lhx1/Met/Msx2/Myc/Nfatc1/Nkx3-1/Nog/Notch1/Npnt/Nrp1/Pax2/Pax8/Pdgfra/Pgr/Pitx2/Ptch1/Rasip1/Rdh10/Rspo2/Sema5a/Sfrp2/Six1/Slc12a2/Smo/So…
HC	GO:0050769	positive regulation of neurogenesis	0.0343465	0.010273	5.07319068359583e-33	3.84801513350743e-31	1.8250135959146e-31	11421/11423/238276/229715/17172/20238/108100/14025/12064/12156/12168/12323/12561/13047/20312/20315/12767/56320/244667/13389/13508/13640/13844/231672/14254/15228/14365/14580/14634/108071/14843/15902/71955/228550/16542/66991/16728/65086/14725/16975/16992/17096/17158/17760/17295/70083/723950/723904/17869/17919/18039/18011/18049/18080/100313531/18096/14912/18121/18128/211323/18186/18205/18208/18212/1…	113	Ace/Ache/Akap5/Amigo1/Ascl1/Atxn1/Baiap2/Bcl11a/Bdnf/Bmp2/Bmpr2/Camk2b/Cdh4/Cux1/Cx3cl1/Cxcl12/Cxcr4/Dbn1/Disc1/Dll3/Dscam/Efna5/Ephb2/Fbxw8/Flt1/Foxg1/Fzd3/Gfap/Gli3/Grm5/Gsx2/Id2/Ist1/Itpka/Kdr/Khdc3/L1cam/Lpar3/Lrp2/Lrp8/Lta/Lyn/Man2a1/Map6/Met/Metrn/Mir124a-2/Mir219a-2/Myc/Myo5b/Nefl/Neurl1a/Ngf/Nin/Nkx2-2os/Nkx6-1/Nkx6-2/Nog/Notch1/Nrg1/Nrp1/Ntf3/Ntn1/Ntrk2/Ntrk3/Obsl1/Olig2/Pax6/Plag1/Plxna…
HC	GO:0030534	adult behavior	0.0264438	0.00654992	6.15486296121158e-33	4.6108282035348e-31	2.18679601506855e-31	11548/67269/11682/11820/232975/20238/12064/12286/12288/12298/27220/12444/320790/12661/110834/11438/110835/11441/66797/12914/12919/12921/20315/13131/140477/240590/13429/13488/13491/13798/13860/14167/14169/72514/15376/231044/208188/14654/14658/14805/14810/14814/108068/108073/15211/15258/26557/15430/15438/15560/15902/101490/16513/16531/93688/17295/18049/216856/109648/18227/18189/18191/18386/18516/21…	87	Adra1b/Agtpbp1/Alk/App/Atp1a3/Atxn1/Bdnf/Cacna1a/Cacna1c/Cacnb4/Cartpt/Ccnd2/Chd7/Chl1/Chrna3/Chrna4/Chrna5/Chrna7/Cntnap2/Crebbp/Crhbp/Crhr1/Cxcl12/Dab1/Dmbx1/Dmrt3/Dnm1/Drd1/Drd4/En1/Eps8/Fgf12/Fgf14/Fgfbp3/Foxa2/Gbx1/Ghsr/Glra1/Glrb/Grik1/Grin1/Grin2d/Grm2/Grm7/Hexa/Hipk2/Homer2/Hoxd10/Hoxd9/Htr2c/Id2/Inpp5f/Kcnj10/Kcnma1/Klhl1/Met/Ngf/Nlgn2/Npy/Nr4a2/Nrxn1/Nrxn3/Oprd1/Pbx3/Pcdh17/Pmp22/Ppara/…
HC	GO:0048863	stem cell differentiation	0.0303951	0.008377	7.76507250813687e-33	5.74615365602129e-31	2.72525137833713e-31	19378/216285/12162/12558/12571/13082/546726/13616/13617/13618/13641/13813/13869/26380/14042/14170/14173/14183/15375/17300/14234/20378/14362/14463/14472/14573/234267/23892/14836/15111/15208/21410/15412/16392/16449/17311/77889/16998/17260/387155/100124432/70122/17701/17702/214384/18091/18128/211323/18186/18187/18188/23967/107586/18504/18505/18508/18595/18609/18741/106042/19242/666794/98711/19713/12…	100	Aldh1a2/Alx1/Bmp7/Cdh2/Cdk6/Cyp26a1/Cyp26c1/Edn3/Ednra/Ednrb/Efnb1/Eomes/Erbb4/Esrrb/Ext1/Fgf15/Fgf2/Fgfr2/Foxa1/Foxc1/Foxc2/Frzb/Fzd1/Gata4/Gbx2/Gdnf/Gpm6a/Grem1/Gsc/Hand2/Hes5/Hnf1b/Hoxb4/Isl1/Jag1/Kitl/Lbh/Ltbp3/Mef2c/Mir137/Mir193b/Mllt3/Msx1/Msx2/Myocd/Nkx2-5/Notch1/Nrg1/Nrp1/Nrp2/Nrtn/Osr1/Ovol2/Pax2/Pax3/Pax6/Pdgfra/Pdx1/Pitx2/Prickle1/Ptn/Rbm24/Rdh10/Ret/Runx2/Sema3a/Sema3c/Sema3f/Sema4c/…
HC	GO:0001764	neuron migration	0.0267477	0.00672228	1.05395075850733e-32	7.70526891882225e-31	3.65440884433613e-31	319387/11878/17172/11899/56079/11921/104382/12323/12569/12570/12614/53883/100038725/12661/12386/20315/12767/13131/69601/195208/13175/244667/13488/13869/13983/270120/73191/54713/14168/399558/15228/14365/14456/14461/14462/14587/234267/16177/67703/16869/16874/16917/226778/74762/320772/17260/17295/15285/215690/17984/68169/11924/18096/13865/11819/18227/211323/18183/18186/18187/18208/80883/18212/18213/…	88	Adgrl3/Arx/Ascl1/Astn1/Astn2/Atoh1/Barhl2/Camk2b/Cdk5r1/Cdk5r2/Celsr1/Celsr2/Cep85l/Chl1/Ctnna2/Cxcl12/Cxcr4/Dab1/Dab2ip/Dcdc2a/Dclk1/Disc1/Drd1/Erbb4/Esr2/Fat3/Fezf1/Fezf2/Fgf13/Flrt2/Foxg1/Fzd3/Gas6/Gata2/Gata3/Gfra3/Gpm6a/Il1r1/Kirrel3/Lhx1/Lhx6/Lmx1b/Mark1/Mdga1/Mdga2/Mef2c/Met/Mnx1/Nav1/Ndn/Ndnf/Neurog2/Nkx6-1/Nr2f1/Nr2f2/Nr4a2/Nrg1/Nrg3/Nrp1/Nrp2/Ntn1/Ntng1/Ntrk2/Ntrk3/Olig3/Pax6/Phactr1/Pi…
HC	GO:0042471	ear morphogenesis	0.0221884	0.00482625	1.64718530771853e-32	1.18989529133762e-30	5.64336419962714e-31	56847/11921/11941/50769/110279/12614/320790/224796/12814/13388/13396/13617/13844/14051/14165/14174/14179/14180/14182/14183/15228/20378/57265/14365/14451/14461/14462/14472/14581/14623/14836/15372/15373/15399/16535/60613/16206/16658/17701/17869/667663/18014/12020/18121/18208/23967/107587/21906/18423/18424/18504/18510/102502/18994/18998/23992/18933/20204/193385/26564/20471/109205/20682/216021/76365/…	73	Aldh1a3/Atoh1/Atp2b2/Atp8a2/Bcr/Celsr1/Chd7/Clic5/Col11a1/Dll1/Dlx6/Ednra/Ephb2/Eya4/Fgf10/Fgf3/Fgf8/Fgf9/Fgfr1/Fgfr2/Foxg1/Frzb/Fzd2/Fzd3/Gas1/Gata2/Gata3/Gbx2/Gfi1/Gjb6/Gsc/Hmx2/Hmx3/Hoxa2/Kcnq1/Kcnq4/Lrig1/Mafb/Msx1/Myc/Myo3a/Neurog1/Nkx3-2/Nog/Ntn1/Osr1/Osr2/Otop1/Otx1/Otx2/Pax2/Pax8/Pls1/Pou3f4/Pou4f3/Prkra/Prrx1/Prrx2/Ripor2/Ror2/Six1/Sobp/Sox9/Stox1/Tbx18/Tmie/Tshr/Tshz1/Ttc39c/Whrn/Wnt3a/…
HC	GO:0072006	nephron development	0.0234043	0.00534335	2.4748293067721e-32	1.76673696864624e-30	8.37917439593178e-31	271127/11607/66333/12043/12156/12162/12484/12505/12705/12828/67087/233651/13388/13617/13618/13653/13869/14042/329628/14173/14179/14260/17300/14234/15229/14462/14573/14634/14734/381157/23892/15208/15213/56198/21410/15415/15431/16194/16371/16372/16373/16416/16449/269152/67703/16869/17260/17869/18121/18128/18129/114249/23967/18504/18510/18591/18595/19126/19206/19277/19713/20471/319757/20681/20682/56…	77	Adamts16/Agtr1a/Aqp11/Bcl2/Bmp2/Bmp7/Cd24a/Cd44/Cited1/Col4a3/Ctnnbip1/Dchs1/Dll1/Ednra/Ednrb/Egr1/Erbb4/Ext1/Fat4/Fgf2/Fgf8/Fmn1/Foxc1/Foxc2/Foxd1/Gata3/Gdnf/Gli3/Gpc3/Greb1l/Grem1/Hes5/Hey1/Heyl/Hnf1b/Hoxb7/Hoxd11/Il6ra/Irx1/Irx2/Irx3/Itgb3/Jag1/Kif26b/Kirrel3/Lhx1/Mef2c/Myc/Nog/Notch1/Notch2/Npnt/Osr1/Pax2/Pax8/Pdgfb/Pdgfra/Prom1/Ptch1/Ptpro/Ret/Six1/Smo/Sox8/Sox9/Tacstd2/Tcf21/Tfap2b/Tgfb1/Wn…
HC	GO:0051588	regulation of neurotransmitter transport	0.0221884	0.00486073	3.04066328839005e-32	2.14543544580823e-30	1.0175242876938e-30	432530/11540/11541/11551/319924/11784/11419/545192/12286/12287/12298/110834/11438/110835/11441/12890/29873/19157/320127/13488/13491/94245/13616/260298/14573/14580/14758/242443/108073/14823/15550/15560/15565/15893/16416/16504/99738/16510/66725/78771/17260/269642/14299/18049/192167/110784/68404/18191/18212/231602/18441/18442/18627/327814/18750/18751/18754/50873/19219/69908/116838/242662/241770/2312…	73	Adcy1/Adora2a/Adora2b/Adra2a/Apba1/Apba2/Asic1/Baiap3/Cacna1a/Cacna1b/Cacnb4/Chrna3/Chrna4/Chrna5/Chrna7/Cplx2/Cspg5/Cyth1/Dgki/Drd1/Drd4/Dtnbp1/Edn3/Fev/Gdnf/Gfap/Gpm6b/Grin3a/Grm7/Grm8/Htr1a/Htr2c/Htr6/Ica1/Itgb3/Kcnc3/Kcnc4/Kcnh1/Lrrk2/Mctp1/Mef2c/Nat8l/Ncs1/Ngf/Nlgn1/Nr3c2/Nrn1/Nrxn3/Ntrk2/P2rx2/P2ry1/P2ry2/Per2/Ppfia2/Prkca/Prkcb/Prkce/Prkn/Ptger4/Rab3b/Rims2/Rims3/Rims4/Slc10a4/Slc18a2/Snca…
HC	GO:0007188	adenylate cyclase-modulating G protein-coupled receptor signaling pathway	0.0285714	0.00765306	4.00483059460679e-32	2.79325425839931e-30	1.32476791840956e-30	11303/432530/210044/104111/224129/11512/11513/11514/11517/107831/230775/210933/237175/215798/319387/11535/11539/11540/11541/11548/11550/11551/11552/11553/11554/238276/11820/12289/12311/12671/12672/12801/12921/12922/70461/13488/13491/13492/13617/14427/14429/14675/14677/14680/14681/14683/14687/245424/14738/381413/233919/14763/140741/14773/108072/108073/14823/99296/15550/15552/15562/15563/15564/1641…	94	Abca1/Adcy1/Adcy2/Adcy3/Adcy5/Adcy6/Adcy7/Adcy8/Adcyap1r1/Adgrb1/Adgrb2/Adgrb3/Adgrg2/Adgrg6/Adgrl3/Adm/Adora1/Adora2a/Adora2b/Adra1b/Adra1d/Adra2a/Adra2b/Adra2c/Adrb1/Akap5/App/Cacna1d/Calcr/Chrm3/Chrm4/Cnr1/Crhr1/Crhr2/Crtc3/Drd1/Drd4/Drd5/Ednra/Galr1/Galr3/Gna14/Gnai1/Gnal/Gnao1/Gnas/Gnaz/Gpr101/Gpr12/Gpr176/Gpr26/Gpr37/Gpr6/Grk5/Grm6/Grm7/Grm8/Hrh3/Htr1a/Htr1d/Htr4/Htr5a/Htr5b/Itgb3/Lgr5/Lpar…
HC	GO:0001708	cell fate specification	0.018541	0.00351627	6.34901601272735e-32	4.37793513241245e-30	2.07634088263117e-30	11835/17172/11921/13172/13363/13380/13388/240590/13813/207920/260298/14173/14182/15375/15376/14581/14634/14836/14843/21410/15398/209448/15430/16392/104360/16871/16911/17292/15285/18128/18213/50913/94222/18424/18504/18508/18992/18996/383491/19206/20319/20471/319757/20664/20671/20672/20679/20682/20997/21375/21384/76365/57246/57765/21386/21679/23966/27140/22411/22416/22418	61	Ar/Ascl1/Atoh1/Dbx1/Dhh/Dkk1/Dll1/Dmrt3/Eomes/Esrp1/Fev/Fgf2/Fgfr1/Foxa1/Foxa2/Gfi1/Gli3/Gsc/Gsx2/Hnf1b/Hoxa13/Hoxc10/Hoxd10/Isl1/Isl2/Lhx3/Lmo4/Mesp1/Mnx1/Notch1/Ntrk3/Olig2/Olig3/Otx2/Pax2/Pax6/Pou3f2/Pou4f1/Prdm14/Ptch1/Sfrp2/Six1/Smo/Sox1/Sox17/Sox18/Sox6/Sox9/T/Tbr1/Tbx15/Tbx18/Tbx20/Tbx21/Tbx3/Tead4/Tenm4/Tlx3/Wnt11/Wnt3a/Wnt5a
HC	GO:0051216	cartilage development	0.0276596	0.00730833	1.07339674470265e-31	7.31839488410748e-30	3.47092454171145e-30	108153/214855/12023/12153/12156/110075/12161/12162/12163/12164/12167/12168/16007/18133/69121/58250/269941/12814/373864/234356/13392/216616/14042/14172/14173/14180/14182/14184/20378/242316/14634/14683/23892/15110/15111/15208/15364/15402/15423/15431/15434/16998/17132/17260/210719/17701/17702/12020/18121/18159/23967/107587/18509/18740/106522/18750/18933/20204/19228/19227/218772/73121/76566/26564/239…	91	Adamts7/Arid5a/Barx2/Bmp1/Bmp2/Bmp3/Bmp6/Bmp7/Bmp8a/Bmp8b/Bmpr1b/Bmpr2/Ccn1/Ccn3/Chrdl2/Chst11/Chsy1/Col11a1/Col27a1/Csgalnact1/Dlx2/Efemp1/Ext1/Fgf18/Fgf2/Fgf9/Fgfr1/Fgfr3/Frzb/Gdf6/Gli3/Gnas/Grem1/Hand1/Hand2/Hes5/Hmga2/Hoxa5/Hoxc4/Hoxd11/Hoxd3/Ltbp3/Maf/Mef2c/Mkx/Msx1/Msx2/Nkx3-2/Nog/Nppc/Osr1/Osr2/Pax7/Pitx1/Pkdcc/Prkca/Prrx1/Prrx2/Pth1r/Pthlh/Rarb/Rflna/Rflnb/Ror2/Rspo2/Runx1/Runx2/Runx3/Sat…
HC	GO:0060560	developmental growth involved in morphogenesis	0.0325228	0.00965251	1.11923968384445e-31	7.546162668409e-30	3.57894888377862e-30	11302/11820/11839/104382/12032/14025/12064/12168/73205/54725/12561/12569/240058/211232/12977/20315/12767/56320/13175/239667/244667/13508/13616/13617/13640/13796/13841/14042/14165/14168/14183/14260/320027/21410/15433/71955/16401/269152/16728/16869/16870/65086/17292/23945/723950/17919/17984/18049/18080/93960/18096/18128/211323/68404/18186/18187/18208/18213/214230/18844/243743/18997/18998/50873/1922…	107	Aatk/App/Areg/Barhl2/Bcan/Bcl11a/Bdnf/Bmpr2/C9orf72/Cadm1/Cdh4/Cdk5r1/Cpne5/Cpne9/Csf1/Cxcl12/Cxcr4/Dbn1/Dclk1/Dip2b/Disc1/Dscam/Edn3/Ednra/Efna5/Emx1/Epha7/Ext1/Fgf10/Fgf13/Fgfr2/Fmn1/Fstl4/Hnf1b/Hoxd13/Ist1/Itga4/Kif26b/L1cam/Lhx1/Lhx2/Lpar3/Mesp1/Mgll/Mir124a-2/Myo5b/Ndn/Ngf/Nin/Nkd1/Nkx6-1/Notch1/Nrg1/Nrn1/Nrp1/Nrp2/Ntn1/Ntrk3/Pak6/Plxna1/Plxna4/Pou4f2/Pou4f3/Prkn/Pthlh/Rdh10/Rims2/Rnf157/Rob…
HC	GO:0061326	renal tubule development	0.018845	0.00365416	1.20919599098397e-31	8.06307832229748e-30	3.82410854754212e-30	271127/11607/66333/12043/12156/12484/12505/67087/233651/13388/329628/14173/14179/14260/15229/14462/14573/14634/14734/381157/23892/15208/15213/56198/21410/15415/15431/16371/16372/16373/16449/269152/14160/16869/17260/17869/18121/18128/18129/114249/23967/18504/18510/19126/19206/20471/319757/20681/20682/20846/56753/21412/21419/21803/69847/22414/22417/22420/22422/22412/22431/97064	62	Adamts16/Agtr1a/Aqp11/Bcl2/Bmp2/Cd24a/Cd44/Ctnnbip1/Dchs1/Dll1/Fat4/Fgf2/Fgf8/Fmn1/Foxd1/Gata3/Gdnf/Gli3/Gpc3/Greb1l/Grem1/Hes5/Hey1/Heyl/Hnf1b/Hoxb7/Hoxd11/Irx1/Irx2/Irx3/Jag1/Kif26b/Lgr5/Lhx1/Mef2c/Myc/Nog/Notch1/Notch2/Npnt/Osr1/Pax2/Pax8/Prom1/Ptch1/Six1/Smo/Sox8/Sox9/Stat1/Tacstd2/Tcf21/Tfap2b/Tgfb1/Wnk4/Wnt2b/Wnt4/Wnt6/Wnt7b/Wnt9b/Wt1/Wwtr1
HC	GO:0072080	nephron tubule development	0.0182371	0.00344732	1.55179890281444e-31	1.02351258068239e-29	4.85425423374676e-30	271127/11607/66333/12043/12156/12484/12505/67087/233651/13388/329628/14173/14179/14260/15229/14462/14573/14634/14734/381157/23892/15208/15213/56198/21410/15415/15431/16371/16372/16373/16449/269152/16869/17260/17869/18121/18128/18129/114249/23967/18504/18510/19126/19206/20471/319757/20681/20682/56753/21412/21419/21803/69847/22414/22417/22420/22422/22412/22431/97064	60	Adamts16/Agtr1a/Aqp11/Bcl2/Bmp2/Cd24a/Cd44/Ctnnbip1/Dchs1/Dll1/Fat4/Fgf2/Fgf8/Fmn1/Foxd1/Gata3/Gdnf/Gli3/Gpc3/Greb1l/Grem1/Hes5/Hey1/Heyl/Hnf1b/Hoxb7/Hoxd11/Irx1/Irx2/Irx3/Jag1/Kif26b/Lhx1/Mef2c/Myc/Nog/Notch1/Notch2/Npnt/Osr1/Pax2/Pax8/Prom1/Ptch1/Six1/Smo/Sox8/Sox9/Tacstd2/Tcf21/Tfap2b/Tgfb1/Wnk4/Wnt2b/Wnt4/Wnt6/Wnt7b/Wnt9b/Wt1/Wwtr1
HC	GO:0001656	metanephros development	0.0173252	0.00313707	1.84222735364968e-31	1.20200382601573e-29	5.70079183347846e-30	68318/12043/12162/12705/71228/13653/329628/14118/14165/14260/14234/15229/231470/14462/14561/242316/14573/14634/14734/381157/23892/15208/21410/109663/15431/15902/15903/16371/16372/16373/269152/16869/17869/18095/23967/107587/18504/18510/18591/18595/19206/98711/19713/268902/20471/20537/319757/20671/20681/20682/21412/21419/22417/22422/22412/22431/97064	57	Aph1c/Bcl2/Bmp7/Cited1/Dlg5/Egr1/Fat4/Fbn1/Fgf10/Fmn1/Foxc2/Foxd1/Fras1/Gata3/Gdf11/Gdf6/Gdnf/Gli3/Gpc3/Greb1l/Grem1/Hes5/Hnf1b/Hoxc11/Hoxd11/Id2/Id3/Irx1/Irx2/Irx3/Kif26b/Lhx1/Myc/Nkx3-1/Osr1/Osr2/Pax2/Pax8/Pdgfb/Pdgfra/Ptch1/Rdh10/Ret/Robo2/Six1/Slc5a1/Smo/Sox17/Sox8/Sox9/Tcf21/Tfap2b/Wnt4/Wnt7b/Wnt9b/Wt1/Wwtr1
HC	GO:0001823	mesonephros development	0.018845	0.00368864	2.55965136777351e-31	1.6523366488989e-29	7.83660340368733e-30	271127/11607/11847/12043/12064/12156/12162/73230/12505/67087/233651/329628/14173/14179/14182/14183/14260/17300/14234/15229/14462/14561/14573/14634/14734/381157/23892/15213/21410/15415/15431/269152/16869/17869/18121/114249/23967/107587/18504/18510/19206/218772/19713/268902/20377/20464/20471/17130/55994/319757/20681/20682/56753/21412/21803/13003/22414/22417/22420/22412/22431/235320	62	Adamts16/Agtr1a/Arg2/Bcl2/Bdnf/Bmp2/Bmp7/Bmper/Cd44/Ctnnbip1/Dchs1/Fat4/Fgf2/Fgf8/Fgfr1/Fgfr2/Fmn1/Foxc1/Foxc2/Foxd1/Gata3/Gdf11/Gdnf/Gli3/Gpc3/Greb1l/Grem1/Hey1/Hnf1b/Hoxb7/Hoxd11/Kif26b/Lhx1/Myc/Nog/Npnt/Osr1/Osr2/Pax2/Pax8/Ptch1/Rarb/Ret/Robo2/Sfrp1/Sim1/Six1/Smad6/Smad9/Smo/Sox8/Sox9/Tacstd2/Tcf21/Tgfb1/Vcan/Wnt2b/Wnt4/Wnt6/Wnt9b/Wt1/Zbtb16
HC	GO:0090092	regulation of transmembrane receptor protein serine/threonine kinase signaling pathway	0.0303951	0.00872173	4.1941849993296e-31	2.67620356638194e-29	1.26925381648132e-29	11479/11480/11481/12156/110075/12161/12162/12163/12164/73230/12168/12389/12390/16007/18133/235505/12577/83453/69121/58250/12683/12914/50766/13132/13380/13390/50796/14118/14119/68431/241639/14165/14180/15229/14313/83554/14362/14463/14560/14561/242316/238057/14734/23892/23893/15208/15258/15398/56213/78558/16323/16324/16452/333088/16542/50523/52662/16948/76905/14725/268977/50791/17701/17702/214384/1…	100	Acvr1b/Acvr2a/Acvr2b/Bmp2/Bmp3/Bmp6/Bmp7/Bmp8a/Bmp8b/Bmper/Bmpr2/Cav1/Cav2/Ccn1/Ccn3/Cd109/Cdkn1c/Chrdl1/Chrdl2/Chst11/Cidea/Crebbp/Crim1/Dab2/Dkk1/Dlx1/Dmrt1/Fbn1/Fbn2/Fbxl15/Fermt1/Fgf10/Fgf9/Foxd1/Fst/Fstl3/Fzd1/Gata4/Gdf10/Gdf11/Gdf6/Gdf7/Gpc3/Grem1/Grem2/Hes5/Hipk2/Hoxa13/Htra1/Htra3/Inhba/Inhbb/Jak2/Kcp/Kdr/Lats2/Ldlrad4/Lox/Lrg1/Lrp2/Ltbp1/Magi2/Msx1/Msx2/Myocd/Nbl1/Nog/Notch1/Notch2/Npnt/…
HC	GO:0033674	positive regulation of kinase activity	0.0422492	0.0149959	4.23394104107888e-31	2.67620356638194e-29	1.26925381648132e-29	11421/14081/11481/11514/11539/11551/11552/11553/11607/11682/11820/11839/54324/55984/207565/105844/27220/16007/12443/12444/12484/12569/12570/80982/110834/12977/13131/69601/13380/53310/231134/13491/13616/13628/13649/13653/13731/230735/13837/13839/13840/13841/13842/270190/13844/13848/13866/13869/13874/78943/14118/14172/14173/14182/14183/14184/14186/14254/14255/14257/93897/14366/14370/14388/14456/642…	139	Ace/Acsl1/Acvr2b/Adcy8/Adora1/Adra2a/Adra2b/Adra2c/Agtr1a/Alk/App/Areg/Arhgef5/Camkk1/Camkk2/Card10/Cartpt/Ccn1/Ccnd1/Ccnd2/Cd24a/Cdk5r1/Cdk5r2/Cemip/Chrna3/Csf1/Dab1/Dab2ip/Dkk1/Dlg3/Dok7/Drd4/Edn3/Eef1a2/Egfr/Egr1/Emp2/Epha10/Epha3/Epha5/Epha6/Epha7/Epha8/Ephb1/Ephb2/Ephb6/Erbb2/Erbb4/Ereg/Ern1/Fbn1/Fgf18/Fgf2/Fgfr1/Fgfr2/Fgfr3/Fgfr4/Flt1/Flt3/Flt4/Fzd10/Fzd4/Fzd8/Gab1/Gas6/Gprc5b/Grem1/Grm5/Hb…
HC	GO:0030326	embryonic limb morphogenesis	0.0218845	0.00492967	8.3342350722918e-31	5.16042228761904e-29	2.44745420919933e-29	16764/19378/216285/11694/11695/12125/12162/12288/320790/58250/13380/13396/230857/13798/14119/14179/14180/14182/231470/242022/14451/14634/14683/14734/23892/15111/15395/15398/209448/109663/15430/15431/15432/15433/15438/16842/16917/228357/65964/56758/14013/17701/17702/18121/18128/18129/23967/107587/18740/18741/18933/20204/19206/218772/98711/53614/26564/239405/12393/20319/20429/20481/320145/381373/21…	72	Aff3/Aldh1a2/Alx1/Alx3/Alx4/Bcl2l11/Bmp7/Cacna1c/Chd7/Chst11/Dkk1/Dlx6/Ece1/En1/Fbn2/Fgf8/Fgf9/Fgfr1/Fras1/Frem2/Gas1/Gli3/Gnas/Gpc3/Grem1/Hand2/Hoxa10/Hoxa13/Hoxc10/Hoxc11/Hoxd10/Hoxd11/Hoxd12/Hoxd13/Hoxd9/Lef1/Lmx1b/Lrp4/Map3k20/Mbnl1/Mecom/Msx1/Msx2/Nog/Notch1/Notch2/Osr1/Osr2/Pitx1/Pitx2/Prrx1/Prrx2/Ptch1/Rarb/Rdh10/Reck/Ror2/Rspo2/Runx2/Sfrp2/Shox2/Ski/Sp8/Sp9/Tbx3/Tgfb2/Twist1/Wnt3/Wnt5a/Wn…
HC	GO:0035113	embryonic appendage morphogenesis	0.0218845	0.00492967	8.3342350722918e-31	5.16042228761904e-29	2.44745420919933e-29	16764/19378/216285/11694/11695/12125/12162/12288/320790/58250/13380/13396/230857/13798/14119/14179/14180/14182/231470/242022/14451/14634/14683/14734/23892/15111/15395/15398/209448/109663/15430/15431/15432/15433/15438/16842/16917/228357/65964/56758/14013/17701/17702/18121/18128/18129/23967/107587/18740/18741/18933/20204/19206/218772/98711/53614/26564/239405/12393/20319/20429/20481/320145/381373/21…	72	Aff3/Aldh1a2/Alx1/Alx3/Alx4/Bcl2l11/Bmp7/Cacna1c/Chd7/Chst11/Dkk1/Dlx6/Ece1/En1/Fbn2/Fgf8/Fgf9/Fgfr1/Fras1/Frem2/Gas1/Gli3/Gnas/Gpc3/Grem1/Hand2/Hoxa10/Hoxa13/Hoxc10/Hoxc11/Hoxd10/Hoxd11/Hoxd12/Hoxd13/Hoxd9/Lef1/Lmx1b/Lrp4/Map3k20/Mbnl1/Mecom/Msx1/Msx2/Nog/Notch1/Notch2/Osr1/Osr2/Pitx1/Pitx2/Prrx1/Prrx2/Ptch1/Rarb/Rdh10/Reck/Ror2/Rspo2/Runx2/Sfrp2/Shox2/Ski/Sp8/Sp9/Tbx3/Tgfb2/Twist1/Wnt3/Wnt5a/Wn…
HC	GO:0060828	regulation of canonical Wnt signaling pathway	0.0297872	0.00851489	1.14906602117848e-30	7.04296223890001e-29	3.34029399457944e-29	78560/72125/211383/23802/140577/11820/11865/83675/12389/12558/18647/18163/13132/69601/59036/244667/13380/56811/50781/13649/13653/77938/241639/14165/14173/14180/14183/14184/14296/20378/14362/14366/14371/14634/14734/103978/64297/23892/16392/50523/14160/110648/228357/233328/66725/320343/71890/17292/70122/93960/72293/18091/18121/18128/77583/260305/27412/106042/50873/19277/19273/53614/66743/26564/1921…	98	Adgra2/Amer2/Amer3/Amfr/Ankrd6/App/Arntl/Bicc1/Cav1/Cdh2/Cdk14/Ctnnd2/Dab2/Dab2ip/Dact1/Disc1/Dkk1/Dkk2/Dkk3/Egfr/Egr1/Fam53b/Fermt1/Fgf10/Fgf2/Fgf9/Fgfr2/Fgfr3/Frat1/Frzb/Fzd1/Fzd4/Fzd9/Gli3/Gpc3/Gpc5/Gprc5b/Grem1/Isl1/Lats2/Lgr5/Lmx1a/Lrp4/Lrrk1/Lrrk2/Lypd6/Mad2l2/Mesp1/Mllt3/Nkd1/Nkd2/Nkx2-5/Nog/Notch1/Notum/Nphp4/Peg12/Prickle1/Prkn/Ptpro/Ptpru/Reck/Rnf220/Ror2/Rspo1/Rspo2/Rspo3/Sema5a/Sfrp1/…
HC	GO:0001657	ureteric bud development	0.0182371	0.00358522	3.30171523094317e-30	1.96037586199441e-28	9.29755335442654e-29	271127/11607/11847/12043/12064/12156/12162/73230/12505/67087/233651/329628/14173/14179/14182/14183/14260/17300/14234/15229/14462/14561/14573/14634/14734/381157/23892/15213/21410/15415/15431/269152/16869/17869/18121/114249/23967/18504/18510/19206/218772/19713/268902/20377/20464/20471/17130/55994/319757/20681/20682/56753/21412/21803/13003/22414/22417/22420/22412/22431	60	Adamts16/Agtr1a/Arg2/Bcl2/Bdnf/Bmp2/Bmp7/Bmper/Cd44/Ctnnbip1/Dchs1/Fat4/Fgf2/Fgf8/Fgfr1/Fgfr2/Fmn1/Foxc1/Foxc2/Foxd1/Gata3/Gdf11/Gdnf/Gli3/Gpc3/Greb1l/Grem1/Hey1/Hnf1b/Hoxb7/Hoxd11/Kif26b/Lhx1/Myc/Nog/Npnt/Osr1/Pax2/Pax8/Ptch1/Rarb/Ret/Robo2/Sfrp1/Sim1/Six1/Smad6/Smad9/Smo/Sox8/Sox9/Tacstd2/Tcf21/Tgfb1/Vcan/Wnt2b/Wnt4/Wnt6/Wnt9b/Wt1
HC	GO:0072163	mesonephric epithelium development	0.0182371	0.00358522	3.30171523094317e-30	1.96037586199441e-28	9.29755335442654e-29	271127/11607/11847/12043/12064/12156/12162/73230/12505/67087/233651/329628/14173/14179/14182/14183/14260/17300/14234/15229/14462/14561/14573/14634/14734/381157/23892/15213/21410/15415/15431/269152/16869/17869/18121/114249/23967/18504/18510/19206/218772/19713/268902/20377/20464/20471/17130/55994/319757/20681/20682/56753/21412/21803/13003/22414/22417/22420/22412/22431	60	Adamts16/Agtr1a/Arg2/Bcl2/Bdnf/Bmp2/Bmp7/Bmper/Cd44/Ctnnbip1/Dchs1/Fat4/Fgf2/Fgf8/Fgfr1/Fgfr2/Fmn1/Foxc1/Foxc2/Foxd1/Gata3/Gdf11/Gdnf/Gli3/Gpc3/Greb1l/Grem1/Hey1/Hnf1b/Hoxb7/Hoxd11/Kif26b/Lhx1/Myc/Nog/Npnt/Osr1/Pax2/Pax8/Ptch1/Rarb/Ret/Robo2/Sfrp1/Sim1/Six1/Smad6/Smad9/Smo/Sox8/Sox9/Tacstd2/Tcf21/Tgfb1/Vcan/Wnt2b/Wnt4/Wnt6/Wnt9b/Wt1
HC	GO:0072164	mesonephric tubule development	0.0182371	0.00358522	3.30171523094317e-30	1.96037586199441e-28	9.29755335442654e-29	271127/11607/11847/12043/12064/12156/12162/73230/12505/67087/233651/329628/14173/14179/14182/14183/14260/17300/14234/15229/14462/14561/14573/14634/14734/381157/23892/15213/21410/15415/15431/269152/16869/17869/18121/114249/23967/18504/18510/19206/218772/19713/268902/20377/20464/20471/17130/55994/319757/20681/20682/56753/21412/21803/13003/22414/22417/22420/22412/22431	60	Adamts16/Agtr1a/Arg2/Bcl2/Bdnf/Bmp2/Bmp7/Bmper/Cd44/Ctnnbip1/Dchs1/Fat4/Fgf2/Fgf8/Fgfr1/Fgfr2/Fmn1/Foxc1/Foxc2/Foxd1/Gata3/Gdf11/Gdnf/Gli3/Gpc3/Greb1l/Grem1/Hey1/Hnf1b/Hoxb7/Hoxd11/Kif26b/Lhx1/Myc/Nog/Npnt/Osr1/Pax2/Pax8/Ptch1/Rarb/Ret/Robo2/Sfrp1/Sim1/Six1/Smad6/Smad9/Smo/Sox8/Sox9/Tacstd2/Tcf21/Tgfb1/Vcan/Wnt2b/Wnt4/Wnt6/Wnt9b/Wt1
HC	GO:0001649	osteoblast differentiation	0.0276596	0.00758411	3.32759910654951e-30	1.96037586199441e-28	9.29755335442654e-29	11480/11481/11839/12156/110075/12161/12162/12163/12167/12168/16007/12571/12606/12609/12705/50766/67087/13363/80752/14119/107221/14173/14180/14182/14200/72007/14362/14560/14634/230587/14683/23892/15111/56233/15213/15399/15902/15903/16002/16011/16449/16905/16948/435965/17260/387155/17702/338352/18018/18121/18128/114249/18159/19016/18760/19206/19219/19228/19227/215653/71952/225998/239405/12393/21271…	91	Acvr2a/Acvr2b/Areg/Bmp2/Bmp3/Bmp6/Bmp7/Bmp8a/Bmpr1b/Bmpr2/Ccn1/Cdk6/Cebpa/Cebpd/Cited1/Crim1/Ctnnbip1/Dhh/Fam20c/Fbn2/Ffar4/Fgf2/Fgf9/Fgfr1/Fhl2/Fndc3b/Fzd1/Gdf10/Gli3/Glis1/Gnas/Grem1/Hand2/Hdac7/Hey1/Hoxa2/Id2/Id3/Igf2/Igfbp5/Jag1/Lmna/Lox/Lrp3/Mef2c/Mir137/Msx2/Nell1/Nfatc1/Nog/Notch1/Npnt/Nppc/Pparg/Prkd1/Ptch1/Ptger4/Pth1r/Pthlh/Rassf2/Riox1/Rorb/Rspo2/Runx2/Satb2/Scube2/Sema4d/Sfrp1/Sfrp2/S…
HC	GO:0048706	embryonic skeletal system development	0.0218845	0.00506757	8.04205960845264e-30	4.69223247154718e-28	2.22540394428234e-28	11480/216285/11694/11695/12151/12162/58250/12814/54006/13390/13392/226049/114873/13617/14042/14179/14180/14183/14234/14451/14634/14683/14836/15111/15399/15401/15402/15412/15413/15415/15417/109663/15423/15429/15430/15431/15434/15438/54352/16869/17240/17260/17389/12020/18121/23967/107587/18509/18552/18595/18933/20204/19662/98711/12393/212712/20429/20471/20666/20997/21384/21808/21809/21812/21813/221…	72	Acvr2a/Alx1/Alx3/Alx4/Bmi1/Bmp7/Chst11/Col11a1/Deaf1/Dlx1/Dlx2/Dmrt2/Dscaml1/Ednra/Ext1/Fgf8/Fgf9/Fgfr2/Foxc2/Gas1/Gli3/Gnas/Gsc/Hand2/Hoxa2/Hoxa4/Hoxa5/Hoxb4/Hoxb5/Hoxb7/Hoxb9/Hoxc11/Hoxc4/Hoxd1/Hoxd10/Hoxd11/Hoxd3/Hoxd9/Irx5/Lhx1/Mdfi/Mef2c/Mmp16/Nkx3-2/Nog/Osr1/Osr2/Pax7/Pcsk5/Pdgfra/Prrx1/Prrx2/Rbp4/Rdh10/Runx2/Satb2/Shox2/Six1/Sox11/T/Tbx15/Tgfb2/Tgfb3/Tgfbr1/Tgfbr2/Twist1/Twist2/Wnt5a/Wnt9a…
HC	GO:0003231	cardiac ventricle development	0.0221884	0.00520546	9.46450575333144e-30	5.46958294392525e-28	2.59408107564994e-28	12168/16007/320790/12814/12876/12767/54485/109620/13617/112405/13857/14180/14183/116701/17300/14234/14362/57265/14462/14463/381157/15110/15111/77446/15213/15214/56198/15398/15902/16392/16449/16911/14725/268977/17260/17292/214384/18018/18091/18121/18128/18167/18168/211323/18510/207728/18741/18996/19876/268902/20181/20191/64010/20271/20348/20319/20564/17130/66993/20666/20677/57246/21386/21803/21808…	73	Bmpr2/Ccn1/Chd7/Col11a1/Cpe/Cxcr4/Dll4/Dsp/Ednra/Egln1/Epor/Fgf9/Fgfr2/Fgfrl1/Foxc1/Foxc2/Fzd1/Fzd2/Gata3/Gata4/Greb1l/Hand1/Hand2/Heg1/Hey1/Hey2/Heyl/Hoxa13/Id2/Isl1/Jag1/Lmo4/Lrp2/Ltbp1/Mef2c/Mesp1/Myocd/Nfatc1/Nkx2-5/Nog/Notch1/Npy2r/Npy5r/Nrg1/Pax8/Pde2a/Pitx2/Pou4f1/Robo1/Robo2/Rxra/Ryr2/Sav1/Scn5a/Sema3c/Sfrp2/Slit3/Smad6/Smarcd3/Sox11/Sox4/Tbx20/Tbx3/Tgfb1/Tgfb2/Tgfbr1/Tgfbr2/Tgfbr3/Tpm1/W…
HC	GO:0030178	negative regulation of Wnt signaling pathway	0.0234043	0.00575703	1.46806360086274e-29	8.40397163210861e-28	3.9857853870494e-28	72125/23802/140577/494504/11820/12022/83675/12156/12389/12558/67087/319478/13132/69601/59036/13380/56811/50781/13653/241639/14180/20378/14362/14366/14634/14734/14783/23892/14836/15248/15364/16392/50523/228357/71890/17240/17292/70122/93960/72293/18091/18121/18128/77583/260305/18230/106042/50873/19277/19273/26564/20377/20319/54612/219134/330096/380702/20439/20473/20583/20668/20671/20682/76365/21886…	77	Amer2/Amfr/Ankrd6/Apcdd1/App/Barx1/Bicc1/Bmp2/Cav1/Cdh2/Ctnnbip1/Cxxc4/Dab2/Dab2ip/Dact1/Dkk1/Dkk2/Dkk3/Egr1/Fermt1/Fgf9/Frzb/Fzd1/Fzd4/Gli3/Gpc3/Grb10/Grem1/Gsc/Hic1/Hmga2/Isl1/Lats2/Lrp4/Mad2l2/Mdfi/Mesp1/Mllt3/Nkd1/Nkd2/Nkx2-5/Nog/Notch1/Notum/Nphp4/Nxn/Prickle1/Prkn/Ptpro/Ptpru/Ror2/Sfrp1/Sfrp2/Sfrp5/Shisa2/Shisa3/Shisa6/Siah2/Six3/Snai2/Sox13/Sox17/Sox9/Tbx18/Tle2/Tle3/Tmem170b/Tpbg/Tpbgl/Tr…
HC	GO:0007269	neurotransmitter secretion	0.024924	0.0064465	1.74094578370005e-29	9.78153612545545e-28	4.63912843336835e-28	432530/11540/11541/11551/319924/11784/11419/545192/12286/12287/12298/27062/320405/110834/11438/110835/11441/12890/29873/19157/320127/13447/13488/13491/94245/13616/238988/14809/242443/108073/14823/15550/15560/15565/15893/16504/99738/16510/108030/66725/78771/17260/14299/18049/192167/110784/68404/18189/18191/18212/231602/18441/18442/26875/327814/18750/18751/18754/50873/19219/19276/116838/242662/2417…	82	Adcy1/Adora2a/Adora2b/Adra2a/Apba1/Apba2/Asic1/Baiap3/Cacna1a/Cacna1b/Cacnb4/Cadps/Cadps2/Chrna3/Chrna4/Chrna5/Chrna7/Cplx2/Cspg5/Cyth1/Dgki/Doc2b/Drd1/Drd4/Dtnbp1/Edn3/Erc2/Grik5/Grin3a/Grm7/Grm8/Htr1a/Htr2c/Htr6/Ica1/Kcnc3/Kcnc4/Kcnh1/Lin7a/Lrrk2/Mctp1/Mef2c/Ncs1/Ngf/Nlgn1/Nr3c2/Nrn1/Nrxn1/Nrxn3/Ntrk2/P2rx2/P2ry1/P2ry2/Pclo/Ppfia2/Prkca/Prkcb/Prkce/Prkn/Ptger4/Ptprn2/Rims2/Rims3/Rims4/Snap91/Sn…
HC	GO:0099643	signal release from synapse	0.024924	0.0064465	1.74094578370005e-29	9.78153612545545e-28	4.63912843336835e-28	432530/11540/11541/11551/319924/11784/11419/545192/12286/12287/12298/27062/320405/110834/11438/110835/11441/12890/29873/19157/320127/13447/13488/13491/94245/13616/238988/14809/242443/108073/14823/15550/15560/15565/15893/16504/99738/16510/108030/66725/78771/17260/14299/18049/192167/110784/68404/18189/18191/18212/231602/18441/18442/26875/327814/18750/18751/18754/50873/19219/19276/116838/242662/2417…	82	Adcy1/Adora2a/Adora2b/Adra2a/Apba1/Apba2/Asic1/Baiap3/Cacna1a/Cacna1b/Cacnb4/Cadps/Cadps2/Chrna3/Chrna4/Chrna5/Chrna7/Cplx2/Cspg5/Cyth1/Dgki/Doc2b/Drd1/Drd4/Dtnbp1/Edn3/Erc2/Grik5/Grin3a/Grm7/Grm8/Htr1a/Htr2c/Htr6/Ica1/Kcnc3/Kcnc4/Kcnh1/Lin7a/Lrrk2/Mctp1/Mef2c/Ncs1/Ngf/Nlgn1/Nr3c2/Nrn1/Nrxn1/Nrxn3/Ntrk2/P2rx2/P2ry1/P2ry2/Pclo/Ppfia2/Prkca/Prkcb/Prkce/Prkn/Ptger4/Ptprn2/Rims2/Rims3/Rims4/Snap91/Sn…
HC	GO:0010001	glial cell differentiation	0.0297872	0.00879068	2.35866875983021e-29	1.30112745769543e-27	6.1709094635175e-28	11305/215798/11540/11820/234094/17172/12156/12558/66797/29873/12767/13131/13388/13389/13390/13392/13488/14357/63953/252864/13796/13866/338521/14165/14173/14176/14184/14580/14634/14733/269604/14843/15208/15364/15902/15979/16513/23928/16842/235402/70083/330166/723904/17391/74761/17936/230822/17988/100313531/18096/14912/18121/18128/211323/224109/18205/18212/18213/50914/50913/18424/18504/18508/18591/…	98	Abca2/Adgrg6/Adora2a/App/Arhgef10/Ascl1/Bmp2/Cdh2/Cntnap2/Cspg5/Cxcr4/Dab1/Dll1/Dll3/Dlx1/Dlx2/Drd1/Dtx1/Dusp10/Dusp15/Emx1/Erbb2/Fa2h/Fgf10/Fgf2/Fgf5/Fgfr3/Gfap/Gli3/Gpc1/Gpr157/Gsx2/Hes5/Hmga2/Id2/Ifngr1/Kcnj10/Lamc3/Lef1/Lingo1/Metrn/Miat/Mir219a-2/Mmp24/Mxra8/Nab1/Ncmap/Ndrg1/Nkx2-2os/Nkx6-1/Nkx6-2/Nog/Notch1/Nrg1/Nrros/Ntf3/Ntrk2/Ntrk3/Olig1/Olig2/Otx2/Pax2/Pax6/Pdgfb/Plec/Pmp22/Pou3f1/Pou3f…
HC	GO:0099003	vesicle-mediated transport in synapse	0.0297872	0.00879068	2.35866875983021e-29	1.30112745769543e-27	6.1709094635175e-28	432530/11540/11541/11551/238276/319924/11784/12286/12298/27062/320405/12484/12558/12569/110834/11438/110835/11441/65945/12890/29873/19157/320127/72685/13429/103967/13447/13488/13491/94245/13642/238988/14169/14809/242443/74053/243547/108073/14823/269994/15444/15550/16416/16510/66725/50791/17919/14299/192167/216856/110784/211323/68404/18189/18191/18196/231602/18441/18442/23969/219228/26875/18805/32…	98	Adcy1/Adora2a/Adora2b/Adra2a/Akap5/Apba1/Apba2/Cacna1a/Cacnb4/Cadps/Cadps2/Cd24a/Cdh2/Cdk5r1/Chrna3/Chrna4/Chrna5/Chrna7/Clstn1/Cplx2/Cspg5/Cyth1/Dgki/Dnajc6/Dnm1/Dnm3/Doc2b/Drd1/Drd4/Dtnbp1/Efnb2/Erc2/Fgf14/Grik5/Grin3a/Grip1/Grip2/Grm7/Grm8/Gsg1l/Hpca/Htr1a/Itgb3/Kcnh1/Lrrk2/Magi2/Myo5b/Ncs1/Nlgn1/Nlgn2/Nr3c2/Nrg1/Nrn1/Nrxn1/Nrxn3/Nsg1/P2rx2/P2ry1/P2ry2/Pacsin1/Pcdh17/Pclo/Pld1/Ppfia2/Ppp3cc/Pr…
HC	GO:1903522	regulation of blood circulation	0.0303951	0.00910094	2.50983006847738e-29	1.3720404374343e-27	6.50723130129649e-28	11421/11486/27360/11535/11539/11548/11550/11551/11552/11553/11554/11607/11689/109676/30878/11820/11418/67972/54140/12168/23828/12287/12288/12289/12291/58226/12293/56808/12296/12389/12671/11441/12922/20312/13052/238130/68813/13488/13506/109620/13616/13617/13618/13819/14073/14168/14226/14463/14528/353155/14681/333433/15200/330953/15214/74318/15465/15550/15560/16373/54352/16392/16452/66240/57442/165…	100	Ace/Ada/Add3/Adm/Adora1/Adra1b/Adra1d/Adra2a/Adra2b/Adra2c/Adrb1/Agtr1a/Alox5/Ank2/Apln/App/Asic2/Atp2b1/Avpr1a/Bmpr2/Bves/Cacna1b/Cacna1c/Cacna1d/Cacna1g/Cacna1h/Cacna2d1/Cacna2d2/Cacnb2/Cav1/Chrm3/Chrna7/Crhr2/Cx3cl1/Cxadr/Dock4/Dock5/Drd1/Dsc2/Dsp/Edn3/Ednra/Ednrb/Epas1/Faah/Fgf13/Fkbp1b/Gata4/Gch1/Gjd3/Gnao1/Gpd1l/Hbegf/Hcn4/Hey2/Hopx/Hrh1/Htr1a/Htr2c/Irx3/Irx5/Isl1/Jak2/Kcne1l/Kcne3/Kcnj2/Kc…
HC	GO:0048592	eye morphogenesis	0.024924	0.00648097	2.74893945813173e-29	1.48933612785208e-27	7.06353428433472e-28	67269/56847/11830/50769/12043/12064/59058/140489/12162/69743/12831/329941/107585/13388/13508/270190/13844/270120/14173/14184/14221/14254/30923/14238/26927/14451/14561/14634/15165/15258/226438/22778/54352/64379/16449/30841/16542/16869/17158/214058/17268/76574/330166/723950/58235/58998/18129/18212/98733/18424/18504/18508/18591/18741/18742/19126/19213/19242/19274/218772/19662/225998/330222/237979/20…	82	Agtpbp1/Aldh1a3/Aqp5/Atp8a2/Bcl2/Bdnf/Bhlhe22/Bhlhe23/Bmp7/Casz1/Col5a1/Col8a2/Dio3/Dll1/Dscam/Ephb1/Ephb2/Fat3/Fgf2/Fgfr3/Fjx1/Flt1/Foxe3/Foxf2/Foxl2/Gas1/Gdf11/Gli3/Hcn1/Hipk2/Igfn1/Ikzf1/Irx5/Irx6/Jag1/Kdm2b/Kdr/Lhx1/Man2a1/Megf11/Meis1/Mfsd2a/Miat/Mir124a-2/Nectin1/Nectin3/Notch2/Ntrk2/Obsl1/Otx2/Pax2/Pax6/Pdgfb/Pitx2/Pitx3/Prom1/Ptf1a/Ptn/Ptprm/Rarb/Rbp4/Rorb/Sdk1/Sdk2/Six3/Ski/Slc1a1/Sox1/S…
HC	GO:0003018	vascular process in circulatory system	0.0282675	0.00806674	3.08544623679205e-29	1.65685732432338e-27	7.85804379263107e-28	20927/11421/11512/27360/11535/11539/11540/11541/11548/11550/11551/11552/11553/11554/11607/11689/30878/11418/67972/54140/110279/12161/12168/244911/12288/12291/12389/12638/12671/12741/67087/20312/69219/238130/68813/13488/13492/230857/13616/13617/13618/13983/14042/14073/16592/72514/17300/14234/14528/243547/60596/15465/15550/15552/15560/15566/109700/16531/16542/76574/23945/17390/18162/18166/14815/182…	93	Abcc8/Ace/Adcy6/Add3/Adm/Adora1/Adora2a/Adora2b/Adra1b/Adra1d/Adra2a/Adra2b/Adra2c/Adrb1/Agtr1a/Alox5/Apln/Asic2/Atp2b1/Avpr1a/Bcr/Bmp6/Bmpr2/C2cd4a/Cacna1c/Cacna1g/Cav1/Cftr/Chrm3/Cldn5/Ctnnbip1/Cx3cl1/Ddah1/Dock4/Dock5/Drd1/Drd5/Ece1/Edn3/Ednra/Ednrb/Esr2/Ext1/Faah/Fabp5/Fgfbp3/Foxc1/Foxc2/Gch1/Grip2/Gucy1a1/Hrh1/Htr1a/Htr1d/Htr2c/Htr7/Itga1/Kcnma1/Kdr/Mfsd2a/Mgll/Mmp2/Npr3/Npy1r/Nr3c1/Ocln/Oxt…
HC	GO:0060993	kidney morphogenesis	0.0176292	0.0034818	4.24461177239869e-29	2.2593249328873e-27	1.07153911225651e-27	271127/11607/12043/12156/12162/12505/12705/67087/233651/13869/329628/14165/14173/14179/14260/15229/231470/14462/218476/14573/14634/14734/381157/23892/15208/15213/21410/15415/15431/16371/16372/16373/269152/16869/66725/17869/18121/114249/23967/18504/18510/19206/20471/319757/20677/20681/20682/56753/21412/21803/69847/22414/22417/22420/22422/22412/22431/97064	58	Adamts16/Agtr1a/Bcl2/Bmp2/Bmp7/Cd44/Cited1/Ctnnbip1/Dchs1/Erbb4/Fat4/Fgf10/Fgf2/Fgf8/Fmn1/Foxd1/Fras1/Gata3/Gcnt4/Gdnf/Gli3/Gpc3/Greb1l/Grem1/Hes5/Hey1/Hnf1b/Hoxb7/Hoxd11/Irx1/Irx2/Irx3/Kif26b/Lhx1/Lrrk2/Myc/Nog/Npnt/Osr1/Pax2/Pax8/Ptch1/Six1/Smo/Sox4/Sox8/Sox9/Tacstd2/Tcf21/Tgfb1/Wnk4/Wnt2b/Wnt4/Wnt6/Wnt7b/Wnt9b/Wt1/Wwtr1
HC	GO:0071695	anatomical structure maturation	0.0319149	0.00999724	8.30968423997869e-29	4.38462295375571e-27	2.07951274252647e-27	108153/210933/238276/19378/224650/11820/17172/12023/14025/12043/12075/12156/12173/23829/12286/12569/12570/12577/12606/12638/66797/233651/13404/13617/13618/13819/13842/13874/13983/14042/80752/67017/329628/241639/260298/14182/14184/15375/14461/14462/14561/235379/50915/23892/14810/243547/15208/15402/15902/54352/16531/16542/237339/16874/66725/387208/17390/17702/17918/11924/269116/18049/18128/18159/23…	105	Adamts7/Adgrb3/Akap5/Aldh1a2/Anks1/App/Ascl1/Barx2/Bcl11a/Bcl2/Bfsp1/Bmp2/Bnc1/C1ql1/Cacna1a/Cdk5r1/Cdk5r2/Cdkn1c/Cebpa/Cftr/Cntnap2/Dchs1/Dmc1/Ednra/Ednrb/Epas1/Epha8/Ereg/Esr2/Ext1/Fam20c/Fam210b/Fat4/Fermt1/Fev/Fgfr1/Fgfr3/Foxa1/Gata2/Gata3/Gdf11/Gldn/Grb14/Grem1/Grin1/Grip2/Hes5/Hoxa5/Id2/Irx5/Kcnma1/Kdr/L3mbtl3/Lhx6/Lrrk2/Mir212/Mmp2/Msx2/Myo5a/Neurog2/Nfasc/Ngf/Notch1/Nppc/Npr2/Nr4a2/Nrcam/…
HC	GO:0071805	potassium ion transmembrane transport	0.0255319	0.0069636	3.50411046536828e-28	1.83301226757368e-26	8.69350091861786e-27	20927/229715/109676/192113/232975/11932/12289/12389/12512/269109/13483/13616/15165/15166/15168/330953/16485/16490/16491/16492/16494/16495/16497/16499/16500/98741/16502/268345/16504/99738/16508/66240/57442/382571/240444/225030/16510/16512/380728/238271/170738/70357/16513/16514/16515/16518/16519/16520/16521/16522/16523/72258/210741/217826/241769/16526/16528/52150/223604/84036/140492/140493/16535/16…	84	Abcc8/Amigo1/Ank2/Atp12a/Atp1a3/Atp1b2/Cacna1d/Cav1/Cd63/Dpp10/Dpp6/Edn3/Hcn1/Hcn2/Hcn3/Hcn4/Kcna1/Kcna2/Kcna3/Kcna4/Kcna6/Kcna7/Kcnab1/Kcnab3/Kcnb1/Kcnb2/Kcnc1/Kcnc2/Kcnc3/Kcnc4/Kcnd2/Kcne1l/Kcne3/Kcnf1/Kcng2/Kcng3/Kcnh1/Kcnh3/Kcnh4/Kcnh5/Kcnh7/Kcnip1/Kcnj10/Kcnj11/Kcnj12/Kcnj2/Kcnj3/Kcnj4/Kcnj5/Kcnj6/Kcnj8/Kcnk10/Kcnk12/Kcnk13/Kcnk15/Kcnk2/Kcnk4/Kcnk6/Kcnk9/Kcnn1/Kcnn2/Kcnn3/Kcnq1/Kcnq2/Kcnq3/K…
HC	GO:0035249	synaptic transmission, glutamatergic	0.0182371	0.00382653	4.29305954416893e-28	2.22652011230915e-26	1.05598063821483e-26	11539/11540/208117/68318/12286/12298/54377/140723/12426/12558/12564/72978/12801/195208/320127/244667/13380/13488/94245/14042/14800/14802/14803/14805/14806/14807/14809/14810/14814/14816/108068/108069/108071/108072/108073/14823/245666/66725/17260/17918/18053/192167/216856/18167/18189/18211/18212/18430/50873/19699/26564/20720/210274/58234/140919/72961/20910/20979/22226/22249	60	Adora1/Adora2a/Aph1b/Aph1c/Cacna1a/Cacnb4/Cacng4/Cacng5/Cckbr/Cdh2/Cdh8/Cnih3/Cnr1/Dcdc2a/Dgki/Disc1/Dkk1/Drd1/Dtnbp1/Ext1/Gria2/Gria4/Grid1/Grik1/Grik2/Grik3/Grik5/Grin1/Grin2d/Grm1/Grm2/Grm3/Grm5/Grm6/Grm7/Grm8/Iqsec2/Lrrk2/Mef2c/Myo5a/Ngfr/Nlgn1/Nlgn2/Npy2r/Nrxn1/Ntrk1/Ntrk2/Oxtr/Prkn/Reln/Ror2/Serpine2/Shank2/Shank3/Slc17a6/Slc17a7/Stxbp1/Syt1/Ucn/Unc13b
HC	GO:0015833	peptide transport	0.0331307	0.0108246	4.74921639735607e-28	2.44222416094548e-26	1.15828346390468e-26	11303/56325/20927/11307/269275/11481/224129/11514/11539/11551/11689/101772/30878/54126/11865/109689/545192/75770/12288/12289/66259/27220/12426/18133/12638/320790/12801/12876/12918/12919/12921/12922/13447/13616/13640/13839/107221/14226/15376/208188/14761/238377/15364/94353/21410/15560/15893/100039795/16324/16367/16392/16452/16500/16514/16535/16847/228355/17918/245049/18012/18096/216856/56183/18126…	109	Abca1/Abcb9/Abcc8/Abcg1/Acvr1c/Acvr2b/Adcy5/Adcy8/Adora1/Adra2a/Alox5/Ano1/Apln/Arhgef7/Arntl/Arrb1/Baiap3/Brsk2/Cacna1c/Cacna1d/Camk2n1/Cartpt/Cckbr/Ccn3/Cftr/Chd7/Cnr1/Cpe/Crh/Crhbp/Crhr1/Crhr2/Doc2b/Edn3/Efna5/Epha5/Ffar4/Fkbp1b/Foxa2/Ghsr/Gpr27/Gpr68/Hmga2/Hmgn3/Hnf1b/Htr2c/Ica1/Ildr2/Inhbb/Irs1/Isl1/Jak2/Kcnb1/Kcnj11/Kcnq1/Lepr/Madd/Myo5a/Myrip/Neurod1/Nkx6-1/Nlgn2/Nmu/Nos2/Npy2r/Nrxn1/Pax6/…
HC	GO:0048738	cardiac muscle tissue development	0.0300912	0.0092733	6.94114350409845e-28	3.53939989772012e-26	1.6786454082446e-26	101401/11548/11554/19378/12156/12162/23828/108058/320790/12814/13052/13380/13388/54485/109620/13617/13642/112405/13857/13869/14173/80857/14174/14179/14180/14182/14183/14200/225288/17300/14234/108655/14463/14464/23892/15110/15111/77446/15213/15214/15902/16373/16392/16526/16905/14725/17258/17260/17268/17292/17295/17880/214384/17927/17967/74103/18091/18121/18128/14815/211323/18505/18595/18741/18810/…	99	Adamts9/Adra1b/Adrb1/Aldh1a2/Bmp2/Bmp7/Bves/Camk2d/Chd7/Col11a1/Cxadr/Dkk1/Dll1/Dll4/Dsp/Ednra/Efnb2/Egln1/Epor/Erbb4/Fgf2/Fgf20/Fgf3/Fgf8/Fgf9/Fgfr1/Fgfr2/Fhl2/Fhod3/Foxc1/Foxc2/Foxp1/Gata4/Gata5/Grem1/Hand1/Hand2/Heg1/Hey1/Hey2/Id2/Irx3/Isl1/Kcnk2/Lmna/Lrp2/Mef2a/Mef2c/Meis1/Mesp1/Met/Myh11/Myocd/Myod1/Ncam1/Nebl/Nkx2-5/Nog/Notch1/Nr3c1/Nrg1/Pax3/Pdgfra/Pitx2/Plec/Pou4f1/Ppara/Rarb/Rbp4/Rgs2/Rx…
HC	GO:0030198	extracellular matrix organization	0.0328267	0.0107212	8.05252571618405e-28	4.0718938371504e-26	1.93119344807432e-26	11504/235130/271127/233332/208936/240322/223838/330119/23794/108153/30806/101401/269959/11568/69538/12306/11820/12156/12389/12390/16007/12814/12817/12819/12823/12843/237759/77018/373864/12827/12828/12831/245026/329941/12840/234356/13078/58859/54156/268780/23871/14042/23876/241639/14186/14230/399558/17300/14234/14238/14580/14758/23892/15117/15118/16416/16777/16854/16917/16948/16949/16950/67573/169…	108	Adamts1/Adamts15/Adamts16/Adamts17/Adamts18/Adamts19/Adamts20/Adamts3/Adamts5/Adamts7/Adamts8/Adamts9/Adamtsl3/Aebp1/Antxr1/Anxa2/App/Bmp2/Cav1/Cav2/Ccn1/Col11a1/Col13a1/Col15a1/Col19a1/Col1a2/Col23a1/Col25a1/Col27a1/Col4a2/Col4a3/Col5a1/Col6a6/Col8a2/Col9a2/Csgalnact1/Cyp1b1/Efemp2/Egfl6/Egflam/Ets1/Ext1/Fbln5/Fermt1/Fgfr4/Fkbp10/Flrt2/Foxc1/Foxc2/Foxf2/Gfap/Gpm6b/Grem1/Has2/Has3/Itgb3/Lamb1/Lga…
HC	GO:0046883	regulation of hormone secretion	0.0322188	0.0104109	9.05621060989251e-28	4.54157735378742e-26	2.15395213635895e-26	20927/11307/269275/11480/224129/11514/11539/11551/11607/11689/101772/30878/54126/11865/109689/545192/12161/75770/12289/66259/27220/12426/18133/12638/320790/12801/12918/12919/12921/12922/12952/13132/13447/13616/13640/13839/107221/14182/14186/14226/15376/26927/14427/208188/14683/14761/238377/15364/94353/15550/15560/15893/16156/16323/16324/16367/16392/16452/16500/16514/16535/114229/16847/228355/2450…	106	Abcc8/Abcg1/Acvr1c/Acvr2a/Adcy5/Adcy8/Adora1/Adra2a/Agtr1a/Alox5/Ano1/Apln/Arhgef7/Arntl/Arrb1/Baiap3/Bmp6/Brsk2/Cacna1d/Camk2n1/Cartpt/Cckbr/Ccn3/Cftr/Chd7/Cnr1/Crh/Crhbp/Crhr1/Crhr2/Cry1/Dab2/Doc2b/Edn3/Efna5/Epha5/Ffar4/Fgfr1/Fgfr4/Fkbp1b/Foxa2/Foxl2/Galr1/Ghsr/Gnas/Gpr27/Gpr68/Hmga2/Hmgn3/Htr1a/Htr2c/Ica1/Il11/Inhba/Inhbb/Irs1/Isl1/Jak2/Kcnb1/Kcnj11/Kcnq1/Kiss1r/Lepr/Madd/Myrip/Nell2/Nkx3-1/N…
HC	GO:0002790	peptide secretion	0.0316109	0.0101007	9.98642021057651e-28	4.96701621621133e-26	2.35572673474687e-26	11303/20927/11307/269275/11481/224129/11514/11539/11551/11689/101772/30878/54126/11865/109689/545192/75770/12288/12289/66259/27220/12426/18133/12638/320790/12801/12876/12918/12919/12921/12922/13447/13616/13640/13839/107221/14226/15376/208188/14761/238377/15364/94353/21410/15560/15893/100039795/16324/16367/16392/16452/16500/16514/16535/16847/228355/17918/245049/18012/18096/216856/56183/18126/18167…	104	Abca1/Abcc8/Abcg1/Acvr1c/Acvr2b/Adcy5/Adcy8/Adora1/Adra2a/Alox5/Ano1/Apln/Arhgef7/Arntl/Arrb1/Baiap3/Brsk2/Cacna1c/Cacna1d/Camk2n1/Cartpt/Cckbr/Ccn3/Cftr/Chd7/Cnr1/Cpe/Crh/Crhbp/Crhr1/Crhr2/Doc2b/Edn3/Efna5/Epha5/Ffar4/Fkbp1b/Foxa2/Ghsr/Gpr27/Gpr68/Hmga2/Hmgn3/Hnf1b/Htr2c/Ica1/Ildr2/Inhbb/Irs1/Isl1/Jak2/Kcnb1/Kcnj11/Kcnq1/Lepr/Madd/Myo5a/Myrip/Neurod1/Nkx6-1/Nlgn2/Nmu/Nos2/Npy2r/Nrxn1/Pax6/Pax8/P…
HC	GO:0098742	cell-cell adhesion via plasma-membrane adhesion molecules	0.0261398	0.0073428	1.01637684851633e-27	5.01412578601388e-26	2.37806957966935e-26	319387/11658/229715/12156/54725/94332/12484/12552/12554/12558/23836/104010/12561/12563/241201/12564/12614/53883/12737/12739/65945/64085/20312/13052/13131/233651/13506/13508/114873/13640/13837/270120/329628/116701/14464/23888/226438/207683/230868/16180/16401/67703/16600/16728/238205/192198/241568/50791/17196/84004/74762/320772/17391/58235/58998/68810/192167/319504/211323/18189/80883/98733/72333/75…	86	Adgrl3/Alcam/Amigo1/Bmp2/Cadm1/Cadm3/Cd24a/Cdh11/Cdh13/Cdh2/Cdh20/Cdh22/Cdh4/Cdh6/Cdh7/Cdh8/Celsr1/Celsr2/Cldn1/Cldn3/Clstn1/Clstn2/Cx3cl1/Cxadr/Dab1/Dchs1/Dsc2/Dscam/Dscaml1/Efna5/Epha3/Fat3/Fat4/Fgfrl1/Gata5/Gpc6/Igfn1/Igsf11/Igsf21/Il1rap/Itga4/Kirrel3/Klf4/L1cam/Lrfn5/Lrrc4/Lrrc4c/Magi2/Mbp/Mcam/Mdga1/Mdga2/Mmp24/Nectin1/Nectin3/Nexn/Nlgn1/Nrcam/Nrg1/Nrxn1/Ntng1/Obsl1/Palld/Pcdh1/Pcdh17/Pcdh1…
HC	GO:0043062	extracellular structure organization	0.0328267	0.0107557	1.09663525622382e-27	5.36643768932754e-26	2.54516196138874e-26	11504/235130/271127/233332/208936/240322/223838/330119/23794/108153/30806/101401/269959/11568/69538/12306/11820/12156/12389/12390/16007/12814/12817/12819/12823/12843/237759/77018/373864/12827/12828/12831/245026/329941/12840/234356/13078/58859/54156/268780/23871/14042/23876/241639/14186/14230/399558/17300/14234/14238/14580/14758/23892/15117/15118/16416/16777/16854/16917/16948/16949/16950/67573/169…	108	Adamts1/Adamts15/Adamts16/Adamts17/Adamts18/Adamts19/Adamts20/Adamts3/Adamts5/Adamts7/Adamts8/Adamts9/Adamtsl3/Aebp1/Antxr1/Anxa2/App/Bmp2/Cav1/Cav2/Ccn1/Col11a1/Col13a1/Col15a1/Col19a1/Col1a2/Col23a1/Col25a1/Col27a1/Col4a2/Col4a3/Col5a1/Col6a6/Col8a2/Col9a2/Csgalnact1/Cyp1b1/Efemp2/Egfl6/Egflam/Ets1/Ext1/Fbln5/Fermt1/Fgfr4/Fkbp10/Flrt2/Foxc1/Foxc2/Foxf2/Gfap/Gpm6b/Grem1/Has2/Has3/Itgb3/Lamb1/Lga…
HC	GO:0040013	negative regulation of locomotion	0.0346505	0.0117554	1.22729225529386e-27	5.95776752409852e-26	2.82561433766183e-26	20927/269275/11486/11490/101401/110532/107831/11539/11540/11932/12043/110279/105844/18133/12512/12739/12741/20312/20315/114886/13078/69601/13134/56320/50768/71228/54485/58233/22240/13488/13491/13492/63953/13869/14173/228564/14462/208188/212539/23892/108071/15560/16011/16449/114229/16600/52662/77569/50791/73608/78771/17260/118453/214384/17965/18053/18121/18128/11819/211323/18183/18186/237542/18591…	114	Abcc8/Acvr1c/Ada/Adam15/Adamts9/Adarb1/Adgrb1/Adora1/Adora2a/Atp1b2/Bcl2/Bcr/Card10/Ccn3/Cd63/Cldn3/Cldn5/Cx3cl1/Cxcl12/Cygb/Cyp1b1/Dab2ip/Dach1/Dbn1/Dlc1/Dlg5/Dll4/Dnaja4/Dpysl3/Drd1/Drd4/Drd5/Dusp10/Erbb4/Fgf2/Frmd5/Gata3/Ghsr/Gm266/Grem1/Grm5/Htr2c/Igfbp5/Jag1/Kiss1r/Klf4/Ldlrad4/Limch1/Magi2/Marveld3/Mctp1/Mef2c/Mmp28/Myocd/Nbl1/Ngfr/Nog/Notch1/Nr2f2/Nrg1/Nrg3/Nrp1/Osbpl8/Pdgfb/Phldb2/Plcb1/P…
HC	GO:1903532	positive regulation of secretion by cell	0.0358663	0.0124448	1.4368535992857e-27	6.91970447656e-26	3.28183604047376e-26	11307/11480/11514/11540/11541/11554/101772/30878/54126/109689/54140/545192/12156/12161/12287/12289/12291/58226/239556/27062/320405/66259/27220/12426/12570/12638/12918/12921/12922/20315/13132/13447/94245/13616/107221/14182/14186/26927/209630/14389/14427/14461/14761/238377/14812/15560/15565/16190/16324/16367/16392/16452/16500/114229/16847/16854/17919/245049/14299/54003/18095/18096/192167/216856/561…	118	Abcg1/Acvr2a/Adcy8/Adora2a/Adora2b/Adrb1/Ano1/Apln/Arhgef7/Arrb1/Avpr1a/Baiap3/Bmp2/Bmp6/Cacna1b/Cacna1d/Cacna1g/Cacna1h/Cacna1i/Cadps/Cadps2/Camk2n1/Cartpt/Cckbr/Cdk5r2/Cftr/Crh/Crhr1/Crhr2/Cxcl12/Dab2/Doc2b/Dtnbp1/Edn3/Ffar4/Fgfr1/Fgfr4/Foxl2/Frmd4a/Gab2/Galr1/Gata2/Gpr27/Gpr68/Grin2b/Htr2c/Htr6/Il4ra/Inhbb/Irs1/Isl1/Jak2/Kcnb1/Kiss1r/Lepr/Lgals3/Myo5b/Myrip/Ncs1/Nell2/Nkx3-1/Nkx6-1/Nlgn1/Nlgn2…
HC	GO:0045229	external encapsulating structure organization	0.0328267	0.0107901	1.49093061111094e-27	7.1235960222214e-26	3.37853650292359e-26	11504/235130/271127/233332/208936/240322/223838/330119/23794/108153/30806/101401/269959/11568/69538/12306/11820/12156/12389/12390/16007/12814/12817/12819/12823/12843/237759/77018/373864/12827/12828/12831/245026/329941/12840/234356/13078/58859/54156/268780/23871/14042/23876/241639/14186/14230/399558/17300/14234/14238/14580/14758/23892/15117/15118/16416/16777/16854/16917/16948/16949/16950/67573/169…	108	Adamts1/Adamts15/Adamts16/Adamts17/Adamts18/Adamts19/Adamts20/Adamts3/Adamts5/Adamts7/Adamts8/Adamts9/Adamtsl3/Aebp1/Antxr1/Anxa2/App/Bmp2/Cav1/Cav2/Ccn1/Col11a1/Col13a1/Col15a1/Col19a1/Col1a2/Col23a1/Col25a1/Col27a1/Col4a2/Col4a3/Col5a1/Col6a6/Col8a2/Col9a2/Csgalnact1/Cyp1b1/Efemp2/Egfl6/Egflam/Ets1/Ext1/Fbln5/Fermt1/Fgfr4/Fkbp10/Flrt2/Foxc1/Foxc2/Foxf2/Gfap/Gpm6b/Grem1/Has2/Has3/Itgb3/Lamb1/Lga…
HC	GO:0046928	regulation of neurotransmitter secretion	0.0191489	0.00427468	2.04120478190246e-27	9.67658641920636e-26	4.58935351457346e-26	432530/11540/11541/11551/319924/11784/11419/545192/12286/12287/12298/110834/11438/110835/11441/12890/29873/19157/320127/13488/13491/94245/13616/242443/108073/14823/15550/15560/15565/15893/16504/99738/16510/66725/78771/17260/14299/18049/192167/110784/68404/18191/18212/231602/18441/18442/327814/18750/18751/18754/50873/19219/116838/242662/241770/67847/20698/20910/78808/207227/20979/171180/22421	63	Adcy1/Adora2a/Adora2b/Adra2a/Apba1/Apba2/Asic1/Baiap3/Cacna1a/Cacna1b/Cacnb4/Chrna3/Chrna4/Chrna5/Chrna7/Cplx2/Cspg5/Cyth1/Dgki/Drd1/Drd4/Dtnbp1/Edn3/Grin3a/Grm7/Grm8/Htr1a/Htr2c/Htr6/Ica1/Kcnc3/Kcnc4/Kcnh1/Lrrk2/Mctp1/Mef2c/Ncs1/Ngf/Nlgn1/Nr3c2/Nrn1/Nrxn3/Ntrk2/P2rx2/P2ry1/P2ry2/Ppfia2/Prkca/Prkcb/Prkce/Prkn/Ptger4/Rims2/Rims3/Rims4/Sncaip/Sphk1/Stxbp1/Stxbp5/Stxbp5l/Syt1/Syt12/Wnt7a
HC	GO:0051963	regulation of synapse assembly	0.018845	0.00417126	2.86203508543157e-27	1.34626580607742e-25	6.38498892172167e-26	107831/230775/210933/319387/229715/11820/11418/12064/12405/65945/64085/13380/71228/13640/13841/270190/13844/223254/399558/14362/208188/23888/14810/16180/60367/269788/242384/238205/16979/74342/74762/320772/17260/58235/320840/192167/216856/18164/100042150/18189/18208/18211/18212/18213/18429/18430/18708/18750/19266/20354/217692/20471/386750/245446/75409/20450/29819/433485/21983/22416/22418/22421	62	Adgrb1/Adgrb2/Adgrb3/Adgrl3/Amigo1/App/Asic2/Bdnf/Cbln2/Clstn1/Clstn2/Dkk1/Dlg5/Efna5/Epha7/Ephb1/Ephb2/Farp1/Flrt2/Fzd1/Ghsr/Gpc6/Grin1/Il1rap/Il1rapl2/Lhfpl4/Lingo2/Lrfn5/Lrrn1/Lrrtm1/Mdga1/Mdga2/Mef2c/Nectin1/Negr1/Nlgn1/Nlgn2/Nptx1/Nrg2/Nrxn1/Ntn1/Ntrk1/Ntrk2/Ntrk3/Oxt/Oxtr/Pik3r1/Prkca/Ptprd/Sema4d/Sipa1l1/Six1/Slitrk3/Slitrk4/Slitrk5/St8sia2/Stau2/Syndig1/Tpbg/Wnt3a/Wnt5a/Wnt7a
HC	GO:1901888	regulation of cell junction assembly	0.0264438	0.00758411	2.96248290461093e-27	1.38279586655224e-25	6.55824150704962e-26	11421/107831/230775/210933/319387/229715/11820/11856/11418/12064/12389/12405/12737/12739/12741/65945/64085/66797/13380/50768/71228/13640/13837/13841/270190/13844/223254/399558/14260/14362/208188/23888/14758/23892/14810/16180/60367/16373/16542/269788/77569/242384/238205/16979/74342/74762/320772/17260/58235/320840/192167/216856/260305/18164/100042150/18186/18189/18208/18211/18212/18213/18429/18430/…	87	Ace/Adgrb1/Adgrb2/Adgrb3/Adgrl3/Amigo1/App/Arhgap6/Asic2/Bdnf/Cav1/Cbln2/Cldn1/Cldn3/Cldn5/Clstn1/Clstn2/Cntnap2/Dkk1/Dlc1/Dlg5/Efna5/Epha3/Epha7/Ephb1/Ephb2/Farp1/Flrt2/Fmn1/Fzd1/Ghsr/Gpc6/Gpm6b/Grem1/Grin1/Il1rap/Il1rapl2/Irx3/Kdr/Lhfpl4/Limch1/Lingo2/Lrfn5/Lrrn1/Lrrtm1/Mdga1/Mdga2/Mef2c/Nectin1/Negr1/Nlgn1/Nlgn2/Nphp4/Nptx1/Nrg2/Nrp1/Nrxn1/Ntn1/Ntrk1/Ntrk2/Ntrk3/Oxt/Oxtr/Phldb2/Pik3r1/Prkca/Pr…
HC	GO:0072028	nephron morphogenesis	0.0155015	0.00293023	5.1533702737876e-27	2.38707258178192e-25	1.13212650289556e-25	271127/11607/12043/12156/12162/12505/12705/67087/233651/13869/329628/14173/14179/14260/15229/14462/14573/14634/14734/381157/23892/15208/15213/21410/15415/15431/16371/16372/16373/269152/16869/17869/18121/114249/23967/18504/18510/19206/20471/319757/20681/20682/56753/21412/21803/69847/22414/22417/22420/22412/22431	51	Adamts16/Agtr1a/Bcl2/Bmp2/Bmp7/Cd44/Cited1/Ctnnbip1/Dchs1/Erbb4/Fat4/Fgf2/Fgf8/Fmn1/Foxd1/Gata3/Gdnf/Gli3/Gpc3/Greb1l/Grem1/Hes5/Hey1/Hnf1b/Hoxb7/Hoxd11/Irx1/Irx2/Irx3/Kif26b/Lhx1/Myc/Nog/Npnt/Osr1/Pax2/Pax8/Ptch1/Six1/Smo/Sox8/Sox9/Tacstd2/Tcf21/Tgfb1/Wnk4/Wnt2b/Wnt4/Wnt6/Wnt9b/Wt1
HC	GO:0014033	neural crest cell differentiation	0.0167173	0.00337838	5.64449767303851e-27	2.5947584757574e-25	1.23062652616326e-25	19378/216285/12162/12558/13082/546726/13616/13617/13618/13641/13869/14042/14170/17300/14234/20378/14472/14573/14836/15111/16392/16449/17311/17260/18186/18187/18188/107586/18505/18508/18741/98711/19713/20346/20348/20350/20353/20354/20355/20356/20357/20358/20359/214968/20361/20377/20471/319757/20583/20666/20681/20682/22160/22409/24136	55	Aldh1a2/Alx1/Bmp7/Cdh2/Cyp26a1/Cyp26c1/Edn3/Ednra/Ednrb/Efnb1/Erbb4/Ext1/Fgf15/Foxc1/Foxc2/Frzb/Gbx2/Gdnf/Gsc/Hand2/Isl1/Jag1/Kitl/Mef2c/Nrp1/Nrp2/Nrtn/Ovol2/Pax3/Pax6/Pitx2/Rdh10/Ret/Sema3a/Sema3c/Sema3f/Sema4c/Sema4d/Sema4f/Sema5a/Sema5b/Sema6a/Sema6b/Sema6d/Sema7a/Sfrp1/Six1/Smo/Snai2/Sox11/Sox8/Sox9/Twist1/Wnt10a/Zeb2
HC	GO:0030072	peptide hormone secretion	0.0306991	0.00982488	6.66395744876717e-27	3.04036795482099e-25	1.44196752393585e-25	20927/11307/269275/11481/224129/11514/11551/11689/101772/30878/54126/11865/109689/545192/75770/12288/12289/66259/27220/12426/18133/12638/320790/12801/12876/12918/12919/12921/12922/13447/13616/13640/13839/107221/14226/15376/208188/14761/238377/15364/94353/21410/15560/15893/100039795/16324/16367/16392/16452/16500/16514/16535/16847/228355/17918/245049/18012/18096/216856/56183/18126/18189/18508/18510…	101	Abcc8/Abcg1/Acvr1c/Acvr2b/Adcy5/Adcy8/Adra2a/Alox5/Ano1/Apln/Arhgef7/Arntl/Arrb1/Baiap3/Brsk2/Cacna1c/Cacna1d/Camk2n1/Cartpt/Cckbr/Ccn3/Cftr/Chd7/Cnr1/Cpe/Crh/Crhbp/Crhr1/Crhr2/Doc2b/Edn3/Efna5/Epha5/Ffar4/Fkbp1b/Foxa2/Ghsr/Gpr27/Gpr68/Hmga2/Hmgn3/Hnf1b/Htr2c/Ica1/Ildr2/Inhbb/Irs1/Isl1/Jak2/Kcnb1/Kcnj11/Kcnq1/Lepr/Madd/Myo5a/Myrip/Neurod1/Nkx6-1/Nlgn2/Nmu/Nos2/Nrxn1/Pax6/Pax8/Pclo/Pde1c/Pde3b/Pde…
HC	GO:0014031	mesenchymal cell development	0.0164134	0.00327496	6.9382888009892e-27	3.14190570480615e-25	1.49012424052667e-25	19378/216285/12043/12162/12558/13082/546726/13616/13617/13618/13641/13869/14170/17300/14234/14472/14573/15111/15213/15214/56198/16392/16449/17311/18128/18186/18187/18188/107586/18505/18508/18741/98711/19713/20346/20348/20350/20353/20354/20355/20356/20357/20358/20359/214968/20361/319757/20583/20666/20681/20682/57246/22160/24136	54	Aldh1a2/Alx1/Bcl2/Bmp7/Cdh2/Cyp26a1/Cyp26c1/Edn3/Ednra/Ednrb/Efnb1/Erbb4/Fgf15/Foxc1/Foxc2/Gbx2/Gdnf/Hand2/Hey1/Hey2/Heyl/Isl1/Jag1/Kitl/Notch1/Nrp1/Nrp2/Nrtn/Ovol2/Pax3/Pax6/Pitx2/Rdh10/Ret/Sema3a/Sema3c/Sema3f/Sema4c/Sema4d/Sema4f/Sema5a/Sema5b/Sema6a/Sema6b/Sema6d/Sema7a/Smo/Snai2/Sox11/Sox8/Sox9/Tbx20/Twist1/Zeb2
HC	GO:0042886	amide transport	0.0343465	0.0118243	8.73344395389349e-27	3.92552132683153e-25	1.86177276958634e-25	11303/11305/56325/20927/11307/269275/11481/224129/11514/11539/11551/11689/101772/30878/54126/11865/109689/545192/75770/12288/12289/66259/27220/12426/18133/12638/320790/12801/12876/12918/12919/12921/12922/13447/13616/13640/13839/107221/14226/15376/208188/14761/238377/15364/94353/21410/15560/15893/100039795/16324/16367/16392/16452/16500/16514/16535/16847/14725/228355/17918/245049/18012/18096/216856…	113	Abca1/Abca2/Abcb9/Abcc8/Abcg1/Acvr1c/Acvr2b/Adcy5/Adcy8/Adora1/Adra2a/Alox5/Ano1/Apln/Arhgef7/Arntl/Arrb1/Baiap3/Brsk2/Cacna1c/Cacna1d/Camk2n1/Cartpt/Cckbr/Ccn3/Cftr/Chd7/Cnr1/Cpe/Crh/Crhbp/Crhr1/Crhr2/Doc2b/Edn3/Efna5/Epha5/Ffar4/Fkbp1b/Foxa2/Ghsr/Gpr27/Gpr68/Hmga2/Hmgn3/Hnf1b/Htr2c/Ica1/Ildr2/Inhbb/Irs1/Isl1/Jak2/Kcnb1/Kcnj11/Kcnq1/Lepr/Lrp2/Madd/Myo5a/Myrip/Neurod1/Nkx6-1/Nlgn2/Nmu/Nos2/Npy2r/…
HC	GO:0050770	regulation of axonogenesis	0.0237082	0.00637755	9.63163543511453e-27	4.29740910443198e-25	2.03814947984544e-25	11302/11423/229715/14025/12064/12168/75770/12286/12558/12561/12569/20315/13131/56320/239667/244667/13508/13640/13841/13844/14168/320027/14810/71955/16728/65086/228357/241568/17760/17196/70083/17919/18039/18049/18080/211323/18186/18208/18212/18213/18844/18845/243743/54712/18992/18997/19713/19876/268902/52822/20346/20348/20350/20353/20354/20355/20356/20357/20358/20359/214968/20361/20429/71653/21769…	78	Aatk/Ache/Amigo1/Bcl11a/Bdnf/Bmpr2/Brsk2/Cacna1a/Cdh2/Cdh4/Cdk5r1/Cxcl12/Dab1/Dbn1/Dip2b/Disc1/Dscam/Efna5/Epha7/Ephb2/Fgf13/Fstl4/Grin1/Ist1/L1cam/Lpar3/Lrp4/Lrrc4c/Map6/Mbp/Metrn/Myo5b/Nefl/Ngf/Nin/Nrg1/Nrp1/Ntn1/Ntrk2/Ntrk3/Plxna1/Plxna2/Plxna4/Plxnc1/Pou3f2/Pou4f2/Ret/Robo1/Robo2/Rufy3/Sema3a/Sema3c/Sema3f/Sema4c/Sema4d/Sema4f/Sema5a/Sema5b/Sema6a/Sema6b/Sema6d/Sema7a/Shox2/Shtn1/Sipa1l1/Slit…
HC	GO:0050679	positive regulation of epithelial cell proliferation	0.0258359	0.00741175	1.19096043264004e-26	5.27499847099254e-25	2.50179471597225e-25	11541/11607/30878/11835/12156/12161/12168/12173/12389/12390/12443/12444/12554/12737/13052/20315/13396/26903/13649/13655/13866/13869/207920/77411/14066/14165/14172/14173/14180/14182/14183/14184/14257/30923/108655/114142/14451/14461/208188/15117/15364/99296/56213/16002/16401/16416/16476/16542/76905/17869/18121/18128/18129/23967/107587/18504/18591/18707/228852/18750/18760/101540/19242/19275/68750/20…	85	Adora2b/Agtr1a/Apln/Ar/Bmp2/Bmp6/Bmpr2/Bnc1/Cav1/Cav2/Ccnd1/Ccnd2/Cdh13/Cldn1/Cxadr/Cxcl12/Dlx6/Dysf/Egfr/Egr3/Erbb2/Erbb4/Esrp1/Esrp2/F3/Fgf10/Fgf18/Fgf2/Fgf9/Fgfr1/Fgfr2/Fgfr3/Flt4/Foxe3/Foxp1/Foxp2/Gas1/Gata2/Ghsr/Has2/Hmga2/Hrh3/Htra1/Igf2/Itga4/Itgb3/Jun/Kdr/Lrg1/Myc/Nog/Notch1/Notch2/Osr1/Osr2/Pax2/Pdgfb/Pik3cd/Ppp1r16b/Prkca/Prkd1/Prkd2/Ptn/Ptprn/Rreb1/Scn5a/Sema5a/Sfrp1/Smo/Sox11/Sox9/Sta…
HC	GO:0048813	dendrite morphogenesis	0.0237082	0.00641202	1.47673989721356e-26	6.49337514224049e-25	3.07963911440265e-25	11423/11487/210933/238276/108100/12286/12323/12569/53883/110834/11441/12386/18163/13047/59036/56320/195208/13175/64451/103967/210293/13508/94245/13839/270190/13844/223254/231672/14260/14810/74053/94253/329152/228550/16560/76484/228357/16975/66725/241638/17760/17258/17295/17919/11925/53972/192167/18186/98733/218194/327814/19055/109294/19242/19266/19283/76108/19699/19876/237868/20346/20354/20393/24…	78	Ache/Adam10/Adgrb3/Akap5/Baiap2/Cacna1a/Camk2b/Cdk5r1/Celsr2/Chrna3/Chrna7/Ctnna2/Ctnnd2/Cux1/Dact1/Dbn1/Dcdc2a/Dclk1/Dip2a/Dnm3/Dock10/Dscam/Dtnbp1/Epha5/Ephb1/Ephb2/Farp1/Fbxw8/Fmn1/Grin1/Grip1/Hecw1/Hecw2/Itpka/Kif1a/Kndc1/Lrp4/Lrp8/Lrrk2/Lzts3/Map6/Mef2a/Met/Myo5b/Neurog3/Ngef/Nlgn1/Nrp1/Obsl1/Phactr1/Ppfia2/Ppp3ca/Prex2/Ptn/Ptprd/Ptprz1/Rap2a/Reln/Robo1/Sarm1/Sema3a/Sema4d/Sgk1/Shank1/Shank3…
HC	GO:0060411	cardiac septum morphogenesis	0.0155015	0.00299917	2.42585305774869e-26	1.05899829887907e-24	5.02255377499804e-25	12162/12168/16007/320790/20148/13411/112405/14179/14183/116701/14362/57265/14463/15110/15213/15214/56198/15902/16392/16449/14725/17702/18018/18091/18121/18128/18129/18186/18187/57342/18741/218772/19876/268902/64010/20348/20564/17130/319757/20666/20677/57246/21386/21808/21812/21813/21814/22411/22418/22761/22762	51	Bmp7/Bmpr2/Ccn1/Chd7/Dhrs3/Dnah11/Egln1/Fgf8/Fgfr2/Fgfrl1/Fzd1/Fzd2/Gata4/Hand1/Hey1/Hey2/Heyl/Id2/Isl1/Jag1/Lrp2/Msx2/Nfatc1/Nkx2-5/Nog/Notch1/Notch2/Nrp1/Nrp2/Parva/Pitx2/Rarb/Robo1/Robo2/Sav1/Sema3c/Slit3/Smad6/Smo/Sox11/Sox4/Tbx20/Tbx3/Tgfb2/Tgfbr1/Tgfbr2/Tgfbr3/Wnt11/Wnt5a/Zfpm1/Zfpm2
HC	GO:0060041	retina development in camera-type eye	0.0231003	0.00617071	2.49801687976812e-26	1.08271188760235e-24	5.13502116487671e-25	11423/11481/67269/53404/50769/59058/140489/12167/12168/69743/108013/320790/13078/107585/13388/54485/13390/13392/13508/270120/14221/14366/234267/108072/15165/15258/226438/22778/54352/64379/23928/16869/16870/17158/214058/76574/330166/723950/58235/58998/18012/260305/18186/18212/98733/18504/18508/18591/18595/18997/19126/19213/19242/19274/268451/218772/19662/80837/225998/330222/237979/20473/20481/2051…	76	Ache/Acvr2b/Agtpbp1/Atoh7/Atp8a2/Bhlhe22/Bhlhe23/Bmpr1b/Bmpr2/Casz1/Celf4/Chd7/Cyp1b1/Dio3/Dll1/Dll4/Dlx1/Dlx2/Dscam/Fat3/Fjx1/Fzd4/Gpm6a/Grm6/Hcn1/Hipk2/Igfn1/Ikzf1/Irx5/Irx6/Lamc3/Lhx1/Lhx2/Man2a1/Megf11/Mfsd2a/Miat/Mir124a-2/Nectin1/Nectin3/Neurod1/Nphp4/Nrp1/Ntrk2/Obsl1/Pax2/Pax6/Pdgfb/Pdgfra/Pou4f2/Prom1/Ptf1a/Ptn/Ptprm/Rab11fip4/Rarb/Rbp4/Rhoj/Rorb/Sdk1/Sdk2/Six3/Ski/Slc1a1/Smarcd3/Sox8/Sox…
HC	GO:0010959	regulation of metal ion transport	0.0401216	0.0152716	2.60288457624872e-26	1.12016337650193e-24	5.31264384581112e-25	20927/11421/11517/11539/11540/11554/11607/238276/229715/109676/11932/67972/11941/12010/12043/29867/12286/12287/12288/12289/12291/12293/12296/12297/12298/12311/108058/12389/12512/80982/320790/215748/12805/12721/213573/12918/12922/20312/14825/20315/12767/269109/13483/13488/13491/26903/13616/13617/269587/14167/14168/14169/14226/57780/14579/14681/14683/333433/14810/108072/94253/329152/26557/26558/154…	132	Abcc8/Ace/Adcyap1r1/Adora1/Adora2a/Adrb1/Agtr1a/Akap5/Amigo1/Ank2/Atp1b2/Atp2b1/Atp2b2/B2m/Bcl2/Cabp1/Cacna1a/Cacna1b/Cacna1c/Cacna1d/Cacna1g/Cacna2d1/Cacnb2/Cacnb3/Cacnb4/Calcr/Camk2d/Cav1/Cd63/Cemip/Chd7/Cnksr3/Cntn1/Coro1a/Cracr2b/Crh/Crhr2/Cx3cl1/Cxcl1/Cxcl12/Cxcr4/Dpp10/Dpp6/Drd1/Drd4/Dysf/Edn3/Ednra/Epb41/Fgf12/Fgf13/Fgf14/Fkbp1b/Fxyd7/Gem/Gnao1/Gnas/Gpd1l/Grin1/Grm6/Hecw1/Hecw2/Homer2/Home…
HC	GO:0071772	response to BMP	0.0234043	0.00634308	3.6527499605465e-26	1.54999208116057e-24	7.35120971080907e-25	11480/11481/108153/12156/12161/12162/12163/12164/73230/12167/12168/12389/16007/83453/69121/50766/13380/13390/13653/14042/69640/14118/68431/15229/14313/83554/14362/14462/14463/14464/242316/238057/14734/23892/23893/15208/56198/15258/110521/15398/56213/78558/333088/16542/16842/14725/17701/17702/17965/18121/18128/18129/19016/68799/26564/12393/20377/20319/54612/20481/207667/17130/55994/58994/20666/572…	77	Acvr2a/Acvr2b/Adamts7/Bmp2/Bmp6/Bmp7/Bmp8a/Bmp8b/Bmper/Bmpr1b/Bmpr2/Cav1/Ccn1/Chrdl1/Chrdl2/Crim1/Dkk1/Dlx1/Egr1/Ext1/Fam83g/Fbn1/Fbxl15/Foxd1/Fst/Fstl3/Fzd1/Gata3/Gata4/Gata5/Gdf6/Gdf7/Gpc3/Grem1/Grem2/Hes5/Heyl/Hipk2/Hivep1/Hoxa13/Htra1/Htra3/Kcp/Kdr/Lef1/Lrp2/Msx1/Msx2/Nbl1/Nog/Notch1/Notch2/Pparg/Rgmb/Ror2/Runx2/Sfrp1/Sfrp2/Sfrp5/Ski/Skor1/Smad6/Smad9/Smpd3/Sox11/Tbx20/Tfap2b/Tgfb1/Tgfb2/Tgfb…
HC	GO:0071773	cellular response to BMP stimulus	0.0234043	0.00634308	3.6527499605465e-26	1.54999208116057e-24	7.35120971080907e-25	11480/11481/108153/12156/12161/12162/12163/12164/73230/12167/12168/12389/16007/83453/69121/50766/13380/13390/13653/14042/69640/14118/68431/15229/14313/83554/14362/14462/14463/14464/242316/238057/14734/23892/23893/15208/56198/15258/110521/15398/56213/78558/333088/16542/16842/14725/17701/17702/17965/18121/18128/18129/19016/68799/26564/12393/20377/20319/54612/20481/207667/17130/55994/58994/20666/572…	77	Acvr2a/Acvr2b/Adamts7/Bmp2/Bmp6/Bmp7/Bmp8a/Bmp8b/Bmper/Bmpr1b/Bmpr2/Cav1/Ccn1/Chrdl1/Chrdl2/Crim1/Dkk1/Dlx1/Egr1/Ext1/Fam83g/Fbn1/Fbxl15/Foxd1/Fst/Fstl3/Fzd1/Gata3/Gata4/Gata5/Gdf6/Gdf7/Gpc3/Grem1/Grem2/Hes5/Heyl/Hipk2/Hivep1/Hoxa13/Htra1/Htra3/Kcp/Kdr/Lef1/Lrp2/Msx1/Msx2/Nbl1/Nog/Notch1/Notch2/Pparg/Rgmb/Ror2/Runx2/Sfrp1/Sfrp2/Sfrp5/Ski/Skor1/Smad6/Smad9/Smpd3/Sox11/Tbx20/Tfap2b/Tgfb1/Tgfb2/Tgfb…
HC	GO:0048593	camera-type eye morphogenesis	0.0212766	0.00537783	4.09096088206577e-26	1.7238854605816e-24	8.17594082716945e-25	56847/11830/50769/59058/140489/12162/69743/329941/107585/13388/13508/270190/13844/270120/14184/14221/14254/30923/14238/14561/14634/15165/15258/226438/22778/54352/64379/16449/30841/16542/16869/17158/214058/17268/76574/330166/723950/58235/58998/18129/18212/98733/18504/18508/18741/18742/19126/19213/19242/19274/19662/225998/330222/237979/20473/20481/20510/20664/20666/20681/20682/100121/21834/21838/26…	70	Aldh1a3/Aqp5/Atp8a2/Bhlhe22/Bhlhe23/Bmp7/Casz1/Col8a2/Dio3/Dll1/Dscam/Ephb1/Ephb2/Fat3/Fgfr3/Fjx1/Flt1/Foxe3/Foxf2/Gdf11/Gli3/Hcn1/Hipk2/Igfn1/Ikzf1/Irx5/Irx6/Jag1/Kdm2b/Kdr/Lhx1/Man2a1/Megf11/Meis1/Mfsd2a/Miat/Mir124a-2/Nectin1/Nectin3/Notch2/Ntrk2/Obsl1/Pax2/Pax6/Pitx2/Pitx3/Prom1/Ptf1a/Ptn/Ptprm/Rbp4/Rorb/Sdk1/Sdk2/Six3/Ski/Slc1a1/Sox1/Sox11/Sox8/Sox9/Tdrd7/Thrb/Thy1/Tspan12/Twist1/Vsx1/Vsx2/Z…
HC	GO:0003151	outflow tract morphogenesis	0.0155015	0.00303365	5.13700555755583e-26	2.14974825677578e-24	1.01956974187714e-24	12162/12168/20148/13617/14179/14183/17300/14234/14362/57265/14463/15111/15213/15214/56198/16392/16449/16476/14725/17260/17702/18091/18121/18128/18166/18167/18168/18186/18187/57342/18741/218772/19876/268902/20348/20319/20471/17130/20666/20671/57246/21386/21808/21813/21814/21825/22160/22411/22418/22761/22762	51	Bmp7/Bmpr2/Dhrs3/Ednra/Fgf8/Fgfr2/Foxc1/Foxc2/Fzd1/Fzd2/Gata4/Hand2/Hey1/Hey2/Heyl/Isl1/Jag1/Jun/Lrp2/Mef2c/Msx2/Nkx2-5/Nog/Notch1/Npy1r/Npy2r/Npy5r/Nrp1/Nrp2/Parva/Pitx2/Rarb/Robo1/Robo2/Sema3c/Sfrp2/Six1/Smad6/Sox11/Sox17/Tbx20/Tbx3/Tgfb2/Tgfbr2/Tgfbr3/Thbs1/Twist1/Wnt11/Wnt5a/Zfpm1/Zfpm2
HC	GO:0099504	synaptic vesicle cycle	0.0264438	0.0078599	5.90909036750881e-26	2.45591509246873e-24	1.16477671699849e-24	432530/11540/11541/11551/319924/11784/12286/12298/27062/320405/12484/12558/12569/110834/11438/110835/11441/12890/29873/19157/320127/72685/13429/103967/13447/13488/13491/94245/238988/14169/14809/242443/108073/14823/15550/16510/66725/50791/14299/192167/216856/110784/68404/18189/18191/231602/18441/18442/23969/219228/26875/18805/327814/19057/19085/18750/18751/18754/80718/69908/56508/116838/242662/241…	87	Adcy1/Adora2a/Adora2b/Adra2a/Apba1/Apba2/Cacna1a/Cacnb4/Cadps/Cadps2/Cd24a/Cdh2/Cdk5r1/Chrna3/Chrna4/Chrna5/Chrna7/Cplx2/Cspg5/Cyth1/Dgki/Dnajc6/Dnm1/Dnm3/Doc2b/Drd1/Drd4/Dtnbp1/Erc2/Fgf14/Grik5/Grin3a/Grm7/Grm8/Htr1a/Kcnh1/Lrrk2/Magi2/Ncs1/Nlgn1/Nlgn2/Nr3c2/Nrn1/Nrxn1/Nrxn3/P2rx2/P2ry1/P2ry2/Pacsin1/Pcdh17/Pclo/Pld1/Ppfia2/Ppp3cc/Prkar1b/Prkca/Prkcb/Prkce/Rab27b/Rab3b/Rapgef4/Rims2/Rims3/Rims4/S…
HC	GO:0045444	fat cell differentiation	0.0285714	0.00896304	7.10283864891059e-26	2.93197448446187e-24	1.39055931730194e-24	11554/11689/71371/11865/12156/12162/239659/12443/74596/12606/12609/231991/59036/106565/63953/26903/13592/18605/71538/107221/14165/72007/384061/20378/14461/14462/14560/242316/230587/14773/15364/15560/15902/16324/16449/81703/16600/16775/16956/76905/435965/100604/14013/70717/210029/210719/17702/18227/237542/18595/18627/18631/18795/19016/16913/66270/19735/19883/68750/12395/64010/20377/20319/23921/268…	94	Adrb1/Alox5/Arid5b/Arntl/Bmp2/Bmp7/C1ql4/Ccnd1/Cds1/Cebpa/Cebpd/Creb5/Dact1/Dlk2/Dusp10/Dysf/Ebf2/Enpp1/Fbxo9/Ffar4/Fgf10/Fndc3b/Fndc5/Frzb/Gata2/Gata3/Gdf10/Gdf6/Glis1/Grk5/Hmga2/Htr2c/Id2/Inhbb/Jag1/Jdp2/Klf4/Lama4/Lpl/Lrg1/Lrp3/Lrrc8c/Mecom/Medag/Metrnl/Mkx/Msx2/Nr4a2/Osbpl8/Pdgfra/Per2/Pex11a/Plcb1/Pparg/Psmb8/Retreg1/Rgs2/Rora/Rreb1/Runx1t1/Sav1/Sfrp1/Sfrp2/Sh2b2/Sh3pxd2b/Six1/Smad6/Snai2/So…
HC	GO:1904062	regulation of cation transmembrane transport	0.0358663	0.0129619	8.18055015349327e-26	3.35083712364605e-24	1.58921498387543e-24	20927/11554/11607/11689/229715/109676/11820/11418/11932/29867/12286/12288/12289/12293/12296/12297/12298/54377/140723/12311/108058/12389/12512/80982/320790/11438/72978/215748/12721/12918/12919/20312/269109/13483/13488/13491/26903/13616/13617/13844/14167/14168/14169/14226/57780/14579/333433/269994/15165/94253/329152/15444/15512/15979/16416/57340/16485/16497/16499/16502/268345/66240/57442/70357/1651…	118	Abcc8/Adrb1/Agtr1a/Alox5/Amigo1/Ank2/App/Asic2/Atp1b2/Cabp1/Cacna1a/Cacna1c/Cacna1d/Cacna2d1/Cacnb2/Cacnb3/Cacnb4/Cacng4/Cacng5/Calcr/Camk2d/Cav1/Cd63/Cemip/Chd7/Chrna4/Cnih3/Cnksr3/Coro1a/Crh/Crhbp/Cx3cl1/Dpp10/Dpp6/Drd1/Drd4/Dysf/Edn3/Ednra/Ephb2/Fgf12/Fgf13/Fgf14/Fkbp1b/Fxyd7/Gem/Gpd1l/Gsg1l/Hcn1/Hecw1/Hecw2/Hpca/Hspa2/Ifngr1/Itgb3/Jph3/Kcna1/Kcnab1/Kcnab3/Kcnc1/Kcnc2/Kcne1l/Kcne3/Kcnip1/Kcnj1…
HC	GO:0031589	cell-substrate adhesion	0.0352584	0.0126172	8.22799491468789e-26	3.35083712364605e-24	1.58921498387543e-24	230379/11490/101401/230959/69538/11856/11932/226255/12032/12043/12125/12053/110279/23828/68732/16007/12490/12512/12554/12571/12578/12817/140709/12721/12977/29873/13132/56320/244667/50768/68813/13612/58859/13640/54156/268780/13731/13837/270190/14158/241639/14260/72007/14366/14456/14729/14758/23892/15117/15434/15442/109700/16401/16416/16449/16452/83964/16542/16728/16777/23928/77569/225341/230316/23…	116	Acer2/Adam15/Adamts9/Ajap1/Antxr1/Arhgap6/Atp1b2/Atrnl1/Bcan/Bcl2/Bcl2l11/Bcl6/Bcr/Bves/Carmil1/Ccn1/Cd34/Cd63/Cdh13/Cdk6/Cdkn2a/Col13a1/Col26a1/Coro1a/Csf1/Cspg5/Dab2/Dbn1/Disc1/Dlc1/Dock5/Edil3/Efemp2/Efna5/Egfl6/Egflam/Emp2/Epha3/Ephb1/Fer/Fermt1/Fmn1/Fndc3b/Fzd4/Gas6/Gp5/Gpm6b/Grem1/Has2/Hoxd3/Hpse/Itga1/Itga4/Itgb3/Jag1/Jak2/Jam3/Kdr/L1cam/Lamb1/Lamc3/Limch1/Lims2/Megf9/Micall2/Ndnf/Nedd9/Ni…
HC	GO:0060078	regulation of postsynaptic membrane potential	0.0179331	0.0039989	8.46669094283911e-26	3.42505870940985e-24	1.62441635352436e-24	11539/11540/11554/11820/20238/108100/12064/380785/12297/108013/110834/11438/11441/66797/20312/56320/320127/13491/14169/14395/110886/14402/14407/14654/14805/14806/14809/14810/14812/243547/207683/319477/627214/66725/17260/17295/50997/246317/18053/192167/216856/18167/110784/18189/26875/19055/50873/19699/24012/52882/116838/20370/243961/58234/72961/110893/81907/22249/22421	59	Adora1/Adora2a/Adrb1/App/Atxn1/Baiap2/Bdnf/Begain/Cacnb3/Celf4/Chrna3/Chrna4/Chrna7/Cntnap2/Cx3cl1/Dbn1/Dgki/Drd4/Fgf14/Gabra2/Gabra5/Gabrb3/Gabrg3/Glra1/Grik1/Grik2/Grik5/Grin1/Grin2b/Grip2/Igsf11/Insyn1/Insyn2a/Lrrk2/Mef2c/Met/Mpp2/Neto1/Ngfr/Nlgn1/Nlgn2/Npy2r/Nr3c2/Nrxn1/Pclo/Ppp3ca/Prkn/Reln/Rgs7/Rgs7bp/Rims2/Sez6/Shank1/Shank3/Slc17a7/Slc8a3/Tmem108/Unc13b/Wnt7a
HC	GO:0099173	postsynapse organization	0.0246201	0.00703254	1.30594523727612e-25	5.24799715217978e-24	2.48898869202712e-24	11487/107831/11820/54126/108100/54725/12323/12558/12569/11441/245684/66797/18163/56320/64451/103967/210293/94245/112405/13839/13841/270190/13844/223254/333605/14371/14573/208188/14658/268566/14810/14812/243547/15550/16001/16180/16337/228550/16560/269788/70530/228357/16975/192198/66725/74342/241638/50791/17919/17988/53972/192167/216856/70729/18164/73340/319504/18186/18187/18189/18213/327814/19242/…	81	Adam10/Adgrb1/App/Arhgef7/Baiap2/Cadm1/Camk2b/Cdh2/Cdk5r1/Chrna7/Cnksr2/Cntnap2/Ctnnd2/Dbn1/Dip2a/Dnm3/Dock10/Dtnbp1/Egln1/Epha5/Epha7/Ephb1/Ephb2/Farp1/Frmpd4/Fzd9/Gdnf/Ghsr/Glrb/Gphn/Grin1/Grin2b/Grip2/Htr1a/Igf1r/Il1rap/Insr/Itpka/Kif1a/Lhfpl4/Lrfn2/Lrp4/Lrp8/Lrrc4/Lrrk2/Lrrtm1/Lzts3/Magi2/Myo5b/Ndrg1/Ngef/Nlgn1/Nlgn2/Nos1ap/Nptx1/Nptxr/Nrcam/Nrp1/Nrp2/Nrxn1/Ntrk3/Ppfia2/Ptn/Ptprd/Rapgef4/Reln…
HC	GO:0072088	nephron epithelium morphogenesis	0.0148936	0.00286128	1.47167649757906e-25	5.87508749165113e-24	2.78640134652433e-24	271127/11607/12043/12156/12505/12705/67087/233651/329628/14173/14179/14260/15229/14462/14573/14634/14734/381157/23892/15208/15213/21410/15415/15431/16371/16372/16373/269152/16869/17869/18121/114249/23967/18504/18510/19206/20471/319757/20681/20682/56753/21412/21803/69847/22414/22417/22420/22412/22431	49	Adamts16/Agtr1a/Bcl2/Bmp2/Cd44/Cited1/Ctnnbip1/Dchs1/Fat4/Fgf2/Fgf8/Fmn1/Foxd1/Gata3/Gdnf/Gli3/Gpc3/Greb1l/Grem1/Hes5/Hey1/Hnf1b/Hoxb7/Hoxd11/Irx1/Irx2/Irx3/Kif26b/Lhx1/Myc/Nog/Npnt/Osr1/Pax2/Pax8/Ptch1/Six1/Smo/Sox8/Sox9/Tacstd2/Tcf21/Tgfb1/Wnk4/Wnt2b/Wnt4/Wnt6/Wnt9b/Wt1
HC	GO:0006813	potassium ion transport	0.0270517	0.00827358	1.76593234528097e-25	7.00371076546727e-24	3.32167804059042e-24	20927/11539/238276/229715/109676/192113/232975/11932/12289/12389/12512/14825/269109/13483/13616/15165/15166/15168/330953/16485/16490/16491/16492/16494/16495/16497/16499/16500/98741/16502/268345/16504/99738/16508/66240/57442/382571/240444/225030/16510/16512/380728/238271/170738/70357/16513/16514/16515/16518/16519/16520/16521/16522/16523/72258/210741/217826/241769/16526/16528/52150/223604/16531/588…	89	Abcc8/Adora1/Akap5/Amigo1/Ank2/Atp12a/Atp1a3/Atp1b2/Cacna1d/Cav1/Cd63/Cxcl1/Dpp10/Dpp6/Edn3/Hcn1/Hcn2/Hcn3/Hcn4/Kcna1/Kcna2/Kcna3/Kcna4/Kcna6/Kcna7/Kcnab1/Kcnab3/Kcnb1/Kcnb2/Kcnc1/Kcnc2/Kcnc3/Kcnc4/Kcnd2/Kcne1l/Kcne3/Kcnf1/Kcng2/Kcng3/Kcnh1/Kcnh3/Kcnh4/Kcnh5/Kcnh7/Kcnip1/Kcnj10/Kcnj11/Kcnj12/Kcnj2/Kcnj3/Kcnj4/Kcnj5/Kcnj6/Kcnj8/Kcnk10/Kcnk12/Kcnk13/Kcnk15/Kcnk2/Kcnk4/Kcnk6/Kcnk9/Kcnma1/Kcnmb4/Kcnn…
HC	GO:0051047	positive regulation of secretion	0.0379939	0.0143064	1.88677326189522e-25	7.43437672284428e-24	3.52593171430043e-24	11307/11480/11514/11539/11540/11541/11554/101772/30878/54126/109689/54140/545192/12156/12161/12287/12289/12291/58226/239556/27062/320405/66259/27220/12426/12570/12638/12918/12921/12922/20315/13132/13447/94245/13616/13618/107221/14182/14186/26927/209630/14389/14427/14461/14761/238377/14805/14812/15560/15565/16190/16324/16367/16392/16452/16500/16535/114229/16847/16854/17919/245049/14299/54003/18095…	125	Abcg1/Acvr2a/Adcy8/Adora1/Adora2a/Adora2b/Adrb1/Ano1/Apln/Arhgef7/Arrb1/Avpr1a/Baiap3/Bmp2/Bmp6/Cacna1b/Cacna1d/Cacna1g/Cacna1h/Cacna1i/Cadps/Cadps2/Camk2n1/Cartpt/Cckbr/Cdk5r2/Cftr/Crh/Crhr1/Crhr2/Cxcl12/Dab2/Doc2b/Dtnbp1/Edn3/Ednrb/Ffar4/Fgfr1/Fgfr4/Foxl2/Frmd4a/Gab2/Galr1/Gata2/Gpr27/Gpr68/Grik1/Grin2b/Htr2c/Htr6/Il4ra/Inhbb/Irs1/Isl1/Jak2/Kcnb1/Kcnq1/Kiss1r/Lepr/Lgals3/Myo5b/Myrip/Ncs1/Nell2/…
HC	GO:0061333	renal tubule morphogenesis	0.0151976	0.00299917	2.66262362203784e-25	1.04237420248552e-23	4.94371000519624e-24	271127/11607/12043/12156/12505/67087/233651/329628/14173/14179/14260/15229/14462/14573/14634/14734/381157/23892/15208/15213/21410/15415/15431/16371/16372/16373/269152/14160/16869/17260/17869/18121/114249/23967/18504/18510/19206/20471/319757/20681/20682/56753/21412/21803/69847/22414/22417/22420/22412/22431	50	Adamts16/Agtr1a/Bcl2/Bmp2/Cd44/Ctnnbip1/Dchs1/Fat4/Fgf2/Fgf8/Fmn1/Foxd1/Gata3/Gdnf/Gli3/Gpc3/Greb1l/Grem1/Hes5/Hey1/Hnf1b/Hoxb7/Hoxd11/Irx1/Irx2/Irx3/Kif26b/Lgr5/Lhx1/Mef2c/Myc/Nog/Npnt/Osr1/Pax2/Pax8/Ptch1/Six1/Smo/Sox8/Sox9/Tacstd2/Tcf21/Tgfb1/Wnk4/Wnt2b/Wnt4/Wnt6/Wnt9b/Wt1
HC	GO:0042472	inner ear morphogenesis	0.0179331	0.00406784	2.70741484358028e-25	1.0531149532593e-23	4.99465059537684e-24	56847/11921/11941/50769/110279/12614/320790/224796/12814/13388/13396/13844/14165/14174/14179/14180/14182/14183/15228/20378/57265/14365/14461/14462/14472/14581/15372/15373/16535/60613/16206/16658/667663/18014/18208/21906/18423/18424/18504/18510/102502/18994/18998/18933/20204/193385/26564/20471/109205/20682/216021/76365/20776/22095/72747/73750/22416/22418/21417	59	Aldh1a3/Atoh1/Atp2b2/Atp8a2/Bcr/Celsr1/Chd7/Clic5/Col11a1/Dll1/Dlx6/Ephb2/Fgf10/Fgf3/Fgf8/Fgf9/Fgfr1/Fgfr2/Foxg1/Frzb/Fzd2/Fzd3/Gata2/Gata3/Gbx2/Gfi1/Hmx2/Hmx3/Kcnq1/Kcnq4/Lrig1/Mafb/Myo3a/Neurog1/Ntn1/Otop1/Otx1/Otx2/Pax2/Pax8/Pls1/Pou3f4/Pou4f3/Prrx1/Prrx2/Ripor2/Ror2/Six1/Sobp/Sox9/Stox1/Tbx18/Tmie/Tshr/Ttc39c/Whrn/Wnt3a/Wnt5a/Zeb1
HC	GO:0072078	nephron tubule morphogenesis	0.0145897	0.00279233	3.61670692226053e-25	1.39784570727879e-23	6.62961899125733e-24	271127/11607/12043/12156/12505/67087/233651/329628/14173/14179/14260/15229/14462/14573/14634/14734/381157/23892/15208/15213/21410/15415/15431/16371/16372/16373/269152/16869/17869/18121/114249/23967/18504/18510/19206/20471/319757/20681/20682/56753/21412/21803/69847/22414/22417/22420/22412/22431	48	Adamts16/Agtr1a/Bcl2/Bmp2/Cd44/Ctnnbip1/Dchs1/Fat4/Fgf2/Fgf8/Fmn1/Foxd1/Gata3/Gdnf/Gli3/Gpc3/Greb1l/Grem1/Hes5/Hey1/Hnf1b/Hoxb7/Hoxd11/Irx1/Irx2/Irx3/Kif26b/Lhx1/Myc/Nog/Npnt/Osr1/Pax2/Pax8/Ptch1/Six1/Smo/Sox8/Sox9/Tacstd2/Tcf21/Tgfb1/Wnk4/Wnt2b/Wnt4/Wnt6/Wnt9b/Wt1
HC	GO:0006816	calcium ion transport	0.0389058	0.0149614	4.23984802930277e-25	1.62831631910185e-23	7.72268122059545e-24	11421/11517/11540/11554/11607/238276/109676/11419/53313/67972/11941/320707/12043/192120/29867/320508/12286/12287/12288/12289/12291/58226/239556/12293/56808/12294/319734/12296/12297/12298/54377/140723/12311/12323/108058/12389/80982/320790/11438/11441/12721/213573/12918/12922/20312/20315/12767/13488/13491/26903/13617/13618/269587/14169/14173/14226/14456/14579/14681/14810/14812/14814/242443/108072/2…	128	Ace/Adcyap1r1/Adora2a/Adrb1/Agtr1a/Akap5/Ank2/Asic1/Atp2a3/Atp2b1/Atp2b2/Atp2b3/Bcl2/Bspry/Cabp1/Cachd1/Cacna1a/Cacna1b/Cacna1c/Cacna1d/Cacna1g/Cacna1h/Cacna1i/Cacna2d1/Cacna2d2/Cacna2d3/Cacna2d4/Cacnb2/Cacnb3/Cacnb4/Cacng4/Cacng5/Calcr/Camk2b/Camk2d/Cav1/Cemip/Chd7/Chrna4/Chrna7/Coro1a/Cracr2b/Crh/Crhr2/Cx3cl1/Cxcl12/Cxcr4/Drd1/Drd4/Dysf/Ednra/Ednrb/Epb41/Fgf14/Fgf2/Fkbp1b/Gas6/Gem/Gnao1/Grin1/G…
HC	GO:0042476	odontogenesis	0.0182371	0.00424021	5.73643582898616e-25	2.18922595033258e-23	1.03829298619319e-23	11480/11481/494504/58208/12125/71458/12156/12162/12490/12638/94220/12977/13388/13390/13392/240590/171211/13617/208659/80752/14165/14179/14183/17300/14313/14451/14634/15110/15111/15903/16323/16450/16777/16842/16875/228357/17701/17702/17918/58235/18029/18053/23967/107587/18511/18595/64058/18741/19013/239405/12393/238384/319757/58994/83395/21803/21943/22409/22420/22422	60	Acvr2a/Acvr2b/Apcdd1/Bcl11b/Bcl2l11/Bcor/Bmp2/Bmp7/Cd34/Cftr/Cnnm4/Csf1/Dll1/Dlx1/Dlx2/Dmrt3/Edaradd/Ednra/Fam20a/Fam20c/Fgf10/Fgf8/Fgfr2/Foxc1/Fst/Gas1/Gli3/Hand1/Hand2/Id3/Inhba/Jag2/Lamb1/Lef1/Lhx8/Lrp4/Msx1/Msx2/Myo5a/Nectin1/Nfic/Ngfr/Osr1/Osr2/Pax9/Pdgfra/Perp/Pitx2/Ppara/Rspo2/Runx2/Slc24a4/Smo/Smpd3/Sp6/Tgfb1/Tnfsf11/Wnt10a/Wnt6/Wnt7b
HC	GO:0045667	regulation of osteoblast differentiation	0.0209726	0.00544677	6.60603773739279e-25	2.50533981190622e-23	1.18821757723894e-23	11480/11481/11839/12156/12161/12162/12167/12168/16007/12571/12606/12609/12705/50766/67087/80752/14119/107221/14173/14182/72007/14560/14634/14683/23892/15111/56233/15213/15399/15902/15903/16011/16449/16905/435965/17260/387155/17702/338352/18018/18121/18128/114249/18159/19016/18760/19206/19219/215653/71952/225998/12393/56788/20354/20377/20319/20481/17130/64075/20583/20666/20682/22160/13345/22410/22…	69	Acvr2a/Acvr2b/Areg/Bmp2/Bmp6/Bmp7/Bmpr1b/Bmpr2/Ccn1/Cdk6/Cebpa/Cebpd/Cited1/Crim1/Ctnnbip1/Fam20c/Fbn2/Ffar4/Fgf2/Fgfr1/Fndc3b/Gdf10/Gli3/Gnas/Grem1/Hand2/Hdac7/Hey1/Hoxa2/Id2/Id3/Igfbp5/Jag1/Lmna/Lrp3/Mef2c/Mir137/Msx2/Nell1/Nfatc1/Nog/Notch1/Npnt/Nppc/Pparg/Prkd1/Ptch1/Ptger4/Rassf2/Riox1/Rorb/Runx2/Scube2/Sema4d/Sfrp1/Sfrp2/Ski/Smad6/Smoc1/Snai2/Sox11/Sox9/Twist1/Twist2/Wnt10b/Wnt4/Wnt7b/Wwtr1…
HC	GO:0010721	negative regulation of cell development	0.0243161	0.00706702	9.97886207555879e-25	3.7609773338193e-23	1.78373382900149e-23	11302/20927/17173/12010/14025/12064/12162/56710/12484/12569/12638/13131/239667/13389/13390/13392/63953/13618/13640/13841/13844/14118/14168/14184/20378/320027/50915/15208/15364/15902/16870/235402/228357/17196/18096/14912/18121/18128/18159/230103/18186/18208/18213/18742/19055/235472/19227/19242/73121/76566/52822/20346/20348/20350/20353/20354/20355/20356/20357/20358/20359/214968/20361/230126/20481/2…	80	Aatk/Abcc8/Ascl2/B2m/Bcl11a/Bdnf/Bmp7/Brinp1/Cd24a/Cdk5r1/Cftr/Dab1/Dip2b/Dll3/Dlx1/Dlx2/Dusp10/Ednrb/Efna5/Epha7/Ephb2/Fbn1/Fgf13/Fgfr3/Frzb/Fstl4/Grb14/Hes5/Hmga2/Id2/Lhx2/Lingo1/Lrp4/Mbp/Nkx6-1/Nkx6-2/Nog/Notch1/Nppc/Npr2/Nrp1/Ntn1/Ntrk3/Pitx3/Ppp3ca/Prtg/Pthlh/Ptn/Rflna/Rflnb/Rufy3/Sema3a/Sema3c/Sema3f/Sema4c/Sema4d/Sema4f/Sema5a/Sema5b/Sema6a/Sema6b/Sema6d/Sema7a/Shb/Ski/Slit1/Sox11/Tacstd2/…
HC	GO:0042692	muscle cell differentiation	0.0382979	0.0147546	1.1990511983063e-24	4.49126090822385e-23	2.13008835358637e-23	235130/23794/107831/210933/11535/11548/11554/109676/50770/12023/12043/12064/79362/12156/12168/23828/56808/12298/108058/12334/12390/18133/12558/13052/20315/13380/13388/26903/13617/13618/58859/13642/13874/14165/14180/14183/14200/225288/68794/108655/14463/23892/15111/15213/15214/74318/15902/16002/16011/16190/16373/16392/16691/16905/16948/17258/17260/70417/17292/17295/17701/17880/214384/17927/329828/…	126	Adamts15/Adamts5/Adgrb1/Adgrb3/Adm/Adra1b/Adrb1/Ank2/Atp11a/Barx2/Bcl2/Bdnf/Bhlhe41/Bmp2/Bmpr2/Bves/Cacna2d2/Cacnb4/Camk2d/Capn2/Cav2/Ccn3/Cdh2/Cxadr/Cxcl12/Dkk1/Dll1/Dysf/Ednra/Ednrb/Efemp2/Efnb2/Ereg/Fgf10/Fgf9/Fgfr2/Fhl2/Fhod3/Flnc/Foxp1/Gata4/Grem1/Hand2/Hey1/Hey2/Hopx/Id2/Igf2/Igfbp5/Il4ra/Irx3/Isl1/Krt8/Lmna/Lox/Mef2a/Mef2c/Megf10/Mesp1/Met/Msx1/Myh11/Myocd/Myod1/Myorg/Nebl/Nfatc1/Nfatc2/Ni…
HC	GO:0033002	muscle cell proliferation	0.0276596	0.00879068	1.26649869423074e-24	4.71479391201972e-23	2.23610424929083e-23	11504/30878/12156/12168/108058/12389/18133/12554/67087/20312/13052/13491/13617/58859/13653/270190/13869/13874/78943/13983/14173/80857/14180/14182/14183/14254/17300/14234/60611/108655/14463/15200/15208/15214/15446/15902/16001/16011/16194/16416/16452/16476/16526/16600/100017/17260/70417/17268/17390/17869/17874/214384/17967/18091/18121/18128/18160/18162/18168/211323/18591/18708/19016/18750/19091/196…	91	Adamts1/Apln/Bmp2/Bmpr2/Camk2d/Cav1/Ccn3/Cdh13/Ctnnbip1/Cx3cl1/Cxadr/Drd4/Ednra/Efemp2/Egr1/Ephb1/Erbb4/Ereg/Ern1/Esr2/Fgf2/Fgf20/Fgf9/Fgfr1/Fgfr2/Flt1/Foxc1/Foxc2/Foxj2/Foxp1/Gata4/Hbegf/Hes5/Hey2/Hpgd/Id2/Igf1r/Igfbp5/Il6ra/Itgb3/Jak2/Jun/Kcnk2/Klf4/Ldlrap1/Mef2c/Megf10/Meis1/Mmp2/Myc/Myd88/Myocd/Ncam1/Nkx2-5/Nog/Notch1/Npr1/Npr3/Npy5r/Nrg1/Pdgfb/Pik3r1/Pparg/Prkca/Prkg1/Rbp4/Rxra/S1pr1/Sav1/Se…
HC	GO:0048704	embryonic skeletal system morphogenesis	0.0170213	0.00379206	1.38269880100907e-24	5.11598556373356e-23	2.4263790256475e-23	216285/11694/11695/12151/12162/58250/12814/13392/114873/14179/14183/14234/14451/14634/14683/14836/15399/15401/15402/15412/15413/15415/15417/109663/15423/15430/15431/15434/15438/54352/16869/17240/17260/17389/18121/23967/107587/18595/18933/20204/98711/12393/212712/20429/20471/20666/21384/21808/21809/21812/21813/22160/13345/216795/22412/21417	56	Alx1/Alx3/Alx4/Bmi1/Bmp7/Chst11/Col11a1/Dlx2/Dscaml1/Fgf8/Fgfr2/Foxc2/Gas1/Gli3/Gnas/Gsc/Hoxa2/Hoxa4/Hoxa5/Hoxb4/Hoxb5/Hoxb7/Hoxb9/Hoxc11/Hoxc4/Hoxd10/Hoxd11/Hoxd3/Hoxd9/Irx5/Lhx1/Mdfi/Mef2c/Mmp16/Nog/Osr1/Osr2/Pdgfra/Prrx1/Prrx2/Rdh10/Runx2/Satb2/Shox2/Six1/Sox11/Tbx15/Tgfb2/Tgfb3/Tgfbr1/Tgfbr2/Twist1/Twist2/Wnt9a/Wnt9b/Zeb1
HC	GO:0030509	BMP signaling pathway	0.0218845	0.00596387	2.20245872157021e-24	8.09970880150791e-23	3.84148143207207e-23	11480/11481/12156/12161/12162/12163/12164/73230/12167/12168/12389/16007/83453/69121/50766/13380/13390/13653/14042/69640/14118/68431/15229/14313/83554/14362/14463/242316/238057/14734/23892/23893/15208/15258/110521/15398/56213/78558/333088/16542/16842/14725/17701/17702/17965/18121/18128/18129/19016/68799/26564/12393/20377/20319/54612/20481/207667/17130/55994/58994/20666/57246/21419/21803/21808/2180…	72	Acvr2a/Acvr2b/Bmp2/Bmp6/Bmp7/Bmp8a/Bmp8b/Bmper/Bmpr1b/Bmpr2/Cav1/Ccn1/Chrdl1/Chrdl2/Crim1/Dkk1/Dlx1/Egr1/Ext1/Fam83g/Fbn1/Fbxl15/Foxd1/Fst/Fstl3/Fzd1/Gata4/Gdf6/Gdf7/Gpc3/Grem1/Grem2/Hes5/Hipk2/Hivep1/Hoxa13/Htra1/Htra3/Kcp/Kdr/Lef1/Lrp2/Msx1/Msx2/Nbl1/Nog/Notch1/Notch2/Pparg/Rgmb/Ror2/Runx2/Sfrp1/Sfrp2/Sfrp5/Ski/Skor1/Smad6/Smad9/Smpd3/Sox11/Tbx20/Tfap2b/Tgfb1/Tgfb2/Tgfb3/Tgfbr3/Ube2o/Vwc2/Wnt3a…
HC	GO:0043270	positive regulation of ion transport	0.0322188	0.0113417	2.46560121220177e-24	9.012812141952e-23	4.27454262153433e-23	20927/11517/11539/11540/11554/11607/238276/11689/229715/109676/11418/11932/67972/11941/54140/12288/12289/12293/12296/12297/12298/54377/12311/12389/80982/12638/215748/12805/12918/12922/20312/14825/20315/12767/13483/13488/13491/94245/13616/13617/13844/14167/14169/14683/333433/14805/14810/14812/108072/15165/15512/15560/15565/15979/16485/16502/268345/66240/57442/16514/16518/140492/16535/16854/65086/1…	106	Abcc8/Adcyap1r1/Adora1/Adora2a/Adrb1/Agtr1a/Akap5/Alox5/Amigo1/Ank2/Asic2/Atp1b2/Atp2b1/Atp2b2/Avpr1a/Cacna1c/Cacna1d/Cacna2d1/Cacnb2/Cacnb3/Cacnb4/Cacng4/Calcr/Cav1/Cemip/Cftr/Cnksr3/Cntn1/Crh/Crhr2/Cx3cl1/Cxcl1/Cxcl12/Cxcr4/Dpp6/Drd1/Drd4/Dtnbp1/Edn3/Ednra/Ephb2/Fgf12/Fgf14/Gnas/Gpd1l/Grik1/Grin1/Grin2b/Grm6/Hcn1/Hspa2/Htr2c/Htr6/Ifngr1/Kcna1/Kcnc1/Kcnc2/Kcne1l/Kcne3/Kcnj11/Kcnj2/Kcnn2/Kcnq1/Lg…
HC	GO:0048639	positive regulation of developmental growth	0.025228	0.00761859	2.76764234146499e-24	1.00563195976105e-22	4.76945109458889e-23	11554/11878/50769/14025/12043/12064/12168/56808/12561/320790/240058/211232/12977/20315/12767/56320/107585/244667/13388/13508/13640/13869/14173/14179/14180/14182/14183/14255/14463/208188/15214/15284/15364/74318/16001/16002/22778/16337/71955/16728/65086/17260/17919/17927/17967/18049/18128/14815/211323/18186/18208/18213/18795/102502/18992/18997/50873/19219/116838/217340/52822/20354/20356/20361/73094…	83	Adrb1/Arx/Atp8a2/Bcl11a/Bcl2/Bdnf/Bmpr2/Cacna2d2/Cdh4/Chd7/Cpne5/Cpne9/Csf1/Cxcl12/Cxcr4/Dbn1/Dio3/Disc1/Dll1/Dscam/Efna5/Erbb4/Fgf2/Fgf8/Fgf9/Fgfr1/Fgfr2/Flt3/Gata4/Ghsr/Hey2/Hlx/Hmga2/Hopx/Igf1r/Igf2/Ikzf1/Insr/Ist1/L1cam/Lpar3/Mef2c/Myo5b/Myod1/Ncam1/Ngf/Notch1/Nr3c1/Nrg1/Nrp1/Ntn1/Ntrk3/Plcb1/Pls1/Pou3f2/Pou4f2/Prkn/Ptger4/Rims2/Rnf157/Rufy3/Sema4d/Sema5a/Sema7a/Sgip1/Sh3pxd2b/Shtn1/Slc25a4/S…
HC	GO:0003279	cardiac septum development	0.018541	0.00448152	3.22181903937996e-24	1.16369035303319e-22	5.51908098600552e-23	109676/12162/12168/16007/320790/12767/20148/13411/112405/14179/14183/116701/14362/57265/14462/14463/15110/77446/15213/15214/56198/15398/15902/16392/16449/16911/14725/268977/17702/18018/18091/18121/18128/18129/18186/18187/57342/18510/18552/207728/18741/218772/19876/268902/64010/20348/20564/17130/319757/20666/20677/57246/21386/21808/21812/21813/21814/22411/22418/22761/22762	61	Ank2/Bmp7/Bmpr2/Ccn1/Chd7/Cxcr4/Dhrs3/Dnah11/Egln1/Fgf8/Fgfr2/Fgfrl1/Fzd1/Fzd2/Gata3/Gata4/Hand1/Heg1/Hey1/Hey2/Heyl/Hoxa13/Id2/Isl1/Jag1/Lmo4/Lrp2/Ltbp1/Msx2/Nfatc1/Nkx2-5/Nog/Notch1/Notch2/Nrp1/Nrp2/Parva/Pax8/Pcsk5/Pde2a/Pitx2/Rarb/Robo1/Robo2/Sav1/Sema3c/Slit3/Smad6/Smo/Sox11/Sox4/Tbx20/Tbx3/Tgfb2/Tgfbr1/Tgfbr2/Tgfbr3/Wnt11/Wnt5a/Zfpm1/Zfpm2
HC	GO:0051952	regulation of amine transport	0.0173252	0.0039989	5.38719660630083e-24	1.93429047378896e-22	9.17383713586201e-23	11539/11540/11541/11847/54140/12286/27220/110834/11438/11441/12801/12918/12921/12922/20315/94245/14573/208188/14805/14812/108068/108073/99296/15550/15560/15565/16490/16500/17918/269642/18167/18168/14815/18429/18430/18441/18627/18799/18751/19218/19224/69908/19735/20496/76257/72401/232333/20910/20979/54526/171180/80976/319508/110058/20980/54524/54525	57	Adora1/Adora2a/Adora2b/Arg2/Avpr1a/Cacna1a/Cartpt/Chrna3/Chrna4/Chrna7/Cnr1/Crh/Crhr1/Crhr2/Cxcl12/Dtnbp1/Gdnf/Ghsr/Grik1/Grin2b/Grm2/Grm7/Hrh3/Htr1a/Htr2c/Htr6/Kcna2/Kcnb1/Myo5a/Nat8l/Npy2r/Npy5r/Nr3c1/Oxt/Oxtr/P2ry1/Per2/Plcd1/Prkcb/Ptger3/Ptgs1/Rab3b/Rgs2/Slc12a2/Slc38a3/Slc43a1/Slc6a1/Stxbp1/Syt1/Syt10/Syt12/Syt13/Syt15/Syt17/Syt2/Syt6/Syt7
HC	GO:0048864	stem cell development	0.0155015	0.00327496	6.57093527515863e-24	2.34543736762721e-22	1.11238000261819e-22	19378/216285/12162/12558/13082/546726/13616/13617/13618/13641/13869/14170/14173/17300/14234/14472/14573/15111/16392/16449/17311/18186/18187/18188/107586/18505/18508/18741/98711/19713/20346/20348/20350/20353/20354/20355/20356/20357/20358/20359/214968/20361/319757/20583/20666/20681/20682/22160/22421/22422/24136	51	Aldh1a2/Alx1/Bmp7/Cdh2/Cyp26a1/Cyp26c1/Edn3/Ednra/Ednrb/Efnb1/Erbb4/Fgf15/Fgf2/Foxc1/Foxc2/Gbx2/Gdnf/Hand2/Isl1/Jag1/Kitl/Nrp1/Nrp2/Nrtn/Ovol2/Pax3/Pax6/Pitx2/Rdh10/Ret/Sema3a/Sema3c/Sema3f/Sema4c/Sema4d/Sema4f/Sema5a/Sema5b/Sema6a/Sema6b/Sema6d/Sema7a/Smo/Snai2/Sox11/Sox8/Sox9/Twist1/Wnt7a/Wnt7b/Zeb2
HC	GO:0035150	regulation of tube size	0.0215805	0.0059294	8.235479905085e-24	2.92239134877519e-22	1.3860142850417e-22	11421/11512/27360/11535/11539/11540/11541/11548/11550/11551/11552/11553/11554/11607/11689/30878/11418/67972/54140/12168/12288/12291/12389/12638/12671/20312/238130/68813/13488/13492/230857/13616/13617/13618/13983/14042/14073/17300/14234/14528/243547/60596/15465/15550/15552/15560/15566/109700/16531/16542/23945/17390/18162/18166/18430/18441/18442/242202/18591/18627/19091/19218/19224/19274/19735/1556…	71	Ace/Adcy6/Add3/Adm/Adora1/Adora2a/Adora2b/Adra1b/Adra1d/Adra2a/Adra2b/Adra2c/Adrb1/Agtr1a/Alox5/Apln/Asic2/Atp2b1/Avpr1a/Bmpr2/Cacna1c/Cacna1g/Cav1/Cftr/Chrm3/Cx3cl1/Dock4/Dock5/Drd1/Drd5/Ece1/Edn3/Ednra/Ednrb/Esr2/Ext1/Faah/Foxc1/Foxc2/Gch1/Grip2/Gucy1a1/Hrh1/Htr1a/Htr1d/Htr2c/Htr7/Itga1/Kcnma1/Kdr/Mgll/Mmp2/Npr3/Npy1r/Oxtr/P2ry1/P2ry2/Pde5a/Pdgfb/Per2/Prkg1/Ptger3/Ptgs1/Ptprm/Rgs2/Slc6a4/Smad6/…
HC	GO:0031644	regulation of nervous system process	0.0227964	0.00651544	8.44502071589971e-24	2.97932475023718e-22	1.41301631807037e-22	11539/11553/11820/54140/108100/380785/12297/54377/140723/27220/12426/18133/108013/11438/11441/13032/56320/224997/244310/242667/228836/13491/13618/16592/14167/72514/14182/208188/14654/14810/14814/243547/14816/108069/26558/15560/207683/99738/16513/66725/23945/17967/230822/246317/18053/192167/216856/56183/18164/53324/73340/18167/211323/18189/18386/18429/26875/50873/56508/19699/116838/243961/58234/38…	75	Adora1/Adra2c/App/Avpr1a/Baiap2/Begain/Cacnb3/Cacng4/Cacng5/Cartpt/Cckbr/Ccn3/Celf4/Chrna4/Chrna7/Ctsc/Dbn1/Dlgap1/Dlgap2/Dlgap3/Dlgap4/Drd4/Ednrb/Fabp5/Fgf12/Fgfbp3/Fgfr1/Ghsr/Glra1/Grin1/Grin2d/Grip2/Grm1/Grm3/Homer3/Htr2c/Igsf11/Kcnc4/Kcnj10/Lrrk2/Mgll/Ncam1/Ncmap/Neto1/Ngfr/Nlgn1/Nlgn2/Nmu/Nptx1/Nptx2/Nptxr/Npy2r/Nrg1/Nrxn1/Oprd1/Oxt/Pclo/Prkn/Rapgef4/Reln/Rims2/Shank1/Shank3/Shisa6/Shisa7/Sh…
HC	GO:0010092	specification of animal organ identity	0.0100304	0.00144788	8.7133266580992e-24	3.05621191684081e-22	1.44948190345258e-22	11835/12156/13380/14042/14165/14173/14174/14179/14182/14183/14186/14464/14573/14634/109663/15431/16392/14725/17260/17292/18504/18505/18510/19876/268902/20471/66993/21375/22411/22413/22414/22416/22418	33	Ar/Bmp2/Dkk1/Ext1/Fgf10/Fgf2/Fgf3/Fgf8/Fgfr1/Fgfr2/Fgfr4/Gata5/Gdnf/Gli3/Hoxc11/Hoxd11/Isl1/Lrp2/Mef2c/Mesp1/Pax2/Pax3/Pax8/Robo1/Robo2/Six1/Smarcd3/Tbr1/Wnt11/Wnt2/Wnt2b/Wnt3a/Wnt5a
HC	GO:0015837	amine transport	0.0176292	0.00417126	1.08687496500756e-23	3.79032028026773e-22	1.79765042609235e-22	11539/11540/11541/11847/54140/12286/27220/110834/11438/11441/12801/12918/12921/12922/20315/94245/14573/208188/14805/14812/108068/108073/99296/15550/15560/15565/16490/16500/17918/269642/18167/18168/14815/18429/18430/18441/18627/18799/18751/19218/19224/69908/19735/20496/214084/76257/72401/232333/20910/20979/54526/171180/80976/319508/110058/20980/54524/54525	58	Adora1/Adora2a/Adora2b/Arg2/Avpr1a/Cacna1a/Cartpt/Chrna3/Chrna4/Chrna7/Cnr1/Crh/Crhr1/Crhr2/Cxcl12/Dtnbp1/Gdnf/Ghsr/Grik1/Grin2b/Grm2/Grm7/Hrh3/Htr1a/Htr2c/Htr6/Kcna2/Kcnb1/Myo5a/Nat8l/Npy2r/Npy5r/Nr3c1/Oxt/Oxtr/P2ry1/Per2/Plcd1/Prkcb/Ptger3/Ptgs1/Rab3b/Rgs2/Slc12a2/Slc18a2/Slc38a3/Slc43a1/Slc6a1/Stxbp1/Syt1/Syt10/Syt12/Syt13/Syt15/Syt17/Syt2/Syt6/Syt7
HC	GO:0007219	Notch signaling pathway	0.0221884	0.00627413	1.54969025884098e-23	5.37344028036977e-22	2.54848310837368e-22	11487/208117/68318/11820/109689/17172/11921/12053/12156/140780/12162/18133/12563/12571/12606/69065/12805/106565/13388/13389/54485/13390/13392/14357/207521/69638/329628/14165/15375/15376/17300/14234/14461/14464/233552/243547/14843/15208/84653/15213/15214/56198/21410/15434/16449/16450/16848/433586/17292/18011/240055/18128/18129/15379/107586/64058/244418/53901/53614/382089/19876/268902/20471/228368/…	73	Adam10/Aph1b/Aph1c/App/Arrb1/Ascl1/Atoh1/Bcl6/Bmp2/Bmp2k/Bmp7/Ccn3/Cdh6/Cdk6/Cebpa/Chac1/Cntn1/Dlk2/Dll1/Dll3/Dll4/Dlx1/Dlx2/Dtx1/Dtx4/Enho/Fat4/Fgf10/Foxa1/Foxa2/Foxc1/Foxc2/Gata2/Gata5/Gdpd5/Grip2/Gsx2/Hes5/Hes7/Hey1/Hey2/Heyl/Hnf1b/Hoxd3/Jag1/Jag2/Lfng/Maml3/Mesp1/Neurl1a/Neurl1b/Notch1/Notch2/Onecut1/Ovol2/Perp/Prag1/Rcan2/Reck/Ripply2/Robo1/Robo2/Six1/Slc35c1/Snai2/Sox9/Spen/Susd5/Tgfb1/Tgfb…
HC	GO:0035270	endocrine system development	0.0191489	0.00486073	1.59818043797435e-23	5.48760122627274e-22	2.60262667880333e-22	71371/11865/17172/12156/12161/12558/12571/12577/12638/12918/12921/13388/13617/14165/14173/14179/15376/110805/14461/14462/14842/15364/21410/15402/15434/16001/16194/53626/16337/16392/16871/723900/15285/18012/11925/18091/18096/14912/18121/14815/26423/15379/225631/18508/18510/18576/18595/18609/18740/18741/18992/110351/320995/20471/20473/319757/20675/20677/20682/21812/22417/22418/22431	63	Arid5b/Arntl/Ascl1/Bmp2/Bmp6/Cdh2/Cdk6/Cdkn1c/Cftr/Crh/Crhr1/Dll1/Ednra/Fgf10/Fgf2/Fgf8/Foxa2/Foxe1/Gata2/Gata3/Gsx1/Hmga2/Hnf1b/Hoxa5/Hoxd3/Igf1r/Il6ra/Insm1/Insr/Isl1/Lhx3/Mir375/Mnx1/Neurod1/Neurog3/Nkx2-5/Nkx6-1/Nkx6-2/Nog/Nr3c1/Nr5a1/Onecut1/Onecut2/Pax6/Pax8/Pde3b/Pdgfra/Pdx1/Pitx1/Pitx2/Pou3f2/Rap1gap/Rfx6/Six1/Six3/Smo/Sox3/Sox4/Sox9/Tgfbr1/Wnt4/Wnt5a/Wt1
HC	GO:0017157	regulation of exocytosis	0.0267477	0.00858384	1.60070108281192e-23	5.48760122627274e-22	2.60262667880333e-22	432530/11540/11541/11551/319924/11784/110279/12286/12291/58226/239556/12298/27062/320405/12570/12638/110834/11438/110835/11441/12921/29873/19157/320127/13447/13488/13491/94245/14158/14389/14461/242443/108073/14823/15550/16190/16500/16510/213469/66725/17096/17918/17919/14299/192167/18128/18159/110784/68404/18191/231602/18441/18442/26875/18806/327814/18750/18751/18754/50873/19328/104886/80718/69908…	88	Adcy1/Adora2a/Adora2b/Adra2a/Apba1/Apba2/Bcr/Cacna1a/Cacna1g/Cacna1h/Cacna1i/Cacnb4/Cadps/Cadps2/Cdk5r2/Cftr/Chrna3/Chrna4/Chrna5/Chrna7/Crhr1/Cspg5/Cyth1/Dgki/Doc2b/Drd1/Drd4/Dtnbp1/Fer/Gab2/Gata2/Grin3a/Grm7/Grm8/Htr1a/Il4ra/Kcnb1/Kcnh1/Lgi3/Lrrk2/Lyn/Myo5a/Myo5b/Ncs1/Nlgn1/Notch1/Nppc/Nr3c2/Nrn1/Nrxn3/P2rx2/P2ry1/P2ry2/Pclo/Pld2/Ppfia2/Prkca/Prkcb/Prkce/Prkn/Rab12/Rab15/Rab27b/Rab3b/Rab8b/Rapg…
HC	GO:0099565	chemical synaptic transmission, postsynaptic	0.0158055	0.00344732	1.71718641384997e-23	5.85386919058517e-22	2.77633805763797e-22	11539/11540/11554/11820/20238/108100/12064/380785/12297/108013/110834/11438/11441/66797/20312/56320/320127/13491/14402/14654/14805/14806/14809/14810/14812/243547/207683/319477/627214/66725/17260/17295/50997/246317/18053/192167/216856/18167/18189/26875/19055/50873/19699/116838/20370/243961/58234/72961/110893/81907/22249/22421	52	Adora1/Adora2a/Adrb1/App/Atxn1/Baiap2/Bdnf/Begain/Cacnb3/Celf4/Chrna3/Chrna4/Chrna7/Cntnap2/Cx3cl1/Dbn1/Dgki/Drd4/Gabrb3/Glra1/Grik1/Grik2/Grik5/Grin1/Grin2b/Grip2/Igsf11/Insyn1/Insyn2a/Lrrk2/Mef2c/Met/Mpp2/Neto1/Ngfr/Nlgn1/Nlgn2/Npy2r/Nrxn1/Pclo/Ppp3ca/Prkn/Reln/Rims2/Sez6/Shank1/Shank3/Slc17a7/Slc8a3/Tmem108/Unc13b/Wnt7a
HC	GO:0003012	muscle system process	0.037386	0.0146511	2.23638523783923e-23	7.58122101855222e-22	3.59557614834017e-22	20927/11486/11539/11541/11548/11551/11552/11553/11554/109676/11835/11847/232975/67972/50769/12288/12289/12291/58226/12293/12296/108058/12389/12671/110834/12767/56320/238130/68813/13488/13506/109620/230857/13616/13617/13618/14168/14226/14254/108655/14463/14464/14573/208188/14654/333433/243547/227753/60596/15111/330953/15214/15552/15566/16011/101490/74492/16485/66240/57442/16518/16521/16523/16531/1…	123	Abcc8/Ada/Adora1/Adora2b/Adra1b/Adra2a/Adra2b/Adra2c/Adrb1/Ank2/Ar/Arg2/Atp1a3/Atp2b1/Atp8a2/Cacna1c/Cacna1d/Cacna1g/Cacna1h/Cacna2d1/Cacnb2/Camk2d/Cav1/Chrm3/Chrna3/Cxcr4/Dbn1/Dock4/Dock5/Drd1/Dsc2/Dsp/Ece1/Edn3/Ednra/Ednrb/Fgf13/Fkbp1b/Flt1/Foxp1/Gata4/Gata5/Gdnf/Ghsr/Glra1/Gpd1l/Grip2/Gsn/Gucy1a1/Hand2/Hcn4/Hey2/Htr1d/Htr7/Igfbp5/Inpp5f/Kbtbd13/Kcna1/Kcne1l/Kcne3/Kcnj2/Kcnj5/Kcnj8/Kcnma1/Kcnn2…
HC	GO:0019932	second-messenger-mediated signaling	0.0303951	0.0106178	2.56973409995006e-23	8.66285917694274e-22	4.10856902296108e-22	11486/210044/11514/11517/230775/215798/11541/11607/238276/109676/11820/54140/12289/207565/67252/12777/12484/12554/214763/12671/12918/12921/12922/12767/13488/13491/69181/230857/13616/13618/13649/112405/13839/107221/14200/14226/14677/14683/436090/14816/108071/60596/54195/14919/26557/26558/15560/268345/16542/114229/16706/16728/66725/52589/17967/68169/18012/18013/18018/18019/18126/18159/18160/230103/…	100	Ada/Adcy2/Adcy8/Adcyap1r1/Adgrb2/Adgrg6/Adora2b/Agtr1a/Akap5/Ank2/App/Avpr1a/Cacna1d/Camkk2/Cap2/Ccr10/Cd24a/Cdh13/Cgas/Chrm3/Crh/Crhr1/Crhr2/Cxcr4/Drd1/Drd4/Dyrk2/Ece1/Edn3/Ednrb/Egfr/Egln1/Epha5/Ffar4/Fhl2/Fkbp1b/Gnai1/Gnas/Gpr62/Grm1/Grm5/Gucy1a1/Gucy1b1/Gucy2e/Homer2/Homer3/Htr2c/Kcnc2/Kdr/Kiss1r/Ksr1/L1cam/Lrrk2/Ncald/Ncam1/Ndnf/Neurod1/Neurod2/Nfatc1/Nfatc2/Nos2/Nppc/Npr1/Npr2/Npy2r/Nr5a1/N…
HC	GO:0035296	regulation of tube diameter	0.0212766	0.00589493	3.05374843074323e-23	1.01813986141483e-21	4.82877282223944e-22	11421/11512/27360/11535/11539/11540/11541/11548/11550/11551/11552/11553/11554/11607/11689/30878/11418/67972/54140/12168/12288/12291/12389/12638/12671/20312/238130/68813/13488/13492/230857/13616/13617/13618/13983/14042/14073/17300/14234/14528/243547/60596/15465/15550/15552/15560/15566/109700/16531/16542/23945/17390/18162/18166/18430/18441/18442/242202/18591/18627/19091/19218/19224/19274/19735/1556…	70	Ace/Adcy6/Add3/Adm/Adora1/Adora2a/Adora2b/Adra1b/Adra1d/Adra2a/Adra2b/Adra2c/Adrb1/Agtr1a/Alox5/Apln/Asic2/Atp2b1/Avpr1a/Bmpr2/Cacna1c/Cacna1g/Cav1/Cftr/Chrm3/Cx3cl1/Dock4/Dock5/Drd1/Drd5/Ece1/Edn3/Ednra/Ednrb/Esr2/Ext1/Faah/Foxc1/Foxc2/Gch1/Grip2/Gucy1a1/Hrh1/Htr1a/Htr1d/Htr2c/Htr7/Itga1/Kcnma1/Kdr/Mgll/Mmp2/Npr3/Npy1r/Oxtr/P2ry1/P2ry2/Pde5a/Pdgfb/Per2/Prkg1/Ptger3/Ptgs1/Ptprm/Rgs2/Slc6a4/Smad6/…
HC	GO:0097746	blood vessel diameter maintenance	0.0212766	0.00589493	3.05374843074323e-23	1.01813986141483e-21	4.82877282223944e-22	11421/11512/27360/11535/11539/11540/11541/11548/11550/11551/11552/11553/11554/11607/11689/30878/11418/67972/54140/12168/12288/12291/12389/12638/12671/20312/238130/68813/13488/13492/230857/13616/13617/13618/13983/14042/14073/17300/14234/14528/243547/60596/15465/15550/15552/15560/15566/109700/16531/16542/23945/17390/18162/18166/18430/18441/18442/242202/18591/18627/19091/19218/19224/19274/19735/1556…	70	Ace/Adcy6/Add3/Adm/Adora1/Adora2a/Adora2b/Adra1b/Adra1d/Adra2a/Adra2b/Adra2c/Adrb1/Agtr1a/Alox5/Apln/Asic2/Atp2b1/Avpr1a/Bmpr2/Cacna1c/Cacna1g/Cav1/Cftr/Chrm3/Cx3cl1/Dock4/Dock5/Drd1/Drd5/Ece1/Edn3/Ednra/Ednrb/Esr2/Ext1/Faah/Foxc1/Foxc2/Gch1/Grip2/Gucy1a1/Hrh1/Htr1a/Htr1d/Htr2c/Htr7/Itga1/Kcnma1/Kdr/Mgll/Mmp2/Npr3/Npy1r/Oxtr/P2ry1/P2ry2/Pde5a/Pdgfb/Per2/Prkg1/Ptger3/Ptgs1/Ptprm/Rgs2/Slc6a4/Smad6/…
HC	GO:0022612	gland morphogenesis	0.0200608	0.00534335	3.88311328481393e-23	1.28758095148912e-21	6.10666190433205e-22	11835/11839/12043/12162/12389/12505/12578/12977/94109/13649/13983/207920/77411/14165/14172/14179/14182/14183/15375/238057/14634/15398/15433/16001/16011/225341/17295/17390/17702/18095/18121/18128/18129/14815/18183/18186/18208/57764/18505/18508/18591/18667/56711/18792/18844/19206/19227/19242/19876/20181/20346/20348/20377/20496/20583/20682/20850/21386/21420/21802/21803/21813/22337/22416/22417/22418	66	Ar/Areg/Bcl2/Bmp7/Cav1/Cd44/Cdkn2a/Csf1/Csmd1/Egfr/Esr2/Esrp1/Esrp2/Fgf10/Fgf18/Fgf8/Fgfr1/Fgfr2/Foxa1/Gdf7/Gli3/Hoxa13/Hoxd13/Igf1r/Igfbp5/Lims2/Met/Mmp2/Msx2/Nkx3-1/Nog/Notch1/Notch2/Nr3c1/Nrg3/Nrp1/Ntn1/Ntn4/Pax3/Pax6/Pdgfb/Pgr/Plag1/Plau/Plxna1/Ptch1/Pthlh/Ptn/Robo1/Rxra/Sema3a/Sema3c/Sfrp1/Slc12a2/Snai2/Sox9/Stat5a/Tbx3/Tfap2c/Tgfa/Tgfb1/Tgfbr2/Vdr/Wnt3a/Wnt4/Wnt5a
HC	GO:0003208	cardiac ventricle morphogenesis	0.0139818	0.00279233	4.34206991936382e-23	1.42419893355133e-21	6.75460549618246e-22	320790/12814/12876/54485/109620/13617/13857/14180/14183/17300/14234/14462/14463/15110/15111/77446/15213/15214/56198/16392/16449/14725/17260/17292/18091/18121/18128/18167/18168/211323/18996/20181/20191/20348/20319/66993/20666/20677/57246/21803/21808/21812/21813/21814/22003/22762	46	Chd7/Col11a1/Cpe/Dll4/Dsp/Ednra/Epor/Fgf9/Fgfr2/Foxc1/Foxc2/Gata3/Gata4/Hand1/Hand2/Heg1/Hey1/Hey2/Heyl/Isl1/Jag1/Lrp2/Mef2c/Mesp1/Nkx2-5/Nog/Notch1/Npy2r/Npy5r/Nrg1/Pou4f1/Rxra/Ryr2/Sema3c/Sfrp2/Smarcd3/Sox11/Sox4/Tbx20/Tgfb1/Tgfb2/Tgfbr1/Tgfbr2/Tgfbr3/Tpm1/Zfpm2
HC	GO:0003407	neural retina development	0.0139818	0.00279233	4.34206991936382e-23	1.42419893355133e-21	6.75460549618246e-22	53404/50769/59058/140489/69743/107585/54485/13390/13392/270120/14221/234267/15165/15258/226438/22778/54352/64379/16869/214058/330166/723950/18012/18212/98733/18997/19126/19213/19242/19274/268451/225998/330222/237979/20473/20510/66993/20681/20682/21808/21834/21838/269831/114889/12677/387609	46	Atoh7/Atp8a2/Bhlhe22/Bhlhe23/Casz1/Dio3/Dll4/Dlx1/Dlx2/Fat3/Fjx1/Gpm6a/Hcn1/Hipk2/Igfn1/Ikzf1/Irx5/Irx6/Lhx1/Megf11/Miat/Mir124a-2/Neurod1/Ntrk2/Obsl1/Pou4f2/Prom1/Ptf1a/Ptn/Ptprm/Rab11fip4/Rorb/Sdk1/Sdk2/Six3/Slc1a1/Smarcd3/Sox8/Sox9/Tgfb2/Thrb/Thy1/Tspan12/Vsx1/Vsx2/Zhx2
HC	GO:0007612	learning	0.0221884	0.00637755	4.9805401802731e-23	1.62483429106974e-21	7.70616686636483e-22	20927/104111/210933/11548/11820/11419/232975/20238/12064/23829/12288/11441/66797/12918/12921/94109/18163/195208/54006/320127/13380/13488/13491/13492/13798/13844/14168/64290/114142/110886/14402/14810/14812/108071/108073/15465/99296/15565/57340/16476/320974/17754/17536/246317/18013/18121/53324/18189/18191/18212/214230/18574/218461/19049/19088/50873/19224/19242/19699/20287/20393/243961/210274/58234/…	73	Abcc8/Adcy3/Adgrb3/Adra1b/App/Asic1/Atp1a3/Atxn1/Bdnf/C1ql1/Cacna1c/Chrna7/Cntnap2/Crh/Crhr1/Csmd1/Ctnnd2/Dcdc2a/Deaf1/Dgki/Dkk1/Drd1/Drd4/Drd5/En1/Ephb2/Fgf13/Foxb1/Foxp2/Gabra5/Gabrb3/Grin1/Grin2b/Grm5/Grm7/Hrh1/Hrh3/Htr6/Jph3/Jun/Lrrn4/Map1a/Meis2/Neto1/Neurod2/Nog/Nptx2/Nrxn1/Nrxn3/Ntrk2/Pak6/Pde1b/Pde8b/Ppp1r1b/Prkar2b/Prkn/Ptgs1/Ptn/Reln/Sct/Sgk1/Shank1/Shank2/Shank3/Slc1a1/Slc6a1/Slc8a3/So…
HC	GO:0051966	regulation of synaptic transmission, glutamatergic	0.0136778	0.00268891	5.23133272782356e-23	1.69752550761676e-21	8.05092241929052e-22	11539/11540/54377/140723/12426/12558/12801/320127/244667/13380/13488/94245/14800/14802/14805/14806/14807/14816/108068/108069/108071/108072/108073/14823/245666/66725/17260/17918/18053/192167/216856/18167/18189/18211/18212/18430/50873/19699/26564/20720/210274/58234/20910/20979/22226	45	Adora1/Adora2a/Cacng4/Cacng5/Cckbr/Cdh2/Cnr1/Dgki/Disc1/Dkk1/Drd1/Dtnbp1/Gria2/Gria4/Grik1/Grik2/Grik3/Grm1/Grm2/Grm3/Grm5/Grm6/Grm7/Grm8/Iqsec2/Lrrk2/Mef2c/Myo5a/Ngfr/Nlgn1/Nlgn2/Npy2r/Nrxn1/Ntrk1/Ntrk2/Oxtr/Prkn/Reln/Ror2/Serpine2/Shank2/Shank3/Stxbp1/Syt1/Ucn
HC	GO:0072171	mesonephric tubule morphogenesis	0.0130699	0.00248207	6.97639623548205e-23	2.23982922523307e-21	1.06229280466766e-21	271127/11607/12043/12156/12505/67087/233651/329628/14173/14179/14260/15229/14462/14573/14634/14734/381157/23892/15213/21410/15415/15431/269152/16869/17869/18121/114249/23967/18504/18510/19206/20471/319757/20681/20682/56753/21412/21803/22414/22417/22420/22412/22431	43	Adamts16/Agtr1a/Bcl2/Bmp2/Cd44/Ctnnbip1/Dchs1/Fat4/Fgf2/Fgf8/Fmn1/Foxd1/Gata3/Gdnf/Gli3/Gpc3/Greb1l/Grem1/Hey1/Hnf1b/Hoxb7/Hoxd11/Kif26b/Lhx1/Myc/Nog/Npnt/Osr1/Pax2/Pax8/Ptch1/Six1/Smo/Sox8/Sox9/Tacstd2/Tcf21/Tgfb1/Wnt2b/Wnt4/Wnt6/Wnt9b/Wt1
HC	GO:0090090	negative regulation of canonical Wnt signaling pathway	0.0182371	0.00458494	9.74493033016674e-23	3.11222301281325e-21	1.47604651095157e-21	72125/23802/140577/11820/83675/12389/12558/13132/69601/59036/13380/56811/50781/13653/241639/20378/14362/14366/14634/14734/23892/16392/50523/228357/71890/17292/70122/93960/72293/18091/18121/18128/77583/260305/106042/50873/19277/19273/26564/20377/20319/54612/330096/380702/20439/20583/20668/20671/20682/76365/21886/21887/621976/21983/100503386/22411/22418/22419/97064/407821	60	Amer2/Amfr/Ankrd6/App/Bicc1/Cav1/Cdh2/Dab2/Dab2ip/Dact1/Dkk1/Dkk2/Dkk3/Egr1/Fermt1/Frzb/Fzd1/Fzd4/Gli3/Gpc3/Grem1/Isl1/Lats2/Lrp4/Mad2l2/Mesp1/Mllt3/Nkd1/Nkd2/Nkx2-5/Nog/Notch1/Notum/Nphp4/Prickle1/Prkn/Ptpro/Ptpru/Ror2/Sfrp1/Sfrp2/Sfrp5/Shisa3/Shisa6/Siah2/Snai2/Sox13/Sox17/Sox9/Tbx18/Tle2/Tle3/Tmem170b/Tpbg/Tpbgl/Wnt11/Wnt5a/Wnt5b/Wwtr1/Znrf3
HC	GO:0021510	spinal cord development	0.0158055	0.00355074	1.02931520274411e-22	3.2700966755242e-21	1.55092188718787e-21	110532/17172/12286/13131/13172/13388/54485/240590/64290/108655/14461/231044/14561/238057/14573/233552/14634/14842/14843/209448/15430/16392/104360/16869/16871/16872/16911/16950/16975/15285/18121/50913/94222/18505/18508/18509/18516/11859/19206/19699/319757/20664/20666/20668/20677/20679/21349/57246/22255/22359/22416/22771	52	Adarb1/Ascl1/Cacna1a/Dab1/Dbx1/Dll1/Dll4/Dmrt3/Foxb1/Foxp1/Gata2/Gbx1/Gdf11/Gdf7/Gdnf/Gdpd5/Gli3/Gsx1/Gsx2/Hoxc10/Hoxd10/Isl1/Isl2/Lhx1/Lhx3/Lhx4/Lmo4/Loxl3/Lrp8/Mnx1/Nog/Olig2/Olig3/Pax3/Pax6/Pax7/Pbx3/Phox2a/Ptch1/Reln/Smo/Sox1/Sox11/Sox13/Sox4/Sox6/Tal1/Tbx20/Uncx/Vldlr/Wnt3a/Zic1
HC	GO:0014032	neural crest cell development	0.0145897	0.00306812	1.05642038024461e-22	3.3387285767314e-21	1.58347221468682e-21	19378/216285/12162/12558/13082/546726/13616/13617/13618/13641/13869/14170/17300/14234/14472/14573/15111/16392/16449/17311/18186/18187/18188/107586/18505/18508/18741/98711/19713/20346/20348/20350/20353/20354/20355/20356/20357/20358/20359/214968/20361/319757/20583/20666/20681/20682/22160/24136	48	Aldh1a2/Alx1/Bmp7/Cdh2/Cyp26a1/Cyp26c1/Edn3/Ednra/Ednrb/Efnb1/Erbb4/Fgf15/Foxc1/Foxc2/Gbx2/Gdnf/Hand2/Isl1/Jag1/Kitl/Nrp1/Nrp2/Nrtn/Ovol2/Pax3/Pax6/Pitx2/Rdh10/Ret/Sema3a/Sema3c/Sema3f/Sema4c/Sema4d/Sema4f/Sema5a/Sema5b/Sema6a/Sema6b/Sema6d/Sema7a/Smo/Snai2/Sox11/Sox8/Sox9/Twist1/Zeb2
HC	GO:0051961	negative regulation of nervous system development	0.0206687	0.00572256	1.22303497835268e-22	3.84527266769123e-21	1.82371291563471e-21	11302/20927/17173/12010/14025/12064/12162/56710/12484/12569/13131/239667/13380/13389/13390/13392/63953/13841/13844/14168/14184/320027/15208/15364/15902/16870/235402/228357/17196/74762/18096/14912/18121/18128/18186/18208/18213/18742/19055/235472/19242/52822/20346/20348/20350/20353/20354/20355/20356/20357/20358/20359/214968/20361/20481/20562/20666/21803/21838/21909/103743/22068/22326/22415/22416/22…	68	Aatk/Abcc8/Ascl2/B2m/Bcl11a/Bdnf/Bmp7/Brinp1/Cd24a/Cdk5r1/Dab1/Dip2b/Dkk1/Dll3/Dlx1/Dlx2/Dusp10/Epha7/Ephb2/Fgf13/Fgfr3/Fstl4/Hes5/Hmga2/Id2/Lhx2/Lingo1/Lrp4/Mbp/Mdga1/Nkx6-1/Nkx6-2/Nog/Notch1/Nrp1/Ntn1/Ntrk3/Pitx3/Ppp3ca/Prtg/Ptn/Rufy3/Sema3a/Sema3c/Sema3f/Sema4c/Sema4d/Sema4f/Sema5a/Sema5b/Sema6a/Sema6b/Sema6d/Sema7a/Ski/Slit1/Sox11/Tgfb1/Thy1/Tlx2/Tmem98/Trpc6/Vax1/Wnt3/Wnt3a/Wnt5a/Wnt7a/Wnt7b
HC	GO:0045785	positive regulation of cell adhesion	0.0395137	0.0162369	1.36612055044841e-22	4.27299974233039e-21	2.02657275362233e-21	11486/11689/54519/12010/12053/12151/12162/68732/12389/16007/12484/12505/16423/12512/12522/12554/12571/54371/140709/12721/12977/29873/20312/20315/13132/56320/244667/68813/76088/63953/66959/26903/13612/58859/13641/13642/54156/268780/13655/13731/54357/13848/13866/23871/241639/14260/14234/228564/83554/14345/14462/14634/15117/15284/16002/22778/107527/16190/16194/16401/16416/16451/16452/16542/269152/16…	130	Ada/Alox5/Apbb1ip/B2m/Bcl6/Bmi1/Bmp7/Carmil1/Cav1/Ccn1/Cd24a/Cd44/Cd47/Cd63/Cd83/Cdh13/Cdk6/Chst2/Col26a1/Coro1a/Csf1/Cspg5/Cx3cl1/Cxcl12/Dab2/Dbn1/Disc1/Dock5/Dock8/Dusp10/Dusp26/Dysf/Edil3/Efemp2/Efnb1/Efnb2/Egfl6/Egflam/Egr3/Emp2/Epb41l4b/Ephb6/Erbb2/Ets1/Fermt1/Fmn1/Foxc2/Frmd5/Fstl3/Fut4/Gata3/Gli3/Has2/Hlx/Igf2/Ikzf1/Il1rl2/Il4ra/Il6ra/Itga4/Itgb3/Jak1/Jak2/Kdr/Kif26b/L1cam/Lef1/Lims2/Megf1…
HC	GO:0061351	neural precursor cell proliferation	0.0227964	0.00679123	1.68567477247912e-22	5.24547411251452e-21	2.48779207986932e-21	216739/11878/17172/12064/12484/12558/20312/12767/269060/231871/56320/244667/242748/54485/68519/13796/13797/270190/14168/14173/14179/14182/14183/15228/14365/14371/14461/14472/14634/15364/15902/53626/16485/30841/16560/16842/16869/16870/225341/14725/66725/17096/18008/18053/18121/18128/71648/18508/18742/18992/19242/19283/218772/78748/19883/20473/20502/15567/66993/319757/320165/329731/21678/21803/2528…	75	Acsl6/Arx/Ascl1/Bdnf/Cd24a/Cdh2/Cx3cl1/Cxcr4/Dagla/Daglb/Dbn1/Disc1/Disp3/Dll4/Eml1/Emx1/Emx2/Ephb1/Fgf13/Fgf2/Fgf8/Fgfr1/Fgfr2/Foxg1/Fzd3/Fzd9/Gata2/Gbx2/Gli3/Hmga2/Id2/Insm1/Kcna1/Kdm2b/Kif1a/Lef1/Lhx1/Lhx2/Lims2/Lrp2/Lrrk2/Lyn/Nes/Ngfr/Nog/Notch1/Optn/Pax6/Pitx3/Pou3f2/Ptn/Ptprz1/Rarb/Rassf10/Rora/Six3/Slc16a2/Slc6a4/Smarcd3/Smo/Tacc1/Tafa3/Tead3/Tgfb1/Tox/Trnp1/Vax1/Wnt2/Wnt3a/Wnt5a/Wnt7a/Wnt…
HC	GO:0045666	positive regulation of neuron differentiation	0.0170213	0.00410232	1.9861131937061e-22	6.1488443160248e-21	2.91623709537727e-21	11552/11553/11820/17172/11921/12053/12064/12156/12161/12162/56710/240843/215378/20315/13131/13380/13390/13392/213696/73191/54713/14182/15375/15376/15228/14461/242316/238057/233552/64297/56198/15434/16373/110648/17260/723950/67468/75104/17965/17977/18012/18013/18014/11924/11925/18049/18053/18080/18091/18096/18508/50779/20666/22068/319922/21417	56	Adra2b/Adra2c/App/Ascl1/Atoh1/Bcl6/Bdnf/Bmp2/Bmp6/Bmp7/Brinp1/Brinp2/Brinp3/Cxcl12/Dab1/Dkk1/Dlx1/Dlx2/Duoxa1/Fezf1/Fezf2/Fgfr1/Foxa1/Foxa2/Foxg1/Gata2/Gdf6/Gdf7/Gdpd5/Gprc5b/Heyl/Hoxd3/Irx3/Lmx1a/Mef2c/Mir124a-2/Mmd/Mmd2/Nbl1/Ncoa1/Neurod1/Neurod2/Neurog1/Neurog2/Neurog3/Ngf/Ngfr/Nin/Nkx2-5/Nkx6-1/Pax6/Rgs6/Sox11/Trpc6/Vwc2/Zeb1
HC	GO:0035637	multicellular organismal signaling	0.0197568	0.00534335	2.27511818086955e-22	7.00782595000835e-21	3.32362976569456e-21	109676/54140/12286/12288/12289/12291/58226/239556/12293/12296/12298/54377/140723/27220/12389/11441/66797/13052/195208/240590/13483/13488/13492/13506/109620/14167/14226/208188/353155/14654/14806/108073/330953/16373/16392/83964/16485/16490/99738/16508/66240/57442/16518/16521/16531/58802/140492/16535/16536/17258/269116/18091/319504/18212/18213/231602/18810/18858/56508/20191/20266/20271/20273/80297/7…	65	Ank2/Avpr1a/Cacna1a/Cacna1c/Cacna1d/Cacna1g/Cacna1h/Cacna1i/Cacna2d1/Cacnb2/Cacnb4/Cacng4/Cacng5/Cartpt/Cav1/Chrna7/Cntnap2/Cxadr/Dcdc2a/Dmrt3/Dpp6/Drd1/Drd5/Dsc2/Dsp/Fgf12/Fkbp1b/Ghsr/Gjd3/Glra1/Grik2/Grm7/Hcn4/Irx3/Isl1/Jam3/Kcna1/Kcna2/Kcnc4/Kcnd2/Kcne1l/Kcne3/Kcnj2/Kcnj5/Kcnma1/Kcnmb4/Kcnn2/Kcnq1/Kcnq2/Mef2a/Nfasc/Nkx2-5/Nrcam/Ntrk2/Ntrk3/P2rx2/Plec/Pmp22/Rapgef4/Ryr2/Scn1b/Scn5a/Scn8a/Sptbn4…
HC	GO:0001508	action potential	0.018845	0.00492967	2.52755589432821e-22	7.74606523574928e-21	3.67375747745525e-21	109676/12288/12289/12291/58226/239556/12293/12296/12297/12298/108058/12389/11438/11441/12801/66797/13052/195208/13483/13488/13506/109620/14167/14168/14226/108655/14617/14654/14675/333433/14806/14812/15165/330953/16485/16490/16500/268345/99738/16508/66240/57442/70357/16518/16521/16523/16531/58802/140492/16535/319504/18212/18213/231602/18858/56508/20191/20266/20271/20273/76365/22066	62	Ank2/Cacna1c/Cacna1d/Cacna1g/Cacna1h/Cacna1i/Cacna2d1/Cacnb2/Cacnb3/Cacnb4/Camk2d/Cav1/Chrna4/Chrna7/Cnr1/Cntnap2/Cxadr/Dcdc2a/Dpp6/Drd1/Dsc2/Dsp/Fgf12/Fgf13/Fkbp1b/Foxp1/Gjd2/Glra1/Gna14/Gpd1l/Grik2/Grin2b/Hcn1/Hcn4/Kcna1/Kcna2/Kcnb1/Kcnc2/Kcnc4/Kcnd2/Kcne1l/Kcne3/Kcnip1/Kcnj2/Kcnj5/Kcnj8/Kcnma1/Kcnmb4/Kcnn2/Kcnq1/Nrcam/Ntrk2/Ntrk3/P2rx2/Pmp22/Rapgef4/Ryr2/Scn1b/Scn5a/Scn8a/Tbx18/Trpc4
HC	GO:0055123	digestive system development	0.018541	0.00479178	2.54340513706213e-22	7.75546852848894e-21	3.67821721487853e-21	11481/11486/19378/11695/17172/12022/12043/12426/12577/71566/59036/233651/13618/13649/14042/329628/14165/14180/14183/14184/14238/14241/14463/14464/14634/29816/15284/21410/15398/15402/15433/15902/16001/16002/16337/16535/27217/17863/214384/12020/18128/107586/18552/18595/18609/18741/106522/19213/218772/64010/20377/20319/54612/20429/319757/20666/20671/21412/22062/68151/22418	61	Acvr2b/Ada/Aldh1a2/Alx4/Ascl1/Barx1/Bcl2/Cckbr/Cdkn1c/Clmp/Dact1/Dchs1/Ednrb/Egfr/Ext1/Fat4/Fgf10/Fgf9/Fgfr2/Fgfr3/Foxf2/Foxl1/Gata4/Gata5/Gli3/Hip1r/Hlx/Hnf1b/Hoxa13/Hoxa5/Hoxd13/Id2/Igf1r/Igf2/Insr/Kcnq1/Mixl1/Myb/Myocd/Nkx3-2/Notch1/Ovol2/Pcsk5/Pdgfra/Pdx1/Pitx2/Pkdcc/Ptf1a/Rarb/Sav1/Sfrp1/Sfrp2/Sfrp5/Shox2/Smo/Sox11/Sox17/Tcf21/Trp73/Wls/Wnt5a
HC	GO:0060021	roof of mouth development	0.0155015	0.0034818	2.61118715380223e-22	7.92234182463597e-21	3.75736088341858e-21	11481/216285/11695/71371/71458/320790/20148/13396/13844/110805/14238/231470/14362/57265/14402/14451/14561/14634/15111/16323/16450/16842/16950/17260/240047/17681/17701/23967/107587/18595/106522/18933/212712/20481/20583/20666/21386/21412/21808/21809/21812/21813/21814/110796/22326/22411/22416/22418/22421/20890/22412	51	Acvr2b/Alx1/Alx4/Arid5b/Bcor/Chd7/Dhrs3/Dlx6/Ephb2/Foxe1/Foxf2/Fras1/Fzd1/Fzd2/Gabrb3/Gas1/Gdf11/Gli3/Hand2/Inhba/Jag2/Lef1/Loxl3/Mef2c/Mmp25/Msc/Msx1/Osr1/Osr2/Pdgfra/Pkdcc/Prrx1/Satb2/Ski/Snai2/Sox11/Tbx3/Tcf21/Tgfb2/Tgfb3/Tgfbr1/Tgfbr2/Tgfbr3/Tshz1/Vax1/Wnt11/Wnt3a/Wnt5a/Wnt7a/Wnt8a/Wnt9b
HC	GO:0002791	regulation of peptide secretion	0.025228	0.00810121	3.02712582811311e-22	9.13860672885092e-21	4.33420372561469e-21	20927/11307/269275/224129/11514/11539/11551/11689/101772/30878/54126/11865/109689/545192/75770/12289/66259/27220/12426/18133/12638/320790/12801/12918/12919/12922/13447/13640/13839/107221/14226/15376/208188/14761/238377/15364/94353/15560/15893/16324/16367/16392/16452/16500/16514/16535/16847/228355/245049/18096/216856/56183/18126/18167/18189/18508/18510/18575/18576/218461/18609/18627/58869/19016/19…	83	Abcc8/Abcg1/Acvr1c/Adcy5/Adcy8/Adora1/Adra2a/Alox5/Ano1/Apln/Arhgef7/Arntl/Arrb1/Baiap3/Brsk2/Cacna1d/Camk2n1/Cartpt/Cckbr/Ccn3/Cftr/Chd7/Cnr1/Crh/Crhbp/Crhr2/Doc2b/Efna5/Epha5/Ffar4/Fkbp1b/Foxa2/Ghsr/Gpr27/Gpr68/Hmga2/Hmgn3/Htr2c/Ica1/Inhbb/Irs1/Isl1/Jak2/Kcnb1/Kcnj11/Kcnq1/Lepr/Madd/Myrip/Nkx6-1/Nlgn2/Nmu/Nos2/Npy2r/Nrxn1/Pax6/Pax8/Pde1c/Pde3b/Pde8b/Pdx1/Per2/Pex5l/Pparg/Ppp3ca/Prkce/Prkn/Ptger…
HC	GO:0045860	positive regulation of protein kinase activity	0.0328267	0.0123414	3.16342647972808e-22	9.50280786088612e-21	4.50693485960217e-21	11421/14081/11481/11514/11539/11551/11552/11553/11607/11820/11839/54324/55984/207565/105844/27220/16007/12443/12444/12484/12569/12570/80982/110834/12977/13131/69601/13380/53310/231134/13491/13616/13649/13653/13731/13866/13874/78943/14118/14172/14173/14182/14254/93897/14366/14370/14388/14456/64297/23892/108071/15200/15364/16194/16337/16416/16452/17311/16975/66725/99470/26401/269881/26408/67468/751…	108	Ace/Acsl1/Acvr2b/Adcy8/Adora1/Adra2a/Adra2b/Adra2c/Agtr1a/App/Areg/Arhgef5/Camkk1/Camkk2/Card10/Cartpt/Ccn1/Ccnd1/Ccnd2/Cd24a/Cdk5r1/Cdk5r2/Cemip/Chrna3/Csf1/Dab1/Dab2ip/Dkk1/Dlg3/Dok7/Drd4/Edn3/Egfr/Egr1/Emp2/Erbb2/Ereg/Ern1/Fbn1/Fgf18/Fgf2/Fgfr1/Flt1/Fzd10/Fzd4/Fzd8/Gab1/Gas6/Gprc5b/Grem1/Grm5/Hbegf/Hmga2/Il6ra/Insr/Itgb3/Jak2/Kitl/Lrp8/Lrrk2/Magi3/Map3k1/Map3k10/Map3k5/Mmd/Mmd2/Nedd9/Neurl1a/N…
HC	GO:0001837	epithelial to mesenchymal transition	0.0194529	0.00523993	3.6719730524242e-22	1.09761243754237e-20	5.20569060167372e-21	11490/216285/12156/12162/13132/69601/71228/13617/13813/13837/13876/14179/14182/14183/15375/15376/17300/14462/384009/23892/14836/15117/15213/15214/56198/15364/16392/16449/52662/16842/16950/71890/17701/17702/214384/18018/18121/18128/107586/102693/208177/76566/66214/20377/20319/20583/20682/57246/21386/21803/21808/21809/21812/21813/21814/21844/67525/22160/22411/93735/22413/22418/97064/353310	64	Adam15/Alx1/Bmp2/Bmp7/Dab2/Dab2ip/Dlg5/Ednra/Eomes/Epha3/Erg/Fgf8/Fgfr1/Fgfr2/Foxa1/Foxa2/Foxc1/Gata3/Glipr2/Grem1/Gsc/Has2/Hey1/Hey2/Heyl/Hmga2/Isl1/Jag1/Ldlrad4/Lef1/Loxl3/Mad2l2/Msx1/Msx2/Myocd/Nfatc1/Nog/Notch1/Ovol2/Phldb1/Phldb2/Rflnb/Rgcc/Sfrp1/Sfrp2/Snai2/Sox9/Tbx20/Tbx3/Tgfb1/Tgfb2/Tgfb3/Tgfbr1/Tgfbr2/Tgfbr3/Tiam1/Trim62/Twist1/Wnt11/Wnt16/Wnt2/Wnt5a/Wwtr1/Zfp703
HC	GO:0060675	ureteric bud morphogenesis	0.012766	0.0024476	3.71983573020906e-22	1.10646878484846e-20	5.2476939558264e-21	271127/11607/12043/12156/12505/67087/233651/329628/14173/14179/14260/15229/14462/14573/14634/14734/381157/23892/15213/21410/15415/15431/269152/16869/17869/18121/114249/18504/18510/19206/20471/319757/20681/20682/56753/21412/21803/22414/22417/22420/22412/22431	42	Adamts16/Agtr1a/Bcl2/Bmp2/Cd44/Ctnnbip1/Dchs1/Fat4/Fgf2/Fgf8/Fmn1/Foxd1/Gata3/Gdnf/Gli3/Gpc3/Greb1l/Grem1/Hey1/Hnf1b/Hoxb7/Hoxd11/Kif26b/Lhx1/Myc/Nog/Npnt/Pax2/Pax8/Ptch1/Six1/Smo/Sox8/Sox9/Tacstd2/Tcf21/Tgfb1/Wnt2b/Wnt4/Wnt6/Wnt9b/Wt1
HC	GO:1903305	regulation of regulated secretory pathway	0.0218845	0.00641202	3.73872045103669e-22	1.10666125350686e-20	5.2486067846646e-21	432530/11540/11541/11551/319924/11784/110279/12286/12291/58226/239556/12298/27062/12570/110834/11438/110835/11441/12921/29873/19157/320127/13447/13488/13491/94245/14158/14389/14461/242443/108073/14823/15550/16190/16500/16510/66725/17096/14299/192167/18128/18159/110784/68404/18191/231602/18441/18442/18806/327814/18750/18751/18754/104886/116838/242662/241770/20910/20911/78808/207227/20979/54526/171…	72	Adcy1/Adora2a/Adora2b/Adra2a/Apba1/Apba2/Bcr/Cacna1a/Cacna1g/Cacna1h/Cacna1i/Cacnb4/Cadps/Cdk5r2/Chrna3/Chrna4/Chrna5/Chrna7/Crhr1/Cspg5/Cyth1/Dgki/Doc2b/Drd1/Drd4/Dtnbp1/Fer/Gab2/Gata2/Grin3a/Grm7/Grm8/Htr1a/Il4ra/Kcnb1/Kcnh1/Lrrk2/Lyn/Ncs1/Nlgn1/Notch1/Nppc/Nr3c2/Nrn1/Nrxn3/P2rx2/P2ry1/P2ry2/Pld2/Ppfia2/Prkca/Prkcb/Prkce/Rab15/Rims2/Rims3/Rims4/Stxbp1/Stxbp2/Stxbp5/Stxbp5l/Syt1/Syt10/Syt12/Syt1…
HC	GO:0030278	regulation of ossification	0.0182371	0.00468836	4.0109059725447e-22	1.18146492433987e-20	5.60338115939562e-21	11480/11481/11689/11732/67972/12043/71458/12156/140780/12161/12162/12167/12168/12311/16007/269941/12977/20148/13380/18605/80752/14119/14184/14371/14758/23892/16591/73016/228357/16998/17260/210719/338352/18128/77583/23967/107587/18429/18442/237928/106522/19219/19242/73121/76566/12393/13609/56788/20377/17130/20666/20682/21803/21834/22160/22337/22410/22417/22418/235320	60	Acvr2a/Acvr2b/Alox5/Ank/Atp2b1/Bcl2/Bcor/Bmp2/Bmp2k/Bmp6/Bmp7/Bmpr1b/Bmpr2/Calcr/Ccn1/Chsy1/Csf1/Dhrs3/Dkk1/Enpp1/Fam20c/Fbn2/Fgfr3/Fzd9/Gpm6b/Grem1/Kl/Kremen2/Lrp4/Ltbp3/Mef2c/Mkx/Nell1/Notch1/Notum/Osr1/Osr2/Oxt/P2ry2/Phospho1/Pkdcc/Ptger4/Ptn/Rflna/Rflnb/Runx2/S1pr1/Scube2/Sfrp1/Smad6/Sox11/Sox9/Tgfb1/Thrb/Twist1/Vdr/Wnt10b/Wnt4/Wnt5a/Zbtb16
HC	GO:0048588	developmental cell growth	0.0276596	0.00948014	5.51136423123074e-22	1.61560184324194e-20	7.66237976515883e-21	11302/11548/11554/11820/104382/12032/14025/12064/12168/73205/108058/12561/12569/240058/211232/20315/12767/56320/13175/239667/244667/13508/13616/13617/13640/13796/13841/14042/14168/108655/320027/14463/71955/16401/16728/16870/65086/23945/723950/17919/214384/17984/18049/18080/18096/14815/211323/68404/18186/18187/18208/18213/214230/18844/243743/18997/18998/19013/50873/19735/116838/217340/52822/20346/…	91	Aatk/Adra1b/Adrb1/App/Barhl2/Bcan/Bcl11a/Bdnf/Bmpr2/C9orf72/Camk2d/Cdh4/Cdk5r1/Cpne5/Cpne9/Cxcl12/Cxcr4/Dbn1/Dclk1/Dip2b/Disc1/Dscam/Edn3/Ednra/Efna5/Emx1/Epha7/Ext1/Fgf13/Foxp1/Fstl4/Gata4/Ist1/Itga4/L1cam/Lhx2/Lpar3/Mgll/Mir124a-2/Myo5b/Myocd/Ndn/Ngf/Nin/Nkx6-1/Nr3c1/Nrg1/Nrn1/Nrp1/Nrp2/Ntn1/Ntrk3/Pak6/Plxna1/Plxna4/Pou4f2/Pou4f3/Ppara/Prkn/Rgs2/Rims2/Rnf157/Rufy3/Sema3a/Sema3c/Sema3f/Sema4c/Se…
HC	GO:0015844	monoamine transport	0.0158055	0.00365416	5.65096853480002e-22	1.64856139755608e-20	7.8186983674814e-21	11540/11541/27062/27220/11438/11441/12801/12918/12921/12922/20315/13488/94245/260298/14573/208188/14758/108068/99296/15550/15565/16416/16490/16500/16854/17918/269642/18167/18429/18430/18441/18799/18751/50873/19218/19224/69908/214084/20519/243328/20538/15567/58994/20979/54526/171180/80976/319508/110058/20980/54524/54525	52	Adora2a/Adora2b/Cadps/Cartpt/Chrna4/Chrna7/Cnr1/Crh/Crhr1/Crhr2/Cxcl12/Drd1/Dtnbp1/Fev/Gdnf/Ghsr/Gpm6b/Grm2/Hrh3/Htr1a/Htr6/Itgb3/Kcna2/Kcnb1/Lgals3/Myo5a/Nat8l/Npy2r/Oxt/Oxtr/P2ry1/Plcd1/Prkcb/Prkn/Ptger3/Ptgs1/Rab3b/Slc18a2/Slc22a3/Slc29a4/Slc6a2/Slc6a4/Smpd3/Syt1/Syt10/Syt12/Syt13/Syt15/Syt17/Syt2/Syt6/Syt7
HC	GO:0090087	regulation of peptide transport	0.025228	0.00817016	5.69512325642351e-22	1.65349320191282e-20	7.84208863412836e-21	20927/11307/269275/224129/11514/11539/11551/11689/101772/30878/54126/11865/109689/545192/75770/12289/66259/27220/12426/18133/12638/320790/12801/12918/12919/12922/13447/13640/13839/107221/14226/15376/208188/14761/238377/15364/94353/15560/15893/16324/16367/16392/16452/16500/16514/16535/16847/228355/245049/18096/216856/56183/18126/18167/18189/18508/18510/18575/18576/218461/18609/18627/58869/19016/19…	83	Abcc8/Abcg1/Acvr1c/Adcy5/Adcy8/Adora1/Adra2a/Alox5/Ano1/Apln/Arhgef7/Arntl/Arrb1/Baiap3/Brsk2/Cacna1d/Camk2n1/Cartpt/Cckbr/Ccn3/Cftr/Chd7/Cnr1/Crh/Crhbp/Crhr2/Doc2b/Efna5/Epha5/Ffar4/Fkbp1b/Foxa2/Ghsr/Gpr27/Gpr68/Hmga2/Hmgn3/Htr2c/Ica1/Inhbb/Irs1/Isl1/Jak2/Kcnb1/Kcnj11/Kcnq1/Lepr/Madd/Myrip/Nkx6-1/Nlgn2/Nmu/Nos2/Npy2r/Nrxn1/Pax6/Pax8/Pde1c/Pde3b/Pde8b/Pdx1/Per2/Pex5l/Pparg/Ppp3ca/Prkce/Prkn/Ptger…
HC	GO:0045926	negative regulation of growth	0.0270517	0.00916988	6.67691810217891e-22	1.92016772720482e-20	9.10685661828742e-21	11302/11479/11490/11554/11688/14025/12043/12053/12168/18133/12569/12578/12580/68755/13052/13132/69601/239667/63953/18605/13841/14121/14168/14184/108655/20378/320027/14451/78926/14683/14706/14734/23892/16011/16323/16526/17268/209743/17701/93960/18121/18128/18129/18186/18208/19013/19016/217124/19206/19271/19377/19662/19735/56437/64010/20346/20348/20350/20353/20354/20355/20356/20357/20358/20359/2149…	89	Aatk/Acvr1b/Adam15/Adrb1/Alox8/Bcl11a/Bcl2/Bcl6/Bmpr2/Ccn3/Cdk5r1/Cdkn2a/Cdkn2c/Cgrrf1/Cxadr/Dab2/Dab2ip/Dip2b/Dusp10/Enpp1/Epha7/Fbp1/Fgf13/Fgfr3/Foxp1/Frzb/Fstl4/Gas1/Gas2l1/Gnas/Gng4/Gpc3/Grem1/Igfbp5/Inhba/Kcnk2/Meis1/Minar1/Msx1/Nkd1/Nog/Notch1/Notch2/Nrp1/Ntn1/Ppara/Pparg/Ppp1r9b/Ptch1/Ptprj/Rai1/Rbp4/Rgs2/Rrad/Sav1/Sema3a/Sema3c/Sema3f/Sema4c/Sema4d/Sema4f/Sema5a/Sema5b/Sema6a/Sema6b/Sema6…
HC	GO:0060541	respiratory system development	0.0270517	0.00916988	6.67691810217891e-22	1.92016772720482e-20	9.10685661828742e-21	27410/11421/11481/11486/19378/56847/101772/17172/20238/12168/320924/12606/12614/12638/320790/12918/13036/13047/71228/171211/13819/207920/77411/14042/68790/14165/14172/14173/14179/14180/14182/14183/14184/14186/116701/14257/72007/15375/15376/15223/108655/114142/14463/14634/14734/77446/15364/74318/15402/16011/16542/16842/16948/16950/16998/17158/15285/17681/214384/18094/18121/18128/18595/18667/18741/…	89	Abca3/Ace/Acvr2b/Ada/Aldh1a2/Aldh1a3/Ano1/Ascl1/Atxn1/Bmpr2/Ccbe1/Cebpa/Celsr1/Cftr/Chd7/Crh/Ctsh/Cux1/Dlg5/Edaradd/Epas1/Esrp1/Esrp2/Ext1/Fendrr/Fgf10/Fgf18/Fgf2/Fgf8/Fgf9/Fgfr1/Fgfr2/Fgfr3/Fgfr4/Fgfrl1/Flt4/Fndc3b/Foxa1/Foxa2/Foxj1/Foxp1/Foxp2/Gata4/Gli3/Gpc3/Heg1/Hmga2/Hopx/Hoxa5/Igfbp5/Kdr/Lef1/Lox/Loxl3/Ltbp3/Man2a1/Mnx1/Msc/Myocd/Nkx2-9/Nog/Notch1/Pdgfra/Pgr/Pitx2/Pkdcc/Pthlh/Rbp4/Rdh10/Rsp…
HC	GO:0030902	hindbrain development	0.0212766	0.00617071	7.0734697392204e-22	2.02461388573535e-20	9.60221761024259e-21	67269/19378/17172/11932/11941/12043/12162/12286/12569/12570/12805/66797/12386/13131/50768/13388/13798/13799/270190/13844/14173/15376/17300/114142/14366/14402/14451/14461/14472/14810/14843/21410/15399/16001/30841/93688/76484/16842/16869/110648/16917/16658/78286/18012/18013/18121/18189/18423/18424/18508/11859/18845/18996/19213/19883/20353/20720/20370/56747/15567/55994/319757/192157/21375/69539/7375…	70	Agtpbp1/Aldh1a2/Ascl1/Atp1b2/Atp2b2/Bcl2/Bmp7/Cacna1a/Cdk5r1/Cdk5r2/Cntn1/Cntnap2/Ctnna2/Dab1/Dlc1/Dll1/En1/En2/Ephb1/Ephb2/Fgf2/Foxa2/Foxc1/Foxp2/Fzd4/Gabrb3/Gas1/Gata2/Gbx2/Grin1/Gsx2/Hnf1b/Hoxa2/Igf1r/Kdm2b/Klhl1/Kndc1/Lef1/Lhx1/Lmx1a/Lmx1b/Mafb/Nav2/Neurod1/Neurod2/Nog/Nrxn1/Otx1/Otx2/Pax6/Phox2a/Plxna2/Pou4f1/Ptf1a/Rora/Sema4c/Serpine2/Sez6/Sez6l/Slc6a4/Smad9/Smo/Socs7/Tbr1/Trnp1/Whrn/Wls/Wn…
HC	GO:0010977	negative regulation of neuron projection development	0.0200608	0.00558467	7.35609612667879e-22	2.08583136900406e-20	9.89255622741751e-21	11302/11512/12010/14025/12569/12933/13131/13132/239667/13380/103967/22240/94245/216616/13642/13837/13841/13844/270120/14168/320027/14580/14581/14972/16169/101490/228357/66725/17196/209743/218203/53972/18053/192167/18186/235106/18208/18858/244418/19283/380711/237847/269295/52822/20346/20348/20350/20353/20354/20355/20356/20357/20358/20359/214968/20361/20370/20562/20745/21838/63873/22352/22415/22416…	66	Aatk/Adcy6/B2m/Bcl11a/Cdk5r1/Crmp1/Dab1/Dab2/Dip2b/Dkk1/Dnm3/Dpysl3/Dtnbp1/Efemp1/Efnb2/Epha3/Epha7/Ephb2/Fat3/Fgf13/Fstl4/Gfap/Gfi1/H2-K1/Il15ra/Inpp5f/Lrp4/Lrrk2/Mbp/Minar1/Mylip/Ngef/Ngfr/Nlgn1/Nrp1/Ntm/Ntn1/Pmp22/Prag1/Ptprz1/Rap1gap2/Rtn4rl1/Rtn4rl2/Rufy3/Sema3a/Sema3c/Sema3f/Sema4c/Sema4d/Sema4f/Sema5a/Sema5b/Sema6a/Sema6b/Sema6d/Sema7a/Sez6/Slit1/Spock1/Thy1/Trpv4/Vim/Wnt3/Wnt3a/Wnt5a/Xylt1
HC	GO:0050768	negative regulation of neurogenesis	0.0200608	0.00558467	7.35609612667879e-22	2.08583136900406e-20	9.89255622741751e-21	11302/20927/17173/12010/14025/12064/12162/56710/12484/12569/13131/239667/13389/13390/13392/63953/13841/13844/14168/14184/320027/15208/15364/15902/16870/235402/228357/17196/18096/14912/18121/18128/18186/18208/18213/18742/19055/235472/19242/52822/20346/20348/20350/20353/20354/20355/20356/20357/20358/20359/214968/20361/20481/20562/20666/21803/21838/21909/103743/22068/22326/22415/22416/22418/22421/22…	66	Aatk/Abcc8/Ascl2/B2m/Bcl11a/Bdnf/Bmp7/Brinp1/Cd24a/Cdk5r1/Dab1/Dip2b/Dll3/Dlx1/Dlx2/Dusp10/Epha7/Ephb2/Fgf13/Fgfr3/Fstl4/Hes5/Hmga2/Id2/Lhx2/Lingo1/Lrp4/Mbp/Nkx6-1/Nkx6-2/Nog/Notch1/Nrp1/Ntn1/Ntrk3/Pitx3/Ppp3ca/Prtg/Ptn/Rufy3/Sema3a/Sema3c/Sema3f/Sema4c/Sema4d/Sema4f/Sema5a/Sema5b/Sema6a/Sema6b/Sema6d/Sema7a/Ski/Slit1/Sox11/Tgfb1/Thy1/Tlx2/Tmem98/Trpc6/Vax1/Wnt3/Wnt3a/Wnt5a/Wnt7a/Wnt7b
HC	GO:0007613	memory	0.0197568	0.00544677	7.97859063395811e-22	2.25181804497013e-20	1.06797879036678e-20	20927/432530/11514/11554/208117/68318/11820/11419/232975/20238/12064/56710/12326/12444/11441/12801/12914/12921/94109/13488/13491/13653/14168/329934/14402/14810/14812/108073/15465/99296/16002/57340/110648/16917/320974/17754/246317/18049/18121/211323/18205/18212/18430/214230/242202/18795/20620/19049/211612/19224/19242/53901/19699/20393/243961/210274/58234/232813/72961/20510/232333/15567/110893/6667…	65	Abcc8/Adcy1/Adcy8/Adrb1/Aph1b/Aph1c/App/Asic1/Atp1a3/Atxn1/Bdnf/Brinp1/Camk4/Ccnd2/Chrna7/Cnr1/Crebbp/Crhr1/Csmd1/Drd1/Drd4/Egr1/Fgf13/Foxo6/Gabrb3/Grin1/Grin2b/Grm7/Hrh1/Hrh3/Igf2/Jph3/Lmx1a/Lmx1b/Lrrn4/Map1a/Neto1/Ngf/Nog/Nrg1/Ntf3/Ntrk2/Oxtr/Pak6/Pde5a/Plcb1/Plk2/Ppp1r1b/Ptchd1/Ptgs1/Ptn/Rcan2/Reln/Sgk1/Shank1/Shank2/Shank3/Shisa7/Slc17a7/Slc1a1/Slc6a1/Slc6a4/Slc8a3/Sorcs3/Tafa2
HC	GO:0045927	positive regulation of growth	0.0303951	0.0110659	8.14305612484623e-22	2.28759558173921e-20	1.08494714645856e-20	11487/11554/11878/50769/54140/14025/12043/12064/12168/56808/12561/320790/240058/211232/12977/20315/12767/56320/107585/244667/13388/13508/13640/13649/13866/13869/14173/14179/14180/14182/14183/14255/14257/14463/208188/15200/15214/15284/15364/74318/16001/16002/22778/16337/71955/30841/16728/65086/17260/76574/17919/17927/17967/18049/18128/14815/211323/18186/18208/18213/18795/102502/18992/18997/50873/1…	100	Adam10/Adrb1/Arx/Atp8a2/Avpr1a/Bcl11a/Bcl2/Bdnf/Bmpr2/Cacna2d2/Cdh4/Chd7/Cpne5/Cpne9/Csf1/Cxcl12/Cxcr4/Dbn1/Dio3/Disc1/Dll1/Dscam/Efna5/Egfr/Erbb2/Erbb4/Fgf2/Fgf8/Fgf9/Fgfr1/Fgfr2/Flt3/Flt4/Gata4/Ghsr/Hbegf/Hey2/Hlx/Hmga2/Hopx/Igf1r/Igf2/Ikzf1/Insr/Ist1/Kdm2b/L1cam/Lpar3/Mef2c/Mfsd2a/Myo5b/Myod1/Ncam1/Ngf/Notch1/Nr3c1/Nrg1/Nrp1/Ntn1/Ntrk3/Plcb1/Pls1/Pou3f2/Pou4f2/Prkn/Ptger4/Rftn1/Rims2/Rnf157/Ru…
HC	GO:1901342	regulation of vasculature development	0.0294833	0.0105488	8.25464892360959e-22	2.30825851006742e-20	1.0947470364855e-20	20927/11487/11489/11504/101401/78560/107831/230775/210933/11535/11607/11689/73230/320924/12490/12741/12827/12828/12922/13036/20312/12767/13078/69601/69219/13388/112405/13731/23871/14066/23876/14172/14173/14254/17300/14234/60611/14388/14461/14463/208188/23892/15258/15364/15402/53415/16002/16392/319909/16416/16451/16542/16600/16854/76905/209743/18053/18081/18186/18211/18576/18707/20620/19016/228852…	97	Abcc8/Adam10/Adam12/Adamts1/Adamts9/Adgra2/Adgrb1/Adgrb2/Adgrb3/Adm/Agtr1a/Alox5/Bmper/Ccbe1/Cd34/Cldn5/Col4a2/Col4a3/Crhr2/Ctsh/Cx3cl1/Cxcr4/Cyp1b1/Dab2ip/Ddah1/Dll1/Egln1/Emp2/Ets1/F3/Fbln5/Fgf18/Fgf2/Flt1/Foxc1/Foxc2/Foxj2/Gab1/Gata2/Gata4/Ghsr/Grem1/Hipk2/Hmga2/Hoxa5/Htatip2/Igf2/Isl1/Ism1/Itgb3/Jak1/Kdr/Klf4/Lgals3/Lrg1/Minar1/Ngfr/Ninj1/Nrp1/Ntrk1/Pde3b/Pik3cd/Plk2/Pparg/Ppp1r16b/Prkca/Prkc…
HC	GO:0031345	negative regulation of cell projection organization	0.0234043	0.00727386	9.75981545085976e-22	2.71663119980812e-20	1.28842759259539e-20	11302/11512/12010/14025/12569/12933/13131/13132/239667/13380/103967/22240/94245/216616/13642/13837/13841/13844/213027/270120/14168/320027/14580/14581/14812/14972/16169/101490/228357/66725/17196/209743/218203/53972/18053/192167/18186/18189/235106/18208/18858/19055/244418/18753/19283/110351/380711/237847/269295/52822/20346/20348/20350/20353/20354/20355/20356/20357/20358/20359/214968/20361/20370/205…	77	Aatk/Adcy6/B2m/Bcl11a/Cdk5r1/Crmp1/Dab1/Dab2/Dip2b/Dkk1/Dnm3/Dpysl3/Dtnbp1/Efemp1/Efnb2/Epha3/Epha7/Ephb2/Evi5l/Fat3/Fgf13/Fstl4/Gfap/Gfi1/Grin2b/H2-K1/Il15ra/Inpp5f/Lrp4/Lrrk2/Mbp/Minar1/Mylip/Ngef/Ngfr/Nlgn1/Nrp1/Nrxn1/Ntm/Ntn1/Pmp22/Ppp3ca/Prag1/Prkcd/Ptprz1/Rap1gap/Rap1gap2/Rtn4rl1/Rtn4rl2/Rufy3/Sema3a/Sema3c/Sema3f/Sema4c/Sema4d/Sema4f/Sema5a/Sema5b/Sema6a/Sema6b/Sema6d/Sema7a/Sez6/Slit1/Spo…
HC	GO:0032409	regulation of transporter activity	0.0288754	0.0102386	1.06282117218985e-21	2.94483966796712e-20	1.39666093956599e-20	20927/11554/11689/229715/109676/11820/11418/11932/12043/29867/12286/12289/12293/12296/12297/12298/54377/140723/108058/12389/12638/12671/11438/72978/215748/12918/12919/13491/26903/13617/13844/14167/14168/14169/14226/57780/14579/333433/108071/269994/15165/94253/329152/15444/15512/15979/16337/57340/16485/16497/16502/268345/66240/57442/16514/16535/16539/17260/17918/246317/192167/216856/70729/18189/23…	95	Abcc8/Adrb1/Alox5/Amigo1/Ank2/App/Asic2/Atp1b2/Bcl2/Cabp1/Cacna1a/Cacna1d/Cacna2d1/Cacnb2/Cacnb3/Cacnb4/Cacng4/Cacng5/Camk2d/Cav1/Cftr/Chrm3/Chrna4/Cnih3/Cnksr3/Crh/Crhbp/Drd4/Dysf/Ednra/Ephb2/Fgf12/Fgf13/Fgf14/Fkbp1b/Fxyd7/Gem/Gpd1l/Grm5/Gsg1l/Hcn1/Hecw1/Hecw2/Hpca/Hspa2/Ifngr1/Insr/Jph3/Kcna1/Kcnab1/Kcnc1/Kcnc2/Kcne1l/Kcne3/Kcnj11/Kcnq1/Kcns2/Mef2c/Myo5a/Neto1/Nlgn1/Nlgn2/Nos1ap/Nrxn1/Osr1/Plcb…
HC	GO:0048511	rhythmic process	0.0294833	0.0105833	1.07436695179737e-21	2.96329939250292e-20	1.40541590727943e-20	11486/11504/432530/11539/11540/11554/11865/109689/53404/12064/79362/12167/27220/12426/12569/11441/66797/12914/12952/13488/13491/13653/239188/13866/13874/13983/50789/14366/14402/269604/381413/14810/14812/242443/387285/84653/21410/15465/195646/15566/15902/15903/16001/16323/16490/16508/16531/16535/16847/27385/105689/18030/18034/18049/18053/192167/56183/18126/18143/18167/18168/13864/26423/268903/1821…	97	Ada/Adamts1/Adcy1/Adora1/Adora2a/Adrb1/Arntl/Arrb1/Atoh7/Bdnf/Bhlhe41/Bmpr1b/Cartpt/Cckbr/Cdk5r1/Chrna7/Cntnap2/Crebbp/Cry1/Drd1/Drd4/Egr1/Enox1/Erbb2/Ereg/Esr2/Fbxl3/Fzd4/Gabrb3/Gpr157/Gpr176/Grin1/Grin2b/Grin3a/Hcrtr2/Hes7/Hnf1b/Hrh1/Hs3st2/Htr7/Id2/Id3/Igf1r/Inhba/Kcna2/Kcnd2/Kcnma1/Kcnq1/Lepr/Magel2/Mycbp2/Nfil3/Nfkb2/Ngf/Ngfr/Nlgn1/Nmu/Nos2/Npas2/Npy2r/Npy5r/Nr2f6/Nr5a1/Nrip1/Ntrk1/Ntrk2/Ntr…
HC	GO:0035265	organ growth	0.0237082	0.00744622	1.12972375402746e-21	3.10188404499485e-20	1.47114300714983e-20	11481/11548/11554/11835/11878/12043/12125/12288/56808/108058/373864/13052/13388/75590/13869/14042/23876/14165/14173/80857/14179/14180/14182/14183/17300/14234/108655/14463/77446/15214/15284/16002/16526/16542/50523/16847/16917/98558/17260/17268/17292/17702/214384/17967/18091/18121/18128/18159/14815/211323/18595/56711/19013/19116/218772/19662/19735/239405/20181/13609/64010/11739/15567/319757/58994/2…	78	Acvr2b/Adra1b/Adrb1/Ar/Arx/Bcl2/Bcl2l11/Cacna1c/Cacna2d2/Camk2d/Col27a1/Cxadr/Dll1/Dusp9/Erbb4/Ext1/Fbln5/Fgf10/Fgf2/Fgf20/Fgf8/Fgf9/Fgfr1/Fgfr2/Foxc1/Foxc2/Foxp1/Gata4/Heg1/Hey2/Hlx/Igf2/Kcnk2/Kdr/Lats2/Lepr/Lmx1b/Mael/Mef2c/Meis1/Mesp1/Msx2/Myocd/Ncam1/Nkx2-5/Nog/Notch1/Nppc/Nr3c1/Nrg1/Pdgfra/Plag1/Ppara/Prlr/Rarb/Rbp4/Rgs2/Rspo2/Rxra/S1pr1/Sav1/Slc25a4/Slc6a4/Smo/Smpd3/Sox9/Tbx20/Tenm4/Tgfb2/T…
HC	GO:0090276	regulation of peptide hormone secretion	0.0246201	0.00792885	1.18611409591482e-21	3.24204519550051e-20	1.53761779906644e-20	20927/11307/269275/224129/11514/11551/11689/101772/30878/54126/11865/109689/545192/75770/12289/66259/27220/12426/18133/12638/320790/12801/12918/12919/12922/13447/13640/13839/107221/14226/15376/208188/14761/238377/15364/94353/15560/15893/16324/16367/16392/16452/16500/16514/16535/16847/228355/245049/18096/216856/56183/18126/18189/18508/18510/18575/18576/218461/18609/18627/58869/19016/19055/18754/50…	81	Abcc8/Abcg1/Acvr1c/Adcy5/Adcy8/Adra2a/Alox5/Ano1/Apln/Arhgef7/Arntl/Arrb1/Baiap3/Brsk2/Cacna1d/Camk2n1/Cartpt/Cckbr/Ccn3/Cftr/Chd7/Cnr1/Crh/Crhbp/Crhr2/Doc2b/Efna5/Epha5/Ffar4/Fkbp1b/Foxa2/Ghsr/Gpr27/Gpr68/Hmga2/Hmgn3/Htr2c/Ica1/Inhbb/Irs1/Isl1/Jak2/Kcnb1/Kcnj11/Kcnq1/Lepr/Madd/Myrip/Nkx6-1/Nlgn2/Nmu/Nos2/Nrxn1/Pax6/Pax8/Pde1c/Pde3b/Pde8b/Pdx1/Per2/Pex5l/Pparg/Ppp3ca/Prkce/Prkn/Ptger3/Ptger4/Rab8…
HC	GO:0002062	chondrocyte differentiation	0.0164134	0.00396442	1.26847746888238e-21	3.45162389290506e-20	1.63701552982036e-20	108153/214855/12156/12161/12167/12168/18133/58250/269941/12814/373864/216616/14042/14172/14180/14182/242316/14634/23892/15364/15431/16998/17132/17260/210719/17702/12020/18159/23967/107587/106522/18750/19228/19227/218772/73121/76566/12394/12393/12399/56788/20319/20429/58994/20583/20679/20682/21803/21812/21813/21834/22421/216795/235320	54	Adamts7/Arid5a/Bmp2/Bmp6/Bmpr1b/Bmpr2/Ccn3/Chst11/Chsy1/Col11a1/Col27a1/Efemp1/Ext1/Fgf18/Fgf9/Fgfr1/Gdf6/Gli3/Grem1/Hmga2/Hoxd11/Ltbp3/Maf/Mef2c/Mkx/Msx2/Nkx3-2/Nppc/Osr1/Osr2/Pkdcc/Prkca/Pth1r/Pthlh/Rarb/Rflna/Rflnb/Runx1/Runx2/Runx3/Scube2/Sfrp2/Shox2/Smpd3/Snai2/Sox6/Sox9/Tgfb1/Tgfbr1/Tgfbr2/Thrb/Wnt7a/Wnt9a/Zbtb16
HC	GO:0008544	epidermis development	0.031003	0.0114796	1.30063073672046e-21	3.52331576358025e-20	1.67101712133165e-20	11479/11688/11695/494504/11921/11941/12023/58208/12043/110279/235505/12578/12614/224796/13047/13380/13388/109620/171211/13649/207920/14042/338521/241639/14165/14182/14183/14284/17300/110805/15220/14313/14365/14388/14581/14683/195733/15208/15213/15214/15422/15442/16001/16011/16323/16337/16449/16450/16531/16535/16600/50523/14160/16870/232685/228357/17702/16918/667663/17918/17936/18053/18128/18205/1…	102	Acvr1b/Alox8/Alx4/Apcdd1/Atoh1/Atp2b2/Barx2/Bcl11b/Bcl2/Bcr/Cd109/Cdkn2a/Celsr1/Clic5/Cux1/Dkk1/Dll1/Dsp/Edaradd/Egfr/Esrp1/Ext1/Fa2h/Fermt1/Fgf10/Fgfr1/Fgfr2/Fosl2/Foxc1/Foxe1/Foxq1/Fst/Fzd3/Gab1/Gfi1/Gnas/Grhl1/Hes5/Hey1/Hey2/Hoxc13/Hpse/Igf1r/Igfbp5/Inhba/Insr/Jag1/Jag2/Kcnma1/Kcnq1/Klf4/Lats2/Lgr5/Lhx2/Lncpint/Lrp4/Msx2/Mycl/Myo3a/Myo5a/Nab1/Ngfr/Notch1/Ntf3/Ovol1/Ovol2/Palld/Pax6/Plec/Pls1/P…
HC	GO:0070997	neuron death	0.0364742	0.0147546	1.43853319530625e-21	3.87956419071926e-20	1.83997649401979e-20	11302/11423/110532/11539/11540/11820/109689/17172/12043/12125/12064/51800/12286/12334/12369/12490/12569/12661/11441/12705/12721/12921/12977/20312/107585/13380/13390/94245/13642/112405/112407/13653/13798/13799/13841/270190/13857/13983/80857/14179/14184/14281/64290/15220/14362/14371/110886/14401/14402/14462/14573/14806/14809/14810/14812/108073/15258/12123/212111/16392/109700/16452/16476/16500/16531…	120	Aatk/Ache/Adarb1/Adora1/Adora2a/App/Arrb1/Ascl1/Bcl2/Bcl2l11/Bdnf/Bok/Cacna1a/Capn2/Casp7/Cd34/Cdk5r1/Chl1/Chrna7/Cited1/Coro1a/Crhr1/Csf1/Cx3cl1/Dio3/Dkk1/Dlx1/Dtnbp1/Efnb2/Egln1/Egln3/Egr1/En1/En2/Epha7/Ephb1/Epor/Esr2/Fgf20/Fgf8/Fgfr3/Fos/Foxb1/Foxq1/Fzd1/Fzd9/Gabra5/Gabrb2/Gabrb3/Gata3/Gdnf/Grik2/Grik5/Grin1/Grin2b/Grm7/Hipk2/Hrk/Inpp5a/Isl1/Itga1/Jak2/Jun/Kcnb1/Kcnma1/Kdm2b/Kdr/Lrrk2/Map3k5/…
HC	GO:0006887	exocytosis	0.0355623	0.0143064	2.82362058180542e-21	7.58129632318376e-20	3.5956118633703e-20	432530/11540/11541/11551/319924/11784/545192/110279/75770/12286/12288/12291/58226/239556/12298/27062/320405/12570/12638/110834/11438/110835/11441/12721/12890/12919/12921/29873/19157/320127/13447/13488/13491/94245/238988/14158/14389/14461/14809/242443/108073/14823/15550/16190/16500/16510/213469/108030/66725/17096/194401/17918/17919/17967/14299/72293/192167/18128/18159/110784/68404/18189/18191/2316…	117	Adcy1/Adora2a/Adora2b/Adra2a/Apba1/Apba2/Baiap3/Bcr/Brsk2/Cacna1a/Cacna1c/Cacna1g/Cacna1h/Cacna1i/Cacnb4/Cadps/Cadps2/Cdk5r2/Cftr/Chrna3/Chrna4/Chrna5/Chrna7/Coro1a/Cplx2/Crhbp/Crhr1/Cspg5/Cyth1/Dgki/Doc2b/Drd1/Drd4/Dtnbp1/Erc2/Fer/Gab2/Gata2/Grik5/Grin3a/Grm7/Grm8/Htr1a/Il4ra/Kcnb1/Kcnh1/Lgi3/Lin7a/Lrrk2/Lyn/Mical3/Myo5a/Myo5b/Ncam1/Ncs1/Nkd2/Nlgn1/Notch1/Nppc/Nr3c2/Nrn1/Nrxn1/Nrxn3/P2rx2/P2ry1/…
HC	GO:0006936	muscle contraction	0.0294833	0.0107557	3.92423059687327e-21	1.04899697188665e-19	4.97512007969002e-20	11486/11539/11541/11548/11551/11552/11553/11554/109676/11847/232975/67972/50769/12288/12289/12291/58226/12293/12296/108058/12389/12671/110834/12767/56320/238130/68813/13488/13506/109620/13616/13617/13618/14168/14226/14254/14463/14573/208188/14654/333433/243547/227753/60596/330953/15552/15566/74492/16485/66240/57442/16518/16521/16523/16531/140492/16535/17295/17880/214384/18014/18091/56183/114249/1…	97	Ada/Adora1/Adora2b/Adra1b/Adra2a/Adra2b/Adra2c/Adrb1/Ank2/Arg2/Atp1a3/Atp2b1/Atp8a2/Cacna1c/Cacna1d/Cacna1g/Cacna1h/Cacna2d1/Cacnb2/Camk2d/Cav1/Chrm3/Chrna3/Cxcr4/Dbn1/Dock4/Dock5/Drd1/Dsc2/Dsp/Edn3/Ednra/Ednrb/Fgf13/Fkbp1b/Flt1/Gata4/Gdnf/Ghsr/Glra1/Gpd1l/Grip2/Gsn/Gucy1a1/Hcn4/Htr1d/Htr7/Kbtbd13/Kcna1/Kcne1l/Kcne3/Kcnj2/Kcnj5/Kcnj8/Kcnma1/Kcnn2/Kcnq1/Met/Myh11/Myocd/Neurog1/Nkx2-5/Nmu/Npnt/Npy1…
HC	GO:0001558	regulation of cell growth	0.037386	0.015513	4.68132209845706e-21	1.24588870585252e-19	5.90892641605799e-20	11302/11479/11487/11490/11554/54140/104382/14025/12043/12053/12064/12168/18133/12505/12561/12569/12578/12580/68755/65945/240058/211232/20315/12767/13132/69601/56320/239667/244667/13508/13640/13649/18605/13823/13841/13866/14121/14168/14257/108655/20378/320027/14451/78926/14706/23892/15200/16010/16011/29817/75426/16323/71955/30841/16728/110648/65086/71890/76574/23945/209743/17701/17919/214384/18049…	123	Aatk/Acvr1b/Adam10/Adam15/Adrb1/Avpr1a/Barhl2/Bcl11a/Bcl2/Bcl6/Bdnf/Bmpr2/Ccn3/Cd44/Cdh4/Cdk5r1/Cdkn2a/Cdkn2c/Cgrrf1/Clstn1/Cpne5/Cpne9/Cxcl12/Cxcr4/Dab2/Dab2ip/Dbn1/Dip2b/Disc1/Dscam/Efna5/Egfr/Enpp1/Epb41l3/Epha7/Erbb2/Fbp1/Fgf13/Flt4/Foxp1/Frzb/Fstl4/Gas1/Gas2l1/Gng4/Grem1/Hbegf/Igfbp4/Igfbp5/Igfbp7/Igfbpl1/Inhba/Ist1/Kdm2b/L1cam/Lmx1a/Lpar3/Mad2l2/Mfsd2a/Mgll/Minar1/Msx1/Myo5b/Myocd/Ngf/Nkx6-…
HC	GO:0022898	regulation of transmembrane transporter activity	0.0276596	0.00975593	5.0832052522972e-21	1.34693840484452e-19	6.38817888291452e-20	20927/11554/11689/229715/109676/11820/11418/11932/12043/29867/12286/12289/12293/12296/12297/12298/54377/140723/108058/12389/12638/12671/11438/72978/215748/12918/12919/13491/26903/13617/13844/14167/14168/14169/14226/57780/14579/333433/108071/269994/15165/94253/329152/15444/15512/15979/57340/16485/16497/16502/268345/66240/57442/16514/16535/16539/17260/17918/246317/192167/216856/70729/18189/23967/18…	91	Abcc8/Adrb1/Alox5/Amigo1/Ank2/App/Asic2/Atp1b2/Bcl2/Cabp1/Cacna1a/Cacna1d/Cacna2d1/Cacnb2/Cacnb3/Cacnb4/Cacng4/Cacng5/Camk2d/Cav1/Cftr/Chrm3/Chrna4/Cnih3/Cnksr3/Crh/Crhbp/Drd4/Dysf/Ednra/Ephb2/Fgf12/Fgf13/Fgf14/Fkbp1b/Fxyd7/Gem/Gpd1l/Grm5/Gsg1l/Hcn1/Hecw1/Hecw2/Hpca/Hspa2/Ifngr1/Jph3/Kcna1/Kcnab1/Kcnc1/Kcnc2/Kcne1l/Kcne3/Kcnj11/Kcnq1/Kcns2/Mef2c/Myo5a/Neto1/Nlgn1/Nlgn2/Nos1ap/Nrxn1/Osr1/Plcb1/Plc…
HC	GO:0045055	regulated exocytosis	0.0279635	0.0099283	5.14850806214873e-21	1.3583107357008e-19	6.44211489332477e-20	432530/11540/11541/11551/319924/11784/545192/110279/12286/12288/12291/58226/239556/12298/27062/320405/12570/110834/11438/110835/11441/12721/12890/12919/12921/29873/19157/320127/13447/13488/13491/94245/238988/14158/14389/14461/14809/242443/108073/14823/15550/16190/16500/16510/66725/17096/14299/192167/18128/18159/110784/68404/18191/231602/18441/18442/26875/58869/18806/327814/18750/18751/18754/19214…	92	Adcy1/Adora2a/Adora2b/Adra2a/Apba1/Apba2/Baiap3/Bcr/Cacna1a/Cacna1c/Cacna1g/Cacna1h/Cacna1i/Cacnb4/Cadps/Cadps2/Cdk5r2/Chrna3/Chrna4/Chrna5/Chrna7/Coro1a/Cplx2/Crhbp/Crhr1/Cspg5/Cyth1/Dgki/Doc2b/Drd1/Drd4/Dtnbp1/Erc2/Fer/Gab2/Gata2/Grik5/Grin3a/Grm7/Grm8/Htr1a/Il4ra/Kcnb1/Kcnh1/Lrrk2/Lyn/Ncs1/Nlgn1/Notch1/Nppc/Nr3c2/Nrn1/Nrxn3/P2rx2/P2ry1/P2ry2/Pclo/Pex5l/Pld2/Ppfia2/Prkca/Prkcb/Prkce/Ptgdr/Rab15…
HC	GO:0060047	heart contraction	0.0246201	0.00810121	5.61419334143574e-21	1.47475866648624e-19	6.99439717269779e-20	11421/11486/11535/11539/11548/11550/11554/109676/30878/232975/54140/23828/12287/12288/12289/12291/58226/12293/56808/12296/108058/12389/12671/11441/12922/13052/12767/13506/109620/13616/13617/13618/13819/14042/14168/14226/14463/14528/353155/14681/333433/227753/15200/330953/15214/74318/16373/54352/16392/16452/66240/57442/16518/16521/16523/140492/16535/17258/17295/18091/56183/70729/18126/18429/242202…	81	Ace/Ada/Adm/Adora1/Adra1b/Adra1d/Adrb1/Ank2/Apln/Atp1a3/Avpr1a/Bves/Cacna1b/Cacna1c/Cacna1d/Cacna1g/Cacna1h/Cacna2d1/Cacna2d2/Cacnb2/Camk2d/Cav1/Chrm3/Chrna7/Crhr2/Cxadr/Cxcr4/Dsc2/Dsp/Edn3/Ednra/Ednrb/Epas1/Ext1/Fgf13/Fkbp1b/Gata4/Gch1/Gjd3/Gnao1/Gpd1l/Gsn/Hbegf/Hcn4/Hey2/Hopx/Irx3/Irx5/Isl1/Jak2/Kcne1l/Kcne3/Kcnj2/Kcnj5/Kcnj8/Kcnn2/Kcnq1/Mef2a/Met/Nkx2-5/Nmu/Nos1ap/Nos2/Oxt/Pde5a/Pik3r1/Prkca/R…
HC	GO:0048645	animal organ formation	0.012766	0.00258549	6.95131683591058e-21	1.81812890346144e-19	8.62291298973663e-20	11835/12156/12162/13380/14042/14165/14173/14174/14179/14182/14183/14186/14464/14573/14634/15111/109663/15431/16392/14725/17260/17292/12020/18121/18128/18504/18505/18510/98711/19876/268902/20471/66993/21375/21813/21908/22411/22413/22414/22416/22418/22431	42	Ar/Bmp2/Bmp7/Dkk1/Ext1/Fgf10/Fgf2/Fgf3/Fgf8/Fgfr1/Fgfr2/Fgfr4/Gata5/Gdnf/Gli3/Hand2/Hoxc11/Hoxd11/Isl1/Lrp2/Mef2c/Mesp1/Nkx3-2/Nog/Notch1/Pax2/Pax3/Pax8/Rdh10/Robo1/Robo2/Six1/Smarcd3/Tbr1/Tgfbr2/Tlx1/Wnt11/Wnt2/Wnt2b/Wnt3a/Wnt5a/Wt1
HC	GO:0033555	multicellular organismal response to stress	0.0155015	0.00368864	7.24270496512031e-21	1.88621174799786e-19	8.94581223159653e-20	11551/11554/11419/12043/12064/56710/12286/12287/12334/12426/66797/12918/12921/54006/13488/13491/13618/13844/13983/14042/110886/14528/14805/14806/14812/108073/15550/15560/72585/17260/17967/18013/18143/18167/18227/18211/231602/218461/18619/19055/19699/19713/12394/74777/58234/20510/20538/68166/21825/21828/22226	51	Adra2a/Adrb1/Asic1/Bcl2/Bdnf/Brinp1/Cacna1a/Cacna1b/Capn2/Cckbr/Cntnap2/Crh/Crhr1/Deaf1/Drd1/Drd4/Ednrb/Ephb2/Esr2/Ext1/Gabra5/Gch1/Grik1/Grik2/Grin2b/Grm7/Htr1a/Htr2c/Lypd1/Mef2c/Ncam1/Neurod2/Npas2/Npy2r/Nr4a2/Ntrk1/P2rx2/Pde8b/Penk/Ppp3ca/Reln/Ret/Runx1/Selenon/Shank3/Slc1a1/Slc6a2/Spire1/Thbs1/Thbs4/Ucn
HC	GO:0042060	wound healing	0.0322188	0.0124448	7.5140504283667e-21	1.94851529911663e-19	9.24130178639431e-20	20927/208936/11551/11552/11553/11554/230959/11689/12306/211673/12173/260299/12389/16007/235505/12490/12505/12614/12737/12739/12831/20312/13052/12767/13492/109620/13518/94245/26903/13713/12496/54357/13844/13866/14042/14066/241639/14165/14173/14230/15376/14234/14456/14461/14463/14683/14724/14729/15200/15442/16194/16416/16452/16542/16948/17096/26401/17702/68169/18121/18129/211323/18441/23972/18591/1…	106	Abcc8/Adamts18/Adra2a/Adra2b/Adra2c/Adrb1/Ajap1/Alox5/Anxa2/Arfgef1/Bnc1/Cadm4/Cav1/Ccn1/Cd109/Cd34/Cd44/Celsr1/Cldn1/Cldn3/Col5a1/Cx3cl1/Cxadr/Cxcr4/Drd5/Dsp/Dst/Dtnbp1/Dysf/Elk3/Entpd2/Epb41l4b/Ephb2/Erbb2/Ext1/F3/Fermt1/Fgf10/Fgf2/Fkbp10/Foxa2/Foxc2/Gas6/Gata2/Gata4/Gnas/Gp1bb/Gp5/Hbegf/Hpse/Il6ra/Itgb3/Jak2/Kdr/Lox/Lyn/Map3k1/Msx2/Ndnf/Nog/Notch2/Nrg1/P2ry1/Papss2/Pdgfb/Pdgfra/Pear1/Phldb2/Pl…
HC	GO:0008344	adult locomotory behavior	0.0158055	0.00382653	8.09573876517554e-21	2.0904230990249e-19	9.91433360984992e-20	67269/11820/232975/20238/12286/12288/12298/12444/320790/12661/20315/13131/140477/240590/13429/13488/13491/13798/13860/14167/14169/15376/231044/14654/14658/14810/14814/15211/15258/15430/15438/15902/101490/16513/16531/93688/18049/216856/18227/18386/18516/18858/109294/50873/20273/20370/56747/210274/80297/21916/22095/22771	52	Agtpbp1/App/Atp1a3/Atxn1/Cacna1a/Cacna1c/Cacnb4/Ccnd2/Chd7/Chl1/Cxcl12/Dab1/Dmbx1/Dmrt3/Dnm1/Drd1/Drd4/En1/Eps8/Fgf12/Fgf14/Foxa2/Gbx1/Glra1/Glrb/Grin1/Grin2d/Hexa/Hipk2/Hoxd10/Hoxd9/Id2/Inpp5f/Kcnj10/Kcnma1/Klhl1/Ngf/Nlgn2/Nr4a2/Oprd1/Pbx3/Pmp22/Prex2/Prkn/Scn8a/Sez6/Sez6l/Shank2/Sptbn4/Tmod1/Tshr/Zic1
HC	GO:0008016	regulation of heart contraction	0.0218845	0.00672228	9.29488938603119e-21	2.38988935569649e-19	1.13346242557579e-19	11486/11535/11539/11548/11550/11554/109676/30878/54140/23828/12287/12288/12289/12291/58226/12293/56808/12296/12389/12671/11441/12922/13052/13506/109620/13616/13617/13618/13819/14168/14226/14463/14528/353155/14681/333433/15200/330953/15214/74318/16373/54352/16392/16452/66240/57442/16518/16521/140492/16535/17258/18091/56183/70729/18126/18429/242202/18708/18750/19735/20191/20266/20271/20346/20429/20…	72	Ada/Adm/Adora1/Adra1b/Adra1d/Adrb1/Ank2/Apln/Avpr1a/Bves/Cacna1b/Cacna1c/Cacna1d/Cacna1g/Cacna1h/Cacna2d1/Cacna2d2/Cacnb2/Cav1/Chrm3/Chrna7/Crhr2/Cxadr/Dsc2/Dsp/Edn3/Ednra/Ednrb/Epas1/Fgf13/Fkbp1b/Gata4/Gch1/Gjd3/Gnao1/Gpd1l/Hbegf/Hcn4/Hey2/Hopx/Irx3/Irx5/Isl1/Jak2/Kcne1l/Kcne3/Kcnj2/Kcnj5/Kcnn2/Kcnq1/Mef2a/Nkx2-5/Nmu/Nos1ap/Nos2/Oxt/Pde5a/Pik3r1/Prkca/Rgs2/Ryr2/Scn1b/Scn5a/Sema3a/Shox2/Slc1a1/Sp…
HC	GO:0016079	synaptic vesicle exocytosis	0.0179331	0.00479178	9.38363913935792e-21	2.40252836698835e-19	1.1394567802356e-19	432530/11540/11541/11551/319924/11784/12286/12298/27062/320405/110834/11438/110835/11441/12890/29873/19157/320127/13447/13488/13491/94245/238988/14809/242443/108073/14823/15550/16510/66725/14299/192167/110784/68404/18191/231602/18441/18442/26875/327814/18750/18751/18754/116838/242662/241770/74732/20910/78808/207227/71709/20979/171180/20980/54524/54525/94090/22249/22421	59	Adcy1/Adora2a/Adora2b/Adra2a/Apba1/Apba2/Cacna1a/Cacnb4/Cadps/Cadps2/Chrna3/Chrna4/Chrna5/Chrna7/Cplx2/Cspg5/Cyth1/Dgki/Doc2b/Drd1/Drd4/Dtnbp1/Erc2/Grik5/Grin3a/Grm7/Grm8/Htr1a/Kcnh1/Lrrk2/Ncs1/Nlgn1/Nr3c2/Nrn1/Nrxn3/P2rx2/P2ry1/P2ry2/Pclo/Ppfia2/Prkca/Prkcb/Prkce/Rims2/Rims3/Rims4/Stx11/Stxbp1/Stxbp5/Stxbp5l/Syde1/Syt1/Syt12/Syt2/Syt6/Syt7/Trim9/Unc13b/Wnt7a
HC	GO:0045765	regulation of angiogenesis	0.0285714	0.0104109	1.46301062320579e-20	3.73006237882888e-19	1.76907166910422e-19	20927/11489/11504/101401/78560/107831/230775/210933/11535/11607/11689/73230/320924/12490/12741/12827/12828/12922/13036/20312/12767/13078/69601/69219/13388/112405/13731/23871/14066/23876/14172/14173/14254/17300/14234/60611/14388/14461/14463/208188/23892/15258/15364/15402/53415/16002/16392/319909/16416/16451/16542/16600/16854/76905/209743/18053/18081/18186/18211/18576/18707/20620/19016/228852/18750…	94	Abcc8/Adam12/Adamts1/Adamts9/Adgra2/Adgrb1/Adgrb2/Adgrb3/Adm/Agtr1a/Alox5/Bmper/Ccbe1/Cd34/Cldn5/Col4a2/Col4a3/Crhr2/Ctsh/Cx3cl1/Cxcr4/Cyp1b1/Dab2ip/Ddah1/Dll1/Egln1/Emp2/Ets1/F3/Fbln5/Fgf18/Fgf2/Flt1/Foxc1/Foxc2/Foxj2/Gab1/Gata2/Gata4/Ghsr/Grem1/Hipk2/Hmga2/Hoxa5/Htatip2/Igf2/Isl1/Ism1/Itgb3/Jak1/Kdr/Klf4/Lgals3/Lrg1/Minar1/Ngfr/Ninj1/Nrp1/Ntrk1/Pde3b/Pik3cd/Plk2/Pparg/Ppp1r16b/Prkca/Prkcb/Prkd1…
HC	GO:0006874	cellular calcium ion homeostasis	0.0392097	0.0168919	1.74609310528581e-20	4.43317697191393e-19	2.10254065177336e-19	224129/11514/11517/11535/11548/11550/11554/11607/238276/109676/11820/53313/67972/11941/320707/54140/12043/51800/12286/12288/12291/239556/12293/12297/12298/12311/108058/12389/12390/12426/12777/12484/80982/320790/56506/65945/12721/12921/20312/14825/12767/244667/13488/13616/13617/13618/13857/107221/14173/14226/57265/14371/14427/14461/14738/269604/140741/14806/14810/14812/14814/66168/14816/230777/387…	129	Adcy5/Adcy8/Adcyap1r1/Adm/Adra1b/Adra1d/Adrb1/Agtr1a/Akap5/Ank2/App/Atp2a3/Atp2b1/Atp2b2/Atp2b3/Avpr1a/Bcl2/Bok/Cacna1a/Cacna1c/Cacna1g/Cacna1i/Cacna2d1/Cacnb3/Cacnb4/Calcr/Camk2d/Cav1/Cav2/Cckbr/Ccr10/Cd24a/Cemip/Chd7/Cib2/Clstn1/Coro1a/Crhr1/Cx3cl1/Cxcl1/Cxcr4/Disc1/Drd1/Edn3/Ednra/Ednrb/Epor/Ffar4/Fgf2/Fkbp1b/Fzd2/Fzd9/Galr1/Gata2/Gpr12/Gpr157/Gpr6/Grik2/Grin1/Grin2b/Grin2d/Grina/Grm1/Hcrtr1/H…
HC	GO:0070371	ERK1 and ERK2 cascade	0.031307	0.0120312	1.7684562194262e-20	4.47124680811591e-19	2.12059618592598e-19	620393/100294583/11820/109689/11910/12156/73230/239659/12311/108058/66259/12389/12426/16007/12505/11441/215748/66797/12922/13036/20312/20315/12767/13132/69601/63953/252864/66959/319520/75590/230857/13617/13649/13841/270190/13844/13857/13866/13869/13983/107221/14165/14170/14172/14173/80857/14179/72514/14183/14184/14186/14257/14456/14463/384009/14783/15111/230777/15560/16416/16476/16542/16600/16728…	103	Alkal1/Alkal2/App/Arrb1/Atf3/Bmp2/Bmper/C1ql4/Calcr/Camk2d/Camk2n1/Cav1/Cckbr/Ccn1/Cd44/Chrna7/Cnksr3/Cntnap2/Crhr2/Ctsh/Cx3cl1/Cxcl12/Cxcr4/Dab2/Dab2ip/Dusp10/Dusp15/Dusp26/Dusp4/Dusp9/Ece1/Ednra/Egfr/Epha7/Ephb1/Ephb2/Epor/Erbb2/Erbb4/Esr2/Ffar4/Fgf10/Fgf15/Fgf18/Fgf2/Fgf20/Fgf8/Fgfbp3/Fgfr2/Fgfr3/Fgfr4/Flt4/Gas6/Gata4/Glipr2/Grb10/Hand2/Hcrtr1/Htr2c/Itgb3/Jun/Kdr/Klf4/L1cam/Lyn/Myc/Necab2/Ngf/…
HC	GO:0032412	regulation of ion transmembrane transporter activity	0.0267477	0.0094112	1.87733253927143e-20	4.72682732294566e-19	2.24181138343223e-19	20927/11554/11689/229715/109676/11820/11418/11932/29867/12286/12289/12293/12296/12297/12298/54377/140723/108058/12389/12638/12671/11438/72978/215748/12918/12919/13491/26903/13617/13844/14167/14168/14169/14226/57780/14579/333433/108071/269994/15165/94253/329152/15444/15512/15979/57340/16485/16497/16502/268345/66240/57442/16514/16535/16539/17260/17918/246317/192167/216856/70729/18189/23967/18795/23…	88	Abcc8/Adrb1/Alox5/Amigo1/Ank2/App/Asic2/Atp1b2/Cabp1/Cacna1a/Cacna1d/Cacna2d1/Cacnb2/Cacnb3/Cacnb4/Cacng4/Cacng5/Camk2d/Cav1/Cftr/Chrm3/Chrna4/Cnih3/Cnksr3/Crh/Crhbp/Drd4/Dysf/Ednra/Ephb2/Fgf12/Fgf13/Fgf14/Fkbp1b/Fxyd7/Gem/Gpd1l/Grm5/Gsg1l/Hcn1/Hecw1/Hecw2/Hpca/Hspa2/Ifngr1/Jph3/Kcna1/Kcnab1/Kcnc1/Kcnc2/Kcne1l/Kcne3/Kcnj11/Kcnq1/Kcns2/Mef2c/Myo5a/Neto1/Nlgn1/Nlgn2/Nos1ap/Nrxn1/Osr1/Plcb1/Plcg2/Pr…
HC	GO:0051098	regulation of binding	0.0340426	0.0136859	1.89727920142457e-20	4.75730999762161e-19	2.25626852400817e-19	11421/11490/11519/23802/12306/11820/54126/109689/53313/12010/12064/12156/73205/12389/12578/12741/12933/72832/67087/13132/59036/244667/13380/94245/26903/13592/269587/13848/17300/14462/23893/56541/15110/15111/15213/15214/29816/15258/15259/15364/74318/15902/16364/16392/16401/16452/16476/16600/67557/100017/16842/16848/16870/16948/66725/71890/17240/17295/17701/17702/17869/214384/17927/18008/18012/1804…	112	Ace/Adam15/Add2/Amfr/Anxa2/App/Arhgef7/Arrb1/Atp2a3/B2m/Bdnf/Bmp2/C9orf72/Cav1/Cdkn2a/Cldn5/Crmp1/Crtac1/Ctnnbip1/Dab2/Dact1/Disc1/Dkk1/Dtnbp1/Dysf/Ebf2/Epb41/Ephb6/Foxc1/Gata3/Grem2/Habp4/Hand1/Hand2/Hey1/Hey2/Hip1r/Hipk2/Hipk3/Hmga2/Hopx/Id2/Irf4/Isl1/Itga4/Jak2/Jun/Klf4/Larp6/Ldlrap1/Lef1/Lfng/Lhx2/Lox/Lrrk2/Mad2l2/Mdfi/Met/Msx1/Msx2/Myc/Myocd/Myod1/Nes/Neurod1/Ngf/Nog/P2ry1/Pax6/Pax7/Pdgfb/Pd…
HC	GO:0021675	nerve development	0.0136778	0.00299917	2.11944151767823e-20	5.29249840710762e-19	2.51009448097565e-19	110532/53404/54670/12064/320790/77018/230857/13617/270190/13844/14042/14184/110886/14401/14402/14634/15434/16392/16401/16490/16206/16658/15285/78286/18014/18049/18053/18164/18186/18187/18188/18205/18211/18504/11859/243743/18996/18998/19713/20346/20350/20720/20471/238384/22249	45	Adarb1/Atoh7/Atp8b1/Bdnf/Chd7/Col25a1/Ece1/Ednra/Ephb1/Ephb2/Ext1/Fgfr3/Gabra5/Gabrb2/Gabrb3/Gli3/Hoxd3/Isl1/Itga4/Kcna2/Lrig1/Mafb/Mnx1/Nav2/Neurog1/Ngf/Ngfr/Nptx1/Nrp1/Nrp2/Nrtn/Ntf3/Ntrk1/Pax2/Phox2a/Plxna4/Pou4f1/Pou4f3/Ret/Sema3a/Sema3f/Serpine2/Six1/Slc24a4/Unc13b
HC	GO:0003015	heart process	0.024924	0.00844595	2.66439946274845e-20	6.62605571309737e-19	3.14256606175766e-19	11421/11486/11535/11539/11548/11550/11554/109676/30878/232975/54140/23828/12287/12288/12289/12291/58226/12293/56808/12296/108058/12389/12671/11441/12922/13052/12767/13506/109620/13616/13617/13618/13819/14042/14168/14226/14463/14528/353155/14681/333433/227753/15200/330953/15214/74318/16373/54352/16392/16452/66240/57442/16518/16521/16523/140492/16535/17258/17295/18091/56183/70729/18126/18429/242202…	82	Ace/Ada/Adm/Adora1/Adra1b/Adra1d/Adrb1/Ank2/Apln/Atp1a3/Avpr1a/Bves/Cacna1b/Cacna1c/Cacna1d/Cacna1g/Cacna1h/Cacna2d1/Cacna2d2/Cacnb2/Camk2d/Cav1/Chrm3/Chrna7/Crhr2/Cxadr/Cxcr4/Dsc2/Dsp/Edn3/Ednra/Ednrb/Epas1/Ext1/Fgf13/Fkbp1b/Gata4/Gch1/Gjd3/Gnao1/Gpd1l/Gsn/Hbegf/Hcn4/Hey2/Hopx/Irx3/Irx5/Isl1/Jak2/Kcne1l/Kcne3/Kcnj2/Kcnj5/Kcnj8/Kcnn2/Kcnq1/Mef2a/Met/Nkx2-5/Nmu/Nos1ap/Nos2/Oxt/Pde5a/Pik3r1/Prkca/R…
HC	GO:0001658	branching involved in ureteric bud morphogenesis	0.0115502	0.00220629	2.93338075700403e-20	7.26520589122468e-19	3.44569838438197e-19	271127/11607/12043/12156/12505/67087/233651/329628/14173/14179/15229/14573/14634/14734/381157/23892/21410/15415/15431/16869/17869/18121/114249/18504/18510/19206/20471/319757/20681/20682/56753/21412/21803/22414/22417/22420/22412/22431	38	Adamts16/Agtr1a/Bcl2/Bmp2/Cd44/Ctnnbip1/Dchs1/Fat4/Fgf2/Fgf8/Foxd1/Gdnf/Gli3/Gpc3/Greb1l/Grem1/Hnf1b/Hoxb7/Hoxd11/Lhx1/Myc/Nog/Npnt/Pax2/Pax8/Ptch1/Six1/Smo/Sox8/Sox9/Tacstd2/Tcf21/Tgfb1/Wnt2b/Wnt4/Wnt6/Wnt9b/Wt1
HC	GO:0050905	neuromuscular process	0.0218845	0.00686018	3.5811078244619e-20	8.83339930033934e-19	4.18945177239145e-19	110532/224129/11540/67269/56847/208117/68318/11820/17172/11941/50769/110279/12286/12323/224796/66797/94109/12386/56320/13617/14167/14169/231044/14528/14654/14658/14810/14812/14814/242443/15211/15258/15373/209448/15430/19289/57340/74492/16485/16510/16518/16531/16535/17754/105689/17918/18039/18014/14912/216856/27386/211323/18189/218461/18619/18858/18996/18997/18998/50873/170758/268859/226594/20273/…	72	Adarb1/Adcy5/Adora2a/Agtpbp1/Aldh1a3/Aph1b/Aph1c/App/Ascl1/Atp2b2/Atp8a2/Bcr/Cacna1a/Camk2b/Clic5/Cntnap2/Csmd1/Ctnna2/Dbn1/Ednra/Fgf12/Fgf14/Gbx1/Gch1/Glra1/Glrb/Grin1/Grin2b/Grin2d/Grin3a/Hexa/Hipk2/Hmx3/Hoxc10/Hoxd10/Igdcc3/Jph3/Kbtbd13/Kcna1/Kcnh1/Kcnj2/Kcnma1/Kcnq1/Map1a/Mycbp2/Myo5a/Nefl/Neurog1/Nkx6-2/Nlgn2/Npas3/Nrg1/Nrxn1/Pde8b/Penk/Pmp22/Pou4f1/Pou4f2/Pou4f3/Prkn/Rac3/Rbfox1/Rcsd1/Scn8a…
HC	GO:1901214	regulation of neuron death	0.0331307	0.0132377	3.6948391930141e-20	9.07703814704842e-19	4.30500334698511e-19	11539/11540/11820/109689/17172/12043/12125/12064/51800/12286/12334/12490/12569/12661/11441/12705/12721/12921/12977/20312/13380/13390/94245/13642/112405/112407/13653/13798/13799/13841/270190/13857/13983/80857/14179/14184/14281/64290/15220/14362/14371/110886/14401/14402/14462/14573/14806/14809/14810/14812/108073/15258/12123/212111/16392/109700/16452/16476/16500/16531/30841/16542/66725/26408/17260/6…	109	Adora1/Adora2a/App/Arrb1/Ascl1/Bcl2/Bcl2l11/Bdnf/Bok/Cacna1a/Capn2/Cd34/Cdk5r1/Chl1/Chrna7/Cited1/Coro1a/Crhr1/Csf1/Cx3cl1/Dkk1/Dlx1/Dtnbp1/Efnb2/Egln1/Egln3/Egr1/En1/En2/Epha7/Ephb1/Epor/Esr2/Fgf20/Fgf8/Fgfr3/Fos/Foxb1/Foxq1/Fzd1/Fzd9/Gabra5/Gabrb2/Gabrb3/Gata3/Gdnf/Grik2/Grik5/Grin1/Grin2b/Grm7/Hipk2/Hrk/Inpp5a/Isl1/Itga1/Jak2/Jun/Kcnb1/Kcnma1/Kdm2b/Kdr/Lrrk2/Map3k5/Mef2c/Ndnf/Nefl/Nes/Ngf/Ngfr…
HC	GO:0051937	catecholamine transport	0.0136778	0.00303365	3.86268490898425e-20	9.45111775311147e-19	4.48241958453436e-19	11540/11541/27062/27220/11438/11441/12801/12918/12921/12922/20315/13488/94245/14573/208188/108068/99296/15565/16490/16500/17918/269642/18167/18429/18430/18441/18799/18751/50873/19218/19224/69908/20519/243328/20538/58994/20979/54526/171180/80976/319508/110058/20980/54524/54525	45	Adora2a/Adora2b/Cadps/Cartpt/Chrna4/Chrna7/Cnr1/Crh/Crhr1/Crhr2/Cxcl12/Drd1/Dtnbp1/Gdnf/Ghsr/Grm2/Hrh3/Htr6/Kcna2/Kcnb1/Myo5a/Nat8l/Npy2r/Oxt/Oxtr/P2ry1/Plcd1/Prkcb/Prkn/Ptger3/Ptgs1/Rab3b/Slc22a3/Slc29a4/Slc6a2/Smpd3/Syt1/Syt10/Syt12/Syt13/Syt15/Syt17/Syt2/Syt6/Syt7
HC	GO:0060348	bone development	0.0246201	0.008377	6.02232905927963e-20	1.46761014986782e-18	6.96049361575586e-19	108153/12156/12161/12167/54725/12590/269941/12817/373864/234356/233651/20148/14042/80752/329628/14118/14172/14179/14183/14184/14247/17300/108655/14634/14683/238377/23892/15117/15412/15431/16542/16948/233328/16998/17260/17268/17389/17701/17702/17936/18014/18081/18129/77583/18159/230103/107587/23972/237928/18718/18741/19219/19227/29809/218772/73121/76566/382089/12393/56788/20354/20319/16923/268396/…	81	Adamts7/Bmp2/Bmp6/Bmpr1b/Cadm1/Cdx1/Chsy1/Col13a1/Col27a1/Csgalnact1/Dchs1/Dhrs3/Ext1/Fam20c/Fat4/Fbn1/Fgf18/Fgf8/Fgfr2/Fgfr3/Fli1/Foxc1/Foxp1/Gli3/Gnas/Gpr68/Grem1/Has2/Hoxb4/Hoxd11/Kdr/Lox/Lrrk1/Ltbp3/Mef2c/Meis1/Mmp16/Msx1/Msx2/Nab1/Neurog1/Ninj1/Notch2/Notum/Nppc/Npr2/Osr2/Papss2/Phospho1/Pip4k2a/Pitx2/Ptger4/Pthlh/Rabgap1l/Rarb/Rflna/Rflnb/Ripply2/Runx2/Scube2/Sema4d/Sfrp2/Sh2b3/Sh3pxd2b/Sho…
HC	GO:0010976	positive regulation of neuron projection development	0.0234043	0.00772201	6.22700966725923e-20	1.51141978643716e-18	7.1682713390681e-19	216739/11504/11682/620393/100294583/229715/11881/11932/50769/108100/14025/12064/12162/227541/12323/12484/56430/12801/12805/12877/20312/20311/69601/56320/244667/22240/13837/13844/13857/14182/14226/14362/64297/16001/16180/228550/66991/16570/16975/242274/17005/17096/50791/17295/723950/68169/320840/18049/18053/211323/18211/18212/18213/18442/23969/216166/75769/18760/19242/19259/19283/19699/19713/19735…	77	Acsl6/Adamts1/Alk/Alkal1/Alkal2/Amigo1/Arsb/Atp1b2/Atp8a2/Baiap2/Bcl11a/Bdnf/Bmp7/Camk1d/Camk2b/Cd24a/Clip1/Cnr1/Cntn1/Cpeb1/Cx3cl1/Cxcl5/Dab2ip/Dbn1/Disc1/Dpysl3/Epha3/Ephb2/Epor/Fgfr1/Fkbp1b/Fzd1/Gprc5b/Igf1r/Il1rap/Itpka/Khdc3/Kif3c/Lrp8/Lrrc7/Ltk/Lyn/Magi2/Met/Mir124a-2/Ndnf/Negr1/Ngf/Ngfr/Nrg1/Ntrk1/Ntrk2/Ntrk3/P2ry2/Pacsin1/Plk5/Plppr5/Prkd1/Ptn/Ptpn5/Ptprz1/Reln/Ret/Rgs2/Ror1/Ror2/Scn1b/Se…
HC	GO:0030336	negative regulation of cell migration	0.0276596	0.0101007	7.03637062887564e-20	1.70106362454253e-18	8.06770278857035e-19	20927/269275/11486/11490/101401/110532/107831/11539/11932/12043/110279/105844/18133/12512/12739/12741/20312/20315/114886/13078/69601/13134/50768/71228/54485/58233/22240/13488/13491/13492/63953/13869/14173/212539/23892/16011/16449/114229/16600/52662/77569/50791/73608/78771/17260/118453/214384/17965/18053/18121/18128/11819/211323/18183/237542/18591/208177/18795/242608/19016/19091/19219/19242/19271/…	91	Abcc8/Acvr1c/Ada/Adam15/Adamts9/Adarb1/Adgrb1/Adora1/Atp1b2/Bcl2/Bcr/Card10/Ccn3/Cd63/Cldn3/Cldn5/Cx3cl1/Cxcl12/Cygb/Cyp1b1/Dab2ip/Dach1/Dlc1/Dlg5/Dll4/Dnaja4/Dpysl3/Drd1/Drd4/Drd5/Dusp10/Erbb4/Fgf2/Gm266/Grem1/Igfbp5/Jag1/Kiss1r/Klf4/Ldlrad4/Limch1/Magi2/Marveld3/Mctp1/Mef2c/Mmp28/Myocd/Nbl1/Ngfr/Nog/Notch1/Nr2f2/Nrg1/Nrg3/Osbpl8/Pdgfb/Phldb2/Plcb1/Podn/Pparg/Prkg1/Ptger4/Ptn/Ptprj/Ptprm/Ptprr/P…
HC	GO:1903706	regulation of hemopoiesis	0.0337386	0.0137204	7.38195460073395e-20	1.77752779830372e-18	8.43035249724587e-19	11479/11480/11486/12010/12053/27220/12484/12505/12522/12571/12578/12977/67087/13388/14357/63953/13655/13866/23871/67017/14118/14184/14190/14255/14281/15223/108655/83554/78926/14456/14461/14462/14634/14683/83924/238377/15284/15354/15402/15902/22778/22780/16169/107527/16190/16323/234515/16416/16449/16476/17311/16842/16909/16948/16950/17096/16658/17260/17268/17536/17863/17869/18081/18129/18708/18996…	111	Acvr1b/Acvr2a/Ada/B2m/Bcl6/Cartpt/Cd24a/Cd44/Cd83/Cdk6/Cdkn2a/Csf1/Ctnnbip1/Dll1/Dtx1/Dusp10/Egr3/Erbb2/Ets1/Fam210b/Fbn1/Fgfr3/Fgl2/Flt3/Fos/Foxj1/Foxp1/Fstl3/Gas2l1/Gas6/Gata2/Gata3/Gli3/Gnas/Gpr137b/Gpr68/Hlx/Hmgb3/Hoxa5/Id2/Ikzf1/Ikzf3/Il15ra/Il1rl2/Il4ra/Inhba/Inpp4b/Itgb3/Jag1/Jun/Kitl/Lef1/Lmo2/Lox/Loxl3/Lyn/Mafb/Mef2c/Meis1/Meis2/Myb/Myc/Ninj1/Notch2/Pik3r1/Pou4f1/Pou4f2/Ppargc1b/Prkca/Pt…
HC	GO:0060079	excitatory postsynaptic potential	0.0136778	0.00310259	1.23928214500032e-19	2.97231780864109e-18	1.40969310773076e-18	11539/11540/11820/20238/108100/12064/380785/12297/108013/110834/11438/11441/66797/56320/320127/13491/14805/14806/14809/14810/14812/243547/207683/66725/17260/17295/50997/246317/18053/192167/216856/18167/18189/26875/19055/50873/19699/116838/20370/243961/58234/72961/110893/81907/22421	45	Adora1/Adora2a/App/Atxn1/Baiap2/Bdnf/Begain/Cacnb3/Celf4/Chrna3/Chrna4/Chrna7/Cntnap2/Dbn1/Dgki/Drd4/Grik1/Grik2/Grik5/Grin1/Grin2b/Grip2/Igsf11/Lrrk2/Mef2c/Met/Mpp2/Neto1/Ngfr/Nlgn1/Nlgn2/Npy2r/Nrxn1/Pclo/Ppp3ca/Prkn/Reln/Rims2/Sez6/Shank1/Shank3/Slc17a7/Slc8a3/Tmem108/Wnt7a
HC	GO:2000146	negative regulation of cell motility	0.0282675	0.0105488	1.42546029843184e-19	3.40539098066316e-18	1.61508846080094e-18	20927/269275/11486/11490/101401/110532/107831/11539/11932/12043/110279/105844/18133/12512/12739/12741/20312/20315/114886/13078/69601/13134/50768/71228/54485/58233/22240/13488/13491/13492/63953/13869/14173/228564/14462/212539/23892/16011/16449/114229/16600/52662/77569/50791/73608/78771/17260/118453/214384/17965/18053/18121/18128/11819/211323/18183/237542/18591/208177/18795/242608/19016/19091/19219…	93	Abcc8/Acvr1c/Ada/Adam15/Adamts9/Adarb1/Adgrb1/Adora1/Atp1b2/Bcl2/Bcr/Card10/Ccn3/Cd63/Cldn3/Cldn5/Cx3cl1/Cxcl12/Cygb/Cyp1b1/Dab2ip/Dach1/Dlc1/Dlg5/Dll4/Dnaja4/Dpysl3/Drd1/Drd4/Drd5/Dusp10/Erbb4/Fgf2/Frmd5/Gata3/Gm266/Grem1/Igfbp5/Jag1/Kiss1r/Klf4/Ldlrad4/Limch1/Magi2/Marveld3/Mctp1/Mef2c/Mmp28/Myocd/Nbl1/Ngfr/Nog/Notch1/Nr2f2/Nrg1/Nrg3/Osbpl8/Pdgfb/Phldb2/Plcb1/Podn/Pparg/Prkg1/Ptger4/Ptn/Ptprj/P…
HC	GO:0001755	neural crest cell migration	0.0112462	0.00217181	1.55350649524719e-19	3.69673624045488e-18	1.75326594757722e-18	216285/12162/13616/13617/13618/13641/13869/14170/14472/14573/15111/16392/17311/18186/18187/18188/107586/18505/18508/18741/19713/20346/20348/20350/20353/20354/20355/20356/20357/20358/20359/214968/20361/319757/20681/22160/24136	37	Alx1/Bmp7/Edn3/Ednra/Ednrb/Efnb1/Erbb4/Fgf15/Gbx2/Gdnf/Hand2/Isl1/Kitl/Nrp1/Nrp2/Nrtn/Ovol2/Pax3/Pax6/Pitx2/Ret/Sema3a/Sema3c/Sema3f/Sema4c/Sema4d/Sema4f/Sema5a/Sema5b/Sema6a/Sema6b/Sema6d/Sema7a/Smo/Sox8/Twist1/Zeb2
HC	GO:0007548	sex differentiation	0.0288754	0.010928	1.6918469637425e-19	4.0102060062459e-18	1.90193651269408e-18	11480/11504/76850/11835/71371/109689/12043/12125/12124/12161/12167/12416/12443/12638/320790/94109/13134/13363/13404/50796/226049/240590/242523/13874/13983/14165/14179/14180/17300/14238/26927/14313/14366/14462/14463/381157/15364/21410/15395/15398/15433/16323/16337/54352/16542/17311/16848/218454/16869/16875/16876/14725/268755/387188/17390/380684/18014/18095/11819/26423/268903/18211/23967/18595/1866…	95	Acvr2a/Adamts1/Ago4/Ar/Arid5b/Arrb1/Bcl2/Bcl2l11/Bik/Bmp6/Bmpr1b/Cbx2/Ccnd1/Cftr/Chd7/Csmd1/Dach1/Dhh/Dmc1/Dmrt1/Dmrt2/Dmrt3/Dmrta1/Ereg/Esr2/Fgf10/Fgf8/Fgf9/Foxc1/Foxf2/Foxl2/Fst/Fzd4/Gata3/Gata4/Greb1l/Hmga2/Hnf1b/Hoxa10/Hoxa13/Hoxd13/Inhba/Insr/Irx5/Kdr/Kitl/Lfng/Lhfpl2/Lhx1/Lhx8/Lhx9/Lrp2/Mir124a-1hg/Mir193a/Mmp2/Nefh/Neurog1/Nkx3-1/Nr2f2/Nr5a1/Nrip1/Ntrk1/Osr1/Pdgfra/Pgr/Ptger4/Ptprn/Ptx3/Rb…
HC	GO:0001933	negative regulation of protein phosphorylation	0.0306991	0.0120312	1.95874643374855e-19	4.62477562645376e-18	2.193410915367e-18	110532/11540/109689/12156/12162/73205/260299/66259/73047/12389/235505/12577/12578/12580/11441/215748/52468/69274/69601/72185/52840/13380/13488/13492/94245/63953/66959/235584/18605/13844/23882/14586/333433/23892/77446/15259/101490/53626/16337/73914/16476/50523/52662/233328/66725/17096/19099/17295/58805/214384/18121/11819/18205/18213/18260/547253/18508/18767/18768/18810/65112/19016/320472/108099/19…	101	Adarb1/Adora2a/Arrb1/Bmp2/Bmp7/C9orf72/Cadm4/Camk2n1/Camk2n2/Cav1/Cd109/Cdkn1c/Cdkn2a/Cdkn2c/Chrna7/Cnksr3/Ctdsp2/Ctdspl/Dab2ip/Dbndd1/Dbndd2/Dkk1/Drd1/Drd5/Dtnbp1/Dusp10/Dusp26/Dusp7/Enpp1/Ephb2/Gadd45g/Gfra2/Gpd1l/Grem1/Heg1/Hipk3/Inpp5f/Insm1/Insr/Irak3/Jun/Lats2/Ldlrad4/Lrrk1/Lrrk2/Lyn/Mapk8ip1/Met/Mlxipl/Myocd/Nog/Nr2f2/Ntf3/Ntrk3/Ocln/Parp14/Pax6/Pkia/Pkib/Plec/Pmepa1/Pparg/Ppm1e/Prkag2/Prk…
HC	GO:0030510	regulation of BMP signaling pathway	0.0145897	0.00351627	1.97321307834338e-19	4.64087479046032e-18	2.2010463305552e-18	73230/12168/12389/16007/83453/69121/50766/13380/13390/14118/68431/15229/14313/83554/14362/14463/14734/23892/23893/15208/15258/15398/56213/78558/333088/16542/14725/17701/17702/17965/18121/18128/18129/19016/20377/20319/54612/20481/207667/17130/20666/57246/21419/21814/217342/319922/22418/94187	48	Bmper/Bmpr2/Cav1/Ccn1/Chrdl1/Chrdl2/Crim1/Dkk1/Dlx1/Fbn1/Fbxl15/Foxd1/Fst/Fstl3/Fzd1/Gata4/Gpc3/Grem1/Grem2/Hes5/Hipk2/Hoxa13/Htra1/Htra3/Kcp/Kdr/Lrp2/Msx1/Msx2/Nbl1/Nog/Notch1/Notch2/Pparg/Sfrp1/Sfrp2/Sfrp5/Ski/Skor1/Smad6/Sox11/Tbx20/Tfap2b/Tgfbr3/Ube2o/Vwc2/Wnt5a/Zfp423
HC	GO:0048469	cell maturation	0.0224924	0.00737728	2.21716022273905e-19	5.19448966470292e-18	2.46361148098702e-18	210933/238276/224650/11820/17172/14025/12043/12075/12173/23829/12577/12606/12638/66797/13404/13617/13618/13819/13842/13874/13983/80752/67017/260298/14182/15375/14461/14462/14561/235379/50915/243547/15208/15402/15902/54352/16531/16542/237339/16874/66725/387208/11924/269116/18049/18159/230103/18227/319504/18189/57764/54611/18591/18667/18795/18858/19016/19228/170758/19713/223881/12394/12393/12399/23…	74	Adgrb3/Akap5/Anks1/App/Ascl1/Bcl11a/Bcl2/Bfsp1/Bnc1/C1ql1/Cdkn1c/Cebpa/Cftr/Cntnap2/Dmc1/Ednra/Ednrb/Epas1/Epha8/Ereg/Esr2/Fam20c/Fam210b/Fev/Fgfr1/Foxa1/Gata2/Gata3/Gdf11/Gldn/Grb14/Grip2/Hes5/Hoxa5/Id2/Irx5/Kcnma1/Kdr/L3mbtl3/Lhx6/Lrrk2/Mir212/Neurog2/Nfasc/Ngf/Nppc/Npr2/Nr4a2/Nrcam/Nrxn1/Ntn4/Pde3a/Pdgfb/Pgr/Plcb1/Pmp22/Pparg/Pth1r/Rac3/Ret/Rnd1/Runx1/Runx2/Runx3/Shb/Six3/Sox18/Sox8/Sptbn4/Tal…
HC	GO:0050920	regulation of chemotaxis	0.0234043	0.00789437	2.76402520221779e-19	6.45080958732982e-18	3.0594513776775e-18	11487/78560/11820/12168/227541/18133/12554/12977/20312/20315/57266/12767/13508/26903/13616/13617/13642/54713/14165/80903/14172/14173/14182/14456/23892/83964/16542/17096/17295/118453/105689/17965/18081/18128/384569/18186/18205/18213/18591/18595/243743/18997/18750/18760/101540/19242/19271/217835/193385/19876/268902/13609/20346/20348/20350/20353/20354/20355/20356/20357/20358/20359/214968/20361/20562…	77	Adam10/Adgra2/App/Bmpr2/Camk1d/Ccn3/Cdh13/Csf1/Cx3cl1/Cxcl12/Cxcl14/Cxcr4/Dscam/Dysf/Edn3/Ednra/Efnb2/Fezf2/Fgf10/Fgf16/Fgf18/Fgf2/Fgfr1/Gas6/Grem1/Jam3/Kdr/Lyn/Met/Mmp28/Mycbp2/Nbl1/Ninj1/Notch1/Nova2/Nrp1/Ntf3/Ntrk3/Pdgfb/Pdgfra/Plxna4/Pou4f2/Prkca/Prkd1/Prkd2/Ptn/Ptprj/Rin3/Ripor2/Robo1/Robo2/S1pr1/Sema3a/Sema3c/Sema3f/Sema4c/Sema4d/Sema4f/Sema5a/Sema5b/Sema6a/Sema6b/Sema6d/Sema7a/Slit1/Smoc2/…
HC	GO:0051271	negative regulation of cellular component movement	0.0285714	0.0108591	3.60756084489051e-19	8.38723341256536e-18	3.97784688442454e-18	20927/269275/11486/11490/101401/110532/107831/11539/11932/12043/110279/105844/18133/12512/12739/12741/20312/20315/114886/13078/69601/13134/56320/50768/71228/54485/58233/22240/13488/13491/13492/63953/13869/14173/228564/14462/212539/23892/16011/16449/114229/16600/52662/77569/50791/73608/78771/17260/118453/214384/17965/18053/18121/18128/11819/211323/18183/237542/18591/208177/18795/242608/19016/19091…	94	Abcc8/Acvr1c/Ada/Adam15/Adamts9/Adarb1/Adgrb1/Adora1/Atp1b2/Bcl2/Bcr/Card10/Ccn3/Cd63/Cldn3/Cldn5/Cx3cl1/Cxcl12/Cygb/Cyp1b1/Dab2ip/Dach1/Dbn1/Dlc1/Dlg5/Dll4/Dnaja4/Dpysl3/Drd1/Drd4/Drd5/Dusp10/Erbb4/Fgf2/Frmd5/Gata3/Gm266/Grem1/Igfbp5/Jag1/Kiss1r/Klf4/Ldlrad4/Limch1/Magi2/Marveld3/Mctp1/Mef2c/Mmp28/Myocd/Nbl1/Ngfr/Nog/Notch1/Nr2f2/Nrg1/Nrg3/Osbpl8/Pdgfb/Phldb2/Plcb1/Podn/Pparg/Prkg1/Ptger4/Ptn/Pt…
HC	GO:0042326	negative regulation of phosphorylation	0.0331307	0.0136514	4.65684668579175e-19	1.07853991180856e-17	5.11523456767965e-18	110532/11540/109689/20238/246103/12156/12162/73205/260299/66259/73047/12389/12398/235505/12577/12578/12580/11441/215748/52468/69274/69601/72185/52840/13380/13488/13492/94245/63953/66959/235584/18605/13844/14121/15376/23882/14586/333433/14783/23892/77446/15259/101490/53626/16337/73914/16476/50523/52662/233328/66725/17096/19099/17295/58805/214384/18121/11819/18205/18213/18260/547253/18508/18718/187…	109	Adarb1/Adora2a/Arrb1/Atxn1/Atxn7/Bmp2/Bmp7/C9orf72/Cadm4/Camk2n1/Camk2n2/Cav1/Cbfa2t3/Cd109/Cdkn1c/Cdkn2a/Cdkn2c/Chrna7/Cnksr3/Ctdsp2/Ctdspl/Dab2ip/Dbndd1/Dbndd2/Dkk1/Drd1/Drd5/Dtnbp1/Dusp10/Dusp26/Dusp7/Enpp1/Ephb2/Fbp1/Foxa2/Gadd45g/Gfra2/Gpd1l/Grb10/Grem1/Heg1/Hipk3/Inpp5f/Insm1/Insr/Irak3/Jun/Lats2/Ldlrad4/Lrrk1/Lrrk2/Lyn/Mapk8ip1/Met/Mlxipl/Myocd/Nog/Nr2f2/Ntf3/Ntrk3/Ocln/Parp14/Pax6/Pip4k2a…
HC	GO:0030323	respiratory tube development	0.0237082	0.00813569	5.17238027325916e-19	1.19338416342725e-17	5.65991101344428e-18	27410/11421/11481/11486/19378/17172/20238/12168/320924/12606/12614/12638/12918/13036/13047/71228/13819/207920/77411/14042/14165/14172/14173/14179/14180/14182/14183/14184/14186/14257/72007/15375/15376/15223/108655/114142/14463/14634/14734/77446/15364/74318/15402/16011/16542/16948/16950/16998/17158/214384/18094/18121/18128/18552/18595/18667/18741/106522/19227/19662/98711/239405/64010/74777/20465/58…	78	Abca3/Ace/Acvr2b/Ada/Aldh1a2/Ascl1/Atxn1/Bmpr2/Ccbe1/Cebpa/Celsr1/Cftr/Crh/Ctsh/Cux1/Dlg5/Epas1/Esrp1/Esrp2/Ext1/Fgf10/Fgf18/Fgf2/Fgf8/Fgf9/Fgfr1/Fgfr2/Fgfr3/Fgfr4/Flt4/Fndc3b/Foxa1/Foxa2/Foxj1/Foxp1/Foxp2/Gata4/Gli3/Gpc3/Heg1/Hmga2/Hopx/Hoxa5/Igfbp5/Kdr/Lox/Loxl3/Ltbp3/Man2a1/Myocd/Nkx2-9/Nog/Notch1/Pcsk5/Pdgfra/Pgr/Pitx2/Pkdcc/Pthlh/Rbp4/Rdh10/Rspo2/Sav1/Selenon/Sim2/Smpd3/Sox11/Sox9/Tcf21/Tgfb…
HC	GO:0021543	pallium development	0.018845	0.00558467	5.50586838388668e-19	1.26551550581153e-17	6.00201122868668e-18	11682/11878/17172/11921/12032/59058/668158/12558/12569/12570/13131/69601/244667/13390/13392/13488/13649/13796/13797/13813/13839/329628/54713/14168/14179/14182/15228/14634/14810/15565/16485/67703/16777/16842/16870/16874/110648/16975/74762/76574/18012/13865/18212/18508/218194/18795/18992/19699/19876/20287/20359/319757/192157/319565/320165/21420/81907/22062/22416/30928/24136/328365	62	Alk/Arx/Ascl1/Atoh1/Bcan/Bhlhe22/Ccdc85c/Cdh2/Cdk5r1/Cdk5r2/Dab1/Dab2ip/Disc1/Dlx1/Dlx2/Drd1/Egfr/Emx1/Emx2/Eomes/Epha5/Fat4/Fezf2/Fgf13/Fgf8/Fgfr1/Foxg1/Gli3/Grin1/Htr6/Kcna1/Kirrel3/Lamb1/Lef1/Lhx2/Lhx6/Lmx1a/Lrp8/Mdga1/Mfsd2a/Neurod1/Nr2f1/Ntrk2/Pax6/Phactr1/Plcb1/Pou3f2/Reln/Robo1/Sct/Sema6b/Smo/Socs7/Syne2/Tacc1/Tfap2c/Tmem108/Trp73/Wnt3a/Zbtb18/Zeb2/Zmiz1
HC	GO:0051480	regulation of cytosolic calcium ion concentration	0.0325228	0.0133067	5.58873724690655e-19	1.27971538166902e-17	6.06935755036445e-18	224129/11514/11517/11535/11548/11550/11554/11607/238276/109676/67972/11941/320707/54140/12043/51800/12286/12288/12291/239556/12293/12297/12311/108058/12389/12390/12426/12777/12484/80982/320790/56506/12721/12921/20312/14825/12767/13488/13617/13618/13857/107221/14173/14226/57265/14371/14427/14461/269604/140741/14810/14812/14814/14816/230777/387285/99296/15560/16416/16439/16452/57340/16510/16542/650…	107	Adcy5/Adcy8/Adcyap1r1/Adm/Adra1b/Adra1d/Adrb1/Agtr1a/Akap5/Ank2/Atp2b1/Atp2b2/Atp2b3/Avpr1a/Bcl2/Bok/Cacna1a/Cacna1c/Cacna1g/Cacna1i/Cacna2d1/Cacnb3/Calcr/Camk2d/Cav1/Cav2/Cckbr/Ccr10/Cd24a/Cemip/Chd7/Cib2/Coro1a/Crhr1/Cx3cl1/Cxcl1/Cxcr4/Drd1/Ednra/Ednrb/Epor/Ffar4/Fgf2/Fkbp1b/Fzd2/Fzd9/Galr1/Gata2/Gpr157/Gpr6/Grin1/Grin2b/Grin2d/Grm1/Hcrtr1/Hcrtr2/Hrh3/Htr2c/Itgb3/Itpr2/Jak2/Jph3/Kcnh1/Kdr/Lpar3…
HC	GO:0035282	segmentation	0.0148936	0.00372311	5.78027541654936e-19	1.31412192133257e-17	6.23253882823307e-18	19378/12590/13380/13388/13389/226049/13617/15376/64290/17300/14234/15208/84653/15399/16371/16372/16373/16842/16848/16869/16658/17292/70122/18014/18095/18128/18186/18187/23967/18424/18505/18553/18845/382089/26564/20346/20348/20350/20377/20319/20471/20997/76365/21386/214575/22416/22418/22431/24136	49	Aldh1a2/Cdx1/Dkk1/Dll1/Dll3/Dmrt2/Ednra/Foxa2/Foxb1/Foxc1/Foxc2/Hes5/Hes7/Hoxa2/Irx1/Irx2/Irx3/Lef1/Lfng/Lhx1/Mafb/Mesp1/Mllt3/Neurog1/Nkx3-1/Notch1/Nrp1/Nrp2/Osr1/Otx2/Pax3/Pcsk6/Plxna2/Ripply2/Ror2/Sema3a/Sema3c/Sema3f/Sfrp1/Sfrp2/Six1/T/Tbx18/Tbx3/Tdrd5/Wnt3a/Wnt5a/Wt1/Zeb2
HC	GO:2001257	regulation of cation channel activity	0.0200608	0.00620518	5.78230970658858e-19	1.31412192133257e-17	6.23253882823307e-18	20927/11554/229715/109676/11820/11418/29867/12286/12293/12296/12297/12298/54377/140723/12389/11438/72978/12918/12919/13491/26903/13617/13844/14167/14168/14169/14226/14579/269994/15165/15444/15979/57340/16485/16497/16502/268345/66240/57442/16514/16535/16539/17260/17918/246317/192167/216856/70729/18189/234779/260297/19417/19418/19699/19700/56437/20266/74777/243961/58234/380702/435145/72555/20840/21…	66	Abcc8/Adrb1/Amigo1/Ank2/App/Asic2/Cabp1/Cacna1a/Cacna2d1/Cacnb2/Cacnb3/Cacnb4/Cacng4/Cacng5/Cav1/Chrna4/Cnih3/Crh/Crhbp/Drd4/Dysf/Ednra/Ephb2/Fgf12/Fgf13/Fgf14/Fkbp1b/Gem/Gsg1l/Hcn1/Hpca/Ifngr1/Jph3/Kcna1/Kcnab1/Kcnc1/Kcnc2/Kcne1l/Kcne3/Kcnj11/Kcnq1/Kcns2/Mef2c/Myo5a/Neto1/Nlgn1/Nlgn2/Nos1ap/Nrxn1/Plcg2/Prrt1/Rasgrf1/Rasgrf2/Reln/Rem1/Rrad/Scn1b/Selenon/Shank1/Shank3/Shisa6/Shisa8/Shisa9/Stac/Sta…
HC	GO:1901890	positive regulation of cell junction assembly	0.0161094	0.00427468	5.90216268222307e-19	1.3363553416317e-17	6.33798616386405e-18	107831/230775/210933/319387/229715/11418/12064/12389/12405/12737/12739/12741/65945/64085/66797/71228/13640/270190/13844/399558/14260/16180/16373/16542/242384/16979/74342/192167/216856/260305/18186/18189/18211/18212/18213/18429/18430/18708/18750/19266/19271/20971/20354/386750/245446/75409/20450/29819/433485/21838/21983/22417/22421	53	Adgrb1/Adgrb2/Adgrb3/Adgrl3/Amigo1/Asic2/Bdnf/Cav1/Cbln2/Cldn1/Cldn3/Cldn5/Clstn1/Clstn2/Cntnap2/Dlg5/Efna5/Ephb1/Ephb2/Flrt2/Fmn1/Il1rap/Irx3/Kdr/Lingo2/Lrrn1/Lrrtm1/Nlgn1/Nlgn2/Nphp4/Nrp1/Nrxn1/Ntrk1/Ntrk2/Ntrk3/Oxt/Oxtr/Pik3r1/Prkca/Ptprd/Ptprj/Sdc4/Sema4d/Slitrk3/Slitrk4/Slitrk5/St8sia2/Stau2/Syndig1/Thy1/Tpbg/Wnt4/Wnt7a
HC	GO:0007264	small GTPase mediated signal transduction	0.0346505	0.0146511	6.30241028601108e-19	1.42167381470317e-17	6.74262951358023e-18	11302/11303/11517/11548/11554/11607/211673/71302/330914/233071/234094/110596/54126/109689/108100/12053/110279/260299/108058/104445/104252/260409/12554/12558/12614/68178/12843/12977/19157/13131/69601/105841/102442/320127/50768/210293/75974/208869/238130/68813/76088/105445/13448/13617/140580/13844/13860/13866/14121/14165/212539/77446/245666/243621/16476/17311/76484/16706/228355/212307/17295/75104/1…	114	Aatk/Abca1/Adcyap1r1/Adra1b/Adrb1/Agtr1a/Arfgef1/Arhgap26/Arhgap32/Arhgap33/Arhgef10/Arhgef28/Arhgef7/Arrb1/Baiap2/Bcl6/Bcr/Cadm4/Camk2d/Cdc42ep1/Cdc42ep2/Cdc42ep3/Cdh13/Cdh2/Celsr1/Cgnl1/Col1a2/Csf1/Cyth1/Dab1/Dab2ip/Dennd3/Dennd4a/Dgki/Dlc1/Dock10/Dock11/Dock3/Dock4/Dock5/Dock8/Dock9/Dok1/Ednra/Elmo1/Ephb2/Eps8/Erbb2/Fbp1/Fgf10/Gm266/Heg1/Iqsec2/Iqsec3/Jun/Kitl/Kndc1/Ksr1/Madd/Mapre2/Met/Mmd2/M…
HC	GO:0071900	regulation of protein serine/threonine kinase activity	0.0303951	0.0120312	6.38289226446615e-19	1.43449593558447e-17	6.80344150138419e-18	14081/11551/11820/54324/12156/12162/12389/12443/12444/240665/380694/218630/12484/12570/12577/12578/12580/80982/69171/13132/69601/13380/13491/94245/63953/235584/13616/13649/13866/78943/14172/14173/14182/14254/93897/14366/14370/14388/77446/15259/15364/16337/73914/17311/16706/50523/66725/17096/99470/26401/269881/26408/19099/214384/11819/18189/18205/18213/242202/18591/320207/18767/18768/18858/19016/1…	100	Acsl1/Adra2a/App/Arhgef5/Bmp2/Bmp7/Cav1/Ccnd1/Ccnd2/Ccnj/Ccnjl/Ccno/Cd24a/Cdk5r2/Cdkn1c/Cdkn2a/Cdkn2c/Cemip/Cnppd1/Dab2/Dab2ip/Dkk1/Drd4/Dtnbp1/Dusp10/Dusp7/Edn3/Egfr/Erbb2/Ern1/Fgf18/Fgf2/Fgfr1/Flt1/Fzd10/Fzd4/Fzd8/Gab1/Heg1/Hipk3/Hmga2/Insr/Irak3/Kitl/Ksr1/Lats2/Lrrk2/Lyn/Magi3/Map3k1/Map3k10/Map3k5/Mapk8ip1/Myocd/Nr2f2/Nrxn1/Ntf3/Ntrk3/Pde5a/Pdgfb/Pik3r5/Pkia/Pkib/Pmp22/Pparg/Prkag2/Prkar1b/Pr…
HC	GO:0010563	negative regulation of phosphorus metabolic process	0.0361702	0.0156164	6.43669555596745e-19	1.43595105270627e-17	6.81034274381386e-18	11305/110532/11540/109689/20238/246103/12156/12162/73205/260299/66259/73047/12389/12398/235505/12577/12578/12580/11441/215748/52468/69274/69601/72185/52840/13380/13488/13492/94245/63953/66959/235584/18605/13844/14121/14226/15376/23882/14586/333433/14783/23892/77446/15259/15444/101490/53626/16337/73914/16476/50523/52662/233328/66725/17096/19099/17295/58805/214384/18121/11819/18205/18213/18260/5472…	119	Abca2/Adarb1/Adora2a/Arrb1/Atxn1/Atxn7/Bmp2/Bmp7/C9orf72/Cadm4/Camk2n1/Camk2n2/Cav1/Cbfa2t3/Cd109/Cdkn1c/Cdkn2a/Cdkn2c/Chrna7/Cnksr3/Ctdsp2/Ctdspl/Dab2ip/Dbndd1/Dbndd2/Dkk1/Drd1/Drd5/Dtnbp1/Dusp10/Dusp26/Dusp7/Enpp1/Ephb2/Fbp1/Fkbp1b/Foxa2/Gadd45g/Gfra2/Gpd1l/Grb10/Grem1/Heg1/Hipk3/Hpca/Inpp5f/Insm1/Insr/Irak3/Jun/Lats2/Ldlrad4/Lrrk1/Lrrk2/Lyn/Mapk8ip1/Met/Mlxipl/Myocd/Nog/Nr2f2/Ntf3/Ntrk3/Ocln/P…
HC	GO:0045936	negative regulation of phosphate metabolic process	0.0361702	0.0156164	6.43669555596745e-19	1.43595105270627e-17	6.81034274381386e-18	11305/110532/11540/109689/20238/246103/12156/12162/73205/260299/66259/73047/12389/12398/235505/12577/12578/12580/11441/215748/52468/69274/69601/72185/52840/13380/13488/13492/94245/63953/66959/235584/18605/13844/14121/14226/15376/23882/14586/333433/14783/23892/77446/15259/15444/101490/53626/16337/73914/16476/50523/52662/233328/66725/17096/19099/17295/58805/214384/18121/11819/18205/18213/18260/5472…	119	Abca2/Adarb1/Adora2a/Arrb1/Atxn1/Atxn7/Bmp2/Bmp7/C9orf72/Cadm4/Camk2n1/Camk2n2/Cav1/Cbfa2t3/Cd109/Cdkn1c/Cdkn2a/Cdkn2c/Chrna7/Cnksr3/Ctdsp2/Ctdspl/Dab2ip/Dbndd1/Dbndd2/Dkk1/Drd1/Drd5/Dtnbp1/Dusp10/Dusp26/Dusp7/Enpp1/Ephb2/Fbp1/Fkbp1b/Foxa2/Gadd45g/Gfra2/Gpd1l/Grb10/Grem1/Heg1/Hipk3/Hpca/Inpp5f/Insm1/Insr/Irak3/Jun/Lats2/Ldlrad4/Lrrk1/Lrrk2/Lyn/Mapk8ip1/Met/Mlxipl/Myocd/Nog/Nr2f2/Ntf3/Ntrk3/Ocln/P…
HC	GO:0042475	odontogenesis of dentin-containing tooth	0.0136778	0.00320601	6.56707475758947e-19	1.45967068238289e-17	6.92283878436461e-18	11480/11481/494504/58208/12125/12156/12162/12638/94220/12977/13388/13390/13392/240590/171211/208659/80752/14165/14179/17300/14313/14634/15110/15111/16450/16842/16875/228357/17701/17702/58235/18029/18053/18595/64058/19013/239405/12393/238384/319757/58994/21803/22409/22420/22422	45	Acvr2a/Acvr2b/Apcdd1/Bcl11b/Bcl2l11/Bmp2/Bmp7/Cftr/Cnnm4/Csf1/Dll1/Dlx1/Dlx2/Dmrt3/Edaradd/Fam20a/Fam20c/Fgf10/Fgf8/Foxc1/Fst/Gli3/Hand1/Hand2/Jag2/Lef1/Lhx8/Lrp4/Msx1/Msx2/Nectin1/Nfic/Ngfr/Pdgfra/Perp/Ppara/Rspo2/Runx2/Slc24a4/Smo/Smpd3/Tgfb1/Wnt10a/Wnt6/Wnt7b
HC	GO:0030324	lung development	0.0234043	0.00803227	8.75156592322895e-19	1.93812051175742e-17	9.19200201079829e-18	27410/11421/11481/11486/19378/17172/20238/12168/320924/12606/12614/12638/12918/13036/13047/71228/13819/207920/77411/14042/14165/14172/14173/14179/14180/14182/14183/14184/14186/14257/72007/15375/15376/15223/108655/114142/14463/14634/14734/77446/15364/74318/15402/16011/16542/16948/16950/16998/17158/214384/18094/18121/18128/18595/18667/18741/106522/19227/19662/98711/239405/64010/74777/20465/58994/20…	77	Abca3/Ace/Acvr2b/Ada/Aldh1a2/Ascl1/Atxn1/Bmpr2/Ccbe1/Cebpa/Celsr1/Cftr/Crh/Ctsh/Cux1/Dlg5/Epas1/Esrp1/Esrp2/Ext1/Fgf10/Fgf18/Fgf2/Fgf8/Fgf9/Fgfr1/Fgfr2/Fgfr3/Fgfr4/Flt4/Fndc3b/Foxa1/Foxa2/Foxj1/Foxp1/Foxp2/Gata4/Gli3/Gpc3/Heg1/Hmga2/Hopx/Hoxa5/Igfbp5/Kdr/Lox/Loxl3/Ltbp3/Man2a1/Myocd/Nkx2-9/Nog/Notch1/Pdgfra/Pgr/Pitx2/Pkdcc/Pthlh/Rbp4/Rdh10/Rspo2/Sav1/Selenon/Sim2/Smpd3/Sox11/Sox9/Tcf21/Tgfb1/Tgfb…
HC	GO:0003170	heart valve development	0.0106383	0.00203392	9.42562767943868e-19	2.07980759123032e-17	9.86398701457812e-18	101401/12156/12168/16007/233651/13876/116701/14462/14463/14464/15213/15214/56198/16449/17260/18018/18128/18129/207728/18741/19876/268902/20429/20564/17130/20677/20682/57246/21803/21808/21813/21938/22160/22761/22762	35	Adamts9/Bmp2/Bmpr2/Ccn1/Dchs1/Erg/Fgfrl1/Gata3/Gata4/Gata5/Hey1/Hey2/Heyl/Jag1/Mef2c/Nfatc1/Notch1/Notch2/Pde2a/Pitx2/Robo1/Robo2/Shox2/Slit3/Smad6/Sox4/Sox9/Tbx20/Tgfb1/Tgfb2/Tgfbr2/Tnfrsf1b/Twist1/Zfpm1/Zfpm2
HC	GO:0048644	muscle organ morphogenesis	0.0136778	0.00324049	1.12194174244372e-18	2.46664583085091e-17	1.16986602739937e-17	110532/71371/12156/320790/12814/54485/109620/13617/58859/112405/13857/14183/17300/14234/14362/57265/14463/14836/15110/77446/15213/15214/16392/14725/18091/18121/18128/211323/18509/18741/18996/20181/20191/13609/20429/57246/21803/21808/21812/21814/22003/22413/22418/22761/22762	45	Adarb1/Arid5b/Bmp2/Chd7/Col11a1/Dll4/Dsp/Ednra/Efemp2/Egln1/Epor/Fgfr2/Foxc1/Foxc2/Fzd1/Fzd2/Gata4/Gsc/Hand1/Heg1/Hey1/Hey2/Isl1/Lrp2/Nkx2-5/Nog/Notch1/Nrg1/Pax7/Pitx2/Pou4f1/Rxra/Ryr2/S1pr1/Shox2/Tbx20/Tgfb1/Tgfb2/Tgfbr1/Tgfbr3/Tpm1/Wnt2/Wnt5a/Zfpm1/Zfpm2
HC	GO:0090130	tissue migration	0.0279635	0.0106867	1.28740354770741e-18	2.82020387273955e-17	1.33754942026679e-17	101401/78560/107831/11541/11881/71093/73230/12168/105844/320924/18133/12512/12554/66864/13036/13078/69601/54485/58233/68813/63953/13642/13655/13731/54357/23871/241639/14165/80903/14172/14173/14179/14182/14257/14234/108655/14389/14461/14462/242316/384009/23892/15117/15200/56233/16002/16416/16476/16542/16600/212307/73608/17260/17295/18128/11819/18186/18591/18707/234779/20620/19016/18750/18754/18760…	92	Adamts9/Adgra2/Adgrb1/Adora2b/Arsb/Atoh8/Bmper/Bmpr2/Card10/Ccbe1/Ccn3/Cd63/Cdh13/Clec14a/Ctsh/Cyp1b1/Dab2ip/Dll4/Dnaja4/Dock5/Dusp10/Efnb2/Egr3/Emp2/Epb41l4b/Ets1/Fermt1/Fgf10/Fgf16/Fgf18/Fgf2/Fgf8/Fgfr1/Flt4/Foxc2/Foxp1/Gab2/Gata2/Gata3/Gdf6/Glipr2/Grem1/Has2/Hbegf/Hdac7/Igf2/Itgb3/Jun/Kdr/Klf4/Mapre2/Marveld3/Mef2c/Met/Notch1/Nr2f2/Nrp1/Pdgfb/Pik3cd/Plcg2/Plk2/Pparg/Prkca/Prkce/Prkd1/Prkd2/Ptp…
HC	GO:0007189	adenylate cyclase-activating G protein-coupled receptor signaling pathway	0.0176292	0.00506757	1.35851606616051e-18	2.96527895304389e-17	1.40635476140964e-17	11303/432530/210044/104111/224129/11512/11513/11514/107831/230775/210933/237175/215798/319387/11535/11540/11541/11548/11550/11551/11552/11553/11554/11820/12311/12801/12921/12922/70461/13488/13492/14427/14680/14683/245424/14738/233919/140741/14773/15562/15563/14160/65086/244958/23984/18577/19218/19219/19220/19228/19227/51801/54409/56508/13609/94226/20608/22095	58	Abca1/Adcy1/Adcy2/Adcy3/Adcy5/Adcy6/Adcy7/Adcy8/Adgrb1/Adgrb2/Adgrb3/Adgrg2/Adgrg6/Adgrl3/Adm/Adora2a/Adora2b/Adra1b/Adra1d/Adra2a/Adra2b/Adra2c/Adrb1/App/Calcr/Cnr1/Crhr1/Crhr2/Crtc3/Drd1/Drd5/Galr1/Gnal/Gnas/Gpr101/Gpr12/Gpr26/Gpr6/Grk5/Htr4/Htr5a/Lgr5/Lpar3/Mrap2/Pde10a/Pde4a/Ptger3/Ptger4/Ptgfr/Pth1r/Pthlh/Ramp1/Ramp2/Rapgef4/S1pr1/S1pr5/Sstr4/Tshr
HC	GO:0048565	digestive tract development	0.0161094	0.00434363	1.40220087847797e-18	3.04966126544958e-17	1.44637509970148e-17	11481/11486/19378/11695/17172/12043/12426/71566/59036/233651/13618/13649/14042/329628/14165/14180/14183/14184/14238/14241/14463/14464/14634/15284/21410/15398/15402/15433/15902/16535/27217/17863/214384/12020/18128/107586/18552/18595/18609/18741/106522/218772/64010/20377/20319/54612/20429/319757/20666/20671/21412/22062/22418	53	Acvr2b/Ada/Aldh1a2/Alx4/Ascl1/Bcl2/Cckbr/Clmp/Dact1/Dchs1/Ednrb/Egfr/Ext1/Fat4/Fgf10/Fgf9/Fgfr2/Fgfr3/Foxf2/Foxl1/Gata4/Gata5/Gli3/Hlx/Hnf1b/Hoxa13/Hoxa5/Hoxd13/Id2/Kcnq1/Mixl1/Myb/Myocd/Nkx3-2/Notch1/Ovol2/Pcsk5/Pdgfra/Pdx1/Pitx2/Pkdcc/Rarb/Sav1/Sfrp1/Sfrp2/Sfrp5/Shox2/Smo/Sox11/Sox17/Tcf21/Trp73/Wnt5a
HC	GO:0002027	regulation of heart rate	0.0148936	0.00379206	1.50151536843029e-18	3.25399830558392e-17	1.54328684860466e-17	11486/11535/11548/11550/11554/109676/30878/54140/23828/12288/12289/12291/12293/12296/12389/12671/11441/12922/13506/109620/13616/13617/13618/13819/14226/14528/353155/333433/330953/15214/54352/16392/66240/57442/16518/16521/16535/56183/70729/18429/18708/20191/20266/20271/20346/20429/20510/80297/22003	49	Ada/Adm/Adra1b/Adra1d/Adrb1/Ank2/Apln/Avpr1a/Bves/Cacna1c/Cacna1d/Cacna1g/Cacna2d1/Cacnb2/Cav1/Chrm3/Chrna7/Crhr2/Dsc2/Dsp/Edn3/Ednra/Ednrb/Epas1/Fkbp1b/Gch1/Gjd3/Gpd1l/Hcn4/Hey2/Irx5/Isl1/Kcne1l/Kcne3/Kcnj2/Kcnj5/Kcnq1/Nmu/Nos1ap/Oxt/Pik3r1/Ryr2/Scn1b/Scn5a/Sema3a/Shox2/Slc1a1/Sptbn4/Tpm1
HC	GO:0007015	actin filament organization	0.0358663	0.0156164	1.84107085744529e-18	3.9756647555082e-17	1.88555449494491e-17	11519/27360/211673/11856/234094/72754/54324/109689/108100/12043/73205/68732/16423/104445/104252/260409/68178/12721/216961/72042/12922/12386/20312/56320/50768/22240/140580/13731/13860/56226/269233/14158/229474/225288/14260/54418/78926/208188/227753/215114/29816/544963/242553/74492/66991/114229/77569/71890/27385/26401/17295/320878/194401/231830/17918/17919/74103/18003/18186/23969/677884/30794/21819…	118	Add2/Add3/Arfgef1/Arhgap6/Arhgef10/Arhgef10l/Arhgef5/Arrb1/Baiap2/Bcl2/C9orf72/Carmil1/Cd47/Cdc42ep1/Cdc42ep2/Cdc42ep3/Cgnl1/Coro1a/Coro6/Cotl1/Crhr2/Ctnna2/Cx3cl1/Dbn1/Dlc1/Dpysl3/Elmo1/Emp2/Eps8/Espn/Fam171a1/Fer/Fhdc1/Fhod3/Fmn1/Fmn2/Gas2l1/Ghsr/Gsn/Hip1/Hip1r/Iqgap2/Kank4/Kbtbd13/Khdc3/Kiss1r/Limch1/Mad2l2/Magel2/Map3k1/Met/Mical2/Mical3/Micall2/Myo5a/Myo5b/Nebl/Nedd9/Nrp1/Pacsin1/Pakap/Pdlim…
HC	GO:0045598	regulation of fat cell differentiation	0.0176292	0.00510204	1.98902753977988e-18	4.27993585510083e-17	2.02986237169026e-17	11689/11865/12156/12162/239659/74596/12606/59036/106565/63953/18605/107221/72007/384061/20378/14461/14462/15560/15902/16449/81703/16956/435965/14013/70717/210029/210719/17702/19016/19883/68750/12395/64010/20377/20319/268396/20471/20583/20661/20668/21803/217410/223435/63873/211739/24117/22410/22416/22418/22419/97064/235320/22724/207259/12192/12193/22761/22762	58	Alox5/Arntl/Bmp2/Bmp7/C1ql4/Cds1/Cebpa/Dact1/Dlk2/Dusp10/Enpp1/Ffar4/Fndc3b/Fndc5/Frzb/Gata2/Gata3/Htr2c/Id2/Jag1/Jdp2/Lpl/Lrp3/Mecom/Medag/Metrnl/Mkx/Msx2/Pparg/Rora/Rreb1/Runx1t1/Sav1/Sfrp1/Sfrp2/Sh3pxd2b/Six1/Snai2/Sort1/Sox13/Tgfb1/Trib2/Trio/Trpv4/Vstm2a/Wif1/Wnt10b/Wnt3a/Wnt5a/Wnt5b/Wwtr1/Zbtb16/Zbtb7b/Zbtb7c/Zfp36l1/Zfp36l2/Zfpm1/Zfpm2
HC	GO:0030856	regulation of epithelial cell differentiation	0.0182371	0.0054123	2.19667154465275e-18	4.71003637206816e-17	2.23384787170564e-17	230959/11688/17172/11921/71093/12161/12389/12443/235505/12484/12577/12705/12741/13388/207920/329628/14173/17300/30923/15223/60611/108655/20378/14462/14573/195733/15208/15213/15214/16449/16869/17292/17702/16918/18128/23967/107586/18504/18508/18510/18795/18755/19116/19126/19206/81535/319757/20682/20850/20851/21386/21808/21812/22337/22410/22412/97064/21417/24136/12192	60	Ajap1/Alox8/Ascl1/Atoh1/Atoh8/Bmp6/Cav1/Ccnd1/Cd109/Cd24a/Cdkn1c/Cited1/Cldn5/Dll1/Esrp1/Fat4/Fgf2/Foxc1/Foxe3/Foxj1/Foxj2/Foxp1/Frzb/Gata3/Gdnf/Grhl1/Hes5/Hey1/Hey2/Jag1/Lhx1/Mesp1/Msx2/Mycl/Notch1/Osr1/Ovol2/Pax2/Pax6/Pax8/Plcb1/Prkch/Prlr/Prom1/Ptch1/Sgpp1/Smo/Sox9/Stat5a/Stat5b/Tbx3/Tgfb2/Tgfbr1/Vdr/Wnt10b/Wnt9b/Wwtr1/Zeb1/Zeb2/Zfp36l1
HC	GO:0090132	epithelium migration	0.0276596	0.0106178	2.72875080194056e-18	5.80984556707906e-17	2.7554587968626e-17	101401/78560/107831/11541/11881/71093/73230/12168/105844/320924/18133/12512/12554/66864/13036/13078/69601/54485/58233/68813/63953/13642/13655/13731/54357/23871/241639/14165/80903/14172/14173/14179/14182/14257/14234/108655/14389/14461/14462/242316/384009/23892/15117/15200/56233/16002/16416/16476/16542/16600/212307/73608/17260/17295/18128/11819/18186/18591/18707/234779/20620/19016/18750/18754/18760…	91	Adamts9/Adgra2/Adgrb1/Adora2b/Arsb/Atoh8/Bmper/Bmpr2/Card10/Ccbe1/Ccn3/Cd63/Cdh13/Clec14a/Ctsh/Cyp1b1/Dab2ip/Dll4/Dnaja4/Dock5/Dusp10/Efnb2/Egr3/Emp2/Epb41l4b/Ets1/Fermt1/Fgf10/Fgf16/Fgf18/Fgf2/Fgf8/Fgfr1/Flt4/Foxc2/Foxp1/Gab2/Gata2/Gata3/Gdf6/Glipr2/Grem1/Has2/Hbegf/Hdac7/Igf2/Itgb3/Jun/Kdr/Klf4/Mapre2/Marveld3/Mef2c/Met/Notch1/Nr2f2/Nrp1/Pdgfb/Pik3cd/Plcg2/Plk2/Pparg/Prkca/Prkce/Prkd1/Prkd2/Ptp…
HC	GO:0016331	morphogenesis of embryonic epithelium	0.0200608	0.00637755	3.02792275920069e-18	6.42427807791252e-17	3.04686817212171e-17	11535/19378/56847/216285/11835/12162/12614/54006/50768/14165/14179/14183/14362/57265/14365/14462/238057/14573/23892/15110/15208/21410/16371/16372/16373/16450/30841/16870/16911/14725/18121/23967/107586/18504/18505/18510/18609/106042/19206/98711/19713/20971/20353/20377/20319/54612/58234/20471/20481/20666/20677/20681/20682/20997/76365/21803/21808/22160/22413/22414/22417/22418/22420/22422/22412/24136	66	Adm/Aldh1a2/Aldh1a3/Alx1/Ar/Bmp7/Celsr1/Deaf1/Dlc1/Fgf10/Fgf8/Fgfr2/Fzd1/Fzd2/Fzd3/Gata3/Gdf7/Gdnf/Grem1/Hand1/Hes5/Hnf1b/Irx1/Irx2/Irx3/Jag2/Kdm2b/Lhx2/Lmo4/Lrp2/Nog/Osr1/Ovol2/Pax2/Pax3/Pax8/Pdx1/Prickle1/Ptch1/Rdh10/Ret/Sdc4/Sema4c/Sfrp1/Sfrp2/Sfrp5/Shank3/Six1/Ski/Sox11/Sox4/Sox8/Sox9/T/Tbx18/Tgfb1/Tgfb2/Twist1/Wnt2/Wnt2b/Wnt4/Wnt5a/Wnt6/Wnt7b/Wnt9b/Zeb2
HC	GO:0071692	protein localization to extracellular region	0.0328267	0.0138238	3.84228767334955e-18	8.12369393793905e-17	3.85285695908222e-17	11303/20927/11307/269275/11481/224129/11514/11540/11551/11554/11607/238276/11689/101772/11865/109689/545192/75770/12288/12289/66259/27220/19285/228942/18133/12638/12801/12918/12922/13447/13491/13618/13640/13839/14118/14119/14226/15376/209630/208188/14761/238377/94353/21410/15893/100039795/16324/16367/16392/16452/16500/16514/16535/16847/268977/228355/17918/245049/17965/18012/18096/216856/56183/181…	108	Abca1/Abcc8/Abcg1/Acvr1c/Acvr2b/Adcy5/Adcy8/Adora2a/Adra2a/Adrb1/Agtr1a/Akap5/Alox5/Ano1/Arntl/Arrb1/Baiap3/Brsk2/Cacna1c/Cacna1d/Camk2n1/Cartpt/Cavin1/Cbln4/Ccn3/Cftr/Cnr1/Crh/Crhr2/Doc2b/Drd4/Ednrb/Efna5/Epha5/Fbn1/Fbn2/Fkbp1b/Foxa2/Frmd4a/Ghsr/Gpr27/Gpr68/Hmgn3/Hnf1b/Ica1/Ildr2/Inhbb/Irs1/Isl1/Jak2/Kcnb1/Kcnj11/Kcnq1/Lepr/Ltbp1/Madd/Myo5a/Myrip/Nbl1/Neurod1/Nkx6-1/Nlgn2/Nmu/Nos2/Nrros/Nrxn1/Ol…
HC	GO:1990778	protein localization to cell periphery	0.031003	0.0127206	4.60178652062618e-18	9.69570854415267e-17	4.59842264159064e-17	11305/11487/11512/238276/93835/11733/109676/12306/11835/12296/12297/12323/108058/12558/56430/65945/72978/13132/233651/269109/13483/668212/13649/13731/269587/13822/13823/13837/13844/14168/14456/208188/14677/23888/268566/241263/14810/74053/243547/245666/16500/98741/16514/16561/16668/100017/16854/108030/72585/50791/17153/108797/244958/17918/17919/58998/269116/105193/72293/18164/53324/73340/18189/181…	102	Abca2/Adam10/Adcy6/Akap5/Amn/Ank1/Ank2/Anxa2/Ar/Cacnb2/Cacnb3/Camk2b/Camk2d/Cdh2/Clip1/Clstn1/Cnih3/Dab2/Dchs1/Dpp10/Dpp6/Efr3b/Egfr/Emp2/Epb41/Epb41l2/Epb41l3/Epha3/Ephb2/Fgf13/Gas6/Ghsr/Gnai1/Gpc6/Gphn/Gpr158/Grin1/Grip1/Grip2/Iqsec2/Kcnb1/Kcnb2/Kcnj11/Kif1b/Krt18/Ldlrap1/Lgals3/Lin7a/Lypd1/Magi2/Mal/Mex3b/Mrap2/Myo5a/Myo5b/Nectin3/Nfasc/Nhlrc1/Nkd2/Nptx1/Nptx2/Nptxr/Nrxn1/Nsg1/Optn/P2ry1/Pacsi…
HC	GO:0010469	regulation of signaling receptor activity	0.0173252	0.00503309	4.80458403363794e-18	1.00879639848149e-16	4.78445920523261e-17	11539/11551/11552/11553/11820/11839/380785/54377/140723/12311/12569/11438/72978/380686/12918/12919/224997/244310/242667/228836/13844/13874/23892/23893/269994/15200/26558/15979/16452/17260/246317/18011/192167/216856/18121/18164/53324/73340/18189/18441/22113/18792/19013/19016/260297/19271/19417/19418/19699/243961/58234/380702/232813/435145/72555/238384/21802	57	Adora1/Adra2a/Adra2b/Adra2c/App/Areg/Begain/Cacng4/Cacng5/Calcr/Cdk5r1/Chrna4/Cnih3/Cnrip1/Crh/Crhbp/Dlgap1/Dlgap2/Dlgap3/Dlgap4/Ephb2/Ereg/Grem1/Grem2/Gsg1l/Hbegf/Homer3/Ifngr1/Jak2/Mef2c/Neto1/Neurl1a/Nlgn1/Nlgn2/Nog/Nptx1/Nptx2/Nptxr/Nrxn1/P2ry1/Phlda2/Plau/Ppara/Pparg/Prrt1/Ptprj/Rasgrf1/Rasgrf2/Reln/Shank1/Shank3/Shisa6/Shisa7/Shisa8/Shisa9/Slc24a4/Tgfa
HC	GO:0060042	retina morphogenesis in camera-type eye	0.012462	0.00282681	5.13505118457795e-18	1.07446519269031e-16	5.09590923362473e-17	50769/59058/140489/69743/107585/13388/13508/270120/14221/15165/15258/226438/22778/54352/64379/16869/17158/214058/76574/330166/723950/58998/18212/98733/19126/19213/19242/19274/19662/225998/330222/237979/20510/20681/20682/21834/21838/269831/114889/12677/387609	41	Atp8a2/Bhlhe22/Bhlhe23/Casz1/Dio3/Dll1/Dscam/Fat3/Fjx1/Hcn1/Hipk2/Igfn1/Ikzf1/Irx5/Irx6/Lhx1/Man2a1/Megf11/Mfsd2a/Miat/Mir124a-2/Nectin3/Ntrk2/Obsl1/Prom1/Ptf1a/Ptn/Ptprm/Rbp4/Rorb/Sdk1/Sdk2/Slc1a1/Sox8/Sox9/Thrb/Thy1/Tspan12/Vsx1/Vsx2/Zhx2
HC	GO:0010631	epithelial cell migration	0.0273556	0.0105488	5.76814456173418e-18	1.20278698283859e-16	5.70450614280385e-17	101401/78560/107831/11541/11881/71093/73230/12168/105844/320924/18133/12512/12554/66864/13036/13078/69601/54485/58233/68813/63953/13642/13655/13731/54357/23871/241639/14165/80903/14172/14173/14182/14257/14234/108655/14389/14461/14462/242316/384009/23892/15117/15200/56233/16002/16416/16476/16542/16600/212307/73608/17260/17295/18128/11819/18186/18591/18707/234779/20620/19016/18750/18754/18760/10154…	90	Adamts9/Adgra2/Adgrb1/Adora2b/Arsb/Atoh8/Bmper/Bmpr2/Card10/Ccbe1/Ccn3/Cd63/Cdh13/Clec14a/Ctsh/Cyp1b1/Dab2ip/Dll4/Dnaja4/Dock5/Dusp10/Efnb2/Egr3/Emp2/Epb41l4b/Ets1/Fermt1/Fgf10/Fgf16/Fgf18/Fgf2/Fgfr1/Flt4/Foxc2/Foxp1/Gab2/Gata2/Gata3/Gdf6/Glipr2/Grem1/Has2/Hbegf/Hdac7/Igf2/Itgb3/Jun/Kdr/Klf4/Mapre2/Marveld3/Mef2c/Met/Notch1/Nr2f2/Nrp1/Pdgfb/Pik3cd/Plcg2/Plk2/Pparg/Prkca/Prkce/Prkd1/Prkd2/Ptprm/Pt…
HC	GO:0018108	peptidyl-tyrosine phosphorylation	0.0282675	0.0111004	6.06593683947268e-18	1.26055153225754e-16	5.97846839189557e-17	11302/11421/11539/11551/11607/11820/11839/12161/260299/12389/12390/12484/12505/102414/12805/53310/231134/69181/216616/13640/13649/13837/13841/13844/13866/13869/13874/14158/14165/14179/14182/14183/14184/14186/14254/14257/14456/14573/14585/64297/23892/108071/15200/15208/16001/16002/16156/16194/101490/16337/16392/16416/16451/16452/16542/17311/228357/16975/233328/17096/18003/18011/211323/18186/18205/…	93	Aatk/Ace/Adora1/Adra2a/Agtr1a/App/Areg/Bmp6/Cadm4/Cav1/Cav2/Cd24a/Cd44/Clk3/Cntn1/Dlg3/Dok7/Dyrk2/Efemp1/Efna5/Egfr/Epha3/Epha7/Ephb2/Erbb2/Erbb4/Ereg/Fer/Fgf10/Fgf8/Fgfr1/Fgfr2/Fgfr3/Fgfr4/Flt1/Flt4/Gas6/Gdnf/Gfra1/Gprc5b/Grem1/Grm5/Hbegf/Hes5/Igf1r/Igf2/Il11/Il6ra/Inpp5f/Insr/Isl1/Itgb3/Jak1/Jak2/Kdr/Kitl/Lrp4/Lrp8/Lrrk1/Lyn/Nedd9/Neurl1a/Nrg1/Nrp1/Ntf3/Ntrk1/Parp14/Pdgfb/Pdgfra/Pkdcc/Plcg2/Prk…
HC	GO:0060415	muscle tissue morphogenesis	0.012766	0.0029647	6.20285442456161e-18	1.28023539619863e-16	6.0718238441645e-17	110532/12156/320790/12814/54485/109620/13617/58859/112405/13857/14183/17300/14234/14362/57265/15110/77446/15213/15214/16392/14725/18091/18121/18128/211323/18509/18741/18996/20181/20191/13609/20429/57246/21803/21808/21812/21814/22003/22413/22418/22761/22762	42	Adarb1/Bmp2/Chd7/Col11a1/Dll4/Dsp/Ednra/Efemp2/Egln1/Epor/Fgfr2/Foxc1/Foxc2/Fzd1/Fzd2/Hand1/Heg1/Hey1/Hey2/Isl1/Lrp2/Nkx2-5/Nog/Notch1/Nrg1/Pax7/Pitx2/Pou4f1/Rxra/Ryr2/S1pr1/Shox2/Tbx20/Tgfb1/Tgfb2/Tgfbr1/Tgfbr3/Tpm1/Wnt2/Wnt5a/Zfpm1/Zfpm2
HC	GO:2000300	regulation of synaptic vesicle exocytosis	0.012766	0.0029647	6.20285442456161e-18	1.28023539619863e-16	6.0718238441645e-17	432530/11540/11541/11551/319924/11784/12298/110834/11438/110835/11441/29873/19157/320127/13488/13491/94245/242443/108073/14823/15550/16510/66725/14299/192167/110784/68404/18191/231602/18441/18442/327814/18750/18751/18754/116838/242662/241770/78808/207227/20979/22421	42	Adcy1/Adora2a/Adora2b/Adra2a/Apba1/Apba2/Cacnb4/Chrna3/Chrna4/Chrna5/Chrna7/Cspg5/Cyth1/Dgki/Drd1/Drd4/Dtnbp1/Grin3a/Grm7/Grm8/Htr1a/Kcnh1/Lrrk2/Ncs1/Nlgn1/Nr3c2/Nrn1/Nrxn3/P2rx2/P2ry1/P2ry2/Ppfia2/Prkca/Prkcb/Prkce/Rims2/Rims3/Rims4/Stxbp5/Stxbp5l/Syt1/Wnt7a
HC	GO:0051924	regulation of calcium ion transport	0.0261398	0.00985935	6.92093592396817e-18	1.42360132836064e-16	6.7517712100371e-17	11421/11517/11540/11554/11607/238276/109676/67972/11941/12043/29867/12286/12287/12288/12289/12291/12293/12296/12297/12298/12311/108058/12389/80982/320790/12721/213573/12918/12922/20312/20315/12767/13488/13491/26903/13617/269587/14169/14226/14579/14681/14810/108072/26557/26558/15444/15512/16416/57340/57442/16854/65086/17096/17918/18049/70729/18386/94045/80708/18591/234779/381925/18754/18760/19218/…	86	Ace/Adcyap1r1/Adora2a/Adrb1/Agtr1a/Akap5/Ank2/Atp2b1/Atp2b2/Bcl2/Cabp1/Cacna1a/Cacna1b/Cacna1c/Cacna1d/Cacna1g/Cacna2d1/Cacnb2/Cacnb3/Cacnb4/Calcr/Camk2d/Cav1/Cemip/Chd7/Coro1a/Cracr2b/Crh/Crhr2/Cx3cl1/Cxcl12/Cxcr4/Drd1/Drd4/Dysf/Ednra/Epb41/Fgf14/Fkbp1b/Gem/Gnao1/Grin1/Grm6/Homer2/Homer3/Hpca/Hspa2/Itgb3/Jph3/Kcne3/Lgals3/Lpar3/Lyn/Myo5a/Ngf/Nos1ap/Oprd1/P2rx5/Pacsin3/Pdgfb/Plcg2/Plpp4/Prkce/Prk…
HC	GO:0045665	negative regulation of neuron differentiation	0.0130699	0.00310259	7.18984573861531e-18	1.47391837641614e-16	6.99041189522555e-17	11820/17172/12010/12162/69743/12389/12484/269784/242748/13388/13390/13392/14357/54713/15376/15228/14561/14634/15208/15213/15399/15902/16373/16392/104360/16449/110648/17268/18128/50913/18508/18997/19218/110351/20473/15567/20681/20682/27140/22062/22416/243937/387609	43	App/Ascl1/B2m/Bmp7/Casz1/Cav1/Cd24a/Cntn4/Disp3/Dll1/Dlx1/Dlx2/Dtx1/Fezf2/Foxa2/Foxg1/Gdf11/Gli3/Hes5/Hey1/Hoxa2/Id2/Irx3/Isl1/Isl2/Jag1/Lmx1a/Meis1/Notch1/Olig2/Pax6/Pou4f2/Ptger3/Rap1gap/Six3/Slc6a4/Sox8/Sox9/Tlx3/Trp73/Wnt3a/Zfp536/Zhx2
HC	GO:0010810	regulation of cell-substrate adhesion	0.0224924	0.00779095	7.44003834664926e-18	1.52007248105952e-16	7.20930882145635e-17	230379/11490/230959/11856/12043/12053/68732/16007/12554/12571/12578/140709/12977/29873/13132/56320/244667/50768/68813/13612/58859/13640/54156/268780/13731/13837/241639/14260/14366/14758/23892/15117/16416/16449/16452/16542/16728/77569/225341/68169/18003/18081/18128/114249/109648/18167/18186/15379/225631/18552/18591/208177/18708/18792/18754/19242/19262/19271/19283/170758/225392/68750/20971/78473/64…	74	Acer2/Adam15/Ajap1/Arhgap6/Bcl2/Bcl6/Carmil1/Ccn1/Cdh13/Cdk6/Cdkn2a/Col26a1/Csf1/Cspg5/Dab2/Dbn1/Disc1/Dlc1/Dock5/Edil3/Efemp2/Efna5/Egfl6/Egflam/Emp2/Epha3/Fermt1/Fmn1/Fzd4/Gpm6b/Grem1/Has2/Itgb3/Jag1/Jak2/Kdr/L1cam/Limch1/Lims2/Ndnf/Nedd9/Ninj1/Notch1/Npnt/Npy/Npy2r/Nrp1/Onecut1/Onecut2/Pcsk5/Pdgfb/Phldb2/Pik3r1/Plau/Prkce/Ptn/Ptpra/Ptprj/Ptprz1/Rac3/Rell2/Rreb1/Sdc4/Skap1/Smoc1/Smoc2/Spock1/Sp…
HC	GO:0010632	regulation of epithelial cell migration	0.0234043	0.00830805	7.94048358861016e-18	1.61687430925122e-16	7.66841474081957e-17	101401/78560/107831/11541/11881/71093/73230/12168/105844/320924/12512/13036/69601/54485/58233/68813/63953/13731/54357/23871/14165/80903/14172/14173/14182/14257/14234/108655/14389/14461/14462/384009/15117/15200/56233/16002/16416/16476/16542/16600/212307/73608/17260/17295/18128/11819/18186/18591/18707/234779/20620/19016/18750/18754/18760/101540/19274/19279/66214/11852/80837/68750/20346/20356/64074/…	77	Adamts9/Adgra2/Adgrb1/Adora2b/Arsb/Atoh8/Bmper/Bmpr2/Card10/Ccbe1/Cd63/Ctsh/Dab2ip/Dll4/Dnaja4/Dock5/Dusp10/Emp2/Epb41l4b/Ets1/Fgf10/Fgf16/Fgf18/Fgf2/Fgfr1/Flt4/Foxc2/Foxp1/Gab2/Gata2/Gata3/Glipr2/Has2/Hbegf/Hdac7/Igf2/Itgb3/Jun/Kdr/Klf4/Mapre2/Marveld3/Mef2c/Met/Notch1/Nr2f2/Nrp1/Pdgfb/Pik3cd/Plcg2/Plk2/Pparg/Prkca/Prkce/Prkd1/Prkd2/Ptprm/Ptprr/Rgcc/Rhob/Rhoj/Rreb1/Sema3a/Sema5a/Smoc2/Snai2/Sox9…
HC	GO:0032970	regulation of actin filament-based process	0.0334347	0.0143409	8.15671260508153e-18	1.655348899252e-16	7.85088972444742e-17	11519/27360/11539/11554/109676/211673/11856/234094/72754/54324/108100/73205/12288/58226/68732/12389/16423/104445/104252/260409/12569/12614/68178/12721/72042/12386/20312/56320/50768/13506/109620/13640/13837/13839/13860/14158/14168/225288/14260/54418/319710/93897/14463/14758/227753/330953/29816/544963/16416/83964/242553/16518/114229/77569/27385/26401/17260/17295/667663/18129/18186/18205/18213/18484…	110	Add2/Add3/Adora1/Adrb1/Ank2/Arfgef1/Arhgap6/Arhgef10/Arhgef10l/Arhgef5/Baiap2/C9orf72/Cacna1c/Cacna1h/Carmil1/Cav1/Cd47/Cdc42ep1/Cdc42ep2/Cdc42ep3/Cdk5r1/Celsr1/Cgnl1/Coro1a/Cotl1/Ctnna2/Cx3cl1/Dbn1/Dlc1/Dsc2/Dsp/Efna5/Epha3/Epha5/Eps8/Fer/Fgf13/Fhod3/Fmn1/Fmn2/Frmd6/Fzd10/Gata4/Gpm6b/Gsn/Hcn4/Hip1r/Iqgap2/Itgb3/Jam3/Kank4/Kcnj2/Kiss1r/Limch1/Magel2/Map3k1/Mef2c/Met/Myo3a/Notch2/Nrp1/Ntf3/Ntrk3/P…
HC	GO:0060538	skeletal muscle organ development	0.0215805	0.00730833	8.67012084187675e-18	1.7536764422836e-16	8.31723171287405e-17	11865/11910/12043/23828/12389/12390/12823/12922/13388/26903/13653/13813/270190/116701/14281/26927/108655/114142/14463/14733/56198/16656/15284/15430/15438/16002/16795/56758/17260/70417/17295/15285/17681/17869/214384/17927/329828/18128/11819/231602/18505/18509/18740/18741/18810/18858/78977/19055/268859/666794/193385/74777/20429/20467/20471/20481/319757/20666/20681/21412/21803/24087/14605/22160/5337…	71	Arntl/Atf3/Bcl2/Bves/Cav1/Cav2/Col19a1/Crhr2/Dll1/Dysf/Egr1/Eomes/Ephb1/Fgfrl1/Fos/Foxl2/Foxp1/Foxp2/Gata4/Gpc1/Heyl/Hivep3/Hlx/Hoxd10/Hoxd9/Igf2/Large1/Mbnl1/Mef2c/Megf10/Met/Mnx1/Msc/Myc/Myocd/Myod1/Myorg/Notch1/Nr2f2/P2rx2/Pax3/Pax7/Pitx1/Pitx2/Plec/Pmp22/Popdc3/Ppp3ca/Rbfox1/Rbm24/Ripor2/Selenon/Shox2/Sin3b/Six1/Ski/Smo/Sox11/Sox8/Tcf21/Tgfb1/Tll2/Tsc22d3/Twist1/Usp2/Vax1/Vgll2/Wnt10b/Wnt3a/W…
HC	GO:0110148	biomineralization	0.018845	0.00586045	9.03709767119261e-18	1.82183085278394e-16	8.64047037350606e-17	11480/11481/11689/11732/67972/11941/71458/12156/140780/12161/12162/12167/12168/16007/12638/94220/12843/18605/208659/80752/70370/14119/68431/14183/14184/14371/14456/14734/14758/23892/15213/15214/16591/16948/16998/17260/17702/58235/338352/18128/77583/23967/107587/21906/237928/106522/19013/19228/19242/73121/76566/239405/13609/94249/58994/20682/21803/22160/22410/22411/22417/22420	62	Acvr2a/Acvr2b/Alox5/Ank/Atp2b1/Atp2b2/Bcor/Bmp2/Bmp2k/Bmp6/Bmp7/Bmpr1b/Bmpr2/Ccn1/Cftr/Cnnm4/Col1a2/Enpp1/Fam20a/Fam20c/Fbln7/Fbn2/Fbxl15/Fgfr2/Fgfr3/Fzd9/Gas6/Gpc3/Gpm6b/Grem1/Hey1/Hey2/Kl/Lox/Ltbp3/Mef2c/Msx2/Nectin1/Nell1/Notch1/Notum/Osr1/Osr2/Otop1/Phospho1/Pkdcc/Ppara/Pth1r/Ptn/Rflna/Rflnb/Rspo2/S1pr1/Slc24a3/Smpd3/Sox9/Tgfb1/Twist1/Wnt10b/Wnt11/Wnt4/Wnt6
HC	GO:0008217	regulation of blood pressure	0.0218845	0.00748069	9.1197571390408e-18	1.83240683177813e-16	8.69062949394826e-17	11421/271127/11535/11539/11548/11550/11552/11554/11607/16790/30878/11835/11418/67972/54140/12168/12287/12288/66259/27220/12490/12671/11441/12801/12843/53419/12918/12922/69219/13388/13492/230857/13616/13617/13618/13731/14042/14456/14528/14683/243547/60596/99296/15902/52150/16535/16542/16591/74574/78286/52589/17423/56183/18126/18162/109648/18166/11819/18429/18430/231602/18591/18708/19013/19016/1922…	72	Ace/Adamts16/Adm/Adora1/Adra1b/Adra1d/Adra2b/Adrb1/Agtr1a/Anpep/Apln/Ar/Asic2/Atp2b1/Avpr1a/Bmpr2/Cacna1b/Cacna1c/Camk2n1/Cartpt/Cd34/Chrm3/Chrna7/Cnr1/Col1a2/Corin/Crh/Crhr2/Ddah1/Dll1/Drd5/Ece1/Edn3/Ednra/Ednrb/Emp2/Ext1/Gas6/Gch1/Gnas/Grip2/Gucy1a1/Hrh3/Id2/Kcnk6/Kcnq1/Kdr/Kl/Lvrn/Nav2/Ncald/Ndst2/Nmu/Nos2/Npr3/Npy/Npy1r/Nr2f2/Oxt/Oxtr/P2rx2/Pdgfb/Pik3r1/Ppara/Pparg/Ptgs1/Ptpro/Ramp2/Rasl10b/S…
HC	GO:1990138	neuron projection extension	0.0209726	0.00699807	1.02620319280224e-17	2.05511583297821e-16	9.74688042077931e-17	11302/104382/12032/14025/12064/12168/73205/12561/12569/240058/211232/20315/12767/56320/13175/239667/244667/13508/13616/13617/13796/16401/16728/16870/23945/723950/17919/17984/18049/18096/211323/68404/18186/18187/18208/18213/214230/18844/243743/18997/18998/50873/116838/217340/52822/20346/20348/20350/20353/20354/20355/20356/20357/20358/20359/214968/20361/71653/20562/20564/319757/20450/20979/110058/2…	69	Aatk/Barhl2/Bcan/Bcl11a/Bdnf/Bmpr2/C9orf72/Cdh4/Cdk5r1/Cpne5/Cpne9/Cxcl12/Cxcr4/Dbn1/Dclk1/Dip2b/Disc1/Dscam/Edn3/Ednra/Emx1/Itga4/L1cam/Lhx2/Mgll/Mir124a-2/Myo5b/Ndn/Ngf/Nkx6-1/Nrg1/Nrn1/Nrp1/Nrp2/Ntn1/Ntrk3/Pak6/Plxna1/Plxna4/Pou4f2/Pou4f3/Prkn/Rims2/Rnf157/Rufy3/Sema3a/Sema3c/Sema3f/Sema4c/Sema4d/Sema4f/Sema5a/Sema5b/Sema6a/Sema6b/Sema6d/Sema7a/Shtn1/Slit1/Slit3/Smo/St8sia2/Syt1/Syt17/Syt2/Tme…
HC	GO:0051402	neuron apoptotic process	0.0273556	0.0106522	1.1477548635493e-17	2.29097911579512e-16	1.08655186874785e-16	11302/110532/11540/11820/109689/17172/12043/12125/12064/51800/12286/12369/12569/12661/12705/12721/20312/107585/13390/112407/13653/13798/13799/13841/13857/13983/80857/14179/14184/64290/15220/14371/110886/14401/14402/14462/14573/14806/14809/14810/108073/15258/12123/16392/109700/16452/16476/16500/16531/30841/16542/17260/723950/68169/18039/18008/18049/18053/14815/18227/18186/18205/18211/18212/71648/1…	90	Aatk/Adarb1/Adora2a/App/Arrb1/Ascl1/Bcl2/Bcl2l11/Bdnf/Bok/Cacna1a/Casp7/Cdk5r1/Chl1/Cited1/Coro1a/Cx3cl1/Dio3/Dlx1/Egln3/Egr1/En1/En2/Epha7/Epor/Esr2/Fgf20/Fgf8/Fgfr3/Foxb1/Foxq1/Fzd9/Gabra5/Gabrb2/Gabrb3/Gata3/Gdnf/Grik2/Grik5/Grin1/Grm7/Hipk2/Hrk/Isl1/Itga1/Jak2/Jun/Kcnb1/Kcnma1/Kdm2b/Kdr/Mef2c/Mir124a-2/Ndnf/Nefl/Nes/Ngf/Ngfr/Nr3c1/Nr4a2/Nrp1/Ntf3/Ntrk1/Ntrk2/Optn/Pitx3/Pmaip1/Pou4f1/Pou4f3/Pp…
HC	GO:0018212	peptidyl-tyrosine modification	0.0282675	0.0112038	1.18095849592861e-17	2.34952660763765e-16	1.11431942290555e-16	11302/11421/11539/11551/11607/11820/11839/12161/260299/12389/12390/12484/12505/102414/12805/53310/231134/69181/216616/13640/13649/13837/13841/13844/13866/13869/13874/14158/14165/14179/14182/14183/14184/14186/14254/14257/14456/14573/14585/64297/23892/108071/15200/15208/16001/16002/16156/16194/101490/16337/16392/16416/16451/16452/16542/17311/228357/16975/233328/17096/18003/18011/211323/18186/18205/…	93	Aatk/Ace/Adora1/Adra2a/Agtr1a/App/Areg/Bmp6/Cadm4/Cav1/Cav2/Cd24a/Cd44/Clk3/Cntn1/Dlg3/Dok7/Dyrk2/Efemp1/Efna5/Egfr/Epha3/Epha7/Ephb2/Erbb2/Erbb4/Ereg/Fer/Fgf10/Fgf8/Fgfr1/Fgfr2/Fgfr3/Fgfr4/Flt1/Flt4/Gas6/Gdnf/Gfra1/Gprc5b/Grem1/Grm5/Hbegf/Hes5/Igf1r/Igf2/Il11/Il6ra/Inpp5f/Insr/Isl1/Itgb3/Jak1/Jak2/Kdr/Kitl/Lrp4/Lrp8/Lrrk1/Lyn/Nedd9/Neurl1a/Nrg1/Nrp1/Ntf3/Ntrk1/Parp14/Pdgfb/Pdgfra/Pkdcc/Plcg2/Prk…
HC	GO:0090100	positive regulation of transmembrane receptor protein serine/threonine kinase signaling pathway	0.0151976	0.00410232	1.38115783127383e-17	2.73884500659138e-16	1.29896302397752e-16	11479/11480/11481/12156/110075/12161/12162/12163/12164/12168/16007/12577/12914/13132/68431/241639/14180/15229/14463/14560/14561/242316/238057/14734/15208/15258/16323/16324/16452/333088/16542/76905/17701/17702/214384/18128/18129/114249/19016/20666/57246/21803/21808/21809/21812/21814/21825/217342/24136/94187	50	Acvr1b/Acvr2a/Acvr2b/Bmp2/Bmp3/Bmp6/Bmp7/Bmp8a/Bmp8b/Bmpr2/Ccn1/Cdkn1c/Crebbp/Dab2/Fbxl15/Fermt1/Fgf9/Foxd1/Gata4/Gdf10/Gdf11/Gdf6/Gdf7/Gpc3/Hes5/Hipk2/Inhba/Inhbb/Jak2/Kcp/Kdr/Lrg1/Msx1/Msx2/Myocd/Notch1/Notch2/Npnt/Pparg/Sox11/Tbx20/Tgfb1/Tgfb2/Tgfb3/Tgfbr1/Tgfbr3/Thbs1/Ube2o/Zeb2/Zfp423
HC	GO:0043087	regulation of GTPase activity	0.0282675	0.0112383	1.47098044091493e-17	2.89802250502331e-16	1.37445677561908e-16	231821/216991/11554/211673/214137/11856/216445/234094/622434/54324/54126/109689/13196/211914/12053/110279/23828/12390/69993/20312/69601/320127/210293/75974/76088/105445/13640/270162/13837/13839/13866/213027/13998/15223/93897/78816/14681/14683/83924/66790/544963/243621/66725/212307/17295/108797/18003/53972/18205/18211/18212/18213/18844/18845/243743/54712/19091/192212/19276/29809/110351/380711/2298…	93	Adap1/Adap2/Adrb1/Arfgef1/Arhgap29/Arhgap6/Arhgap9/Arhgef10/Arhgef26/Arhgef5/Arhgef7/Arrb1/Asap1/Asap2/Bcl6/Bcr/Bves/Cav2/Chn2/Cx3cl1/Dab2ip/Dgki/Dock10/Dock11/Dock8/Dock9/Efna5/Elmod1/Epha3/Epha5/Erbb2/Evi5l/Fgd6/Foxj1/Fzd10/Gmip/Gnao1/Gnas/Gpr137b/Grtp1/Iqgap2/Iqsec3/Lrrk2/Mapre2/Met/Mex3b/Nedd9/Ngef/Ntf3/Ntrk1/Ntrk2/Ntrk3/Plxna1/Plxna2/Plxna4/Plxnc1/Prkg1/Prom2/Ptprn2/Rabgap1l/Rap1gap/Rap1gap2…
HC	GO:0070372	regulation of ERK1 and ERK2 cascade	0.0282675	0.0112383	1.47098044091493e-17	2.89802250502331e-16	1.37445677561908e-16	620393/100294583/11820/109689/11910/12156/73230/239659/12311/108058/66259/12389/16007/12505/11441/215748/12922/20312/20315/12767/13132/69601/63953/252864/66959/319520/75590/230857/13617/13649/13841/270190/13844/13857/13866/13869/13983/107221/14165/14170/14172/14173/80857/14179/72514/14183/14184/14186/14257/14456/14463/384009/15111/230777/15560/16416/16476/16542/16600/16728/17096/117148/18049/1076…	93	Alkal1/Alkal2/App/Arrb1/Atf3/Bmp2/Bmper/C1ql4/Calcr/Camk2d/Camk2n1/Cav1/Ccn1/Cd44/Chrna7/Cnksr3/Crhr2/Cx3cl1/Cxcl12/Cxcr4/Dab2/Dab2ip/Dusp10/Dusp15/Dusp26/Dusp4/Dusp9/Ece1/Ednra/Egfr/Epha7/Ephb1/Ephb2/Epor/Erbb2/Erbb4/Esr2/Ffar4/Fgf10/Fgf15/Fgf18/Fgf2/Fgf20/Fgf8/Fgfbp3/Fgfr2/Fgfr3/Fgfr4/Flt4/Gas6/Gata4/Glipr2/Hand2/Hcrtr1/Htr2c/Itgb3/Jun/Kdr/Klf4/L1cam/Lyn/Necab2/Ngf/Nod1/Notch1/Notch2/Npnt/Npy/N…
HC	GO:0045137	development of primary sexual characteristics	0.0234043	0.00841147	1.75741449318921e-17	3.45112982028225e-16	1.63678120401271e-16	11480/11504/76850/11835/71371/109689/12043/12125/12124/12167/12416/12443/12638/94109/13134/13363/13404/50796/242523/13874/13983/14179/14180/17300/26927/14313/14366/14462/14463/15364/15395/16323/16337/54352/16542/17311/16848/218454/16875/16876/14725/17390/380684/18095/11819/26423/268903/18211/23967/18595/18667/19219/19275/19288/19662/98711/73296/12394/20346/20377/20319/20473/20675/20681/20682/9422…	77	Acvr2a/Adamts1/Ago4/Ar/Arid5b/Arrb1/Bcl2/Bcl2l11/Bik/Bmpr1b/Cbx2/Ccnd1/Cftr/Csmd1/Dach1/Dhh/Dmc1/Dmrt1/Dmrta1/Ereg/Esr2/Fgf8/Fgf9/Foxc1/Foxl2/Fst/Fzd4/Gata3/Gata4/Hmga2/Hoxa10/Inhba/Insr/Irx5/Kdr/Kitl/Lfng/Lhfpl2/Lhx8/Lhx9/Lrp2/Mmp2/Nefh/Nkx3-1/Nr2f2/Nr5a1/Nrip1/Ntrk1/Osr1/Pdgfra/Pgr/Ptger4/Ptprn/Ptx3/Rbp4/Rdh10/Rhobtb3/Runx1/Sema3a/Sfrp1/Sfrp2/Six3/Sox3/Sox8/Sox9/Srd5a2/Stat5a/Stat5b/Tcf21/Tesc/…
HC	GO:0003281	ventricular septum development	0.012766	0.00303365	1.8199806418412e-17	3.55392207138825e-16	1.68553289788979e-16	12168/16007/12767/112405/14183/116701/14362/57265/14462/14463/77446/15213/15214/56198/15398/15902/16911/14725/268977/18018/18091/18121/18128/18510/207728/18741/19876/268902/64010/20564/17130/20666/20677/21386/21808/21812/21813/21814/22411/22418/22761/22762	42	Bmpr2/Ccn1/Cxcr4/Egln1/Fgfr2/Fgfrl1/Fzd1/Fzd2/Gata3/Gata4/Heg1/Hey1/Hey2/Heyl/Hoxa13/Id2/Lmo4/Lrp2/Ltbp1/Nfatc1/Nkx2-5/Nog/Notch1/Pax8/Pde2a/Pitx2/Robo1/Robo2/Sav1/Slit3/Smad6/Sox11/Sox4/Tbx3/Tgfb2/Tgfbr1/Tgfbr2/Tgfbr3/Wnt11/Wnt5a/Zfpm1/Zfpm2
HC	GO:0035051	cardiocyte differentiation	0.0197568	0.00641202	1.82147291397783e-17	3.55392207138825e-16	1.68553289788979e-16	11548/11554/12156/12162/23828/108058/13052/13380/13388/13617/13642/13649/13813/14200/225288/108655/14463/23892/15111/15214/16373/16392/16449/16905/17258/17260/17292/17295/17880/214384/17927/74103/18091/18128/14815/211323/18505/18591/18595/18741/18810/19013/106042/50501/218772/19735/20181/20348/24051/20429/11739/17130/20671/20672/20679/20997/76365/21386/23966/21803/21808/21814/22160/22416/22431	65	Adra1b/Adrb1/Bmp2/Bmp7/Bves/Camk2d/Cxadr/Dkk1/Dll1/Ednra/Efnb2/Egfr/Eomes/Fhl2/Fhod3/Foxp1/Gata4/Grem1/Hand2/Hey2/Irx3/Isl1/Jag1/Lmna/Mef2a/Mef2c/Mesp1/Met/Myh11/Myocd/Myod1/Nebl/Nkx2-5/Notch1/Nr3c1/Nrg1/Pax3/Pdgfb/Pdgfra/Pitx2/Plec/Ppara/Prickle1/Prok2/Rarb/Rgs2/Rxra/Sema3c/Sgcb/Shox2/Slc25a4/Smad6/Sox17/Sox18/Sox6/T/Tbx18/Tbx3/Tenm4/Tgfb1/Tgfb2/Tgfbr3/Twist1/Wnt3a/Wt1
HC	GO:0031214	biomineral tissue development	0.018541	0.00579151	2.12228035873456e-17	4.12756321051324e-16	1.95759598541845e-16	11480/11481/11689/11732/67972/11941/71458/12156/140780/12161/12162/12167/12168/16007/12638/94220/12843/18605/208659/80752/14119/68431/14183/14184/14371/14456/14734/14758/23892/15213/15214/16591/16948/16998/17260/17702/58235/338352/18128/77583/23967/107587/21906/237928/106522/19013/19228/19242/73121/76566/239405/13609/94249/58994/20682/21803/22160/22410/22411/22417/22420	61	Acvr2a/Acvr2b/Alox5/Ank/Atp2b1/Atp2b2/Bcor/Bmp2/Bmp2k/Bmp6/Bmp7/Bmpr1b/Bmpr2/Ccn1/Cftr/Cnnm4/Col1a2/Enpp1/Fam20a/Fam20c/Fbn2/Fbxl15/Fgfr2/Fgfr3/Fzd9/Gas6/Gpc3/Gpm6b/Grem1/Hey1/Hey2/Kl/Lox/Ltbp3/Mef2c/Msx2/Nectin1/Nell1/Notch1/Notum/Osr1/Osr2/Otop1/Phospho1/Pkdcc/Ppara/Pth1r/Ptn/Rflna/Rflnb/Rspo2/S1pr1/Slc24a3/Smpd3/Sox9/Tgfb1/Twist1/Wnt10b/Wnt11/Wnt4/Wnt6
HC	GO:0048709	oligodendrocyte differentiation	0.0148936	0.0039989	2.22606694127266e-17	4.31558281138738e-16	2.04676879685201e-16	11305/17172/66797/12767/13390/13392/63953/252864/13866/338521/14184/14634/14843/15208/15902/16513/235402/723904/100313531/18096/14912/18128/211323/18212/50914/50913/18424/18508/19016/19242/19262/19271/19283/212980/110893/20664/20668/20679/20681/20682/23966/21803/103743/21938/94185/72948/22062/22066/70747	49	Abca2/Ascl1/Cntnap2/Cxcr4/Dlx1/Dlx2/Dusp10/Dusp15/Erbb2/Fa2h/Fgfr3/Gli3/Gsx2/Hes5/Id2/Kcnj10/Lingo1/Mir219a-2/Nkx2-2os/Nkx6-1/Nkx6-2/Notch1/Nrg1/Ntrk2/Olig1/Olig2/Otx2/Pax6/Pparg/Ptn/Ptpra/Ptprj/Ptprz1/Slc45a3/Slc8a3/Sox1/Sox13/Sox6/Sox8/Sox9/Tenm4/Tgfb1/Tmem98/Tnfrsf1b/Tnfrsf21/Tppp/Trp73/Trpc4/Tspan2
HC	GO:0030073	insulin secretion	0.0224924	0.00792885	2.23602408763689e-17	4.32108094387919e-16	2.04937641823643e-16	20927/11307/269275/11481/224129/11514/11551/11689/101772/11865/109689/545192/75770/12288/12289/66259/27220/18133/12638/12801/12918/12922/13447/13640/13839/14226/15376/208188/14761/238377/94353/21410/15893/100039795/16324/16367/16392/16452/16500/16514/16535/16847/17918/245049/18012/18096/216856/18126/18189/26875/18575/18576/218461/18609/18627/19055/18754/50873/19218/19275/19276/56508/19662/320995/…	74	Abcc8/Abcg1/Acvr1c/Acvr2b/Adcy5/Adcy8/Adra2a/Alox5/Ano1/Arntl/Arrb1/Baiap3/Brsk2/Cacna1c/Cacna1d/Camk2n1/Cartpt/Ccn3/Cftr/Cnr1/Crh/Crhr2/Doc2b/Efna5/Epha5/Fkbp1b/Foxa2/Ghsr/Gpr27/Gpr68/Hmgn3/Hnf1b/Ica1/Ildr2/Inhbb/Irs1/Isl1/Jak2/Kcnb1/Kcnj11/Kcnq1/Lepr/Myo5a/Myrip/Neurod1/Nkx6-1/Nlgn2/Nos2/Nrxn1/Pclo/Pde1c/Pde3b/Pde8b/Pdx1/Per2/Ppp3ca/Prkce/Prkn/Ptger3/Ptprn/Ptprn2/Rapgef4/Rbp4/Rfx6/Rims2/Sfrp1/S…
HC	GO:0007156	homophilic cell adhesion via plasma membrane adhesion molecules	0.0145897	0.003861	2.31186853144845e-17	4.45346611073942e-16	2.11216326315123e-16	229715/54725/94332/12552/12554/12558/23836/104010/12561/12563/241201/12564/12614/53883/65945/64085/233651/13506/13508/114873/270120/329628/226438/207683/230868/67703/16728/58235/58998/68810/319504/98733/72333/75599/73173/12943/12936/93712/93706/235472/19274/19281/19713/19876/268902/330222/237979/277432	48	Amigo1/Cadm1/Cadm3/Cdh11/Cdh13/Cdh2/Cdh20/Cdh22/Cdh4/Cdh6/Cdh7/Cdh8/Celsr1/Celsr2/Clstn1/Clstn2/Dchs1/Dsc2/Dscam/Dscaml1/Fat3/Fat4/Igfn1/Igsf11/Igsf21/Kirrel3/L1cam/Nectin1/Nectin3/Nexn/Nrcam/Obsl1/Palld/Pcdh1/Pcdh18/Pcdha10/Pcdha4/Pcdhga4/Pcdhgc3/Prtg/Ptprm/Ptprt/Ret/Robo1/Robo2/Sdk1/Sdk2/Vstm2l
HC	GO:0044344	cellular response to fibroblast growth factor stimulus	0.0130699	0.00320601	3.36316962767032e-17	6.45813712047579e-16	3.06292663625938e-16	30878/12505/54485/13655/14042/80752/329628/14165/14170/80903/14172/14173/80857/14174/14176/14179/14180/72514/14182/14183/14184/14186/116701/399558/14462/14733/16591/68169/18053/18121/18189/18591/383491/101540/12393/20377/219134/64074/21825/22417/22418/12192/12193	43	Apln/Cd44/Dll4/Egr3/Ext1/Fam20c/Fat4/Fgf10/Fgf15/Fgf16/Fgf18/Fgf2/Fgf20/Fgf3/Fgf5/Fgf8/Fgf9/Fgfbp3/Fgfr1/Fgfr2/Fgfr3/Fgfr4/Fgfrl1/Flrt2/Gata3/Gpc1/Kl/Ndnf/Ngfr/Nog/Nrxn1/Pdgfb/Prdm14/Prkd2/Runx2/Sfrp1/Shisa2/Smoc2/Thbs1/Wnt4/Wnt5a/Zfp36l1/Zfp36l2
HC	GO:0019233	sensory perception of pain	0.0170213	0.00506757	3.49258344646508e-17	6.6854878085647e-16	3.17075316043019e-16	11421/11539/11553/11554/11689/101772/12286/12287/58226/12297/12426/18133/11438/12801/12922/20315/12767/13617/13618/270190/16592/14182/14810/14812/14814/14816/108069/14823/15429/15560/16485/16490/99738/16508/16513/16528/23945/17391/17967/17984/18049/18053/216856/56183/18166/18167/13864/18211/18386/18429/18441/18442/18619/230085/19224/66270	56	Ace/Adora1/Adra2c/Adrb1/Alox5/Ano1/Cacna1a/Cacna1b/Cacna1h/Cacnb3/Cckbr/Ccn3/Chrna4/Cnr1/Crhr2/Cxcl12/Cxcr4/Ednra/Ednrb/Ephb1/Fabp5/Fgfr1/Grin1/Grin2b/Grin2d/Grm1/Grm3/Grm8/Hoxd1/Htr2c/Kcna1/Kcna2/Kcnc4/Kcnd2/Kcnj10/Kcnk4/Mgll/Mmp24/Ncam1/Ndn/Ngf/Ngfr/Nlgn2/Nmu/Npy1r/Npy2r/Nr2f6/Ntrk1/Oprd1/Oxt/P2ry1/P2ry2/Penk/Phf24/Ptgs1/Retreg1
HC	GO:0030879	mammary gland development	0.0182371	0.00568809	3.56749076996056e-17	6.78606081257702e-16	3.21845232307282e-16	11835/11839/11941/12125/12389/12443/12578/12583/12977/94109/54006/13869/14165/14173/14183/64290/14462/14634/15402/15417/15438/15902/16001/16011/16367/16452/77889/16842/17701/17702/18011/14815/18183/18208/18505/18667/19116/19206/19227/19876/68750/20496/319757/20682/20850/20851/21386/21420/21802/21803/21809/21813/21934/21943/22337/22416/22417/22418/22724/353310	60	Ar/Areg/Atp2b2/Bcl2l11/Cav1/Ccnd1/Cdkn2a/Cdo1/Csf1/Csmd1/Deaf1/Erbb4/Fgf10/Fgf2/Fgfr2/Foxb1/Gata3/Gli3/Hoxa5/Hoxb9/Hoxd9/Id2/Igf1r/Igfbp5/Irs1/Jak2/Lbh/Lef1/Msx1/Msx2/Neurl1a/Nr3c1/Nrg3/Ntn1/Pax3/Pgr/Prlr/Ptch1/Pthlh/Robo1/Rreb1/Slc12a2/Smo/Sox9/Stat5a/Stat5b/Tbx3/Tfap2c/Tgfa/Tgfb1/Tgfb3/Tgfbr2/Tnfrsf11a/Tnfsf11/Vdr/Wnt3a/Wnt4/Wnt5a/Zbtb7b/Zfp703
HC	GO:0050772	positive regulation of axonogenesis	0.0136778	0.0034818	3.69730780576373e-17	7.01101992667948e-16	3.32514458584146e-16	11423/229715/14025/12064/12168/12561/20315/56320/244667/13508/13640/71955/16728/65086/17760/70083/17919/18039/18049/18080/211323/18186/18208/18212/18213/18844/18845/243743/54712/18997/19876/268902/52822/20354/20356/20361/20429/71653/20616/21844/24001/67095/22415/22416/24136	45	Ache/Amigo1/Bcl11a/Bdnf/Bmpr2/Cdh4/Cxcl12/Dbn1/Disc1/Dscam/Efna5/Ist1/L1cam/Lpar3/Map6/Metrn/Myo5b/Nefl/Ngf/Nin/Nrg1/Nrp1/Ntn1/Ntrk2/Ntrk3/Plxna1/Plxna2/Plxna4/Plxnc1/Pou4f2/Robo1/Robo2/Rufy3/Sema4d/Sema5a/Sema7a/Shox2/Shtn1/Snap91/Tiam1/Tiam2/Trak1/Wnt3/Wnt3a/Zeb2
HC	GO:0043405	regulation of MAP kinase activity	0.0203647	0.0068257	3.94707644438027e-17	7.46132706059174e-16	3.53871355925091e-16	11551/11820/54324/12156/12162/12389/12484/69601/13380/13491/94245/63953/235584/13616/13649/13866/78943/14172/14173/14182/14254/93897/14366/14370/14388/15259/16337/73914/17311/16706/66725/17096/99470/26401/269881/26408/19099/18205/18213/242202/18591/320207/19016/18753/19259/19271/19419/19735/19876/26564/20377/20319/54612/16923/330177/21802/21803/21825/21934/21943/81877/21987/211770/217410/22062/22…	67	Adra2a/App/Arhgef5/Bmp2/Bmp7/Cav1/Cd24a/Dab2ip/Dkk1/Drd4/Dtnbp1/Dusp10/Dusp7/Edn3/Egfr/Erbb2/Ern1/Fgf18/Fgf2/Fgfr1/Flt1/Fzd10/Fzd4/Fzd8/Gab1/Hipk3/Insr/Irak3/Kitl/Ksr1/Lrrk2/Lyn/Magi3/Map3k1/Map3k10/Map3k5/Mapk8ip1/Ntf3/Ntrk3/Pde5a/Pdgfb/Pik3r5/Pparg/Prkcd/Ptpn5/Ptprj/Rasgrp1/Rgs2/Robo1/Ror2/Sfrp1/Sfrp2/Sfrp5/Sh2b3/Taok3/Tgfa/Tgfb1/Thbs1/Tnfrsf11a/Tnfsf11/Tnxb/Tpd52l1/Trib1/Trib2/Trp73/Wnt5a/Zeb2
HC	GO:0021515	cell differentiation in spinal cord	0.0103343	0.00210287	4.3388794954066e-17	8.17649713606437e-16	3.87790014398223e-16	17172/12286/13172/54485/240590/14461/231044/238057/233552/14634/14842/14843/209448/15430/16392/104360/16869/16871/16872/16911/15285/50913/94222/18505/18509/11859/19206/20664/20668/20677/20679/21349/57246/22416	34	Ascl1/Cacna1a/Dbx1/Dll4/Dmrt3/Gata2/Gbx1/Gdf7/Gdpd5/Gli3/Gsx1/Gsx2/Hoxc10/Hoxd10/Isl1/Isl2/Lhx1/Lhx3/Lhx4/Lmo4/Mnx1/Olig2/Olig3/Pax3/Pax7/Phox2a/Ptch1/Sox1/Sox13/Sox4/Sox6/Tal1/Tbx20/Wnt3a
HC	GO:0051090	regulation of DNA-binding transcription factor activity	0.0334347	0.0146511	4.37615089098846e-17	8.22120235495912e-16	3.89910266774074e-16	432530/11514/73845/11820/11835/54324/71371/109689/12064/12156/12289/227541/12389/12578/12914/12922/70461/67087/20312/13078/12879/69601/223453/112405/18605/13813/13839/13983/14158/14283/15375/15376/15223/14362/57265/14366/14456/14581/23892/15110/15111/55927/56198/15258/15364/94353/15460/15902/15903/16001/16180/73914/16452/16600/16975/16978/71890/269881/23947/17702/17874/214384/17984/18012/18013/18…	110	Adcy1/Adcy8/Ankrd42/App/Ar/Arhgef5/Arid5b/Arrb1/Bdnf/Bmp2/Cacna1d/Camk1d/Cav1/Cdkn2a/Crebbp/Crhr2/Crtc3/Ctnnbip1/Cx3cl1/Cyp1b1/Cys1/Dab2ip/Dap/Egln1/Enpp1/Eomes/Epha5/Esr2/Fer/Fosl1/Foxa1/Foxa2/Foxj1/Fzd1/Fzd2/Fzd4/Gas6/Gfi1/Grem1/Hand1/Hand2/Hes6/Heyl/Hipk2/Hmga2/Hmgn3/Hr/Id2/Id3/Igf1r/Il1rap/Irak3/Jak2/Klf4/Lrp8/Lrrfip1/Mad2l2/Map3k10/Mid2/Msx2/Myd88/Myocd/Ndn/Neurod1/Neurod2/Neurog1/Neurog2/Ng…
HC	GO:0098657	import into cell	0.0221884	0.0078599	4.94840056887412e-17	9.26756007775561e-16	4.39536294844115e-16	14081/216739/11554/11607/192113/232975/11932/12288/12311/260298/14573/14580/14758/14816/15166/330953/16401/16416/16513/16514/16515/16518/16519/16520/16521/16522/16523/223604/16535/14725/100604/269642/240055/94045/18627/18753/50873/69908/19735/20271/20496/20502/140919/214084/20510/20511/20513/20519/30805/238384/243328/106957/67547/72401/67473/20537/232333/243616/20538/102680/15567/11988/50934/1108…	73	Acsl1/Acsl6/Adrb1/Agtr1a/Atp12a/Atp1a3/Atp1b2/Cacna1c/Calcr/Fev/Gdnf/Gfap/Gpm6b/Grm1/Hcn2/Hcn4/Itga4/Itgb3/Kcnj10/Kcnj11/Kcnj12/Kcnj2/Kcnj3/Kcnj4/Kcnj5/Kcnj6/Kcnj8/Kcnk9/Kcnq1/Lrp2/Lrrc8c/Nat8l/Neurl1b/P2rx5/Per2/Prkcd/Prkn/Rab3b/Rgs2/Scn5a/Slc12a2/Slc16a2/Slc17a6/Slc18a2/Slc1a1/Slc1a2/Slc1a6/Slc22a3/Slc22a4/Slc24a4/Slc29a4/Slc39a6/Slc39a8/Slc43a1/Slc47a1/Slc5a1/Slc6a1/Slc6a11/Slc6a2/Slc6a20a/Slc…
HC	GO:0070588	calcium ion transmembrane transport	0.0261398	0.0102041	7.1400773002391e-17	1.33310735562618e-15	6.32258181015505e-16	11554/11607/109676/11419/53313/67972/11941/320707/29867/12286/12287/12288/12289/12291/58226/12293/12294/319734/12296/12297/12298/54377/12311/108058/80982/320790/12721/20312/13488/13491/26903/13617/13618/14169/14173/14226/14456/14579/14810/14812/14814/15444/15512/15560/16416/16439/57340/57442/17096/68279/66815/76137/17918/18049/70729/94045/55991/234779/18754/18760/19218/223864/19700/56437/20191/20…	86	Adrb1/Agtr1a/Ank2/Asic1/Atp2a3/Atp2b1/Atp2b2/Atp2b3/Cabp1/Cacna1a/Cacna1b/Cacna1c/Cacna1d/Cacna1g/Cacna1h/Cacna2d1/Cacna2d3/Cacna2d4/Cacnb2/Cacnb3/Cacnb4/Cacng4/Calcr/Camk2d/Cemip/Chd7/Coro1a/Cx3cl1/Drd1/Drd4/Dysf/Ednra/Ednrb/Fgf14/Fgf2/Fkbp1b/Gas6/Gem/Grin1/Grin2b/Grin2d/Hpca/Hspa2/Htr2c/Itgb3/Itpr2/Jph3/Kcne3/Lyn/Mcoln2/Mcub/Mcur1/Myo5a/Ngf/Nos1ap/P2rx5/Panx1/Plcg2/Prkce/Prkd1/Ptger3/Rapgef3/Re…
HC	GO:0090257	regulation of muscle system process	0.0237082	0.00879068	8.00871110188791e-17	1.4887067795548e-15	7.06054944888253e-16	20927/11486/11539/11541/11548/11551/11552/11553/11554/109676/11847/67972/12288/58226/108058/12389/12671/110834/56320/238130/68813/13506/109620/230857/14168/14226/14254/108655/14463/14464/208188/60596/15111/330953/16011/74492/16485/16518/16531/16535/16600/16905/17258/17260/214384/18014/18018/18091/56183/18128/114249/18159/18167/14815/18429/18430/242202/18585/19013/19055/18750/19091/50501/19218/192…	78	Abcc8/Ada/Adora1/Adora2b/Adra1b/Adra2a/Adra2b/Adra2c/Adrb1/Ank2/Arg2/Atp2b1/Cacna1c/Cacna1h/Camk2d/Cav1/Chrm3/Chrna3/Dbn1/Dock4/Dock5/Dsc2/Dsp/Ece1/Fgf13/Fkbp1b/Flt1/Foxp1/Gata4/Gata5/Ghsr/Gucy1a1/Hand2/Hcn4/Igfbp5/Kbtbd13/Kcna1/Kcnj2/Kcnma1/Kcnq1/Klf4/Lmna/Mef2a/Mef2c/Myocd/Neurog1/Nfatc1/Nkx2-5/Nmu/Notch1/Npnt/Nppc/Npy2r/Nr3c1/Oxt/Oxtr/Pde5a/Pde9a/Ppara/Ppp3ca/Prkca/Prkg1/Prok2/Ptger3/Ptger4/Pt…
HC	GO:0022407	regulation of cell-cell adhesion	0.0349544	0.0157543	8.08235541009194e-17	1.49523575086701e-15	7.09151466341186e-16	11486/208936/11540/11689/11847/12010/12053/12151/12156/12161/12162/12231/12389/12484/12505/16423/12522/12578/53883/54371/12721/20312/20315/71228/76088/14357/63953/13640/13641/13642/13655/13841/13848/13866/23871/14190/15223/83554/14345/14462/14634/15117/15284/16002/22778/107527/16190/16194/16401/16449/16451/16452/269152/16600/16728/16842/16854/16950/17096/71890/50791/17196/74762/320772/70417/10879…	115	Ada/Adamts18/Adora2a/Alox5/Arg2/B2m/Bcl6/Bmi1/Bmp2/Bmp6/Bmp7/Btn1a1/Cav1/Cd24a/Cd44/Cd47/Cd83/Cdkn2a/Celsr2/Chst2/Coro1a/Cx3cl1/Cxcl12/Dlg5/Dock8/Dtx1/Dusp10/Efna5/Efnb1/Efnb2/Egr3/Epha7/Ephb6/Erbb2/Ets1/Fgl2/Foxj1/Fstl3/Fut4/Gata3/Gli3/Has2/Hlx/Igf2/Ikzf1/Il1rl2/Il4ra/Il6ra/Itga4/Jag1/Jak1/Jak2/Kif26b/Klf4/L1cam/Lef1/Lgals3/Loxl3/Lyn/Mad2l2/Magi2/Mbp/Mdga1/Mdga2/Megf10/Mex3b/Myb/Myo10/Notch1/Pag…
HC	GO:0021872	forebrain generation of neurons	0.0103343	0.00213734	8.56085711328549e-17	1.57894471013424e-15	7.48852450735003e-16	17172/12010/58208/244667/13390/13392/54713/14179/14182/14183/15228/14461/14472/14634/15208/16323/16842/16874/16875/68169/18186/18187/18508/18994/19218/212712/20346/58234/20664/21375/21420/22416/328365/67263	34	Ascl1/B2m/Bcl11b/Disc1/Dlx1/Dlx2/Fezf2/Fgf8/Fgfr1/Fgfr2/Foxg1/Gata2/Gbx2/Gli3/Hes5/Inhba/Lef1/Lhx6/Lhx8/Ndnf/Nrp1/Nrp2/Pax6/Pou3f4/Ptger3/Satb2/Sema3a/Shank3/Sox1/Tbr1/Tfap2c/Wnt3a/Zmiz1/Zswim6
HC	GO:0019935	cyclic-nucleotide-mediated signaling	0.0130699	0.00327496	8.98372265113712e-17	1.64692534885499e-15	7.81093901358209e-16	210044/11514/11517/215798/11541/67252/214763/12918/12921/12922/230857/13618/13839/107221/14677/14683/436090/54195/14919/15560/268345/16706/18126/18159/18160/230103/18167/23984/207728/54611/18576/18585/58869/19091/19218/19219/75141/217340/20287/319229/20682/21825/22226	43	Adcy2/Adcy8/Adcyap1r1/Adgrg6/Adora2b/Cap2/Cgas/Crh/Crhr1/Crhr2/Ece1/Ednrb/Epha5/Ffar4/Gnai1/Gnas/Gpr62/Gucy1b1/Gucy2e/Htr2c/Kcnc2/Ksr1/Nos2/Nppc/Npr1/Npr2/Npy2r/Pde10a/Pde2a/Pde3a/Pde3b/Pde9a/Pex5l/Prkg1/Ptger3/Ptger4/Rasd2/Rnf157/Sct/Sctr/Sox9/Thbs1/Ucn
HC	GO:0071774	response to fibroblast growth factor	0.0130699	0.00327496	8.98372265113712e-17	1.64692534885499e-15	7.81093901358209e-16	30878/12505/54485/13655/14042/80752/329628/14165/14170/80903/14172/14173/80857/14174/14176/14179/14180/72514/14182/14183/14184/14186/116701/399558/14462/14733/16591/68169/18053/18121/18189/18591/383491/101540/12393/20377/219134/64074/21825/22417/22418/12192/12193	43	Apln/Cd44/Dll4/Egr3/Ext1/Fam20c/Fat4/Fgf10/Fgf15/Fgf16/Fgf18/Fgf2/Fgf20/Fgf3/Fgf5/Fgf8/Fgf9/Fgfbp3/Fgfr1/Fgfr2/Fgfr3/Fgfr4/Fgfrl1/Flrt2/Gata3/Gpc1/Kl/Ndnf/Ngfr/Nog/Nrxn1/Pdgfb/Prdm14/Prkd2/Runx2/Sfrp1/Shisa2/Smoc2/Thbs1/Wnt4/Wnt5a/Zfp36l1/Zfp36l2
HC	GO:0021761	limbic system development	0.0136778	0.00355074	9.31950486256444e-17	1.7033360092181e-15	8.07848011865922e-16	56847/11682/12032/12569/12570/66797/13131/13390/13392/13488/13797/13839/54713/14168/14182/14183/64290/14634/14842/16485/67703/16842/110648/16975/76574/68169/18012/18186/18187/18741/18992/19434/19699/20287/20346/20359/319757/20675/21375/21386/81907/22062/22416/30928/24136	45	Aldh1a3/Alk/Bcan/Cdk5r1/Cdk5r2/Cntnap2/Dab1/Dlx1/Dlx2/Drd1/Emx2/Epha5/Fezf2/Fgf13/Fgfr1/Fgfr2/Foxb1/Gli3/Gsx1/Kcna1/Kirrel3/Lef1/Lmx1a/Lrp8/Mfsd2a/Ndnf/Neurod1/Nrp1/Nrp2/Pitx2/Pou3f2/Rax/Reln/Sct/Sema3a/Sema6b/Smo/Sox3/Tbr1/Tbx3/Tmem108/Trp73/Wnt3a/Zbtb18/Zeb2
HC	GO:0007519	skeletal muscle tissue development	0.0203647	0.00692912	9.47131836833288e-17	1.72588468045177e-15	8.18542260756191e-16	11865/11910/12043/23828/12389/12390/12823/12922/13388/26903/13653/13813/270190/14281/26927/108655/114142/14463/14733/56198/16656/15284/15430/15438/16002/56758/17260/70417/17295/17681/17869/214384/17927/329828/18128/11819/231602/18505/18509/18740/18741/18810/18858/78977/19055/268859/666794/193385/74777/20429/20467/20471/20481/319757/20666/20681/21412/21803/24087/14605/22160/53376/22326/215031/2241…	67	Arntl/Atf3/Bcl2/Bves/Cav1/Cav2/Col19a1/Crhr2/Dll1/Dysf/Egr1/Eomes/Ephb1/Fos/Foxl2/Foxp1/Foxp2/Gata4/Gpc1/Heyl/Hivep3/Hlx/Hoxd10/Hoxd9/Igf2/Mbnl1/Mef2c/Megf10/Met/Msc/Myc/Myocd/Myod1/Myorg/Notch1/Nr2f2/P2rx2/Pax3/Pax7/Pitx1/Pitx2/Plec/Pmp22/Popdc3/Ppp3ca/Rbfox1/Rbm24/Ripor2/Selenon/Shox2/Sin3b/Six1/Ski/Smo/Sox11/Sox8/Tcf21/Tgfb1/Tll2/Tsc22d3/Twist1/Usp2/Vax1/Vgll2/Wnt10b/Wnt3a/Zbtb18
HC	GO:0051965	positive regulation of synapse assembly	0.0118541	0.00275786	1.01126386681696e-16	1.83723028258841e-15	8.71350586787759e-16	107831/230775/210933/319387/229715/11418/12064/12405/65945/64085/71228/13640/270190/13844/399558/16180/242384/16979/74342/192167/216856/18189/18211/18212/18213/18429/18430/18708/18750/19266/20354/386750/245446/75409/20450/29819/433485/21983/22421	39	Adgrb1/Adgrb2/Adgrb3/Adgrl3/Amigo1/Asic2/Bdnf/Cbln2/Clstn1/Clstn2/Dlg5/Efna5/Ephb1/Ephb2/Flrt2/Il1rap/Lingo2/Lrrn1/Lrrtm1/Nlgn1/Nlgn2/Nrxn1/Ntrk1/Ntrk2/Ntrk3/Oxt/Oxtr/Pik3r1/Prkca/Ptprd/Sema4d/Slitrk3/Slitrk4/Slitrk5/St8sia2/Stau2/Syndig1/Tpbg/Wnt7a
HC	GO:0050773	regulation of dendrite development	0.0161094	0.00472284	1.11492431090291e-16	2.01951066225637e-15	9.57801434723816e-16	11423/210933/238276/11682/108100/14025/12162/227541/12323/110834/56430/13047/69601/56320/110197/13844/270120/231672/14810/94253/329152/16180/228550/66991/76484/16975/226778/17295/76574/387208/17919/11925/18212/98733/23969/19055/19242/19266/19283/76108/56508/19699/19876/237868/20354/20370/20393/217692/29819/21909/665113/22068/22359	53	Ache/Adgrb3/Akap5/Alk/Baiap2/Bcl11a/Bmp7/Camk1d/Camk2b/Chrna3/Clip1/Cux1/Dab2ip/Dbn1/Dgkg/Ephb2/Fat3/Fbxw8/Grin1/Hecw1/Hecw2/Il1rap/Itpka/Khdc3/Kndc1/Lrp8/Mark1/Met/Mfsd2a/Mir212/Myo5b/Neurog3/Ntrk2/Obsl1/Pacsin1/Ppp3ca/Ptn/Ptprd/Ptprz1/Rap2a/Rapgef4/Reln/Robo1/Sarm1/Sema4d/Sez6/Sgk1/Sipa1l1/Stau2/Tlx2/Tnik/Trpc6/Vldlr
HC	GO:0051146	striated muscle cell differentiation	0.0273556	0.0110314	1.29439103255798e-16	2.33067204319342e-15	1.10537719288256e-15	235130/23794/107831/210933/11548/11554/50770/12023/12043/12064/79362/12156/23828/108058/12334/12390/18133/12558/13052/20315/13380/13388/26903/13642/14200/225288/108655/14463/23892/15111/15214/74318/16002/16011/16190/16373/16392/16691/16905/17258/17260/17292/17295/17701/17880/214384/17927/329828/74103/18019/18091/18128/14815/211323/18209/231602/18505/18595/226041/18741/18810/67220/18858/78977/1901…	90	Adamts15/Adamts5/Adgrb1/Adgrb3/Adra1b/Adrb1/Atp11a/Barx2/Bcl2/Bdnf/Bhlhe41/Bmp2/Bves/Camk2d/Capn2/Cav2/Ccn3/Cdh2/Cxadr/Cxcl12/Dkk1/Dll1/Dysf/Efnb2/Fhl2/Fhod3/Foxp1/Gata4/Grem1/Hand2/Hey2/Hopx/Igf2/Igfbp5/Il4ra/Irx3/Isl1/Krt8/Lmna/Mef2a/Mef2c/Mesp1/Met/Msx1/Myh11/Myocd/Myod1/Myorg/Nebl/Nfatc2/Nkx2-5/Notch1/Nr3c1/Nrg1/Ntn3/P2rx2/Pax3/Pdgfra/Pgm5/Pitx2/Plec/Plekho1/Pmp22/Popdc3/Ppara/Ppp3ca/Rarb/Rbm…
HC	GO:1902105	regulation of leukocyte differentiation	0.0273556	0.0110314	1.29439103255798e-16	2.33067204319342e-15	1.10537719288256e-15	11486/12053/27220/12484/12505/12522/12571/12578/12977/67087/14357/63953/13655/13866/14118/14184/14190/14255/14281/15223/108655/83554/14456/14461/14462/14634/14683/83924/238377/15284/15354/15902/22778/22780/16169/107527/16190/234515/16416/16476/17311/16842/16950/17096/16658/17863/17869/18081/18129/18708/18996/18997/170826/18750/19419/215653/26564/12394/12399/20377/16923/59009/230126/30936/12703/20…	90	Ada/Bcl6/Cartpt/Cd24a/Cd44/Cd83/Cdk6/Cdkn2a/Csf1/Ctnnbip1/Dtx1/Dusp10/Egr3/Erbb2/Fbn1/Fgfr3/Fgl2/Flt3/Fos/Foxj1/Foxp1/Fstl3/Gas6/Gata2/Gata3/Gli3/Gnas/Gpr137b/Gpr68/Hlx/Hmgb3/Id2/Ikzf1/Ikzf3/Il15ra/Il1rl2/Il4ra/Inpp4b/Itgb3/Jun/Kitl/Lef1/Loxl3/Lyn/Mafb/Myb/Myc/Ninj1/Notch2/Pik3r1/Pou4f1/Pou4f2/Ppargc1b/Prkca/Rasgrp1/Rassf2/Ror2/Runx1/Runx3/Sfrp1/Sh2b3/Sh3rf1/Shb/Slc46a2/Socs1/Sos2/Sox13/Sox4/Stat…
HC	GO:0035148	tube formation	0.0191489	0.0063086	1.31029806240982e-16	2.35233391795941e-15	1.1156508572496e-15	11535/216285/71093/12125/12162/12614/69601/54006/50768/14165/14173/14174/14179/14183/14362/57265/14365/14462/238057/14573/23892/15110/15208/21410/16371/16372/16373/30841/16870/16911/14725/18121/18128/23967/107586/18504/18505/18510/18707/106042/19206/19713/20971/20353/20377/20319/54612/58234/20471/20481/20666/20677/20681/20682/20997/21803/21808/22160/22417/22418/22420/22412/24136	63	Adm/Alx1/Atoh8/Bcl2l11/Bmp7/Celsr1/Dab2ip/Deaf1/Dlc1/Fgf10/Fgf2/Fgf3/Fgf8/Fgfr2/Fzd1/Fzd2/Fzd3/Gata3/Gdf7/Gdnf/Grem1/Hand1/Hes5/Hnf1b/Irx1/Irx2/Irx3/Kdm2b/Lhx2/Lmo4/Lrp2/Nog/Notch1/Osr1/Ovol2/Pax2/Pax3/Pax8/Pik3cd/Prickle1/Ptch1/Ret/Sdc4/Sema4c/Sfrp1/Sfrp2/Sfrp5/Shank3/Six1/Ski/Sox11/Sox4/Sox8/Sox9/T/Tgfb1/Tgfb2/Twist1/Wnt4/Wnt5a/Wnt6/Wnt9b/Zeb2
HC	GO:0045669	positive regulation of osteoblast differentiation	0.0115502	0.00265444	1.47626142294002e-16	2.62696607460412e-15	1.24590175345517e-15	11480/11481/12156/12161/12162/12167/12168/16007/12606/12609/67087/80752/14119/107221/14173/14560/14634/14683/15213/16449/16905/435965/17260/17702/338352/114249/18159/18760/19219/12393/56788/20319/20666/22410/22417/22422/97064/320799	38	Acvr2a/Acvr2b/Bmp2/Bmp6/Bmp7/Bmpr1b/Bmpr2/Ccn1/Cebpa/Cebpd/Ctnnbip1/Fam20c/Fbn2/Ffar4/Fgf2/Gdf10/Gli3/Gnas/Hey1/Jag1/Lmna/Lrp3/Mef2c/Msx2/Nell1/Npnt/Nppc/Prkd1/Ptger4/Runx2/Scube2/Sfrp2/Sox11/Wnt10b/Wnt4/Wnt7b/Wwtr1/Zhx3
HC	GO:0009306	protein secretion	0.031307	0.013548	1.7447765736385e-16	3.08667762356805e-15	1.46393099657132e-15	11303/20927/11307/269275/11481/224129/11514/11540/11551/11554/11607/238276/11689/101772/11865/109689/545192/75770/12288/12289/66259/27220/19285/228942/18133/12638/12801/12918/12922/13447/13491/13618/13640/13839/14226/15376/209630/208188/14761/238377/94353/21410/15893/100039795/16324/16367/16392/16452/16500/16514/16535/16847/228355/17918/245049/18012/18096/216856/56183/18126/18189/244723/18484/268…	103	Abca1/Abcc8/Abcg1/Acvr1c/Acvr2b/Adcy5/Adcy8/Adora2a/Adra2a/Adrb1/Agtr1a/Akap5/Alox5/Ano1/Arntl/Arrb1/Baiap3/Brsk2/Cacna1c/Cacna1d/Camk2n1/Cartpt/Cavin1/Cbln4/Ccn3/Cftr/Cnr1/Crh/Crhr2/Doc2b/Drd4/Ednrb/Efna5/Epha5/Fkbp1b/Foxa2/Frmd4a/Ghsr/Gpr27/Gpr68/Hmgn3/Hnf1b/Ica1/Ildr2/Inhbb/Irs1/Isl1/Jak2/Kcnb1/Kcnj11/Kcnq1/Lepr/Madd/Myo5a/Myrip/Neurod1/Nkx6-1/Nlgn2/Nmu/Nos2/Nrxn1/Olfm2/Pam/Pclo/Pcsk1/Pde1c/Pd…
HC	GO:0006939	smooth muscle contraction	0.0145897	0.00403337	1.93040844335522e-16	3.39528070558825e-15	1.61029342002538e-15	11486/11539/11541/11551/11552/11553/11554/67972/12288/12291/12389/12671/110834/238130/68813/13488/13616/13617/13618/14226/14254/14573/208188/243547/60596/15552/15566/16531/17880/214384/18014/56183/114249/18166/18167/18429/18430/231602/19091/50501/19218/19219/19224/19735/58994/20698/20606/21386	48	Ada/Adora1/Adora2b/Adra2a/Adra2b/Adra2c/Adrb1/Atp2b1/Cacna1c/Cacna1g/Cav1/Chrm3/Chrna3/Dock4/Dock5/Drd1/Edn3/Ednra/Ednrb/Fkbp1b/Flt1/Gdnf/Ghsr/Grip2/Gucy1a1/Htr1d/Htr7/Kcnma1/Myh11/Myocd/Neurog1/Nmu/Npnt/Npy1r/Npy2r/Oxt/Oxtr/P2rx2/Prkg1/Prok2/Ptger3/Ptger4/Ptgs1/Rgs2/Smpd3/Sphk1/Sstr2/Tbx3
HC	GO:0035592	establishment of protein localization to extracellular region	0.031307	0.0135825	2.10310228294015e-16	3.67770162907228e-15	1.74423832596947e-15	11303/20927/11307/269275/11481/224129/11514/11540/11551/11554/11607/238276/11689/101772/11865/109689/545192/75770/12288/12289/66259/27220/19285/228942/18133/12638/12801/12918/12922/13447/13491/13618/13640/13839/14226/15376/209630/208188/14761/238377/94353/21410/15893/100039795/16324/16367/16392/16452/16500/16514/16535/16847/228355/17918/245049/18012/18096/216856/56183/18126/18189/244723/18484/268…	103	Abca1/Abcc8/Abcg1/Acvr1c/Acvr2b/Adcy5/Adcy8/Adora2a/Adra2a/Adrb1/Agtr1a/Akap5/Alox5/Ano1/Arntl/Arrb1/Baiap3/Brsk2/Cacna1c/Cacna1d/Camk2n1/Cartpt/Cavin1/Cbln4/Ccn3/Cftr/Cnr1/Crh/Crhr2/Doc2b/Drd4/Ednrb/Efna5/Epha5/Fkbp1b/Foxa2/Frmd4a/Ghsr/Gpr27/Gpr68/Hmgn3/Hnf1b/Ica1/Ildr2/Inhbb/Irs1/Isl1/Jak2/Kcnb1/Kcnj11/Kcnq1/Lepr/Madd/Myo5a/Myrip/Neurod1/Nkx6-1/Nlgn2/Nmu/Nos2/Nrxn1/Olfm2/Pam/Pclo/Pcsk1/Pde1c/Pd…
HC	GO:0042310	vasoconstriction	0.0139818	0.00375758	2.19385235871717e-16	3.82537244617695e-15	1.81427475763241e-15	11421/27360/11535/11548/11550/11551/11552/11553/11607/11689/30878/11418/67972/54140/12168/12288/12291/12389/12671/20312/238130/68813/13488/13492/13616/13617/13618/14073/243547/15465/15550/15552/15560/15566/23945/17390/18166/18430/242202/18591/18627/19218/19224/15567/17130/58994	46	Ace/Add3/Adm/Adra1b/Adra1d/Adra2a/Adra2b/Adra2c/Agtr1a/Alox5/Apln/Asic2/Atp2b1/Avpr1a/Bmpr2/Cacna1c/Cacna1g/Cav1/Chrm3/Cx3cl1/Dock4/Dock5/Drd1/Drd5/Edn3/Ednra/Ednrb/Faah/Grip2/Hrh1/Htr1a/Htr1d/Htr2c/Htr7/Mgll/Mmp2/Npy1r/Oxtr/Pde5a/Pdgfb/Per2/Ptger3/Ptgs1/Slc6a4/Smad6/Smpd3
HC	GO:0019226	transmission of nerve impulse	0.012766	0.00320601	2.25732861535464e-16	3.913562867992e-15	1.85610118327206e-15	54140/12286/12291/58226/239556/12298/54377/140723/27220/11441/66797/195208/240590/13483/13488/13492/14167/14226/208188/14654/14806/108073/83964/16485/16490/99738/16508/16531/58802/16536/269116/319504/18212/18213/231602/18810/18858/56508/20266/20271/20273/80297	42	Avpr1a/Cacna1a/Cacna1g/Cacna1h/Cacna1i/Cacnb4/Cacng4/Cacng5/Cartpt/Chrna7/Cntnap2/Dcdc2a/Dmrt3/Dpp6/Drd1/Drd5/Fgf12/Fkbp1b/Ghsr/Glra1/Grik2/Grm7/Jam3/Kcna1/Kcna2/Kcnc4/Kcnd2/Kcnma1/Kcnmb4/Kcnq2/Nfasc/Nrcam/Ntrk2/Ntrk3/P2rx2/Plec/Pmp22/Rapgef4/Scn1b/Scn5a/Scn8a/Sptbn4
HC	GO:0021954	central nervous system neuron development	0.012766	0.00320601	2.25732861535464e-16	3.913562867992e-15	1.85610118327206e-15	110532/67269/110596/11878/17172/59058/12552/13175/244667/13488/270190/13844/13848/54713/14179/14182/14183/15228/14461/14472/16874/16875/235402/16917/105689/68169/11924/18080/384569/18227/18186/18187/18212/243743/18750/170758/20266/20346/20664/80297/24136/328365	42	Adarb1/Agtpbp1/Arhgef28/Arx/Ascl1/Bhlhe22/Cdh11/Dclk1/Disc1/Drd1/Ephb1/Ephb2/Ephb6/Fezf2/Fgf8/Fgfr1/Fgfr2/Foxg1/Gata2/Gbx2/Lhx6/Lhx8/Lingo1/Lmx1b/Mycbp2/Ndnf/Neurog2/Nin/Nova2/Nr4a2/Nrp1/Nrp2/Ntrk2/Plxna4/Prkca/Rac3/Scn1b/Sema3a/Sox1/Sptbn4/Zeb2/Zmiz1
HC	GO:0110149	regulation of biomineralization	0.0136778	0.00361969	2.28031430031343e-16	3.94215019210881e-15	1.86965940832416e-15	11480/11481/11689/11732/67972/71458/12156/140780/12161/12162/12167/12168/16007/12638/18605/80752/70370/14119/14184/14371/14456/14758/23892/15213/15214/16591/16998/17260/338352/18128/77583/23967/107587/237928/106522/19242/73121/76566/13609/20682/21803/22160/22410/22417/22420	45	Acvr2a/Acvr2b/Alox5/Ank/Atp2b1/Bcor/Bmp2/Bmp2k/Bmp6/Bmp7/Bmpr1b/Bmpr2/Ccn1/Cftr/Enpp1/Fam20c/Fbln7/Fbn2/Fgfr3/Fzd9/Gas6/Gpm6b/Grem1/Hey1/Hey2/Kl/Ltbp3/Mef2c/Nell1/Notch1/Notum/Osr1/Osr2/Phospho1/Pkdcc/Ptn/Rflna/Rflnb/S1pr1/Sox9/Tgfb1/Twist1/Wnt10b/Wnt4/Wnt6
HC	GO:0061180	mammary gland epithelium development	0.0115502	0.00268891	2.56455489637662e-16	4.42094292932198e-15	2.09673836324572e-15	11835/11839/12443/12578/12977/94109/54006/13869/14165/14173/14183/64290/14462/15402/15902/16452/77889/17701/17702/14815/18208/18667/19116/19206/19227/19876/68750/20496/319757/20850/21386/21420/21803/21943/22337/22417/22418/353310	38	Ar/Areg/Ccnd1/Cdkn2a/Csf1/Csmd1/Deaf1/Erbb4/Fgf10/Fgf2/Fgfr2/Foxb1/Gata3/Hoxa5/Id2/Jak2/Lbh/Msx1/Msx2/Nr3c1/Ntn1/Pgr/Prlr/Ptch1/Pthlh/Robo1/Rreb1/Slc12a2/Smo/Stat5a/Tbx3/Tfap2c/Tgfb1/Tnfsf11/Vdr/Wnt4/Wnt5a/Zfp703
HC	GO:0014855	striated muscle cell proliferation	0.0118541	0.00282681	2.95141620302663e-16	5.07342592633586e-15	2.406194095445e-15	13052/270190/13869/14173/80857/14180/14182/14183/17300/14234/108655/14463/15214/16452/16526/17260/70417/17268/17967/18091/18121/18128/211323/19662/20181/64010/74777/20471/20475/57246/23966/21808/21812/21813/21814/22062/232334/22413/22762	39	Cxadr/Ephb1/Erbb4/Fgf2/Fgf20/Fgf9/Fgfr1/Fgfr2/Foxc1/Foxc2/Foxp1/Gata4/Hey2/Jak2/Kcnk2/Mef2c/Megf10/Meis1/Ncam1/Nkx2-5/Nog/Notch1/Nrg1/Rbp4/Rxra/Sav1/Selenon/Six1/Six5/Tbx20/Tenm4/Tgfb2/Tgfbr1/Tgfbr2/Tgfbr3/Trp73/Vgll4/Wnt2/Zfpm2
HC	GO:0043523	regulation of neuron apoptotic process	0.0246201	0.00951462	2.97953175169276e-16	5.10728775968127e-15	2.42225388317812e-15	11540/11820/109689/17172/12043/12125/12064/51800/12286/12569/12661/12705/12721/20312/13390/112407/13653/13798/13799/13841/13857/13983/80857/14179/14184/64290/15220/14371/110886/14401/14402/14462/14573/14806/14809/14810/108073/15258/12123/16392/109700/16452/16476/16500/16531/30841/16542/17260/68169/18039/18008/18049/18053/14815/18227/18186/18205/18211/18212/71648/18742/58801/18996/72930/50873/1928…	81	Adora2a/App/Arrb1/Ascl1/Bcl2/Bcl2l11/Bdnf/Bok/Cacna1a/Cdk5r1/Chl1/Cited1/Coro1a/Cx3cl1/Dlx1/Egln3/Egr1/En1/En2/Epha7/Epor/Esr2/Fgf20/Fgf8/Fgfr3/Foxb1/Foxq1/Fzd9/Gabra5/Gabrb2/Gabrb3/Gata3/Gdnf/Grik2/Grik5/Grin1/Grm7/Hipk2/Hrk/Isl1/Itga1/Jak2/Jun/Kcnb1/Kcnma1/Kdm2b/Kdr/Mef2c/Ndnf/Nefl/Nes/Ngf/Ngfr/Nr3c1/Nr4a2/Nrp1/Ntf3/Ntrk1/Ntrk2/Optn/Pitx3/Pmaip1/Pou4f1/Ppp2r2b/Prkn/Ptprz1/Retreg1/Sct/Six1/Slc1a…
HC	GO:0021536	diencephalon development	0.0109422	0.0024476	3.03541555497739e-16	5.17053430404782e-15	2.45225007585379e-15	11878/12156/14165/14173/14179/64290/14461/14472/14842/15364/16392/16871/17967/68169/18121/18227/18186/18187/50913/18423/18424/18508/18740/18741/18992/18996/211612/19434/20346/20356/20473/319757/20675/22417/22418/24136	36	Arx/Bmp2/Fgf10/Fgf2/Fgf8/Foxb1/Gata2/Gbx2/Gsx1/Hmga2/Isl1/Lhx3/Ncam1/Ndnf/Nog/Nr4a2/Nrp1/Nrp2/Olig2/Otx1/Otx2/Pax6/Pitx1/Pitx2/Pou3f2/Pou4f1/Ptchd1/Rax/Sema3a/Sema5a/Six3/Smo/Sox3/Wnt4/Wnt5a/Zeb2
HC	GO:0050432	catecholamine secretion	0.0109422	0.0024476	3.03541555497739e-16	5.17053430404782e-15	2.45225007585379e-15	11540/11541/27062/27220/11438/11441/12801/12918/12921/12922/20315/94245/208188/108068/99296/15565/16490/16500/17918/18167/18429/18430/18441/18799/18751/19218/19224/20979/54526/171180/80976/319508/110058/20980/54524/54525	36	Adora2a/Adora2b/Cadps/Cartpt/Chrna4/Chrna7/Cnr1/Crh/Crhr1/Crhr2/Cxcl12/Dtnbp1/Ghsr/Grm2/Hrh3/Htr6/Kcna2/Kcnb1/Myo5a/Npy2r/Oxt/Oxtr/P2ry1/Plcd1/Prkcb/Ptger3/Ptgs1/Syt1/Syt10/Syt12/Syt13/Syt15/Syt17/Syt2/Syt6/Syt7
HC	GO:0008406	gonad development	0.0224924	0.00827358	3.04199200155747e-16	5.17053430404782e-15	2.45225007585379e-15	11480/11504/76850/11835/71371/109689/12043/12125/12124/12167/12443/12638/94109/13363/13404/50796/242523/13874/13983/14179/14180/17300/26927/14313/14366/14462/14463/15364/15395/16323/16337/54352/16542/17311/16848/16875/16876/14725/17390/380684/18095/11819/26423/268903/18211/23967/18595/18667/19219/19275/19288/19662/98711/73296/12394/20346/20377/20319/20473/20675/20681/20682/94224/20850/20851/21412…	74	Acvr2a/Adamts1/Ago4/Ar/Arid5b/Arrb1/Bcl2/Bcl2l11/Bik/Bmpr1b/Ccnd1/Cftr/Csmd1/Dhh/Dmc1/Dmrt1/Dmrta1/Ereg/Esr2/Fgf8/Fgf9/Foxc1/Foxl2/Fst/Fzd4/Gata3/Gata4/Hmga2/Hoxa10/Inhba/Insr/Irx5/Kdr/Kitl/Lfng/Lhx8/Lhx9/Lrp2/Mmp2/Nefh/Nkx3-1/Nr2f2/Nr5a1/Nrip1/Ntrk1/Osr1/Pdgfra/Pgr/Ptger4/Ptprn/Ptx3/Rbp4/Rdh10/Rhobtb3/Runx1/Sema3a/Sfrp1/Sfrp2/Six3/Sox3/Sox8/Sox9/Srd5a2/Stat5a/Stat5b/Tcf21/Tesc/Tgfb2/Tgfbr1/Vgf/W…
HC	GO:0071559	response to transforming growth factor beta	0.0218845	0.00792885	3.11800985769544e-16	5.28493961354636e-15	2.50650954158758e-15	269275/12156/12163/12164/12167/12389/12390/235505/12577/58250/12683/12705/12741/12843/12827/12914/13132/56320/13390/252864/14118/14119/241639/14281/14573/15258/15446/56213/78558/16001/16476/50523/52662/16948/76905/268977/16998/26401/17260/214384/114249/14815/224109/15379/225631/107586/170676/65112/19013/19016/12394/12399/20481/17130/55994/20679/20682/21803/21808/21809/21812/21813/21814/21825/2141…	72	Acvr1c/Bmp2/Bmp8a/Bmp8b/Bmpr1b/Cav1/Cav2/Cd109/Cdkn1c/Chst11/Cidea/Cited1/Cldn5/Col1a2/Col4a2/Crebbp/Dab2/Dbn1/Dlx1/Dusp15/Fbn1/Fbn2/Fermt1/Fos/Gdnf/Hipk2/Hpgd/Htra1/Htra3/Igf1r/Jun/Lats2/Ldlrad4/Lox/Lrg1/Ltbp1/Ltbp3/Map3k1/Mef2c/Myocd/Npnt/Nr3c1/Nrros/Onecut1/Onecut2/Ovol2/Peg10/Pmepa1/Ppara/Pparg/Runx1/Runx3/Ski/Smad6/Smad9/Sox6/Sox9/Tgfb1/Tgfb2/Tgfb3/Tgfbr1/Tgfbr2/Tgfbr3/Thbs1/Zeb1/Zeb2/Zfp36l…
HC	GO:0030099	myeloid cell differentiation	0.0328267	0.0146856	4.0380129632237e-16	6.78744118028847e-15	3.21910699561265e-15	11479/11480/11733/11820/12010/381319/12053/12311/12326/27220/12398/235505/12571/12577/12606/12977/67087/13132/13388/13637/13819/23871/80752/67017/14118/14184/14247/14281/108655/83554/14389/78926/14461/14462/14683/14734/83924/238377/15354/15402/15415/15902/22778/16323/234515/16364/15900/16416/16449/16452/16476/16535/17311/237339/16842/16909/16948/233328/17096/16658/17260/17268/17536/17863/17869/18…	108	Acvr1b/Acvr2a/Ank1/App/B2m/Batf3/Bcl6/Calcr/Camk4/Cartpt/Cbfa2t3/Cd109/Cdk6/Cdkn1c/Cebpa/Csf1/Ctnnbip1/Dab2/Dll1/Efna2/Epas1/Ets1/Fam20c/Fam210b/Fbn1/Fgfr3/Fli1/Fos/Foxp1/Fstl3/Gab2/Gas2l1/Gata2/Gata3/Gnas/Gpc3/Gpr137b/Gpr68/Hmgb3/Hoxa5/Hoxb7/Id2/Ikzf1/Inhba/Inpp4b/Irf4/Irf8/Itgb3/Jag1/Jak2/Jun/Kcnq1/Kitl/L3mbtl3/Lef1/Lmo2/Lox/Lrrk1/Lyn/Mafb/Mef2c/Meis1/Meis2/Myb/Myc/Nfatc1/Ninj1/Notch2/Nrros/Pik…
HC	GO:0071560	cellular response to transforming growth factor beta stimulus	0.0215805	0.00779095	4.05895552185838e-16	6.80379616205433e-15	3.22686373851725e-15	269275/12156/12163/12164/12167/12389/12390/235505/12577/58250/12683/12705/12741/12843/12827/12914/13132/56320/13390/252864/14118/14119/241639/14281/14573/15258/15446/56213/78558/16001/16476/50523/52662/16948/76905/268977/16998/26401/17260/214384/114249/14815/224109/15379/225631/107586/170676/65112/19013/19016/12394/20481/17130/55994/20679/20682/21803/21808/21809/21812/21813/21814/21825/21417/2413…	71	Acvr1c/Bmp2/Bmp8a/Bmp8b/Bmpr1b/Cav1/Cav2/Cd109/Cdkn1c/Chst11/Cidea/Cited1/Cldn5/Col1a2/Col4a2/Crebbp/Dab2/Dbn1/Dlx1/Dusp15/Fbn1/Fbn2/Fermt1/Fos/Gdnf/Hipk2/Hpgd/Htra1/Htra3/Igf1r/Jun/Lats2/Ldlrad4/Lox/Lrg1/Ltbp1/Ltbp3/Map3k1/Mef2c/Myocd/Npnt/Nr3c1/Nrros/Onecut1/Onecut2/Ovol2/Peg10/Pmepa1/Ppara/Pparg/Runx1/Ski/Smad6/Smad9/Sox6/Sox9/Tgfb1/Tgfb2/Tgfb3/Tgfbr1/Tgfbr2/Tgfbr3/Thbs1/Zeb1/Zeb2/Zfp36l1/Zfp3…
HC	GO:0072175	epithelial tube formation	0.0179331	0.00579151	4.20819684613367e-16	7.0345285020218e-15	3.33629409230954e-15	11535/216285/12162/12614/54006/50768/14165/14173/14174/14179/14183/14362/57265/14365/14462/238057/14573/23892/15110/15208/21410/16371/16372/16373/30841/16870/16911/14725/18121/23967/107586/18504/18505/18510/18707/106042/19206/19713/20971/20353/20377/20319/54612/58234/20471/20481/20666/20677/20681/20682/20997/21803/21808/22160/22417/22418/22420/22412/24136	59	Adm/Alx1/Bmp7/Celsr1/Deaf1/Dlc1/Fgf10/Fgf2/Fgf3/Fgf8/Fgfr2/Fzd1/Fzd2/Fzd3/Gata3/Gdf7/Gdnf/Grem1/Hand1/Hes5/Hnf1b/Irx1/Irx2/Irx3/Kdm2b/Lhx2/Lmo4/Lrp2/Nog/Osr1/Ovol2/Pax2/Pax3/Pax8/Pik3cd/Prickle1/Ptch1/Ret/Sdc4/Sema4c/Sfrp1/Sfrp2/Sfrp5/Shank3/Six1/Ski/Sox11/Sox4/Sox8/Sox9/T/Tgfb1/Tgfb2/Twist1/Wnt4/Wnt5a/Wnt6/Wnt9b/Zeb2
HC	GO:0050433	regulation of catecholamine secretion	0.0106383	0.00234418	4.26204360137649e-16	7.10496719042652e-15	3.36970133203104e-15	11540/11541/27220/11438/11441/12801/12918/12921/12922/20315/94245/208188/108068/99296/15565/16490/16500/17918/18167/18429/18430/18441/18799/18751/19218/19224/20979/54526/171180/80976/319508/110058/20980/54524/54525	35	Adora2a/Adora2b/Cartpt/Chrna4/Chrna7/Cnr1/Crh/Crhr1/Crhr2/Cxcl12/Dtnbp1/Ghsr/Grm2/Hrh3/Htr6/Kcna2/Kcnb1/Myo5a/Npy2r/Oxt/Oxtr/P2ry1/Plcd1/Prkcb/Ptger3/Ptgs1/Syt1/Syt10/Syt12/Syt13/Syt15/Syt17/Syt2/Syt6/Syt7
HC	GO:0048017	inositol lipid-mediated signaling	0.0182371	0.00596387	4.64861724315872e-16	7.72816696753071e-15	3.66526879388491e-15	216991/12319/69601/13649/13866/13869/14173/14254/14389/14462/227753/16001/101490/16337/16367/16452/16510/16542/16600/17005/244281/14299/18095/18162/211323/18211/18212/18213/380698/18591/18595/73182/83490/240752/18707/18708/18795/18799/227120/224860/18805/18806/228852/109294/109270/72446/19249/19419/19699/26563/26564/20354/20720/20682/21808/244882/22160/107449/93735/12192	60	Adap2/Car8/Dab2ip/Egfr/Erbb2/Erbb4/Fgf2/Flt1/Gab2/Gata3/Gsn/Igf1r/Inpp5f/Insr/Irs1/Jak2/Kcnh1/Kdr/Klf4/Ltk/Myo16/Ncs1/Nkx3-1/Npr3/Nrg1/Ntrk1/Ntrk2/Ntrk3/Obscn/Pdgfb/Pdgfra/Pear1/Pik3ap1/Pik3c2b/Pik3cd/Pik3r1/Plcb1/Plcd1/Plcl1/Plcl2/Pld1/Pld2/Ppp1r16b/Prex2/Prr5/Prr5l/Ptpn13/Rasgrp1/Reln/Ror1/Ror2/Sema4d/Serpine2/Sox9/Tgfb2/Tnfaip8l3/Twist1/Unc5b/Wnt16/Zfp36l1
HC	GO:0007162	negative regulation of cell adhesion	0.0264438	0.0106867	4.78387066331002e-16	7.92540486421363e-15	3.75881360350416e-15	230379/11487/11490/208936/11540/230959/11847/11856/12053/12156/12161/12231/12484/12505/12554/12578/53624/20315/13078/13131/50768/71228/13508/114873/14357/13640/13839/13844/13866/14190/15223/14366/14634/15284/16190/16449/16452/83964/16600/16777/16842/16854/16950/71890/17196/17390/18128/94212/18576/242202/208177/18708/18844/18845/243743/54712/27205/19013/18753/19091/19218/19283/66214/193385/223881/…	87	Acer2/Adam10/Adam15/Adamts18/Adora2a/Ajap1/Arg2/Arhgap6/Bcl6/Bmp2/Bmp6/Btn1a1/Cd24a/Cd44/Cdh13/Cdkn2a/Cldn7/Cxcl12/Cyp1b1/Dab1/Dlc1/Dlg5/Dscam/Dscaml1/Dtx1/Efna5/Epha5/Ephb2/Erbb2/Fgl2/Foxj1/Fzd4/Gli3/Hlx/Il4ra/Jag1/Jak2/Jam3/Klf4/Lamb1/Lef1/Lgals3/Loxl3/Mad2l2/Mbp/Mmp2/Notch1/Pag1/Pde3b/Pde5a/Phldb2/Pik3r1/Plxna1/Plxna2/Plxna4/Plxnc1/Podxl/Ppara/Prkcd/Prkg1/Ptger3/Ptprz1/Rgcc/Ripor2/Rnd1/Runx1/R…
HC	GO:0030308	negative regulation of cell growth	0.0200608	0.0069636	4.96929085761607e-16	8.19392851196041e-15	3.88616739265513e-15	11302/11479/11490/14025/12043/12053/12168/18133/12569/12578/12580/68755/13132/69601/239667/18605/13841/14121/14168/108655/20378/320027/14451/78926/14706/23892/16323/209743/17701/18186/18208/19013/19016/217124/19271/19735/56437/20346/20348/20350/20353/20354/20355/20356/20357/20358/20359/214968/20361/20720/20377/20319/98402/20562/20564/67155/20671/21803/21808/232334/22411/22415/22416/22418/22431/22…	66	Aatk/Acvr1b/Adam15/Bcl11a/Bcl2/Bcl6/Bmpr2/Ccn3/Cdk5r1/Cdkn2a/Cdkn2c/Cgrrf1/Dab2/Dab2ip/Dip2b/Enpp1/Epha7/Fbp1/Fgf13/Foxp1/Frzb/Fstl4/Gas1/Gas2l1/Gng4/Grem1/Inhba/Minar1/Msx1/Nrp1/Ntn1/Ppara/Pparg/Ppp1r9b/Ptprj/Rgs2/Rrad/Sema3a/Sema3c/Sema3f/Sema4c/Sema4d/Sema4f/Sema5a/Sema5b/Sema6a/Sema6b/Sema6d/Sema7a/Serpine2/Sfrp1/Sfrp2/Sh3bp4/Slit1/Slit3/Smarca2/Sox17/Tgfb1/Tgfb2/Vgll4/Wnt11/Wnt3/Wnt3a/Wnt5a/…
HC	GO:0055008	cardiac muscle tissue morphogenesis	0.0109422	0.00248207	5.4089625159456e-16	8.89473835955498e-15	4.2185432944217e-15	12156/320790/12814/54485/109620/13617/112405/13857/14183/17300/14234/15110/77446/15213/15214/16392/14725/18091/18121/18128/211323/18741/18996/20181/20191/13609/57246/21803/21808/21812/21814/22003/22413/22418/22761/22762	36	Bmp2/Chd7/Col11a1/Dll4/Dsp/Ednra/Egln1/Epor/Fgfr2/Foxc1/Foxc2/Hand1/Heg1/Hey1/Hey2/Isl1/Lrp2/Nkx2-5/Nog/Notch1/Nrg1/Pitx2/Pou4f1/Rxra/Ryr2/S1pr1/Tbx20/Tgfb1/Tgfb2/Tgfbr1/Tgfbr3/Tpm1/Wnt2/Wnt5a/Zfpm1/Zfpm2
HC	GO:0070167	regulation of biomineral tissue development	0.0133739	0.00355074	5.66143878827909e-16	9.25973330654381e-15	4.39165091421621e-15	11480/11481/11689/11732/67972/71458/12156/140780/12161/12162/12167/12168/16007/12638/18605/80752/14119/14184/14371/14456/14758/23892/15213/15214/16591/16998/17260/338352/18128/77583/23967/107587/237928/106522/19242/73121/76566/13609/20682/21803/22160/22410/22417/22420	44	Acvr2a/Acvr2b/Alox5/Ank/Atp2b1/Bcor/Bmp2/Bmp2k/Bmp6/Bmp7/Bmpr1b/Bmpr2/Ccn1/Cftr/Enpp1/Fam20c/Fbn2/Fgfr3/Fzd9/Gas6/Gpm6b/Grem1/Hey1/Hey2/Kl/Ltbp3/Mef2c/Nell1/Notch1/Notum/Osr1/Osr2/Phospho1/Pkdcc/Ptn/Rflna/Rflnb/S1pr1/Sox9/Tgfb1/Twist1/Wnt10b/Wnt4/Wnt6
HC	GO:0031098	stress-activated protein kinase signaling cascade	0.0227964	0.00854937	6.22362434756664e-16	1.01518689626437e-14	4.81476767579151e-15	140577/11820/12156/12922/13132/69601/59036/63953/252864/13649/270190/14167/14169/14170/14184/14257/23882/242316/14806/15111/15258/15259/16001/16012/66725/17096/99470/26401/269881/65964/26408/26415/19099/17164/73608/17240/16543/14013/17295/17874/107607/27206/98432/18795/19219/76108/19419/215653/225392/26564/20353/20377/20319/54612/59009/237353/19261/20698/53416/330177/21808/29820/21943/665113/2198…	75	Ankrd6/App/Bmp2/Crhr2/Dab2/Dab2ip/Dact1/Dusp10/Dusp15/Egfr/Ephb1/Fgf12/Fgf14/Fgf15/Fgfr3/Flt4/Gadd45g/Gdf6/Grik2/Hand2/Hipk2/Hipk3/Igf1r/Igfbp6/Lrrk2/Lyn/Magi3/Map3k1/Map3k10/Map3k20/Map3k5/Mapk13/Mapk8ip1/Mapkapk2/Marveld3/Mdfi/Mdfic/Mecom/Met/Myd88/Nod1/Nrk/Phlpp1/Plcb1/Ptger4/Rap2a/Rasgrp1/Rassf2/Rell2/Ror2/Sema4c/Sfrp1/Sfrp2/Sfrp5/Sh3rf1/Sh3rf3/Sirpa/Sphk1/Stk39/Taok3/Tgfb2/Tnfrsf19/Tnfsf11/T…
HC	GO:0051403	stress-activated MAPK cascade	0.0221884	0.00820463	6.57827020165609e-16	1.07015934540614e-14	5.07548771873225e-15	140577/11820/12156/12922/13132/69601/59036/63953/252864/13649/270190/14167/14169/14170/14184/14257/23882/242316/14806/15111/15258/15259/16001/16012/66725/99470/26401/269881/65964/26408/26415/19099/17164/73608/17240/16543/14013/17295/17874/107607/27206/98432/18795/19219/76108/19419/215653/225392/26564/20353/20377/20319/54612/59009/237353/19261/20698/53416/330177/21808/29820/21943/665113/21987/2117…	73	Ankrd6/App/Bmp2/Crhr2/Dab2/Dab2ip/Dact1/Dusp10/Dusp15/Egfr/Ephb1/Fgf12/Fgf14/Fgf15/Fgfr3/Flt4/Gadd45g/Gdf6/Grik2/Hand2/Hipk2/Hipk3/Igf1r/Igfbp6/Lrrk2/Magi3/Map3k1/Map3k10/Map3k20/Map3k5/Mapk13/Mapk8ip1/Mapkapk2/Marveld3/Mdfi/Mdfic/Mecom/Met/Myd88/Nod1/Nrk/Phlpp1/Plcb1/Ptger4/Rap2a/Rasgrp1/Rassf2/Rell2/Ror2/Sema4c/Sfrp1/Sfrp2/Sfrp5/Sh3rf1/Sh3rf3/Sirpa/Sphk1/Stk39/Taok3/Tgfb2/Tnfrsf19/Tnfsf11/Tnik/…
HC	GO:0045637	regulation of myeloid cell differentiation	0.0209726	0.00754964	8.90300858344413e-16	1.44062549558237e-14	6.83251241182772e-15	11479/11480/12010/27220/12571/12977/67087/13388/23871/67017/14118/14184/14281/108655/83554/78926/14461/14683/83924/238377/15354/15402/15902/22778/16323/234515/16416/16449/16476/17311/16842/16909/16948/17096/16658/17260/17268/17536/17869/18081/18129/18708/18996/18997/170826/18750/215653/217864/26564/12394/20259/20377/98366/20846/20850/20851/21349/57816/21803/21873/68027/21943/211770/13345/72828/23…	69	Acvr1b/Acvr2a/B2m/Cartpt/Cdk6/Csf1/Ctnnbip1/Dll1/Ets1/Fam210b/Fbn1/Fgfr3/Fos/Foxp1/Fstl3/Gas2l1/Gata2/Gnas/Gpr137b/Gpr68/Hmgb3/Hoxa5/Id2/Ikzf1/Inhba/Inpp4b/Itgb3/Jag1/Jun/Kitl/Lef1/Lmo2/Lox/Lyn/Mafb/Mef2c/Meis1/Meis2/Myc/Ninj1/Notch2/Pik3r1/Pou4f1/Pou4f2/Ppargc1b/Prkca/Rassf2/Rcor1/Ror2/Runx1/Scin/Sfrp1/Smap1/Stat1/Stat5a/Stat5b/Tal1/Tesc/Tgfb1/Tjp2/Tmem178/Tnfsf11/Trib1/Twist2/Ubash3b/Zbtb16/Zbt…
HC	GO:0001570	vasculogenesis	0.012766	0.00330943	9.18914144609481e-16	1.48297101848147e-14	7.03334622441859e-15	11535/12389/12490/12705/13731/13857/14180/14182/14183/14366/14463/15117/56233/77446/15213/15214/15398/16542/214384/18091/18128/18186/18212/18741/50501/19271/54409/69903/319757/20671/20672/20997/57246/21803/21813/21814/22421/22422/22431/12192/22762/328365	42	Adm/Cav1/Cd34/Cited1/Emp2/Epor/Fgf9/Fgfr1/Fgfr2/Fzd4/Gata4/Has2/Hdac7/Heg1/Hey1/Hey2/Hoxa13/Kdr/Myocd/Nkx2-5/Notch1/Nrp1/Ntrk2/Pitx2/Prok2/Ptprj/Ramp2/Rasip1/Smo/Sox17/Sox18/T/Tbx20/Tgfb1/Tgfbr2/Tgfbr3/Wnt7a/Wnt7b/Wt1/Zfp36l1/Zfpm2/Zmiz1
HC	GO:0015850	organic hydroxy compound transport	0.0246201	0.00972146	1.15601903592688e-15	1.85085053034415e-14	8.77810316407193e-15	11303/11305/27410/217265/18670/11307/192663/11540/11541/11607/12306/54670/12161/27062/27220/12389/12638/11438/11441/12801/12918/12921/12922/20315/13132/13488/94245/67484/260298/14427/14573/208188/14758/108068/99296/15550/15565/16416/16490/16500/16535/100017/16854/16891/17869/17918/269642/18167/211323/99031/18429/18430/18441/18718/18799/19016/18751/50873/19206/19218/19224/69908/19662/114679/231290…	81	Abca1/Abca2/Abca3/Abca5/Abcb4/Abcg1/Abcg4/Adora2a/Adora2b/Agtr1a/Anxa2/Atp8b1/Bmp6/Cadps/Cartpt/Cav1/Cftr/Chrna4/Chrna7/Cnr1/Crh/Crhr1/Crhr2/Cxcl12/Dab2/Drd1/Dtnbp1/Eepd1/Fev/Galr1/Gdnf/Ghsr/Gpm6b/Grm2/Hrh3/Htr1a/Htr6/Itgb3/Kcna2/Kcnb1/Kcnq1/Ldlrap1/Lgals3/Lipg/Myc/Myo5a/Nat8l/Npy2r/Nrg1/Osbpl6/Oxt/Oxtr/P2ry1/Pip4k2a/Plcd1/Pparg/Prkcb/Prkn/Ptch1/Ptger3/Ptgs1/Rab3b/Rbp4/Selenom/Slc10a4/Slc18a2/Slc…
HC	GO:0022604	regulation of cell morphogenesis	0.0276596	0.0116175	1.39112182838847e-15	2.22140190912137e-14	1.05355320742772e-14	11423/76850/238276/108100/14025/23828/12323/68732/12505/104445/104252/260409/12739/12810/12721/240058/211232/29873/13047/12767/13132/56320/50768/71972/68813/13640/269587/13822/13823/13844/13860/269233/231672/57778/71409/22379/14366/74053/15117/16404/16416/228550/16542/225341/16975/17295/76574/17909/17919/18003/18186/80883/98733/18441/677884/57342/107368/67220/18844/18845/243743/54712/244418/50873…	91	Ache/Ago4/Akap5/Baiap2/Bcl11a/Bves/Camk2b/Carmil1/Cd44/Cdc42ep1/Cdc42ep2/Cdc42ep3/Cldn3/Coch/Coro1a/Cpne5/Cpne9/Cspg5/Cux1/Cxcr4/Dab2/Dbn1/Dlc1/Dnmbp/Dock5/Efna5/Epb41/Epb41l2/Epb41l3/Ephb2/Eps8/Fam171a1/Fbxw8/Fmnl1/Fmnl2/Fmnl3/Fzd4/Grip1/Has2/Itga7/Itgb3/Itpka/Kdr/Lims2/Lrp8/Met/Mfsd2a/Myo10/Myo5b/Nedd9/Nrp1/Ntng1/Obsl1/P2ry1/Pakap/Parva/Pdzd8/Plekho1/Plxna1/Plxna2/Plxna4/Plxnc1/Prag1/Prkn/Ptn/P…
HC	GO:0007204	positive regulation of cytosolic calcium ion concentration	0.0279635	0.0118588	1.85646147756357e-15	2.94125541667251e-14	1.39496102230556e-14	224129/11514/11517/11535/11548/11550/11554/11607/238276/109676/54140/12043/12286/12288/12291/239556/12293/12297/12311/108058/12389/12426/12777/12484/80982/320790/56506/12721/12921/20312/14825/12767/13488/13617/13618/13857/107221/14173/14226/57265/14427/14461/269604/140741/14810/14812/14814/14816/99296/15560/16416/16439/16452/57340/16542/65086/17096/17918/18049/56183/18167/18429/18430/94045/18441/…	92	Adcy5/Adcy8/Adcyap1r1/Adm/Adra1b/Adra1d/Adrb1/Agtr1a/Akap5/Ank2/Avpr1a/Bcl2/Cacna1a/Cacna1c/Cacna1g/Cacna1i/Cacna2d1/Cacnb3/Calcr/Camk2d/Cav1/Cckbr/Ccr10/Cd24a/Cemip/Chd7/Cib2/Coro1a/Crhr1/Cx3cl1/Cxcl1/Cxcr4/Drd1/Ednra/Ednrb/Epor/Ffar4/Fgf2/Fkbp1b/Fzd2/Galr1/Gata2/Gpr157/Gpr6/Grin1/Grin2b/Grin2d/Grm1/Hrh3/Htr2c/Itgb3/Itpr2/Jak2/Jph3/Kdr/Lpar3/Lyn/Myo5a/Ngf/Nmu/Npy2r/Oxt/Oxtr/P2rx5/P2ry1/P2ry2/Pdg…
HC	GO:0061035	regulation of cartilage development	0.0106383	0.0024476	2.41362844979999e-15	3.79427394647315e-14	1.79952554724657e-14	108153/12153/12156/12161/16007/216616/14172/20378/242316/14634/23892/15431/16998/17132/210719/12020/18121/106522/19227/218772/73121/76566/12393/20429/58994/20583/20679/20682/21803/21808/21812/21834/22418/216795/235320	35	Adamts7/Bmp1/Bmp2/Bmp6/Ccn1/Efemp1/Fgf18/Frzb/Gdf6/Gli3/Grem1/Hoxd11/Ltbp3/Maf/Mkx/Nkx3-2/Nog/Pkdcc/Pthlh/Rarb/Rflna/Rflnb/Runx2/Shox2/Smpd3/Snai2/Sox6/Sox9/Tgfb1/Tgfb2/Tgfbr1/Thrb/Wnt5a/Wnt9a/Zbtb16
HC	GO:0007631	feeding behavior	0.0148936	0.00441258	2.56546350484124e-15	4.01217333695275e-14	1.90286956653173e-14	11421/11540/11607/30878/11820/50769/12064/27220/12801/12921/12922/13134/140477/13488/13798/13983/208188/14810/14812/108073/15111/230777/387285/234219/99296/15550/15560/16337/16847/23948/244958/320840/56183/381073/109648/18166/18167/18168/18212/18386/18429/18430/18441/18996/226278/73094/238384/21375/22226	49	Ace/Adora2a/Agtr1a/Apln/App/Atp8a2/Bdnf/Cartpt/Cnr1/Crhr1/Crhr2/Dach1/Dmbx1/Drd1/En1/Esr2/Ghsr/Grin1/Grin2b/Grm7/Hand2/Hcrtr1/Hcrtr2/Helt/Hrh3/Htr1a/Htr2c/Insr/Lepr/Mmp17/Mrap2/Negr1/Nmu/Npw/Npy/Npy1r/Npy2r/Npy5r/Ntrk2/Oprd1/Oxt/Oxtr/P2ry1/Pou4f1/Prlhr/Sgip1/Slc24a4/Tbr1/Ucn
HC	GO:0014013	regulation of gliogenesis	0.0148936	0.00441258	2.56546350484124e-15	4.01217333695275e-14	1.90286956653173e-14	20927/17173/20238/12156/12767/13131/13389/13390/13392/63953/14184/14254/14580/14843/15208/15364/15902/235402/14725/16992/17096/723904/17869/100313531/18096/14912/18121/18128/211323/18205/18213/50913/18742/56711/19016/18755/19242/19262/19283/20720/20481/20666/20681/23966/21803/103743/21938/22062/22352	49	Abcc8/Ascl2/Atxn1/Bmp2/Cxcr4/Dab1/Dll3/Dlx1/Dlx2/Dusp10/Fgfr3/Flt1/Gfap/Gsx2/Hes5/Hmga2/Id2/Lingo1/Lrp2/Lta/Lyn/Mir219a-2/Myc/Nkx2-2os/Nkx6-1/Nkx6-2/Nog/Notch1/Nrg1/Ntf3/Ntrk3/Olig2/Pitx3/Plag1/Pparg/Prkch/Ptn/Ptpra/Ptprz1/Serpine2/Ski/Sox11/Sox8/Tenm4/Tgfb1/Tmem98/Tnfrsf1b/Trp73/Vim
HC	GO:0051048	negative regulation of secretion	0.0194529	0.00686018	3.2327752069364e-15	5.00420407032911e-14	2.37336396771325e-14	20927/11421/269275/11486/11539/11551/16790/11419/110279/27220/18133/12801/12918/12919/12921/12922/12952/13491/13616/107221/14226/209630/208188/14683/108073/99296/15550/15565/16156/16324/16367/16500/16514/16535/228355/17918/18014/56183/18128/18166/18167/18168/211323/18429/18430/18441/18575/18576/218461/19016/19055/50873/19218/19219/19224/20287/20377/56013/53416/207227/21938/94090/22226/69847	64	Abcc8/Ace/Acvr1c/Ada/Adora1/Adra2a/Anpep/Asic1/Bcr/Cartpt/Ccn3/Cnr1/Crh/Crhbp/Crhr1/Crhr2/Cry1/Drd4/Edn3/Ffar4/Fkbp1b/Frmd4a/Ghsr/Gnas/Grm7/Hrh3/Htr1a/Htr6/Il11/Inhbb/Irs1/Kcnb1/Kcnj11/Kcnq1/Madd/Myo5a/Neurog1/Nmu/Notch1/Npy1r/Npy2r/Npy5r/Nrg1/Oxt/Oxtr/P2ry1/Pde1c/Pde3b/Pde8b/Pparg/Ppp3ca/Prkn/Ptger3/Ptger4/Ptgs1/Sct/Sfrp1/Srcin1/Stk39/Stxbp5l/Tnfrsf1b/Trim9/Ucn/Wnk4
HC	GO:1901215	negative regulation of neuron death	0.0227964	0.00879068	3.27145606553224e-15	5.05119475970729e-14	2.39565043073929e-14	11540/11820/109689/12043/12064/51800/12286/12490/12661/12705/12721/12921/12977/20312/13390/94245/13798/13799/13857/13983/80857/14179/64290/15220/14362/14371/110886/14401/14402/14573/14806/14810/108073/15258/212111/16392/16452/16476/30841/16542/66725/17260/68169/18039/18008/18049/18053/70729/109648/18227/18186/18205/18211/18212/71648/18996/19013/50873/19283/66270/20287/20471/20510/319757/104069/20…	75	Adora2a/App/Arrb1/Bcl2/Bdnf/Bok/Cacna1a/Cd34/Chl1/Cited1/Coro1a/Crhr1/Csf1/Cx3cl1/Dlx1/Dtnbp1/En1/En2/Epor/Esr2/Fgf20/Fgf8/Foxb1/Foxq1/Fzd1/Fzd9/Gabra5/Gabrb2/Gabrb3/Gdnf/Grik2/Grin1/Grm7/Hipk2/Inpp5a/Isl1/Jak2/Jun/Kdm2b/Kdr/Lrrk2/Mef2c/Ndnf/Nefl/Nes/Ngf/Ngfr/Nos1ap/Npy/Nr4a2/Nrp1/Ntf3/Ntrk1/Ntrk2/Optn/Pou4f1/Ppara/Prkn/Ptprz1/Retreg1/Sct/Six1/Slc1a1/Smo/Sncb/Stxbp1/Tfap2b/Tgfb3/Tnfrsf1b/Tox3/Trp…
HC	GO:0007254	JNK cascade	0.0176292	0.00586045	3.30227958469863e-15	5.08009362103812e-14	2.40935640979742e-14	140577/11820/13132/69601/59036/63953/252864/13649/270190/14167/14169/14170/14257/23882/14806/15258/15259/16001/66725/99470/26401/269881/65964/26408/19099/73608/17240/16543/14013/17874/107607/27206/98432/18795/19219/76108/19419/215653/26564/20377/20319/54612/59009/237353/19261/330177/29820/21943/665113/21987/211770/22062/63873/93735/22418/22421/22422/66505	58	Ankrd6/App/Dab2/Dab2ip/Dact1/Dusp10/Dusp15/Egfr/Ephb1/Fgf12/Fgf14/Fgf15/Flt4/Gadd45g/Grik2/Hipk2/Hipk3/Igf1r/Lrrk2/Magi3/Map3k1/Map3k10/Map3k20/Map3k5/Mapk8ip1/Marveld3/Mdfi/Mdfic/Mecom/Myd88/Nod1/Nrk/Phlpp1/Plcb1/Ptger4/Rap2a/Rasgrp1/Rassf2/Ror2/Sfrp1/Sfrp2/Sfrp5/Sh3rf1/Sh3rf3/Sirpa/Taok3/Tnfrsf19/Tnfsf11/Tnik/Tpd52l1/Trib1/Trp73/Trpv4/Wnt16/Wnt5a/Wnt7a/Wnt7b/Zmynd11
HC	GO:0009953	dorsal/ventral pattern formation	0.0130699	0.00355074	3.30691657928487e-15	5.08009362103812e-14	2.40935640979742e-14	17172/12167/13172/54485/240590/13798/14179/15375/15376/15228/14451/14634/23892/23893/14836/14843/15399/15431/16869/16870/16871/16917/228357/17240/15285/17965/18121/18424/107586/18508/18509/19206/66743/20377/20473/17130/319757/20664/320145/57246/22415/22416/22421	43	Ascl1/Bmpr1b/Dbx1/Dll4/Dmrt3/En1/Fgf8/Foxa1/Foxa2/Foxg1/Gas1/Gli3/Grem1/Grem2/Gsc/Gsx2/Hoxa2/Hoxd11/Lhx1/Lhx2/Lhx3/Lmx1b/Lrp4/Mdfi/Mnx1/Nbl1/Nog/Otx2/Ovol2/Pax6/Pax7/Ptch1/Rnf220/Sfrp1/Six3/Smad6/Smo/Sox1/Sp8/Tbx20/Wnt3/Wnt3a/Wnt7a
HC	GO:0006814	sodium ion transport	0.0221884	0.00844595	3.60046691105026e-15	5.51707909501337e-14	2.61660726603174e-14	11419/11418/192113/232975/11932/108058/12638/215748/12805/14825/13491/13617/13618/14167/14168/14169/57780/14683/333433/15165/15166/15168/330953/94253/329152/57442/16535/215929/246317/432450/269513/18091/23967/18795/20266/20271/20273/20278/20720/20393/231290/20496/114644/237831/140919/72961/30805/20520/94249/238384/20531/76257/54403/20537/114479/63993/216225/232333/243616/229706/20538/102680/15567…	73	Asic1/Asic2/Atp12a/Atp1a3/Atp1b2/Camk2d/Cftr/Cnksr3/Cntn1/Cxcl1/Drd4/Ednra/Ednrb/Fgf12/Fgf13/Fgf14/Fxyd7/Gnas/Gpd1l/Hcn1/Hcn2/Hcn3/Hcn4/Hecw1/Hecw2/Kcne3/Kcnq1/Mfsd4b1/Neto1/Nkain2/Nkain3/Nkx2-5/Osr1/Plcb1/Scn1b/Scn5a/Scn8a/Scnn1g/Serpine2/Sgk1/Slc10a4/Slc12a2/Slc13a3/Slc13a5/Slc17a6/Slc17a7/Slc22a4/Slc22a5/Slc24a3/Slc24a4/Slc34a2/Slc38a3/Slc4a4/Slc5a1/Slc5a5/Slc5a7/Slc5a8/Slc6a1/Slc6a11/Slc6a17/…
HC	GO:0031016	pancreas development	0.0121581	0.00313707	3.62861679722381e-15	5.54620824321261e-14	2.63042246416807e-14	11481/19378/11865/12161/12558/12571/12638/13388/14165/15376/14561/21410/16001/16002/16194/100039795/53626/16337/16392/17295/723900/15285/18012/11925/12020/18096/14912/15379/225631/18504/18508/18576/18609/19213/320995/319757/20677/20682/68151/22418	40	Acvr2b/Aldh1a2/Arntl/Bmp6/Cdh2/Cdk6/Cftr/Dll1/Fgf10/Foxa2/Gdf11/Hnf1b/Igf1r/Igf2/Il6ra/Ildr2/Insm1/Insr/Isl1/Met/Mir375/Mnx1/Neurod1/Neurog3/Nkx3-2/Nkx6-1/Nkx6-2/Onecut1/Onecut2/Pax2/Pax6/Pde3b/Pdx1/Ptf1a/Rfx6/Smo/Sox4/Sox9/Wls/Wnt5a
HC	GO:0008306	associative learning	0.0139818	0.0039989	3.79256626248241e-15	5.78223419114152e-14	2.74236343867414e-14	20927/104111/11548/11820/11419/232975/20238/12064/12288/11441/12918/12921/94109/195208/54006/13488/13491/13492/64290/110886/14810/14812/108073/15465/320974/17754/17536/246317/18013/18121/53324/18574/218461/19049/19699/20287/20393/243961/210274/20510/232333/104027/268354/21375/21983/22226	46	Abcc8/Adcy3/Adra1b/App/Asic1/Atp1a3/Atxn1/Bdnf/Cacna1c/Chrna7/Crh/Crhr1/Csmd1/Dcdc2a/Deaf1/Drd1/Drd4/Drd5/Foxb1/Gabra5/Grin1/Grin2b/Grm7/Hrh1/Lrrn4/Map1a/Meis2/Neto1/Neurod2/Nog/Nptx2/Pde1b/Pde8b/Ppp1r1b/Reln/Sct/Sgk1/Shank1/Shank2/Slc1a1/Slc6a1/Synpo/Tafa2/Tbr1/Tpbg/Ucn
HC	GO:0009880	embryonic pattern specification	0.0106383	0.00248207	4.18513188053485e-15	6.34884506277137e-14	3.01109225299534e-14	12162/12705/13388/13617/13641/13869/14165/14183/15376/14296/16869/17268/17536/17292/18014/18186/18187/18424/18553/27412/19206/382089/170765/212712/20346/20350/20465/20471/17130/21386/214575/22418/22421/22431/235320	35	Bmp7/Cited1/Dll1/Ednra/Efnb1/Erbb4/Fgf10/Fgfr2/Foxa2/Frat1/Lhx1/Meis1/Meis2/Mesp1/Neurog1/Nrp1/Nrp2/Otx2/Pcsk6/Peg12/Ptch1/Ripply2/Ripply3/Satb2/Sema3a/Sema3f/Sim2/Six1/Smad6/Tbx3/Tdrd5/Wnt5a/Wnt7a/Wt1/Zbtb16
HC	GO:1905330	regulation of morphogenesis of an epithelium	0.0106383	0.00248207	4.18513188053485e-15	6.34884506277137e-14	3.01109225299534e-14	11607/11835/12162/14165/14173/14182/108655/14462/14573/23892/15415/15433/16869/17295/93960/18121/57764/18504/18510/18595/18707/20181/20377/20471/319757/20583/20681/20682/216021/56753/21803/22413/22414/22417/22418	35	Agtr1a/Ar/Bmp7/Fgf10/Fgf2/Fgfr1/Foxp1/Gata3/Gdnf/Grem1/Hoxb7/Hoxd13/Lhx1/Met/Nkd1/Nog/Ntn4/Pax2/Pax8/Pdgfra/Pik3cd/Rxra/Sfrp1/Six1/Smo/Snai2/Sox8/Sox9/Stox1/Tacstd2/Tgfb1/Wnt2/Wnt2b/Wnt4/Wnt5a
HC	GO:0046620	regulation of organ growth	0.0145897	0.00430916	4.26918865012531e-15	6.46020866058863e-14	3.06390911391065e-14	11554/11878/12125/12288/56808/13052/75590/13869/14173/80857/14179/14180/14182/14183/17300/14234/108655/14463/15214/15284/16002/16526/50523/98558/17260/17268/17967/18091/18121/18128/14815/211323/19013/19662/19735/64010/11739/15567/319757/57246/21812/21813/21814/22062/232334/22413/22431/22762	48	Adrb1/Arx/Bcl2l11/Cacna1c/Cacna2d2/Cxadr/Dusp9/Erbb4/Fgf2/Fgf20/Fgf8/Fgf9/Fgfr1/Fgfr2/Foxc1/Foxc2/Foxp1/Gata4/Hey2/Hlx/Igf2/Kcnk2/Lats2/Mael/Mef2c/Meis1/Ncam1/Nkx2-5/Nog/Notch1/Nr3c1/Nrg1/Ppara/Rbp4/Rgs2/Sav1/Slc25a4/Slc6a4/Smo/Tbx20/Tgfbr1/Tgfbr2/Tgfbr3/Trp73/Vgll4/Wnt2/Wt1/Zfpm2
HC	GO:0003229	ventricular cardiac muscle tissue development	0.0100304	0.00224076	4.9711469128482e-15	7.50371131023953e-14	3.55881530760068e-14	101401/320790/12814/54485/109620/13617/13857/14183/17300/14234/14463/15110/77446/15213/15214/15902/16373/16392/14725/18091/18121/18128/211323/18996/20181/20191/21386/21803/21808/21812/21814/22003/22762	33	Adamts9/Chd7/Col11a1/Dll4/Dsp/Ednra/Epor/Fgfr2/Foxc1/Foxc2/Gata4/Hand1/Heg1/Hey1/Hey2/Id2/Irx3/Isl1/Lrp2/Nkx2-5/Nog/Notch1/Nrg1/Pou4f1/Rxra/Ryr2/Tbx3/Tgfb1/Tgfb2/Tgfbr1/Tgfbr3/Tpm1/Zfpm2
HC	GO:0050796	regulation of insulin secretion	0.018541	0.00641202	5.1875993317299e-15	7.81100564390497e-14	3.70455702571491e-14	20927/11307/269275/224129/11514/11551/11689/101772/11865/109689/545192/75770/12289/66259/27220/18133/12638/12801/12918/12922/13447/13640/13839/14226/15376/208188/14761/238377/94353/15893/16324/16367/16392/16452/16500/16514/16535/16847/245049/18096/216856/18126/18189/18575/18576/218461/18609/18627/19055/18754/50873/19218/19662/320995/20377/20677/20609/207227/319613/54525/21419	61	Abcc8/Abcg1/Acvr1c/Adcy5/Adcy8/Adra2a/Alox5/Ano1/Arntl/Arrb1/Baiap3/Brsk2/Cacna1d/Camk2n1/Cartpt/Ccn3/Cftr/Cnr1/Crh/Crhr2/Doc2b/Efna5/Epha5/Fkbp1b/Foxa2/Ghsr/Gpr27/Gpr68/Hmgn3/Ica1/Inhbb/Irs1/Isl1/Jak2/Kcnb1/Kcnj11/Kcnq1/Lepr/Myrip/Nkx6-1/Nlgn2/Nos2/Nrxn1/Pde1c/Pde3b/Pde8b/Pdx1/Per2/Ppp3ca/Prkce/Prkn/Ptger3/Rbp4/Rfx6/Sfrp1/Sox4/Sstr5/Stxbp5l/Sybu/Syt7/Tfap2b
HC	GO:0048167	regulation of synaptic plasticity	0.0291793	0.012824	5.29072445056603e-15	7.94656335792938e-14	3.76884852731827e-14	432530/11514/107831/11539/11540/11554/238276/11820/11941/108100/12064/12323/11441/12877/12890/12918/12921/12922/18163/13116/56320/320127/13488/13492/13653/13844/238988/14169/14580/170935/14805/14806/14810/14812/14814/108071/15465/15565/207683/245666/228550/57340/16500/16513/140492/16542/74342/17754/17260/23945/268755/387155/723889/723967/723968/50997/246317/18011/18013/192167/14815/64011/18196/18…	96	Adcy1/Adcy8/Adgrb1/Adora1/Adora2a/Adrb1/Akap5/App/Atp2b2/Baiap2/Bdnf/Camk2b/Chrna7/Cpeb1/Cplx2/Crh/Crhr1/Crhr2/Ctnnd2/Cyp46a1/Dbn1/Dgki/Drd1/Drd5/Egr1/Ephb2/Erc2/Fgf14/Gfap/Grid2ip/Grik1/Grik2/Grin1/Grin2b/Grin2d/Grm5/Hrh1/Htr6/Igsf11/Iqsec2/Itpka/Jph3/Kcnb1/Kcnj10/Kcnn2/Kdr/Lrrtm1/Map1a/Mef2c/Mgll/Mir124a-1hg/Mir137/Mir378a/Mir9-2/Mir9-3/Mpp2/Neto1/Neurl1a/Neurod2/Nlgn1/Nr3c1/Nrgn/Nsg1/Ntrk2/Plk…
HC	GO:0046661	male sex differentiation	0.0176292	0.0059294	5.97755652869573e-15	8.9560032138582e-14	4.24759962299003e-14	11480/76850/11835/71371/12043/12125/12124/12161/12443/12638/94109/13363/50796/240590/13983/14165/14179/14180/14462/14463/381157/15364/15395/15398/15433/16323/16337/16542/218454/16876/14725/387188/18095/26423/18211/18595/19662/73296/20346/20377/20319/55994/20675/20681/20682/94224/20850/20851/21386/21412/57816/21808/21812/22417/22418/22412/22431/22762	58	Acvr2a/Ago4/Ar/Arid5b/Bcl2/Bcl2l11/Bik/Bmp6/Ccnd1/Cftr/Csmd1/Dhh/Dmrt1/Dmrt3/Esr2/Fgf10/Fgf8/Fgf9/Gata3/Gata4/Greb1l/Hmga2/Hoxa10/Hoxa13/Hoxd13/Inhba/Insr/Kdr/Lhfpl2/Lhx9/Lrp2/Mir193a/Nkx3-1/Nr5a1/Ntrk1/Pdgfra/Rbp4/Rhobtb3/Sema3a/Sfrp1/Sfrp2/Smad9/Sox3/Sox8/Sox9/Srd5a2/Stat5a/Stat5b/Tbx3/Tcf21/Tesc/Tgfb2/Tgfbr1/Wnt4/Wnt5a/Wnt9b/Wt1/Zfpm2
HC	GO:0099601	regulation of neurotransmitter receptor activity	0.0103343	0.00237865	6.12787646593072e-15	9.15860945696246e-14	4.34369049983266e-14	11820/380785/54377/140723/11438/72978/12918/12919/224997/244310/242667/228836/13844/269994/26558/15979/17260/246317/192167/216856/18164/53324/73340/18189/260297/19417/19418/19699/243961/58234/380702/232813/435145/72555	34	App/Begain/Cacng4/Cacng5/Chrna4/Cnih3/Crh/Crhbp/Dlgap1/Dlgap2/Dlgap3/Dlgap4/Ephb2/Gsg1l/Homer3/Ifngr1/Mef2c/Neto1/Nlgn1/Nlgn2/Nptx1/Nptx2/Nptxr/Nrxn1/Prrt1/Rasgrf1/Rasgrf2/Reln/Shank1/Shank3/Shisa6/Shisa7/Shisa8/Shisa9
HC	GO:0060038	cardiac muscle cell proliferation	0.0100304	0.00227523	8.86052413608401e-15	1.31456382537305e-13	6.23463466427839e-14	13052/13869/14173/80857/14180/14182/14183/17300/14234/108655/14463/15214/16526/17260/17268/17967/18091/18121/18128/211323/19662/20181/64010/57246/23966/21808/21812/21813/21814/22062/232334/22413/22762	33	Cxadr/Erbb4/Fgf2/Fgf20/Fgf9/Fgfr1/Fgfr2/Foxc1/Foxc2/Foxp1/Gata4/Hey2/Kcnk2/Mef2c/Meis1/Ncam1/Nkx2-5/Nog/Notch1/Nrg1/Rbp4/Rxra/Sav1/Tbx20/Tenm4/Tgfb2/Tgfbr1/Tgfbr2/Tgfbr3/Trp73/Vgll4/Wnt2/Zfpm2
HC	GO:0060688	regulation of morphogenesis of a branching structure	0.0100304	0.00227523	8.86052413608401e-15	1.31456382537305e-13	6.23463466427839e-14	11607/11835/14025/12162/12876/14165/14182/14183/14573/23892/15415/15433/16869/66725/17295/18121/57764/18504/18510/18595/20181/20377/20429/20471/319757/20583/20681/20682/56753/21803/22413/22414/22418	33	Agtr1a/Ar/Bcl11a/Bmp7/Cpe/Fgf10/Fgfr1/Fgfr2/Gdnf/Grem1/Hoxb7/Hoxd13/Lhx1/Lrrk2/Met/Nog/Ntn4/Pax2/Pax8/Pdgfra/Rxra/Sfrp1/Shox2/Six1/Smo/Snai2/Sox8/Sox9/Tacstd2/Tgfb1/Wnt2/Wnt2b/Wnt5a
HC	GO:0032102	negative regulation of response to external stimulus	0.0303951	0.0137204	9.23376912998466e-15	1.36659783123773e-13	6.48141843424341e-14	20927/11486/208936/11539/11540/230959/11689/12306/208117/68318/11847/110279/12297/27220/18133/235505/12484/12490/12505/11441/12739/12386/20312/56320/63953/23871/107221/14173/14190/64339/14462/208188/14729/23892/14810/242443/56213/16002/101490/73914/16392/238205/210029/118453/17965/18128/109648/18168/18186/18189/23959/21906/547253/18591/18595/208177/18792/19013/19016/18753/19091/19218/19219/19223/…	100	Abcc8/Ada/Adamts18/Adora1/Adora2a/Ajap1/Alox5/Anxa2/Aph1b/Aph1c/Arg2/Bcr/Cacnb3/Cartpt/Ccn3/Cd109/Cd24a/Cd34/Cd44/Chrna7/Cldn3/Ctnna2/Cx3cl1/Dbn1/Dusp10/Ets1/Ffar4/Fgf2/Fgl2/Fndc4/Gata3/Ghsr/Gp5/Grem1/Grin1/Grin3a/Htra1/Igf2/Inpp5f/Irak3/Isl1/Lrfn5/Metrnl/Mmp28/Nbl1/Notch1/Npy/Npy5r/Nrp1/Nrxn1/Nt5e/Otop1/Parp14/Pdgfb/Pdgfra/Phldb2/Plau/Ppara/Pparg/Prkcd/Prkg1/Ptger3/Ptger4/Ptgis/Rin3/Robo1/Robo2/…
HC	GO:0030282	bone mineralization	0.0142857	0.00424021	1.02327197106905e-14	1.51075774220122e-13	7.16513143527415e-14	11480/11481/11689/11732/67972/71458/12156/140780/12161/12162/12167/12168/16007/12843/18605/80752/14119/68431/14183/14184/14371/14734/14758/23892/16591/16948/16998/17260/338352/77583/23967/107587/237928/106522/19228/19242/73121/76566/239405/13609/94249/58994/20682/22160/22410/22411/22417	47	Acvr2a/Acvr2b/Alox5/Ank/Atp2b1/Bcor/Bmp2/Bmp2k/Bmp6/Bmp7/Bmpr1b/Bmpr2/Ccn1/Col1a2/Enpp1/Fam20c/Fbn2/Fbxl15/Fgfr2/Fgfr3/Fzd9/Gpc3/Gpm6b/Grem1/Kl/Lox/Ltbp3/Mef2c/Nell1/Notum/Osr1/Osr2/Phospho1/Pkdcc/Pth1r/Ptn/Rflna/Rflnb/Rspo2/S1pr1/Slc24a3/Smpd3/Sox9/Twist1/Wnt10b/Wnt11/Wnt4
HC	GO:0043524	negative regulation of neuron apoptotic process	0.0182371	0.00634308	1.15850696049091e-14	1.70213565042587e-13	8.07278712879353e-14	11540/109689/12043/12064/51800/12286/12661/12705/12721/20312/13390/13798/13799/13857/80857/14179/64290/15220/14371/110886/14401/14402/14573/14806/14810/108073/15258/16392/16452/16476/30841/16542/17260/68169/18039/18008/18049/18053/18227/18186/18205/18211/18212/71648/18996/50873/19283/66270/20287/20471/20510/319757/104069/20910/21419/21809/244579/22062/107449/277432	60	Adora2a/Arrb1/Bcl2/Bdnf/Bok/Cacna1a/Chl1/Cited1/Coro1a/Cx3cl1/Dlx1/En1/En2/Epor/Fgf20/Fgf8/Foxb1/Foxq1/Fzd9/Gabra5/Gabrb2/Gabrb3/Gdnf/Grik2/Grin1/Grm7/Hipk2/Isl1/Jak2/Jun/Kdm2b/Kdr/Mef2c/Ndnf/Nefl/Nes/Ngf/Ngfr/Nr4a2/Nrp1/Ntf3/Ntrk1/Ntrk2/Optn/Pou4f1/Prkn/Ptprz1/Retreg1/Sct/Six1/Slc1a1/Smo/Sncb/Stxbp1/Tfap2b/Tgfb3/Tox3/Trp73/Unc5b/Vstm2l
HC	GO:0032535	regulation of cellular component size	0.031307	0.0143753	1.21794503191627e-14	1.78514262165892e-13	8.4664676258812e-14	11302/11519/27360/66333/211673/11941/108100/104382/14025/12064/12168/68732/104445/104252/260409/12561/12569/12721/72042/12386/20315/56320/239667/244667/13508/13640/13841/13860/14158/14168/225288/14260/54418/320027/227753/29816/70435/544963/71955/242553/16531/16728/65086/27385/26401/23945/667663/17919/18039/18049/18096/211323/18186/18208/18213/26875/18631/213556/102502/243743/18997/18753/18754/190…	103	Aatk/Add2/Add3/Aqp11/Arfgef1/Atp2b2/Baiap2/Barhl2/Bcl11a/Bdnf/Bmpr2/Carmil1/Cdc42ep1/Cdc42ep2/Cdc42ep3/Cdh4/Cdk5r1/Coro1a/Cotl1/Ctnna2/Cxcl12/Dbn1/Dip2b/Disc1/Dscam/Efna5/Epha7/Eps8/Fer/Fgf13/Fhod3/Fmn1/Fmn2/Fstl4/Gsn/Hip1r/Inf2/Iqgap2/Ist1/Kank4/Kcnma1/L1cam/Lpar3/Magel2/Map3k1/Mgll/Myo3a/Myo5b/Nefl/Ngf/Nkx6-1/Nrg1/Nrp1/Ntn1/Ntrk3/Pclo/Pex11a/Plekhh2/Pls1/Plxna4/Pou4f2/Prkcd/Prkce/Prkg2/Prr16/Ra…
HC	GO:0008543	fibroblast growth factor receptor signaling pathway	0.0109422	0.00268891	1.32516721286131e-14	1.93761798738372e-13	9.18961866826337e-14	30878/14042/80752/329628/14165/14170/80903/14172/14173/80857/14174/14176/14179/14180/72514/14182/14183/14184/14186/116701/399558/14462/14733/16591/18053/18121/18189/18591/383491/101540/12393/219134/64074/21825/22417/22418	36	Apln/Ext1/Fam20c/Fat4/Fgf10/Fgf15/Fgf16/Fgf18/Fgf2/Fgf20/Fgf3/Fgf5/Fgf8/Fgf9/Fgfbp3/Fgfr1/Fgfr2/Fgfr3/Fgfr4/Fgfrl1/Flrt2/Gata3/Gpc1/Kl/Ngfr/Nog/Nrxn1/Pdgfb/Prdm14/Prkd2/Runx2/Shisa2/Smoc2/Thbs1/Wnt4/Wnt5a
HC	GO:0048015	phosphatidylinositol-mediated signaling	0.0173252	0.00586045	1.35357158324731e-14	1.97439239594824e-13	9.36403013309249e-14	12319/69601/13649/13866/13869/14173/14254/14389/14462/227753/16001/101490/16337/16367/16452/16510/16542/16600/17005/244281/14299/18095/18162/211323/18211/18212/18213/380698/18591/18595/73182/83490/240752/18707/18708/18795/18799/227120/224860/18806/228852/109294/109270/72446/19249/19419/19699/26563/26564/20354/20720/20682/21808/22160/107449/93735/12192	57	Car8/Dab2ip/Egfr/Erbb2/Erbb4/Fgf2/Flt1/Gab2/Gata3/Gsn/Igf1r/Inpp5f/Insr/Irs1/Jak2/Kcnh1/Kdr/Klf4/Ltk/Myo16/Ncs1/Nkx3-1/Npr3/Nrg1/Ntrk1/Ntrk2/Ntrk3/Obscn/Pdgfb/Pdgfra/Pear1/Pik3ap1/Pik3c2b/Pik3cd/Pik3r1/Plcb1/Plcd1/Plcl1/Plcl2/Pld2/Ppp1r16b/Prex2/Prr5/Prr5l/Ptpn13/Rasgrp1/Reln/Ror1/Ror2/Sema4d/Serpine2/Sox9/Tgfb2/Twist1/Unc5b/Wnt16/Zfp36l1
HC	GO:0050878	regulation of body fluid levels	0.0285714	0.0126172	1.39283733991327e-14	2.02679543851169e-13	9.61256414823396e-14	11486/208936/11512/11535/11539/11540/11551/11552/11553/11554/12306/30878/11830/11941/12389/12443/12490/12583/53883/12638/12671/12737/20312/94245/13618/13731/12496/13844/13869/14042/14066/338521/14165/15376/64290/14456/14683/14724/14729/195733/77446/15442/16194/16416/16452/16531/17096/228355/17295/18011/18014/18162/18429/18441/18442/23972/18591/18595/73182/18792/18810/18750/18753/18754/18761/19091…	94	Ada/Adamts18/Adcy6/Adm/Adora1/Adora2a/Adra2a/Adra2b/Adra2c/Adrb1/Anxa2/Apln/Aqp5/Atp2b2/Cav1/Ccnd1/Cd34/Cdo1/Celsr2/Cftr/Chrm3/Cldn1/Cx3cl1/Dtnbp1/Ednrb/Emp2/Entpd2/Ephb2/Erbb4/Ext1/F3/Fa2h/Fgf10/Foxa2/Foxb1/Gas6/Gnas/Gp1bb/Gp5/Grhl1/Heg1/Hpse/Il6ra/Itgb3/Jak2/Kcnma1/Lyn/Madd/Met/Neurl1a/Neurog1/Npr3/Oxt/P2ry1/P2ry2/Papss2/Pdgfb/Pdgfra/Pear1/Plau/Plec/Prkca/Prkcd/Prkce/Prkcq/Prkg1/Prlr/Procr/Ptge…
HC	GO:0061572	actin filament bundle organization	0.0176292	0.00603282	1.42422485179545e-14	2.06751110064469e-13	9.80566795469344e-14	11519/11856/234094/72754/54324/109689/108100/68732/16423/68178/20312/56320/50768/22240/13860/56226/269233/229474/54418/242553/114229/77569/26401/17295/18186/30794/218194/208177/18708/102502/320472/18761/50873/19219/223864/73121/76566/66214/14787/13609/20971/268396/243961/58234/71774/71653/20410/68166/104027/56753/21754/21809/21812/56363/22003/22411/22417/22793	58	Add2/Arhgap6/Arhgef10/Arhgef10l/Arhgef5/Arrb1/Baiap2/Carmil1/Cd47/Cgnl1/Cx3cl1/Dbn1/Dlc1/Dpysl3/Eps8/Espn/Fam171a1/Fhdc1/Fmn2/Kank4/Kiss1r/Limch1/Map3k1/Met/Nrp1/Pdlim4/Phactr1/Phldb2/Pik3r1/Pls1/Ppm1e/Prkcq/Prkn/Ptger4/Rapgef3/Rflna/Rflnb/Rgcc/Rhpn1/S1pr1/Sdc4/Sh3pxd2b/Shank1/Shank3/Shroom1/Shtn1/Sorbs3/Spire1/Synpo/Tacstd2/Tesk1/Tgfb3/Tgfbr1/Tmeff2/Tpm1/Wnt11/Wnt4/Zyx
HC	GO:0048675	axon extension	0.0155015	0.0048952	1.44313008902492e-14	2.08995546066902e-13	9.91211572263315e-14	11302/104382/12064/12168/73205/12561/12569/20315/56320/13175/239667/244667/13508/13616/13617/16728/16870/23945/723950/17919/17984/18049/18096/211323/18186/18187/18208/18213/243743/18997/18998/52822/20346/20348/20350/20353/20354/20355/20356/20357/20358/20359/214968/20361/71653/20562/20564/319757/22415/22416/22418	51	Aatk/Barhl2/Bdnf/Bmpr2/C9orf72/Cdh4/Cdk5r1/Cxcl12/Dbn1/Dclk1/Dip2b/Disc1/Dscam/Edn3/Ednra/L1cam/Lhx2/Mgll/Mir124a-2/Myo5b/Ndn/Ngf/Nkx6-1/Nrg1/Nrp1/Nrp2/Ntn1/Ntrk3/Plxna4/Pou4f2/Pou4f3/Rufy3/Sema3a/Sema3c/Sema3f/Sema4c/Sema4d/Sema4f/Sema5a/Sema5b/Sema6a/Sema6b/Sema6d/Sema7a/Shtn1/Slit1/Slit3/Smo/Wnt3/Wnt3a/Wnt5a
HC	GO:0042593	glucose homeostasis	0.0240122	0.00975593	1.44774383133352e-14	2.09164513536471e-13	9.92012941069132e-14	20927/11307/224129/11514/11548/11551/11689/101772/109689/56175/545192/75770/12286/12288/12289/66259/27220/12578/12606/12638/12801/12918/12922/12952/94109/235380/13640/13839/78943/16592/14118/14186/14226/15375/15376/14456/14761/238377/64297/94353/16001/16011/16337/16500/16847/17295/58805/18012/18053/18189/18504/18508/18575/18576/218461/18609/18708/19016/76487/19055/18754/50873/19206/19271/19275/19…	79	Abcc8/Abcg1/Adcy5/Adcy8/Adra1b/Adra2a/Alox5/Ano1/Arrb1/Bace2/Baiap3/Brsk2/Cacna1a/Cacna1c/Cacna1d/Camk2n1/Cartpt/Cdkn2a/Cebpa/Cftr/Cnr1/Crh/Crhr2/Cry1/Csmd1/Dmxl2/Efna5/Epha5/Ern1/Fabp5/Fbn1/Fgfr4/Fkbp1b/Foxa1/Foxa2/Gas6/Gpr27/Gpr68/Gprc5b/Hmgn3/Igf1r/Igfbp5/Insr/Kcnb1/Lepr/Met/Mlxipl/Neurod1/Ngfr/Nrxn1/Pax2/Pax6/Pde1c/Pde3b/Pde8b/Pdx1/Pik3r1/Pparg/Ppp1r3g/Ppp3ca/Prkce/Prkn/Ptch1/Ptprj/Ptprn/Ptpr…
HC	GO:2000177	regulation of neural precursor cell proliferation	0.0139818	0.00413679	1.70370372118222e-14	2.44398916788031e-13	1.15912056083419e-13	17172/12064/12484/12558/20312/244667/242748/54485/13796/14173/15228/14365/14371/14461/14634/15902/53626/30841/16869/16870/225341/14725/66725/17096/18008/18053/18121/18128/71648/18508/18742/19242/19283/78748/20473/20502/15567/66993/319757/329731/21803/252838/22326/22416/22418/94187	46	Ascl1/Bdnf/Cd24a/Cdh2/Cx3cl1/Disc1/Disp3/Dll4/Emx1/Fgf2/Foxg1/Fzd3/Fzd9/Gata2/Gli3/Id2/Insm1/Kdm2b/Lhx1/Lhx2/Lims2/Lrp2/Lrrk2/Lyn/Nes/Ngfr/Nog/Notch1/Optn/Pax6/Pitx3/Ptn/Ptprz1/Rassf10/Six3/Slc16a2/Slc6a4/Smarcd3/Smo/Tafa3/Tgfb1/Tox/Vax1/Wnt3a/Wnt5a/Zfp423
HC	GO:0033500	carbohydrate homeostasis	0.0240122	0.0097904	1.78553644560035e-14	2.54932591809481e-13	1.20907904452542e-13	20927/11307/224129/11514/11548/11551/11689/101772/109689/56175/545192/75770/12286/12288/12289/66259/27220/12578/12606/12638/12801/12918/12922/12952/94109/235380/13640/13839/78943/16592/14118/14186/14226/15375/15376/14456/14761/238377/64297/94353/16001/16011/16337/16500/16847/17295/58805/18012/18053/18189/18504/18508/18575/18576/218461/18609/18708/19016/76487/19055/18754/50873/19206/19271/19275/19…	79	Abcc8/Abcg1/Adcy5/Adcy8/Adra1b/Adra2a/Alox5/Ano1/Arrb1/Bace2/Baiap3/Brsk2/Cacna1a/Cacna1c/Cacna1d/Camk2n1/Cartpt/Cdkn2a/Cebpa/Cftr/Cnr1/Crh/Crhr2/Cry1/Csmd1/Dmxl2/Efna5/Epha5/Ern1/Fabp5/Fbn1/Fgfr4/Fkbp1b/Foxa1/Foxa2/Gas6/Gpr27/Gpr68/Gprc5b/Hmgn3/Igf1r/Igfbp5/Insr/Kcnb1/Lepr/Met/Mlxipl/Neurod1/Ngfr/Nrxn1/Pax2/Pax6/Pde1c/Pde3b/Pde8b/Pdx1/Pik3r1/Pparg/Ppp1r3g/Ppp3ca/Prkce/Prkn/Ptch1/Ptprj/Ptprn/Ptpr…
HC	GO:0032956	regulation of actin cytoskeleton organization	0.0285714	0.0126862	1.99300197942749e-14	2.83870517092625e-13	1.34632410528265e-13	11519/27360/211673/11856/234094/72754/54324/108100/73205/68732/16423/104445/104252/260409/12569/12614/68178/12721/72042/12386/20312/56320/50768/13640/13837/13839/13860/14158/225288/14260/54418/93897/14758/227753/29816/544963/16416/83964/242553/114229/77569/27385/26401/17260/17295/667663/18129/18186/18205/18213/18484/30794/208177/18708/213556/320472/18753/18754/18761/50873/19219/170758/223864/6621…	94	Add2/Add3/Arfgef1/Arhgap6/Arhgef10/Arhgef10l/Arhgef5/Baiap2/C9orf72/Carmil1/Cd47/Cdc42ep1/Cdc42ep2/Cdc42ep3/Cdk5r1/Celsr1/Cgnl1/Coro1a/Cotl1/Ctnna2/Cx3cl1/Dbn1/Dlc1/Efna5/Epha3/Epha5/Eps8/Fer/Fhod3/Fmn1/Fmn2/Fzd10/Gpm6b/Gsn/Hip1r/Iqgap2/Itgb3/Jam3/Kank4/Kiss1r/Limch1/Magel2/Map3k1/Mef2c/Met/Myo3a/Notch2/Nrp1/Ntf3/Ntrk3/Pam/Pdlim4/Phldb2/Pik3r1/Plekhh2/Ppm1e/Prkcd/Prkce/Prkcq/Prkn/Ptger4/Rac3/Rapg…
HC	GO:0046328	regulation of JNK cascade	0.0155015	0.00492967	1.99757268949491e-14	2.83870517092625e-13	1.34632410528265e-13	140577/11820/13132/69601/59036/63953/252864/13649/270190/14170/14257/23882/14806/15258/15259/16001/99470/26401/269881/26408/19099/73608/17240/16543/14013/17874/107607/27206/98432/18795/76108/19419/215653/20377/20319/54612/59009/237353/19261/330177/29820/21943/665113/21987/22062/63873/93735/22418/22421/22422/66505	51	Ankrd6/App/Dab2/Dab2ip/Dact1/Dusp10/Dusp15/Egfr/Ephb1/Fgf15/Flt4/Gadd45g/Grik2/Hipk2/Hipk3/Igf1r/Magi3/Map3k1/Map3k10/Map3k5/Mapk8ip1/Marveld3/Mdfi/Mdfic/Mecom/Myd88/Nod1/Nrk/Phlpp1/Plcb1/Rap2a/Rasgrp1/Rassf2/Sfrp1/Sfrp2/Sfrp5/Sh3rf1/Sh3rf3/Sirpa/Taok3/Tnfrsf19/Tnfsf11/Tnik/Tpd52l1/Trp73/Trpv4/Wnt16/Wnt5a/Wnt7a/Wnt7b/Zmynd11
HC	GO:0070302	regulation of stress-activated protein kinase signaling cascade	0.0191489	0.00692912	2.04959697479852e-14	2.90583047735454e-13	1.3781598940234e-13	140577/11820/12156/12922/13132/69601/59036/63953/252864/13649/270190/14170/14257/23882/242316/14806/15111/15258/15259/16001/16012/17096/99470/26401/269881/26408/19099/73608/17240/16543/14013/17295/17874/107607/27206/98432/18795/76108/19419/215653/225392/20353/20377/20319/54612/59009/237353/19261/20698/53416/330177/21808/29820/21943/665113/21987/22062/63873/93735/22418/22421/22422/66505	63	Ankrd6/App/Bmp2/Crhr2/Dab2/Dab2ip/Dact1/Dusp10/Dusp15/Egfr/Ephb1/Fgf15/Flt4/Gadd45g/Gdf6/Grik2/Hand2/Hipk2/Hipk3/Igf1r/Igfbp6/Lyn/Magi3/Map3k1/Map3k10/Map3k5/Mapk8ip1/Marveld3/Mdfi/Mdfic/Mecom/Met/Myd88/Nod1/Nrk/Phlpp1/Plcb1/Rap2a/Rasgrp1/Rassf2/Rell2/Sema4c/Sfrp1/Sfrp2/Sfrp5/Sh3rf1/Sh3rf3/Sirpa/Sphk1/Stk39/Taok3/Tgfb2/Tnfrsf19/Tnfsf11/Tnik/Tpd52l1/Trp73/Trpv4/Wnt16/Wnt5a/Wnt7a/Wnt7b/Zmynd11
HC	GO:0060840	artery development	0.0133739	0.003861	2.22700629395545e-14	3.14266841667946e-13	1.49048597495085e-13	11481/101401/12168/320790/12767/54485/13617/58859/13642/14179/14230/17300/14234/14634/15111/15213/15214/15398/15446/16449/16948/14725/268977/214384/18053/18095/18121/18128/18186/207728/106042/18933/20204/19219/19876/268902/20471/17130/20677/21419/21808/21812/22411/328365	44	Acvr2b/Adamts9/Bmpr2/Chd7/Cxcr4/Dll4/Ednra/Efemp2/Efnb2/Fgf8/Fkbp10/Foxc1/Foxc2/Gli3/Hand2/Hey1/Hey2/Hoxa13/Hpgd/Jag1/Lox/Lrp2/Ltbp1/Myocd/Ngfr/Nkx3-1/Nog/Notch1/Nrp1/Pde2a/Prickle1/Prrx1/Prrx2/Ptger4/Robo1/Robo2/Six1/Smad6/Sox4/Tfap2b/Tgfb2/Tgfbr1/Wnt11/Zmiz1
HC	GO:0030177	positive regulation of Wnt signaling pathway	0.0151976	0.00479178	2.42914104426564e-14	3.41996005953686e-13	1.62199819636641e-13	78560/140577/11865/68775/12156/12389/13132/59036/244667/56811/13649/77938/14165/14173/14180/14183/14184/14296/14371/14734/103978/64297/16842/14160/329252/110648/233328/66725/320343/70122/93960/27412/53614/66743/26564/192199/239405/72780/20356/20377/20319/20677/21803/319998/68151/22410/22415/22416/22418/24136	50	Adgra2/Ankrd6/Arntl/Atp6v1c2/Bmp2/Cav1/Dab2/Dact1/Disc1/Dkk2/Egfr/Fam53b/Fgf10/Fgf2/Fgf9/Fgfr2/Fgfr3/Frat1/Fzd9/Gpc3/Gpc5/Gprc5b/Lef1/Lgr5/Lgr6/Lmx1a/Lrrk1/Lrrk2/Lypd6/Mllt3/Nkd1/Peg12/Reck/Rnf220/Ror2/Rspo1/Rspo2/Rspo3/Sema5a/Sfrp1/Sfrp2/Sox4/Tgfb1/Tmem198/Wls/Wnt10b/Wnt3/Wnt3a/Wnt5a/Zeb2
HC	GO:0021915	neural tube development	0.018845	0.00679123	2.66583228906346e-14	3.73585919862289e-13	1.77182095011536e-13	11535/19378/216285/12151/12162/12614/59036/233651/54006/50768/72507/13798/14179/15375/15376/64290/14362/57265/14365/14451/14472/238057/14634/14836/15208/30841/16870/16911/14725/15285/18121/18128/107586/18504/18505/18508/18509/18845/106042/19206/66743/50524/20971/20348/20353/20377/20319/54612/20481/319757/20666/20671/20677/72475/20997/21803/21808/22160/22416/22418/24136/12192	62	Adm/Aldh1a2/Alx1/Bmi1/Bmp7/Celsr1/Dact1/Dchs1/Deaf1/Dlc1/Dzip1l/En1/Fgf8/Foxa1/Foxa2/Foxb1/Fzd1/Fzd2/Fzd3/Gas1/Gbx2/Gdf7/Gli3/Gsc/Hes5/Kdm2b/Lhx2/Lmo4/Lrp2/Mnx1/Nog/Notch1/Ovol2/Pax2/Pax3/Pax6/Pax7/Plxna2/Prickle1/Ptch1/Rnf220/Sall2/Sdc4/Sema3c/Sema4c/Sfrp1/Sfrp2/Sfrp5/Ski/Smo/Sox11/Sox17/Sox4/Ssbp3/T/Tgfb1/Tgfb2/Twist1/Wnt3a/Wnt5a/Zeb2/Zfp36l1
HC	GO:0045216	cell-cell junction organization	0.0197568	0.0073428	3.29268735351086e-14	4.60369282513915e-13	2.18341189049204e-13	20927/11421/11487/12161/12389/12552/12558/23836/104010/12563/241201/12564/12737/58187/71908/12739/12741/53624/66797/18163/13052/233651/71228/109620/13642/13823/13844/14042/14619/14623/353155/195733/56233/77446/16373/83964/225341/73608/231830/17475/58235/269116/260305/18260/58220/64058/18772/18810/18858/18750/18755/19277/54409/20583/64817/21803/21808/21809/21812/21873/63873/22239/73750/22411/353310	65	Abcc8/Ace/Adam10/Bmp6/Cav1/Cdh11/Cdh2/Cdh20/Cdh22/Cdh6/Cdh7/Cdh8/Cldn1/Cldn10/Cldn23/Cldn3/Cldn5/Cldn7/Cntnap2/Ctnnd2/Cxadr/Dchs1/Dlg5/Dsp/Efnb2/Epb41l3/Ephb2/Ext1/Gjb2/Gjb6/Gjd3/Grhl1/Hdac7/Heg1/Irx3/Jam3/Lims2/Marveld3/Micall2/Mpdz/Nectin1/Nfasc/Nphp4/Ocln/Pard6b/Perp/Pkp1/Plec/Pmp22/Prkca/Prkch/Ptpro/Ramp2/Snai2/Svep1/Tgfb1/Tgfb2/Tgfb3/Tgfbr1/Tjp2/Trpv4/Ugt8a/Whrn/Wnt11/Zfp703
HC	GO:0007422	peripheral nervous system development	0.0106383	0.00261997	3.34291379611491e-14	4.66317262409776e-13	2.21162161369103e-13	230775/215798/234094/12064/12737/13618/13655/13866/338521/14573/14733/15111/56198/15430/15438/16392/17936/230822/17988/380684/269116/18049/211323/18205/18212/18213/225631/18810/243743/18858/18991/18992/18996/20481/20681	35	Adgrb2/Adgrg6/Arhgef10/Bdnf/Cldn1/Ednrb/Egr3/Erbb2/Fa2h/Gdnf/Gpc1/Hand2/Heyl/Hoxd10/Hoxd9/Isl1/Nab1/Ncmap/Ndrg1/Nefh/Nfasc/Ngf/Nrg1/Ntf3/Ntrk2/Ntrk3/Onecut2/Plec/Plxna4/Pmp22/Pou3f1/Pou3f2/Pou4f1/Ski/Sox8
HC	GO:0032872	regulation of stress-activated MAPK cascade	0.018845	0.0068257	3.45563931253995e-14	4.80936223589276e-13	2.28095554816133e-13	140577/11820/12156/12922/13132/69601/59036/63953/252864/13649/270190/14170/14257/23882/242316/14806/15111/15258/15259/16001/16012/99470/26401/269881/26408/19099/73608/17240/16543/14013/17295/17874/107607/27206/98432/18795/76108/19419/215653/225392/20353/20377/20319/54612/59009/237353/19261/20698/53416/330177/21808/29820/21943/665113/21987/22062/63873/93735/22418/22421/22422/66505	62	Ankrd6/App/Bmp2/Crhr2/Dab2/Dab2ip/Dact1/Dusp10/Dusp15/Egfr/Ephb1/Fgf15/Flt4/Gadd45g/Gdf6/Grik2/Hand2/Hipk2/Hipk3/Igf1r/Igfbp6/Magi3/Map3k1/Map3k10/Map3k5/Mapk8ip1/Marveld3/Mdfi/Mdfic/Mecom/Met/Myd88/Nod1/Nrk/Phlpp1/Plcb1/Rap2a/Rasgrp1/Rassf2/Rell2/Sema4c/Sfrp1/Sfrp2/Sfrp5/Sh3rf1/Sh3rf3/Sirpa/Sphk1/Stk39/Taok3/Tgfb2/Tnfrsf19/Tnfsf11/Tnik/Tpd52l1/Trp73/Trpv4/Wnt16/Wnt5a/Wnt7a/Wnt7b/Zmynd11
HC	GO:0051145	smooth muscle cell differentiation	0.0109422	0.00275786	3.51450068357181e-14	4.8800892786988e-13	2.31449954688314e-13	11535/13617/13618/58859/13874/14165/14180/14183/15213/15214/17260/17292/214384/18018/18019/18128/114249/18205/244723/18591/18741/225518/50501/54409/24051/20471/17130/67155/66993/20682/76365/21386/21803/22417/22422/21417	36	Adm/Ednra/Ednrb/Efemp2/Ereg/Fgf10/Fgf9/Fgfr2/Hey1/Hey2/Mef2c/Mesp1/Myocd/Nfatc1/Nfatc2/Notch1/Npnt/Ntf3/Olfm2/Pdgfb/Pitx2/Prdm6/Prok2/Ramp2/Sgcb/Six1/Smad6/Smarca2/Smarcd3/Sox9/Tbx18/Tbx3/Tgfb1/Wnt4/Wnt7b/Zeb1
HC	GO:0030500	regulation of bone mineralization	0.0112462	0.00289575	3.58068040995038e-14	4.94933228418654e-13	2.3473397052642e-13	11480/11481/11689/11732/67972/71458/12156/140780/12161/12162/12167/12168/16007/18605/80752/14119/14184/14371/14758/23892/16591/16998/17260/338352/77583/23967/107587/237928/106522/19242/73121/76566/13609/20682/22160/22410/22417	37	Acvr2a/Acvr2b/Alox5/Ank/Atp2b1/Bcor/Bmp2/Bmp2k/Bmp6/Bmp7/Bmpr1b/Bmpr2/Ccn1/Enpp1/Fam20c/Fbn2/Fgfr3/Fzd9/Gpm6b/Grem1/Kl/Ltbp3/Mef2c/Nell1/Notum/Osr1/Osr2/Phospho1/Pkdcc/Ptn/Rflna/Rflnb/S1pr1/Sox9/Twist1/Wnt10b/Wnt4
HC	GO:1901652	response to peptide	0.0306991	0.014203	3.67718780396253e-14	5.07117627146469e-13	2.40512714259176e-13	269275/11512/11514/11541/11607/101772/11820/232975/67972/12286/12287/12293/12311/12389/12390/12583/11441/12705/12877/12919/12921/12952/13617/13618/13653/18605/14158/14234/14590/208188/56278/14783/50915/108071/16001/16002/16324/16337/27056/16367/16370/16401/16449/16452/16535/16591/64898/16956/17390/17918/18053/107607/18128/18227/237542/21906/18576/18708/18718/18795/18799/18805/18806/18997/19013/19…	101	Acvr1c/Adcy6/Adcy8/Adora2b/Agtr1a/Ano1/App/Atp1a3/Atp2b1/Cacna1a/Cacna1b/Cacna2d1/Calcr/Cav1/Cav2/Cdo1/Chrna7/Cited1/Cpeb1/Crhbp/Crhr1/Cry1/Ednra/Ednrb/Egr1/Enpp1/Fer/Foxc2/Ggh/Ghsr/Gkap1/Grb10/Grb14/Grm5/Igf1r/Igf2/Inhbb/Insr/Irf5/Irs1/Irs4/Itga4/Jag1/Jak2/Kcnq1/Kl/Lpin2/Lpl/Mmp2/Myo5a/Ngfr/Nod1/Notch1/Nr4a2/Osbpl8/Otop1/Pde3b/Pik3r1/Pip4k2a/Plcb1/Plcd1/Pld1/Pld2/Pou4f2/Ppara/Pparg/Prkca/Prkcb/P…
HC	GO:0006865	amino acid transport	0.0167173	0.00565361	3.86830043927939e-14	5.31059888360799e-13	2.51867906668012e-13	11539/11540/319924/11847/54140/12064/12286/12298/94245/14580/14805/14812/14816/108068/108073/99296/15550/15560/15565/16513/100604/17869/18037/18168/14815/18212/18627/18753/19735/20496/114644/20502/72961/20510/20511/20513/30805/214663/328258/22348/234967/76257/72401/67473/232333/229706/102680/53896/241919/11988/224022/330836/50934/20910/22066	55	Adora1/Adora2a/Apba1/Arg2/Avpr1a/Bdnf/Cacna1a/Cacnb4/Dtnbp1/Gfap/Grik1/Grin2b/Grm1/Grm2/Grm7/Hrh3/Htr1a/Htr2c/Htr6/Kcnj10/Lrrc8c/Myc/Nfkbie/Npy5r/Nr3c1/Ntrk2/Per2/Prkcd/Rgs2/Slc12a2/Slc13a3/Slc16a2/Slc17a7/Slc1a1/Slc1a2/Slc1a6/Slc22a4/Slc25a29/Slc25a48/Slc32a1/Slc36a4/Slc38a3/Slc43a1/Slc47a1/Slc6a1/Slc6a17/Slc6a20a/Slc7a10/Slc7a14/Slc7a2/Slc7a4/Slc7a6/Slc7a8/Stxbp1/Trpc4
HC	GO:0006937	regulation of muscle contraction	0.0167173	0.00565361	3.86830043927939e-14	5.31059888360799e-13	2.51867906668012e-13	11486/11539/11541/11548/11551/11552/11553/11554/109676/11847/67972/12288/58226/12389/12671/110834/56320/238130/68813/13506/109620/14168/14226/14254/14463/208188/60596/330953/74492/16485/16518/16531/16535/214384/18091/56183/114249/18167/18429/18430/242202/18750/19091/50501/19218/19219/19224/19735/20191/20271/110893/20698/20606/63873/22226	55	Ada/Adora1/Adora2b/Adra1b/Adra2a/Adra2b/Adra2c/Adrb1/Ank2/Arg2/Atp2b1/Cacna1c/Cacna1h/Cav1/Chrm3/Chrna3/Dbn1/Dock4/Dock5/Dsc2/Dsp/Fgf13/Fkbp1b/Flt1/Gata4/Ghsr/Gucy1a1/Hcn4/Kbtbd13/Kcna1/Kcnj2/Kcnma1/Kcnq1/Myocd/Nkx2-5/Nmu/Npnt/Npy2r/Oxt/Oxtr/Pde5a/Prkca/Prkg1/Prok2/Ptger3/Ptger4/Ptgs1/Rgs2/Ryr2/Scn5a/Slc8a3/Sphk1/Sstr2/Trpv4/Ucn
HC	GO:0048659	smooth muscle cell proliferation	0.0179331	0.00634308	4.44266883935903e-14	6.07164741379067e-13	2.87962461043328e-13	11504/30878/12156/12168/108058/12389/18133/12554/67087/20312/13491/13617/58859/13653/13874/78943/13983/14173/14180/14183/14254/60611/108655/15200/15208/15446/15902/16001/16011/16194/16416/16452/16476/16600/100017/17260/17390/17869/17874/214384/18160/18162/18168/18591/18708/19016/18750/19091/13609/58994/20851/106014/21803/21809/21813/21825/22003/211770/22355	59	Adamts1/Apln/Bmp2/Bmpr2/Camk2d/Cav1/Ccn3/Cdh13/Ctnnbip1/Cx3cl1/Drd4/Ednra/Efemp2/Egr1/Ereg/Ern1/Esr2/Fgf2/Fgf9/Fgfr2/Flt1/Foxj2/Foxp1/Hbegf/Hes5/Hpgd/Id2/Igf1r/Igfbp5/Il6ra/Itgb3/Jak2/Jun/Klf4/Ldlrap1/Mef2c/Mmp2/Myc/Myd88/Myocd/Npr1/Npr3/Npy5r/Pdgfb/Pik3r1/Pparg/Prkca/Prkg1/S1pr1/Smpd3/Stat5b/Tafa5/Tgfb1/Tgfb3/Tgfbr2/Thbs1/Tpm1/Trib1/Vipr2
HC	GO:0060419	heart growth	0.0139818	0.00424021	4.97982589346124e-14	6.79046820708377e-13	3.22054263577126e-13	11548/11554/108058/13052/75590/13869/14173/80857/14180/14182/14183/17300/14234/108655/14463/77446/15214/16526/17260/17268/17292/214384/17967/18091/18121/18128/14815/211323/19013/19662/19735/20181/13609/64010/11739/57246/23966/21808/21812/21813/21814/22062/232334/22413/22431/22762	46	Adra1b/Adrb1/Camk2d/Cxadr/Dusp9/Erbb4/Fgf2/Fgf20/Fgf9/Fgfr1/Fgfr2/Foxc1/Foxc2/Foxp1/Gata4/Heg1/Hey2/Kcnk2/Mef2c/Meis1/Mesp1/Myocd/Ncam1/Nkx2-5/Nog/Notch1/Nr3c1/Nrg1/Ppara/Rbp4/Rgs2/Rxra/S1pr1/Sav1/Slc25a4/Tbx20/Tenm4/Tgfb2/Tgfbr1/Tgfbr2/Tgfbr3/Trp73/Vgll4/Wnt2/Wt1/Zfpm2
HC	GO:0046887	positive regulation of hormone secretion	0.0167173	0.00568809	5.16689703516471e-14	7.02976036084741e-13	3.33403268683982e-13	11307/11480/11514/101772/30878/54126/109689/545192/12161/12289/66259/12426/12638/12918/13132/13447/13616/107221/14182/14186/26927/14427/14761/238377/16324/16367/16392/16452/114229/16847/245049/54003/18095/18096/216856/56183/18441/18508/18609/58869/18754/50873/19219/235442/276952/19662/320995/12394/20287/20666/20677/319613/21943/22226/22337	55	Abcg1/Acvr2a/Adcy8/Ano1/Apln/Arhgef7/Arrb1/Baiap3/Bmp6/Cacna1d/Camk2n1/Cckbr/Cftr/Crh/Dab2/Doc2b/Edn3/Ffar4/Fgfr1/Fgfr4/Foxl2/Galr1/Gpr27/Gpr68/Inhbb/Irs1/Isl1/Jak2/Kiss1r/Lepr/Myrip/Nell2/Nkx3-1/Nkx6-1/Nlgn2/Nmu/P2ry1/Pax6/Pdx1/Pex5l/Prkce/Prkn/Ptger4/Rab8b/Rasl10b/Rbp4/Rfx6/Runx1/Sct/Sox11/Sox4/Sybu/Tnfsf11/Ucn/Vdr
HC	GO:0042490	mechanoreceptor differentiation	0.0118541	0.00320601	5.27297717269625e-14	7.15803702101137e-13	3.39487097377877e-13	11921/11941/54670/12064/224796/13047/13388/207920/329628/80857/14182/14184/57265/110886/14401/14402/14581/54722/15208/15213/15214/16449/16450/16531/16535/16918/667663/18128/18205/18211/18212/18213/102502/18998/193385/20971/270893/22095/73750	39	Atoh1/Atp2b2/Atp8b1/Bdnf/Clic5/Cux1/Dll1/Esrp1/Fat4/Fgf20/Fgfr1/Fgfr3/Fzd2/Gabra5/Gabrb2/Gabrb3/Gfi1/Gsdme/Hes5/Hey1/Hey2/Jag1/Jag2/Kcnma1/Kcnq1/Mycl/Myo3a/Notch1/Ntf3/Ntrk1/Ntrk2/Ntrk3/Pls1/Pou4f3/Ripor2/Sdc4/Tmem132e/Tshr/Whrn
HC	GO:0008593	regulation of Notch signaling pathway	0.0115502	0.00306812	5.51954163058665e-14	7.47602201214281e-13	3.54568299295675e-13	11487/109689/17172/12053/140780/12162/18133/69065/106565/13388/13389/54485/13390/13392/14357/69638/14165/14461/14464/233552/14843/15208/15213/15214/16449/16450/16848/17292/18011/18128/107586/244418/53614/19876/268902/228368/21808/328365	38	Adam10/Arrb1/Ascl1/Bcl6/Bmp2k/Bmp7/Ccn3/Chac1/Dlk2/Dll1/Dll3/Dll4/Dlx1/Dlx2/Dtx1/Enho/Fgf10/Gata2/Gata5/Gdpd5/Gsx2/Hes5/Hey1/Hey2/Jag1/Jag2/Lfng/Mesp1/Neurl1a/Notch1/Ovol2/Prag1/Reck/Robo1/Robo2/Slc35c1/Tgfb2/Zmiz1
HC	GO:0043491	protein kinase B signaling	0.0191489	0.00706702	5.66901978045281e-14	7.66138352511974e-13	3.63359514236502e-13	211673/12311/66797/20312/20315/13649/14066/104943/14173/14182/14456/14462/14463/108068/15200/15442/16001/16002/16011/234515/101490/16337/16367/16542/16600/235402/16948/14725/50791/17295/329828/18053/18095/211323/18189/18211/18212/18213/237542/18504/73182/98432/240752/18707/12795/19013/19271/75141/19713/20356/54612/16923/58994/20682/216021/21803/21812/21825/244882/21943/21983/239364/12192	63	Arfgef1/Calcr/Cntnap2/Cx3cl1/Cxcl12/Egfr/F3/Fam110c/Fgf2/Fgfr1/Gas6/Gata3/Gata4/Grm2/Hbegf/Hpse/Igf1r/Igf2/Igfbp5/Inpp4b/Inpp5f/Insr/Irs1/Kdr/Klf4/Lingo1/Lox/Lrp2/Magi2/Met/Myorg/Ngfr/Nkx3-1/Nrg1/Nrxn1/Ntrk1/Ntrk2/Ntrk3/Osbpl8/Pax2/Pear1/Phlpp1/Pik3c2b/Pik3cd/Plk3/Ppara/Ptprj/Rasd2/Ret/Sema5a/Sfrp5/Sh2b3/Smpd3/Sox9/Stox1/Tgfb1/Tgfbr1/Thbs1/Tnfaip8l3/Tnfsf11/Tpbg/Tspyl5/Zfp36l1
HC	GO:0022404	molting cycle process	0.0136778	0.00410232	5.84542469604793e-14	7.84735333088912e-13	3.72179578923965e-13	11479/11695/494504/12023/12043/235505/12614/13380/171211/13649/14042/241639/14165/14183/110805/15220/14313/14365/14683/15422/15442/16011/16323/14160/16870/232685/16206/228357/17702/17918/18053/18128/12394/12399/64010/319757/20672/20682/21420/21808/29820/71609/22409/22410/22418	45	Acvr1b/Alx4/Apcdd1/Barx2/Bcl2/Cd109/Celsr1/Dkk1/Edaradd/Egfr/Ext1/Fermt1/Fgf10/Fgfr2/Foxe1/Foxq1/Fst/Fzd3/Gnas/Hoxc13/Hpse/Igfbp5/Inhba/Lgr5/Lhx2/Lncpint/Lrig1/Lrp4/Msx2/Myo5a/Ngfr/Notch1/Runx1/Runx3/Sav1/Smo/Sox18/Sox9/Tfap2c/Tgfb2/Tnfrsf19/Tradd/Wnt10a/Wnt10b/Wnt5a
HC	GO:0022405	hair cycle process	0.0136778	0.00410232	5.84542469604793e-14	7.84735333088912e-13	3.72179578923965e-13	11479/11695/494504/12023/12043/235505/12614/13380/171211/13649/14042/241639/14165/14183/110805/15220/14313/14365/14683/15422/15442/16011/16323/14160/16870/232685/16206/228357/17702/17918/18053/18128/12394/12399/64010/319757/20672/20682/21420/21808/29820/71609/22409/22410/22418	45	Acvr1b/Alx4/Apcdd1/Barx2/Bcl2/Cd109/Celsr1/Dkk1/Edaradd/Egfr/Ext1/Fermt1/Fgf10/Fgfr2/Foxe1/Foxq1/Fst/Fzd3/Gnas/Hoxc13/Hpse/Igfbp5/Inhba/Lgr5/Lhx2/Lncpint/Lrig1/Lrp4/Msx2/Myo5a/Ngfr/Notch1/Runx1/Runx3/Sav1/Smo/Sox18/Sox9/Tfap2c/Tgfb2/Tnfrsf19/Tradd/Wnt10a/Wnt10b/Wnt5a
HC	GO:0098773	skin epidermis development	0.0136778	0.00410232	5.84542469604793e-14	7.84735333088912e-13	3.72179578923965e-13	11479/11695/494504/12023/12043/235505/12614/13380/13388/171211/13649/14042/241639/14165/14183/110805/15220/14313/14365/14683/15422/15442/16011/16323/14160/16870/232685/228357/17702/17918/18053/18128/12394/12399/64010/319757/20672/20682/21420/21808/29820/71609/22409/22410/22418	45	Acvr1b/Alx4/Apcdd1/Barx2/Bcl2/Cd109/Celsr1/Dkk1/Dll1/Edaradd/Egfr/Ext1/Fermt1/Fgf10/Fgfr2/Foxe1/Foxq1/Fst/Fzd3/Gnas/Hoxc13/Hpse/Igfbp5/Inhba/Lgr5/Lhx2/Lncpint/Lrp4/Msx2/Myo5a/Ngfr/Notch1/Runx1/Runx3/Sav1/Smo/Sox18/Sox9/Tfap2c/Tgfb2/Tnfrsf19/Tradd/Wnt10a/Wnt10b/Wnt5a
HC	GO:0060996	dendritic spine development	0.0142857	0.00441258	5.92115273294662e-14	7.89660544692749e-13	3.7451547881726e-13	11487/239985/13196/108100/12323/12569/12914/18163/56320/64451/244667/71228/103967/210293/94245/13839/270190/13844/329934/320027/242443/228550/16560/16975/66725/241638/17260/17919/18011/53972/18053/192167/216856/14815/211323/20620/327814/19699/330222/243961/58234/217692/68166/56013/29819/77097/22421	47	Adam10/Arid1b/Asap1/Baiap2/Camk2b/Cdk5r1/Crebbp/Ctnnd2/Dbn1/Dip2a/Disc1/Dlg5/Dnm3/Dock10/Dtnbp1/Epha5/Ephb1/Ephb2/Foxo6/Fstl4/Grin3a/Itpka/Kif1a/Lrp8/Lrrk2/Lzts3/Mef2c/Myo5b/Neurl1a/Ngef/Ngfr/Nlgn1/Nlgn2/Nr3c1/Nrg1/Plk2/Ppfia2/Reln/Sdk1/Shank1/Shank3/Sipa1l1/Spire1/Srcin1/Stau2/Tanc2/Wnt7a
HC	GO:0061387	regulation of extent of cell growth	0.0142857	0.00441258	5.92115273294662e-14	7.89660544692749e-13	3.7451547881726e-13	11302/104382/14025/12064/12168/12561/12569/20315/56320/239667/244667/13508/13640/13841/14168/320027/71955/16728/65086/23945/17919/18049/18096/211323/18186/18208/18213/243743/18997/52822/20346/20348/20350/20353/20354/20355/20356/20357/20358/20359/214968/20361/71653/20562/22415/22416/22418	47	Aatk/Barhl2/Bcl11a/Bdnf/Bmpr2/Cdh4/Cdk5r1/Cxcl12/Dbn1/Dip2b/Disc1/Dscam/Efna5/Epha7/Fgf13/Fstl4/Ist1/L1cam/Lpar3/Mgll/Myo5b/Ngf/Nkx6-1/Nrg1/Nrp1/Ntn1/Ntrk3/Plxna4/Pou4f2/Rufy3/Sema3a/Sema3c/Sema3f/Sema4c/Sema4d/Sema4f/Sema5a/Sema5b/Sema6a/Sema6b/Sema6d/Sema7a/Shtn1/Slit1/Wnt3/Wnt3a/Wnt5a
HC	GO:0090101	negative regulation of transmembrane receptor protein serine/threonine kinase signaling pathway	0.0142857	0.00441258	5.92115273294662e-14	7.89660544692749e-13	3.7451547881726e-13	12156/73230/12389/12390/18133/235505/83453/69121/58250/12683/50766/13380/13390/14118/14119/14313/83554/14362/23892/23893/15258/56213/78558/52662/14725/268977/50791/17965/18121/18128/224109/15379/225631/170676/65112/19013/19016/20377/20319/20481/207667/17130/57246/21809/21814/319922/22418	47	Bmp2/Bmper/Cav1/Cav2/Ccn3/Cd109/Chrdl1/Chrdl2/Chst11/Cidea/Crim1/Dkk1/Dlx1/Fbn1/Fbn2/Fst/Fstl3/Fzd1/Grem1/Grem2/Hipk2/Htra1/Htra3/Ldlrad4/Lrp2/Ltbp1/Magi2/Nbl1/Nog/Notch1/Nrros/Onecut1/Onecut2/Peg10/Pmepa1/Ppara/Pparg/Sfrp1/Sfrp2/Ski/Skor1/Smad6/Tbx20/Tgfb3/Tgfbr3/Vwc2/Wnt5a
HC	GO:2000243	positive regulation of reproductive process	0.012766	0.00365416	6.07761959374498e-14	8.08749905588696e-13	3.83569066696648e-13	11479/11835/12173/58226/12323/399599/12638/50796/13491/13618/230861/14654/15423/16001/16323/16324/16337/16848/218454/268491/17701/17702/26423/18426/18429/18430/18441/18442/54611/242202/18792/18795/383491/19219/12394/20346/20682/71709/22417/22418/22431/22762	42	Acvr1b/Ar/Bnc1/Cacna1h/Camk2b/Ccdc87/Cftr/Dmrt1/Drd4/Ednrb/Eif4g3/Glra1/Hoxc4/Igf1r/Inhba/Inhbb/Insr/Lfng/Lhfpl2/Meioc/Msx1/Msx2/Nr5a1/Ovol1/Oxt/Oxtr/P2ry1/P2ry2/Pde3a/Pde5a/Plau/Plcb1/Prdm14/Ptger4/Runx1/Sema3a/Sox9/Syde1/Wnt4/Wnt5a/Wt1/Zfpm2
HC	GO:0010634	positive regulation of epithelial cell migration	0.0161094	0.00537783	6.13694419651525e-14	8.14857273182813e-13	3.86465632460502e-13	78560/11541/71093/12168/320924/13036/68813/54357/23871/14165/80903/14172/14173/14182/14257/14234/108655/14389/14461/14462/384009/15117/15200/56233/16002/16416/16476/16542/212307/17295/18186/18591/18707/234779/20620/18750/18754/18760/101540/11852/80837/68750/20356/64074/20583/20682/20850/21803/21808/21813/21825/22418/22421	53	Adgra2/Adora2b/Atoh8/Bmpr2/Ccbe1/Ctsh/Dock5/Epb41l4b/Ets1/Fgf10/Fgf16/Fgf18/Fgf2/Fgfr1/Flt4/Foxc2/Foxp1/Gab2/Gata2/Gata3/Glipr2/Has2/Hbegf/Hdac7/Igf2/Itgb3/Jun/Kdr/Mapre2/Met/Nrp1/Pdgfb/Pik3cd/Plcg2/Plk2/Prkca/Prkce/Prkd1/Prkd2/Rhob/Rhoj/Rreb1/Sema5a/Smoc2/Snai2/Sox9/Stat5a/Tgfb1/Tgfb2/Tgfbr2/Thbs1/Wnt5a/Wnt7a
HC	GO:0001942	hair follicle development	0.0133739	0.00396442	6.7987138302482e-14	8.98792930761353e-13	4.26274133973136e-13	11479/11695/494504/12023/12043/235505/12614/13380/171211/13649/14042/241639/14165/14183/110805/15220/14313/14365/14683/15422/15442/16011/16323/14160/16870/232685/228357/17702/17918/18053/18128/12394/12399/64010/319757/20672/20682/21420/21808/29820/71609/22409/22410/22418	44	Acvr1b/Alx4/Apcdd1/Barx2/Bcl2/Cd109/Celsr1/Dkk1/Edaradd/Egfr/Ext1/Fermt1/Fgf10/Fgfr2/Foxe1/Foxq1/Fst/Fzd3/Gnas/Hoxc13/Hpse/Igfbp5/Inhba/Lgr5/Lhx2/Lncpint/Lrp4/Msx2/Myo5a/Ngfr/Notch1/Runx1/Runx3/Sav1/Smo/Sox18/Sox9/Tfap2c/Tgfb2/Tnfrsf19/Tradd/Wnt10a/Wnt10b/Wnt5a
HC	GO:0050680	negative regulation of epithelial cell proliferation	0.0170213	0.00589493	7.15619820534253e-14	9.43995885000402e-13	4.47712720672917e-13	11689/66333/11835/71093/12010/12389/12390/235505/12571/12577/12578/12828/13132/69601/54485/63953/13642/13983/14183/14184/14254/14451/14462/14734/16392/225341/73608/17260/18053/18094/18095/11819/18508/19016/19206/19242/19274/110351/66214/19876/12399/64010/20377/20319/20583/20682/20846/21803/21808/21812/21814/21825/238328/22337/22410/22418	56	Alox5/Aqp11/Ar/Atoh8/B2m/Cav1/Cav2/Cd109/Cdk6/Cdkn1c/Cdkn2a/Col4a3/Dab2/Dab2ip/Dll4/Dusp10/Efnb2/Esr2/Fgfr2/Fgfr3/Flt1/Gas1/Gata3/Gpc3/Isl1/Lims2/Marveld3/Mef2c/Ngfr/Nkx2-9/Nkx3-1/Nr2f2/Pax6/Pparg/Ptch1/Ptn/Ptprm/Rap1gap/Rgcc/Robo1/Runx3/Sav1/Sfrp1/Sfrp2/Snai2/Sox9/Stat1/Tgfb1/Tgfb2/Tgfbr1/Tgfbr3/Thbs1/Vash1/Vdr/Wnt10b/Wnt5a
HC	GO:0007179	transforming growth factor beta receptor signaling pathway	0.0179331	0.00641202	7.57417224662886e-14	9.96964798102906e-13	4.72834499880884e-13	269275/12156/12163/12164/12167/12389/12390/235505/12577/58250/12683/12705/12741/12843/12914/13132/252864/14118/14119/241639/14281/14573/15258/15446/56213/78558/16476/50523/52662/16948/76905/268977/16998/26401/214384/114249/224109/15379/225631/170676/65112/19013/19016/20481/17130/55994/21803/21808/21809/21812/21813/21814/21825/21417/24136/353310/230597/328365/22793	59	Acvr1c/Bmp2/Bmp8a/Bmp8b/Bmpr1b/Cav1/Cav2/Cd109/Cdkn1c/Chst11/Cidea/Cited1/Cldn5/Col1a2/Crebbp/Dab2/Dusp15/Fbn1/Fbn2/Fermt1/Fos/Gdnf/Hipk2/Hpgd/Htra1/Htra3/Jun/Lats2/Ldlrad4/Lox/Lrg1/Ltbp1/Ltbp3/Map3k1/Myocd/Npnt/Nrros/Onecut1/Onecut2/Peg10/Pmepa1/Ppara/Pparg/Ski/Smad6/Smad9/Tgfb1/Tgfb2/Tgfb3/Tgfbr1/Tgfbr2/Tgfbr3/Thbs1/Zeb1/Zeb2/Zfp703/Zfyve9/Zmiz1/Zyx
HC	GO:0099175	regulation of postsynapse organization	0.0130699	0.00382653	7.8277815058528e-14	1.02811641076872e-12	4.87608900364583e-13	11487/11820/108100/12323/12558/12569/56320/103967/94245/112405/13841/13844/208188/14810/14812/16180/228550/16560/70530/16975/66725/74342/241638/53972/192167/18164/319504/18187/18189/18213/327814/19266/56508/19699/20350/58234/217692/56013/29819/77097/22418/22421/241514	43	Adam10/App/Baiap2/Camk2b/Cdh2/Cdk5r1/Dbn1/Dnm3/Dtnbp1/Egln1/Epha7/Ephb2/Ghsr/Grin1/Grin2b/Il1rap/Itpka/Kif1a/Lrfn2/Lrp8/Lrrk2/Lrrtm1/Lzts3/Ngef/Nlgn1/Nptx1/Nrcam/Nrp2/Nrxn1/Ntrk3/Ppfia2/Ptprd/Rapgef4/Reln/Sema3f/Shank3/Sipa1l1/Srcin1/Stau2/Tanc2/Wnt5a/Wnt7a/Zfp804a
HC	GO:0070374	positive regulation of ERK1 and ERK2 cascade	0.0203647	0.00782543	7.95540292732625e-14	1.0426217054647e-12	4.94488384751846e-13	620393/100294583/11820/109689/12156/73230/12311/108058/12505/11441/20312/20315/12767/252864/13617/13649/13857/13869/13983/107221/14165/14170/14172/14173/80857/14179/72514/14183/14184/14186/14257/14456/14463/384009/15111/230777/15560/16416/16476/16542/117148/18049/107607/18128/18129/114249/109648/18168/211323/18186/18189/18217/18441/18584/18591/18595/18750/101540/19419/20361/20608/21803/244882/219…	67	Alkal1/Alkal2/App/Arrb1/Bmp2/Bmper/Calcr/Camk2d/Cd44/Chrna7/Cx3cl1/Cxcl12/Cxcr4/Dusp15/Ednra/Egfr/Epor/Erbb4/Esr2/Ffar4/Fgf10/Fgf15/Fgf18/Fgf2/Fgf20/Fgf8/Fgfbp3/Fgfr2/Fgfr3/Fgfr4/Flt4/Gas6/Gata4/Glipr2/Hand2/Hcrtr1/Htr2c/Itgb3/Jun/Kdr/Necab2/Ngf/Nod1/Notch1/Notch2/Npnt/Npy/Npy5r/Nrg1/Nrp1/Nrxn1/Ntsr2/P2ry1/Pde8a/Pdgfb/Pdgfra/Prkca/Prkd2/Rasgrp1/Sema7a/Sstr4/Tgfb1/Tnfaip8l3/Tnfrsf11a/Tnfsf11/Tpbg/…
HC	GO:0009798	axis specification	0.0118541	0.00324049	8.02896794699764e-14	1.04999520479271e-12	4.97985443899536e-13	71458/12590/12592/12705/13388/14165/15376/14296/14734/15213/15214/16869/17240/17292/18014/18128/18129/18424/18508/18553/27412/18741/19206/382089/20377/20473/20481/17130/319757/76365/21386/214575/68151/22415/22418/22420/22421/20890/22431	39	Bcor/Cdx1/Cdx4/Cited1/Dll1/Fgf10/Foxa2/Frat1/Gpc3/Hey1/Hey2/Lhx1/Mdfi/Mesp1/Neurog1/Notch1/Notch2/Otx2/Pax6/Pcsk6/Peg12/Pitx2/Ptch1/Ripply2/Sfrp1/Six3/Ski/Smad6/Smo/Tbx18/Tbx3/Tdrd5/Wls/Wnt3/Wnt5a/Wnt6/Wnt7a/Wnt8a/Wt1
HC	GO:0001838	embryonic epithelial tube formation	0.0161094	0.0054123	8.25006210701031e-14	1.07658874979223e-12	5.10598071320117e-13	11535/216285/12162/12614/54006/50768/14362/57265/14365/14462/238057/14573/23892/15110/15208/21410/16371/16372/16373/30841/16870/16911/14725/18121/23967/107586/18504/18505/18510/106042/19206/19713/20971/20353/20377/20319/54612/58234/20471/20481/20666/20677/20681/20682/20997/21803/21808/22160/22417/22418/22420/22412/24136	53	Adm/Alx1/Bmp7/Celsr1/Deaf1/Dlc1/Fzd1/Fzd2/Fzd3/Gata3/Gdf7/Gdnf/Grem1/Hand1/Hes5/Hnf1b/Irx1/Irx2/Irx3/Kdm2b/Lhx2/Lmo4/Lrp2/Nog/Osr1/Ovol2/Pax2/Pax3/Pax8/Prickle1/Ptch1/Ret/Sdc4/Sema4c/Sfrp1/Sfrp2/Sfrp5/Shank3/Six1/Ski/Sox11/Sox4/Sox8/Sox9/T/Tgfb1/Tgfb2/Twist1/Wnt4/Wnt5a/Wnt6/Wnt9b/Zeb2
HC	GO:0048640	negative regulation of developmental growth	0.0142857	0.00444705	8.29635192616977e-14	1.07799279417555e-12	5.11263973090232e-13	11302/11554/14025/12569/13052/239667/63953/13841/14168/14184/108655/320027/14683/16526/17268/93960/18121/18186/18208/19013/19206/19377/19662/19735/64010/20346/20348/20350/20353/20354/20355/20356/20357/20358/20359/214968/20361/15567/20562/20856/21813/24087/22062/232334/22415/22416/22418	47	Aatk/Adrb1/Bcl11a/Cdk5r1/Cxadr/Dip2b/Dusp10/Epha7/Fgf13/Fgfr3/Foxp1/Fstl4/Gnas/Kcnk2/Meis1/Nkd1/Nog/Nrp1/Ntn1/Ppara/Ptch1/Rai1/Rbp4/Rgs2/Sav1/Sema3a/Sema3c/Sema3f/Sema4c/Sema4d/Sema4f/Sema5a/Sema5b/Sema6a/Sema6b/Sema6d/Sema7a/Slc6a4/Slit1/Stc2/Tgfbr2/Tll2/Trp73/Vgll4/Wnt3/Wnt3a/Wnt5a
HC	GO:0019229	regulation of vasoconstriction	0.0112462	0.0029647	8.83508928870692e-14	1.14535013070484e-12	5.43209807679119e-13	11421/27360/11535/11548/11550/11551/11552/11553/11607/11689/30878/11418/67972/54140/12168/12288/12389/12671/20312/238130/68813/13488/13616/14073/15465/15550/15560/23945/17390/18166/18430/242202/18591/18627/19218/19224/17130	37	Ace/Add3/Adm/Adra1b/Adra1d/Adra2a/Adra2b/Adra2c/Agtr1a/Alox5/Apln/Asic2/Atp2b1/Avpr1a/Bmpr2/Cacna1c/Cav1/Chrm3/Cx3cl1/Dock4/Dock5/Drd1/Edn3/Faah/Hrh1/Htr1a/Htr2c/Mgll/Mmp2/Npy1r/Oxtr/Pde5a/Pdgfb/Per2/Ptger3/Ptgs1/Smad6
HC	GO:0002573	myeloid leukocyte differentiation	0.0209726	0.00820463	8.94905561846492e-14	1.15538020197543e-12	5.47966809874201e-13	11820/381319/12311/12326/27220/12398/235505/12571/12606/12977/67087/13637/80752/14118/14184/14281/108655/83554/14389/14461/14462/14683/14734/83924/238377/15902/22778/234515/16364/16416/16476/17311/237339/16842/233328/17096/16658/17260/17869/18018/18081/18129/224109/18708/18795/18996/18997/19016/170826/18750/215653/26564/12394/20377/20850/21349/57816/21803/21813/21873/68027/21934/21943/211770/7074…	69	App/Batf3/Calcr/Camk4/Cartpt/Cbfa2t3/Cd109/Cdk6/Cebpa/Csf1/Ctnnbip1/Efna2/Fam20c/Fbn1/Fgfr3/Fos/Foxp1/Fstl3/Gab2/Gata2/Gata3/Gnas/Gpc3/Gpr137b/Gpr68/Id2/Ikzf1/Inpp4b/Irf4/Itgb3/Jun/Kitl/L3mbtl3/Lef1/Lrrk1/Lyn/Mafb/Mef2c/Myc/Nfatc1/Ninj1/Notch2/Nrros/Pik3r1/Plcb1/Pou4f1/Pou4f2/Pparg/Ppargc1b/Prkca/Rassf2/Ror2/Runx1/Sfrp1/Stat5a/Tal1/Tesc/Tgfb1/Tgfbr2/Tjp2/Tmem178/Tnfrsf11a/Tnfsf11/Trib1/Tspan2/Uba…
HC	GO:0050708	regulation of protein secretion	0.0243161	0.010273	1.00245619600638e-13	1.29148709073603e-12	6.12518770785882e-13	20927/11307/269275/224129/11514/11540/11551/11554/11689/101772/11865/109689/545192/75770/12289/66259/27220/18133/12638/12801/12918/12922/13447/13491/13640/13839/14226/15376/209630/208188/14761/238377/94353/15893/16324/16367/16392/16452/16500/16514/16535/16847/228355/245049/18096/216856/56183/18126/18189/18484/18548/18575/18576/218461/18609/18627/19055/18754/18761/50873/19218/19219/56508/19662/320…	80	Abcc8/Abcg1/Acvr1c/Adcy5/Adcy8/Adora2a/Adra2a/Adrb1/Alox5/Ano1/Arntl/Arrb1/Baiap3/Brsk2/Cacna1d/Camk2n1/Cartpt/Ccn3/Cftr/Cnr1/Crh/Crhr2/Doc2b/Drd4/Efna5/Epha5/Fkbp1b/Foxa2/Frmd4a/Ghsr/Gpr27/Gpr68/Hmgn3/Ica1/Inhbb/Irs1/Isl1/Jak2/Kcnb1/Kcnj11/Kcnq1/Lepr/Madd/Myrip/Nkx6-1/Nlgn2/Nmu/Nos2/Nrxn1/Pam/Pcsk1/Pde1c/Pde3b/Pde8b/Pdx1/Per2/Ppp3ca/Prkce/Prkcq/Prkn/Ptger3/Ptger4/Rapgef4/Rbp4/Rfx6/Sfrp1/Slc12a2/…
HC	GO:0010811	positive regulation of cell-substrate adhesion	0.0148936	0.00479178	1.07663463123577e-13	1.38411418269886e-12	6.56449393799864e-13	68732/16007/12554/12571/140709/12977/29873/13132/56320/244667/68813/13612/58859/54156/268780/13731/241639/14260/15117/16416/16452/16542/16728/225341/68169/18003/18081/114249/109648/18167/18186/18552/18591/18754/19242/19271/170758/225392/68750/20971/78473/64075/64074/94214/21754/21825/21838/319922/22417	49	Carmil1/Ccn1/Cdh13/Cdk6/Col26a1/Csf1/Cspg5/Dab2/Dbn1/Disc1/Dock5/Edil3/Efemp2/Egfl6/Egflam/Emp2/Fermt1/Fmn1/Has2/Itgb3/Jak2/Kdr/L1cam/Lims2/Ndnf/Nedd9/Ninj1/Npnt/Npy/Npy2r/Nrp1/Pcsk5/Pdgfb/Prkce/Ptn/Ptprj/Rac3/Rell2/Rreb1/Sdc4/Skap1/Smoc1/Smoc2/Spock2/Tesk1/Thbs1/Thy1/Vwc2/Wnt4
HC	GO:0061053	somite development	0.0118541	0.00327496	1.21349479817833e-13	1.55676245990404e-12	7.38331985806066e-13	19378/12590/13380/13388/13389/226049/15376/64290/17300/14234/20378/84653/16842/16848/16869/16950/17292/18095/18121/18128/18424/18505/18845/19206/382089/26564/20348/20377/20319/20471/319757/20666/20997/76365/22411/22416/22417/22418/24136	39	Aldh1a2/Cdx1/Dkk1/Dll1/Dll3/Dmrt2/Foxa2/Foxb1/Foxc1/Foxc2/Frzb/Hes7/Lef1/Lfng/Lhx1/Loxl3/Mesp1/Nkx3-1/Nog/Notch1/Otx2/Pax3/Plxna2/Ptch1/Ripply2/Ror2/Sema3c/Sfrp1/Sfrp2/Six1/Smo/Sox11/T/Tbx18/Wnt11/Wnt3a/Wnt4/Wnt5a/Zeb2
HC	GO:0048660	regulation of smooth muscle cell proliferation	0.0173252	0.00613624	1.26684573197695e-13	1.62177635055615e-12	7.69166384904506e-13	11504/30878/12156/12168/108058/12389/12554/67087/20312/13491/58859/13653/13874/78943/13983/14173/14180/14183/14254/60611/108655/15200/15208/15446/15902/16001/16011/16194/16416/16452/16476/16600/100017/17260/17390/17869/17874/214384/18160/18162/18168/18591/18708/19016/18750/19091/13609/58994/20851/106014/21803/21809/21813/21825/22003/211770/22355	57	Adamts1/Apln/Bmp2/Bmpr2/Camk2d/Cav1/Cdh13/Ctnnbip1/Cx3cl1/Drd4/Efemp2/Egr1/Ereg/Ern1/Esr2/Fgf2/Fgf9/Fgfr2/Flt1/Foxj2/Foxp1/Hbegf/Hes5/Hpgd/Id2/Igf1r/Igfbp5/Il6ra/Itgb3/Jak2/Jun/Klf4/Ldlrap1/Mef2c/Mmp2/Myc/Myd88/Myocd/Npr1/Npr3/Npy5r/Pdgfb/Pik3r1/Pparg/Prkca/Prkg1/S1pr1/Smpd3/Stat5b/Tafa5/Tgfb1/Tgfb3/Tgfbr2/Thbs1/Tpm1/Trib1/Vipr2
HC	GO:0051091	positive regulation of DNA-binding transcription factor activity	0.0224924	0.00920436	1.45832151829223e-13	1.85905356575573e-12	8.81700802965715e-13	432530/11514/73845/11820/11835/54324/71371/12064/12156/12289/227541/12389/12578/12914/12922/70461/20312/13839/13983/14158/14283/15375/14362/57265/14366/23892/15258/15364/94353/16180/73914/16452/16975/16978/23947/17874/214384/18012/18013/18014/11924/18049/18095/107607/18211/234779/19016/170826/19055/18751/18755/18761/18760/101540/19699/66214/72388/66743/26563/64010/108116/319757/20698/21803/21814/…	74	Adcy1/Adcy8/Ankrd42/App/Ar/Arhgef5/Arid5b/Bdnf/Bmp2/Cacna1d/Camk1d/Cav1/Cdkn2a/Crebbp/Crhr2/Crtc3/Cx3cl1/Epha5/Esr2/Fer/Fosl1/Foxa1/Fzd1/Fzd2/Fzd4/Grem1/Hipk2/Hmga2/Hmgn3/Il1rap/Irak3/Jak2/Lrp8/Lrrfip1/Mid2/Myd88/Myocd/Neurod1/Neurod2/Neurog1/Neurog2/Ngf/Nkx3-1/Nod1/Ntrk1/Plcg2/Pparg/Ppargc1b/Ppp3ca/Prkcb/Prkch/Prkcq/Prkd1/Prkd2/Reln/Rgcc/Ripk4/Rnf220/Ror1/Sav1/Slco3a1/Smo/Sphk1/Tgfb1/Tgfbr3/Tnfr…
HC	GO:1905475	regulation of protein localization to membrane	0.018541	0.00686018	1.60484634345124e-13	2.03728192720965e-12	9.66229883945321e-13	11487/238276/11835/12297/12323/108058/12558/12569/80982/13132/56320/269109/13483/13649/13837/13844/13866/14371/208188/14733/14734/103978/23888/243547/227753/15444/245666/16500/16514/100017/16854/228357/72585/50791/244958/17918/17919/117148/105193/72293/216856/18189/18708/106522/102502/58801/217124/50873/19242/56508/104215/58234/380702/232813/20510/20840/217154/21803/665113/22416/70546	61	Adam10/Akap5/Ar/Cacnb3/Camk2b/Camk2d/Cdh2/Cdk5r1/Cemip/Dab2/Dbn1/Dpp10/Dpp6/Egfr/Epha3/Ephb2/Erbb2/Fzd9/Ghsr/Gpc1/Gpc3/Gpc5/Gpc6/Grip2/Gsn/Hpca/Iqsec2/Kcnb1/Kcnj11/Ldlrap1/Lgals3/Lrp4/Lypd1/Magi2/Mrap2/Myo5a/Myo5b/Necab2/Nhlrc1/Nkd2/Nlgn2/Nrxn1/Pik3r1/Pkdcc/Pls1/Pmaip1/Ppp1r9b/Prkn/Ptn/Rapgef4/Rhoq/Shank3/Shisa6/Shisa7/Slc1a1/Stac/Stac2/Tgfb1/Tnik/Wnt3a/Zdhhc2
HC	GO:0055017	cardiac muscle tissue growth	0.0130699	0.00389548	1.62751342918027e-13	2.06174352573401e-12	9.77831384546503e-13	11548/11554/108058/13052/13869/14173/80857/14180/14182/14183/17300/14234/108655/14463/77446/15214/16526/17260/17268/214384/17967/18091/18121/18128/14815/211323/19013/19662/19735/20181/13609/64010/11739/57246/23966/21808/21812/21813/21814/22062/232334/22413/22762	43	Adra1b/Adrb1/Camk2d/Cxadr/Erbb4/Fgf2/Fgf20/Fgf9/Fgfr1/Fgfr2/Foxc1/Foxc2/Foxp1/Gata4/Heg1/Hey2/Kcnk2/Mef2c/Meis1/Myocd/Ncam1/Nkx2-5/Nog/Notch1/Nr3c1/Nrg1/Ppara/Rbp4/Rgs2/Rxra/S1pr1/Sav1/Slc25a4/Tbx20/Tenm4/Tgfb2/Tgfbr1/Tgfbr2/Tgfbr3/Trp73/Vgll4/Wnt2/Zfpm2
HC	GO:0001890	placenta development	0.0170213	0.00599835	1.63353090983874e-13	2.06505532518781e-12	9.79402084977879e-13	11486/11535/17173/12162/12168/16007/12577/12592/12606/12705/108961/13649/112405/13813/13819/13857/26380/13984/231672/14183/14283/14388/14461/208188/15110/15213/15214/56213/16002/16401/16691/16842/16871/16872/17240/17295/17977/18129/11819/27206/107586/18591/170676/22113/18799/19016/19223/19242/72780/20181/71709/238328/226841/22413/22422/12192	56	Ada/Adm/Ascl2/Bmp7/Bmpr2/Ccn1/Cdkn1c/Cdx4/Cebpa/Cited1/E2f8/Egfr/Egln1/Eomes/Epas1/Epor/Esrrb/Esx1/Fbxw8/Fgfr2/Fosl1/Gab1/Gata2/Ghsr/Hand1/Hey1/Hey2/Htra1/Igf2/Itga4/Krt8/Lef1/Lhx3/Lhx4/Mdfi/Met/Ncoa1/Notch2/Nr2f2/Nrk/Ovol2/Pdgfb/Peg10/Phlda2/Plcd1/Pparg/Ptgis/Ptn/Rspo3/Rxra/Syde1/Vash1/Vash2/Wnt2/Wnt7b/Zfp36l1
HC	GO:2000241	regulation of reproductive process	0.018845	0.00706702	1.99651263415602e-13	2.51867747693528e-12	1.19454328521338e-12	11479/269275/11486/11835/12162/12173/58226/12323/399599/69329/12638/12801/50796/13491/13618/230861/14654/50915/15423/15433/16001/16323/16324/16337/16848/218454/268491/17451/17701/17702/18095/18128/18159/230103/26423/27206/18426/18429/18430/18441/18442/54611/242202/22113/18766/18792/18795/383491/19219/192199/12394/20181/20346/20377/230126/20682/20910/71709/22417/22418/22431/22762	62	Acvr1b/Acvr1c/Ada/Ar/Bmp7/Bnc1/Cacna1h/Camk2b/Ccdc87/Cfap206/Cftr/Cnr1/Dmrt1/Drd4/Ednrb/Eif4g3/Glra1/Grb14/Hoxc4/Hoxd13/Igf1r/Inhba/Inhbb/Insr/Lfng/Lhfpl2/Meioc/Mos/Msx1/Msx2/Nkx3-1/Notch1/Nppc/Npr2/Nr5a1/Nrk/Ovol1/Oxt/Oxtr/P2ry1/P2ry2/Pde3a/Pde5a/Phlda2/Pkdrej/Plau/Plcb1/Prdm14/Ptger4/Rspo1/Runx1/Rxra/Sema3a/Sfrp1/Shb/Sox9/Stxbp1/Syde1/Wnt4/Wnt5a/Wt1/Zfpm2
HC	GO:0006820	anion transport	0.0343465	0.0170643	2.07195359070657e-13	2.60613493616265e-12	1.23602208574206e-12	18670/11421/11539/11540/11732/101772/243634/233246/319924/11847/54670/54140/12064/12286/12298/12354/16423/12638/12728/224796/209195/13491/94245/18605/14182/14186/14395/110886/14400/14401/14402/14407/14580/14654/14658/14805/14812/14816/108068/108071/108073/99296/15550/15560/15565/16513/16535/114229/14725/433926/100604/17869/18037/18126/18168/14815/18212/18429/18442/18627/18750/18753/19092/19218/19…	113	Abcb4/Ace/Adora1/Adora2a/Ank/Ano1/Ano2/Ano5/Apba1/Arg2/Atp8b1/Avpr1a/Bdnf/Cacna1a/Cacnb4/Car7/Cd47/Cftr/Clcn5/Clic5/Clic6/Drd4/Dtnbp1/Enpp1/Fgfr1/Fgfr4/Gabra2/Gabra5/Gabrb1/Gabrb2/Gabrb3/Gabrg3/Gfap/Glra1/Glrb/Grik1/Grin2b/Grm1/Grm2/Grm5/Grm7/Hrh3/Htr1a/Htr2c/Htr6/Kcnj10/Kcnq1/Kiss1r/Lrp2/Lrrc8b/Lrrc8c/Myc/Nfkbie/Nos2/Npy5r/Nr3c1/Ntrk2/Oxt/P2ry2/Per2/Prkca/Prkcd/Prkg2/Ptger3/Rgs2/Slc10a4/Slc12a2/…
HC	GO:0007265	Ras protein signal transduction	0.0258359	0.0113762	2.12530044547923e-13	2.66452956677024e-12	1.26371714178778e-12	11302/11303/11548/11554/11607/211673/330914/234094/110596/109689/108100/12053/110279/260299/108058/104445/104252/260409/12554/12558/12614/12843/12977/19157/69601/105841/102442/320127/50768/13448/13617/140580/13844/13860/13866/14121/14165/212539/77446/245666/243621/16476/17311/16706/228355/212307/17295/75104/17532/18049/18053/18128/18129/211323/18186/18208/18211/27281/20620/244418/18760/73728/7400…	85	Aatk/Abca1/Adra1b/Adrb1/Agtr1a/Arfgef1/Arhgap32/Arhgef10/Arhgef28/Arrb1/Baiap2/Bcl6/Bcr/Cadm4/Camk2d/Cdc42ep1/Cdc42ep2/Cdc42ep3/Cdh13/Cdh2/Celsr1/Col1a2/Csf1/Cyth1/Dab2ip/Dennd3/Dennd4a/Dgki/Dlc1/Dok1/Ednra/Elmo1/Ephb2/Eps8/Erbb2/Fbp1/Fgf10/Gm266/Heg1/Iqsec2/Iqsec3/Jun/Kitl/Ksr1/Madd/Mapre2/Met/Mmd2/Mras/Ngf/Ngfr/Notch1/Notch2/Nrg1/Nrp1/Ntn1/Ntrk1/Plaat1/Plk2/Prag1/Prkd1/Psd/Psd2/Rab12/Rab15/Rap2…
HC	GO:0034764	positive regulation of transmembrane transport	0.0215805	0.00872173	2.31617147279435e-13	2.8978409271992e-12	1.37437065797499e-12	20927/14081/216739/11554/11607/11689/229715/109676/11418/11932/12288/12289/12293/12296/12297/12298/54377/12311/80982/12638/215748/20312/13483/13488/13491/13616/13617/13844/13869/14169/14170/14734/15165/15512/15979/16337/16367/16485/16502/268345/66240/57442/16514/16518/16535/17258/17295/17918/18260/237542/94045/18795/234779/18997/18753/223864/19699/24012/104215/20191/58234/20511/20840/217154/11687…	71	Abcc8/Acsl1/Acsl6/Adrb1/Agtr1a/Alox5/Amigo1/Ank2/Asic2/Atp1b2/Cacna1c/Cacna1d/Cacna2d1/Cacnb2/Cacnb3/Cacnb4/Cacng4/Calcr/Cemip/Cftr/Cnksr3/Cx3cl1/Dpp6/Drd1/Drd4/Edn3/Ednra/Ephb2/Erbb4/Fgf14/Fgf15/Gpc3/Hcn1/Hspa2/Ifngr1/Insr/Irs1/Kcna1/Kcnc1/Kcnc2/Kcne1l/Kcne3/Kcnj11/Kcnj2/Kcnq1/Mef2a/Met/Myo5a/Ocln/Osbpl8/P2rx5/Plcb1/Plcg2/Pou4f2/Prkcd/Rapgef3/Reln/Rgs7/Rhoq/Ryr2/Shank3/Slc1a2/Stac/Stac2/Stim2/St…
HC	GO:0018209	peptidyl-serine modification	0.0276596	0.0125827	2.37352416028848e-13	2.96348654416266e-12	1.40550466844893e-12	11820/109689/12043/12064/75770/12311/227541/12323/108058/12326/12389/12505/12569/11441/215748/13175/245038/13380/13488/69181/268780/13649/78943/271786/108760/108148/14425/14456/14586/333433/15258/15259/15364/16156/101490/50523/66725/71890/26401/269881/29857/26415/17164/328329/17295/58805/667663/68169/18049/18189/18205/18212/18213/18386/18591/227120/224860/20620/93843/19049/18750/18751/18753/18754…	91	App/Arrb1/Bcl2/Bdnf/Brsk2/Calcr/Camk1d/Camk2b/Camk2d/Camk4/Cav1/Cd44/Cdk5r1/Chrna7/Cnksr3/Dclk1/Dclk3/Dkk1/Drd1/Dyrk2/Egflam/Egfr/Ern1/Galnt13/Galnt16/Galnt2/Galnt3/Gas6/Gfra2/Gpd1l/Hipk2/Hipk3/Hmga2/Il11/Inpp5f/Lats2/Lrrk2/Mad2l2/Map3k1/Map3k10/Mapk12/Mapk13/Mapkapk2/Mast4/Met/Mlxipl/Myo3a/Ndnf/Ngf/Nrxn1/Ntf3/Ntrk2/Ntrk3/Oprd1/Pdgfb/Plcl1/Plcl2/Plk2/Pnck/Ppp1r1b/Prkca/Prkcb/Prkcd/Prkce/Prkch/Prk…
HC	GO:0001935	endothelial cell proliferation	0.0173252	0.00623966	2.80333746681859e-13	3.4792884827215e-12	1.65013612596894e-12	11541/11607/19378/11689/30878/71093/12156/12161/73230/12168/12389/12390/12490/12554/12828/20315/54485/26903/13655/78943/14066/14173/14182/14184/14254/14257/14461/208188/16002/16401/16416/16476/16542/76905/17260/18053/11819/18591/18707/19016/228852/18750/18760/101540/50501/19274/66214/20356/20846/20850/21812/21825/21828/238328/226841/22413/22418	57	Adora2b/Agtr1a/Aldh1a2/Alox5/Apln/Atoh8/Bmp2/Bmp6/Bmper/Bmpr2/Cav1/Cav2/Cd34/Cdh13/Col4a3/Cxcl12/Dll4/Dysf/Egr3/Ern1/F3/Fgf2/Fgfr1/Fgfr3/Flt1/Flt4/Gata2/Ghsr/Igf2/Itga4/Itgb3/Jun/Kdr/Lrg1/Mef2c/Ngfr/Nr2f2/Pdgfb/Pik3cd/Pparg/Ppp1r16b/Prkca/Prkd1/Prkd2/Prok2/Ptprm/Rgcc/Sema5a/Stat1/Stat5a/Tgfbr1/Thbs1/Thbs4/Vash1/Vash2/Wnt2/Wnt5a
HC	GO:0007623	circadian rhythm	0.0197568	0.00765306	2.80384322355111e-13	3.4792884827215e-12	1.65013612596894e-12	11486/432530/11539/11540/11554/11865/53404/12064/79362/27220/66797/12952/13488/13491/13653/50789/14402/269604/381413/387285/21410/195646/15566/15902/15903/16490/16508/16531/16847/27385/105689/18030/18049/18053/192167/56183/18126/18143/18167/13864/268903/18211/18212/18213/18627/18628/98432/19013/19016/19092/50501/58182/246313/19218/19219/19377/19883/225998/20439/20473/15567/20669/211949/21934/53376	65	Ada/Adcy1/Adora1/Adora2a/Adrb1/Arntl/Atoh7/Bdnf/Bhlhe41/Cartpt/Cntnap2/Cry1/Drd1/Drd4/Egr1/Fbxl3/Gabrb3/Gpr157/Gpr176/Hcrtr2/Hnf1b/Hs3st2/Htr7/Id2/Id3/Kcna2/Kcnd2/Kcnma1/Lepr/Magel2/Mycbp2/Nfil3/Ngf/Ngfr/Nlgn1/Nmu/Nos2/Npas2/Npy2r/Nr2f6/Nrip1/Ntrk1/Ntrk2/Ntrk3/Per2/Per3/Phlpp1/Ppara/Pparg/Prkg2/Prok2/Prokr1/Prokr2/Ptger3/Ptger4/Rai1/Rora/Rorb/Siah2/Six3/Slc6a4/Sox14/Spsb4/Tnfrsf11a/Usp2
HC	GO:0010717	regulation of epithelial to mesenchymal transition	0.0115502	0.00320601	2.97777352412462e-13	3.68006715771653e-12	1.74536023474257e-12	216285/12156/12162/13132/69601/13837/15375/15376/17300/14462/384009/23892/16392/16449/52662/16842/71890/214384/18121/18128/107586/102693/208177/66214/20377/20319/57246/21803/21808/21809/21812/21813/21814/21844/67525/22160/97064/353310	38	Alx1/Bmp2/Bmp7/Dab2/Dab2ip/Epha3/Foxa1/Foxa2/Foxc1/Gata3/Glipr2/Grem1/Isl1/Jag1/Ldlrad4/Lef1/Mad2l2/Myocd/Nog/Notch1/Ovol2/Phldb1/Phldb2/Rgcc/Sfrp1/Sfrp2/Tbx20/Tgfb1/Tgfb2/Tgfb3/Tgfbr1/Tgfbr2/Tgfbr3/Tiam1/Trim62/Twist1/Wwtr1/Zfp703
HC	GO:0042303	molting cycle	0.0145897	0.00475731	3.39992492941793e-13	4.18473518695903e-12	1.98471116836311e-12	11479/11695/494504/11865/12023/12043/235505/12614/13380/171211/13649/14042/338521/241639/14165/14183/110805/15220/14313/14365/14683/15422/15442/16011/16323/14160/16870/232685/16206/228357/17702/17918/18018/18053/18128/12394/12399/64010/319757/20672/20682/21420/21808/29820/71609/22409/22410/22418	48	Acvr1b/Alx4/Apcdd1/Arntl/Barx2/Bcl2/Cd109/Celsr1/Dkk1/Edaradd/Egfr/Ext1/Fa2h/Fermt1/Fgf10/Fgfr2/Foxe1/Foxq1/Fst/Fzd3/Gnas/Hoxc13/Hpse/Igfbp5/Inhba/Lgr5/Lhx2/Lncpint/Lrig1/Lrp4/Msx2/Myo5a/Nfatc1/Ngfr/Notch1/Runx1/Runx3/Sav1/Smo/Sox18/Sox9/Tfap2c/Tgfb2/Tnfrsf19/Tradd/Wnt10a/Wnt10b/Wnt5a
HC	GO:0042633	hair cycle	0.0145897	0.00475731	3.39992492941793e-13	4.18473518695903e-12	1.98471116836311e-12	11479/11695/494504/11865/12023/12043/235505/12614/13380/171211/13649/14042/338521/241639/14165/14183/110805/15220/14313/14365/14683/15422/15442/16011/16323/14160/16870/232685/16206/228357/17702/17918/18018/18053/18128/12394/12399/64010/319757/20672/20682/21420/21808/29820/71609/22409/22410/22418	48	Acvr1b/Alx4/Apcdd1/Arntl/Barx2/Bcl2/Cd109/Celsr1/Dkk1/Edaradd/Egfr/Ext1/Fa2h/Fermt1/Fgf10/Fgfr2/Foxe1/Foxq1/Fst/Fzd3/Gnas/Hoxc13/Hpse/Igfbp5/Inhba/Lgr5/Lhx2/Lncpint/Lrig1/Lrp4/Msx2/Myo5a/Nfatc1/Ngfr/Notch1/Runx1/Runx3/Sav1/Smo/Sox18/Sox9/Tfap2c/Tgfb2/Tnfrsf19/Tradd/Wnt10a/Wnt10b/Wnt5a
HC	GO:0051017	actin filament bundle assembly	0.0167173	0.0059294	3.61190279856458e-13	4.43664497605059e-12	2.10418543602718e-12	11519/11856/234094/72754/54324/109689/108100/68732/16423/68178/20312/56320/50768/22240/13860/56226/269233/229474/54418/242553/114229/77569/26401/17295/18186/30794/218194/208177/18708/102502/320472/18761/50873/19219/223864/66214/14787/13609/20971/268396/243961/58234/71774/20410/68166/104027/56753/21754/21809/21812/56363/22003/22411/22417/22793	55	Add2/Arhgap6/Arhgef10/Arhgef10l/Arhgef5/Arrb1/Baiap2/Carmil1/Cd47/Cgnl1/Cx3cl1/Dbn1/Dlc1/Dpysl3/Eps8/Espn/Fam171a1/Fhdc1/Fmn2/Kank4/Kiss1r/Limch1/Map3k1/Met/Nrp1/Pdlim4/Phactr1/Phldb2/Pik3r1/Pls1/Ppm1e/Prkcq/Prkn/Ptger4/Rapgef3/Rgcc/Rhpn1/S1pr1/Sdc4/Sh3pxd2b/Shank1/Shank3/Shroom1/Sorbs3/Spire1/Synpo/Tacstd2/Tesk1/Tgfb3/Tgfbr1/Tmeff2/Tpm1/Wnt11/Wnt4/Zyx
HC	GO:0002064	epithelial cell development	0.0221884	0.00916988	3.6344703171471e-13	4.45534664332295e-12	2.11305515089424e-12	11835/622434/11865/11941/58208/12075/12161/12558/12571/12638/12737/12739/12741/224796/12819/12767/13388/50796/13617/13618/13983/14182/14183/14184/14284/15375/14234/319710/77446/15398/15402/15442/53626/16449/16535/26401/17295/723900/17874/667663/12020/18128/18129/18211/15379/225631/72333/18508/207728/18591/18667/18795/18810/102502/228852/223864/218772/75695/193385/20473/319757/20672/20675/20681/20…	73	Ar/Arhgef26/Arntl/Atp2b2/Bcl11b/Bfsp1/Bmp6/Cdh2/Cdk6/Cftr/Cldn1/Cldn3/Cldn5/Clic5/Col15a1/Cxcr4/Dll1/Dmrt1/Ednra/Ednrb/Esr2/Fgfr1/Fgfr2/Fgfr3/Fosl2/Foxa1/Foxc2/Frmd6/Heg1/Hoxa13/Hoxa5/Hpse/Insm1/Jag1/Kcnq1/Map3k1/Met/Mir375/Myd88/Myo3a/Nkx3-2/Notch1/Notch2/Ntrk1/Onecut1/Onecut2/Palld/Pax6/Pde2a/Pdgfb/Pgr/Plcb1/Plec/Pls1/Ppp1r16b/Rapgef3/Rarb/Rilpl1/Ripor2/Six3/Smo/Sox18/Sox3/Sox8/Sox9/Tfap2c/Tgfb…
HC	GO:0021987	cerebral cortex development	0.012766	0.00382653	3.88808302306987e-13	4.75663060161048e-12	2.25594630413265e-12	11878/17172/11921/59058/668158/12558/12569/12570/13131/69601/244667/13649/13796/13797/13813/329628/14168/14182/15228/14634/14810/15565/16777/16870/16874/16975/74762/13865/18212/18508/218194/18795/18992/19699/19876/319757/192157/319565/320165/21420/30928/328365	42	Arx/Ascl1/Atoh1/Bhlhe22/Ccdc85c/Cdh2/Cdk5r1/Cdk5r2/Dab1/Dab2ip/Disc1/Egfr/Emx1/Emx2/Eomes/Fat4/Fgf13/Fgfr1/Foxg1/Gli3/Grin1/Htr6/Lamb1/Lhx2/Lhx6/Lrp8/Mdga1/Nr2f1/Ntrk2/Pax6/Phactr1/Plcb1/Pou3f2/Reln/Robo1/Smo/Socs7/Syne2/Tacc1/Tfap2c/Zbtb18/Zmiz1
HC	GO:0043588	skin development	0.0237082	0.0101351	3.96183954729371e-13	4.83711114144431e-12	2.29411613307233e-12	11479/11688/11695/494504/50769/12023/58208/12043/110279/235505/12614/12737/12843/12831/13380/13388/109620/171211/13649/14042/338521/241639/14165/14183/14284/17300/110805/15220/231470/14313/14365/14683/195733/15422/15442/16011/16323/50523/14160/16870/232685/228357/17295/17702/17918/18053/18128/18426/107586/72333/18508/18810/18988/18991/223828/19041/18755/19224/12394/12399/64010/81535/75409/319757/…	78	Acvr1b/Alox8/Alx4/Apcdd1/Atp8a2/Barx2/Bcl11b/Bcl2/Bcr/Cd109/Celsr1/Cldn1/Col1a2/Col5a1/Dkk1/Dll1/Dsp/Edaradd/Egfr/Ext1/Fa2h/Fermt1/Fgf10/Fgfr2/Fosl2/Foxc1/Foxe1/Foxq1/Fras1/Fst/Fzd3/Gnas/Grhl1/Hoxc13/Hpse/Igfbp5/Inhba/Lats2/Lgr5/Lhx2/Lncpint/Lrp4/Met/Msx2/Myo5a/Ngfr/Notch1/Ovol1/Ovol2/Palld/Pax6/Plec/Pou2f3/Pou3f1/Pphln1/Ppl/Prkch/Ptgs1/Runx1/Runx3/Sav1/Sgpp1/Slitrk5/Smo/Sox18/Sox9/Tfap2b/Tfap2c/…
HC	GO:0006469	negative regulation of protein kinase activity	0.018541	0.00699807	4.26776620469587e-13	5.18974054711314e-12	2.46135909790919e-12	110532/11540/12156/12162/66259/73047/12389/12577/12578/12580/69601/72185/52840/13488/13492/94245/63953/66959/235584/13844/23882/77446/15259/73914/50523/17096/19099/214384/11819/18767/18768/18810/19016/320472/108099/19085/19087/19088/18750/18753/19259/19263/19271/19277/19281/69903/19735/20377/20319/54612/16923/24056/230126/110893/56013/21754/21838/211770/22062/72828/97064	61	Adarb1/Adora2a/Bmp2/Bmp7/Camk2n1/Camk2n2/Cav1/Cdkn1c/Cdkn2a/Cdkn2c/Dab2ip/Dbndd1/Dbndd2/Drd1/Drd5/Dtnbp1/Dusp10/Dusp26/Dusp7/Ephb2/Gadd45g/Heg1/Hipk3/Irak3/Lats2/Lyn/Mapk8ip1/Myocd/Nr2f2/Pkia/Pkib/Plec/Pparg/Ppm1e/Prkag2/Prkar1b/Prkar2a/Prkar2b/Prkca/Prkcd/Ptpn5/Ptprb/Ptprj/Ptpro/Ptprt/Rasip1/Rgs2/Sfrp1/Sfrp2/Sfrp5/Sh2b3/Sh3bp5/Shb/Slc8a3/Srcin1/Tesk1/Thy1/Trib1/Trp73/Ubash3b/Wwtr1
HC	GO:0050886	endocrine process	0.012462	0.00368864	4.51965448668268e-13	5.4850526850381e-12	2.60141797191378e-12	11421/11480/11554/11607/30878/54140/12161/53419/12918/12919/12921/12922/12952/13132/13492/230857/13616/13618/14182/14186/15229/26927/14366/14427/14462/14683/16323/16324/16535/17423/18095/211323/18430/58869/235442/276952/12394/114679/21386/22226/22337	41	Ace/Acvr2a/Adrb1/Agtr1a/Apln/Avpr1a/Bmp6/Corin/Crh/Crhbp/Crhr1/Crhr2/Cry1/Dab2/Drd5/Ece1/Edn3/Ednrb/Fgfr1/Fgfr4/Foxd1/Foxl2/Fzd4/Galr1/Gata3/Gnas/Inhba/Inhbb/Kcnq1/Ndst2/Nkx3-1/Nrg1/Oxtr/Pex5l/Rab8b/Rasl10b/Runx1/Selenom/Tbx3/Ucn/Vdr
HC	GO:0018958	phenol-containing compound metabolic process	0.0136778	0.00430916	4.55662162777091e-13	5.51887825096085e-12	2.61746055895066e-12	11607/11941/12043/12705/12922/12971/107585/13488/13491/213696/13617/13819/260298/110805/14462/14528/218476/14763/15111/15550/15560/53626/16522/16591/59012/17918/18160/109648/18227/18510/18574/50873/19699/71816/619287/72472/20502/20510/114479/67847/104069/21808/22063/22418/24136	45	Agtr1a/Atp2b2/Bcl2/Cited1/Crhr2/Crym/Dio3/Drd1/Drd4/Duoxa1/Ednra/Epas1/Fev/Foxe1/Gata3/Gch1/Gcnt4/Gpr37/Hand2/Htr1a/Htr2c/Insm1/Kcnj6/Kl/Moxd1/Myo5a/Npr1/Npy/Nr4a2/Pax8/Pde1b/Prkn/Reln/Rnf180/Rtl4/Slc16a10/Slc16a2/Slc1a1/Slc5a5/Sncaip/Sncb/Tgfb2/Trpc1/Wnt5a/Zeb2
HC	GO:0042552	myelination	0.0167173	0.00596387	4.71555647226722e-13	5.69999933739393e-12	2.70336158422701e-12	11305/215798/229715/234094/12558/12741/70031/66797/13032/12767/13823/13866/338521/14184/14733/15208/15211/83964/16513/17153/105853/17196/723904/17475/17918/17936/230822/17988/269116/18053/14912/211323/18205/18212/18213/50913/18810/67801/18858/18991/18992/19242/19283/218772/20181/20481/110893/23966/21803/103743/21938/94185/72948/70747/22239	55	Abca2/Adgrg6/Amigo1/Arhgef10/Cdh2/Cldn5/Cmtm8/Cntnap2/Ctsc/Cxcr4/Epb41l3/Erbb2/Fa2h/Fgfr3/Gpc1/Hes5/Hexa/Jam3/Kcnj10/Mal/Mal2/Mbp/Mir219a-2/Mpdz/Myo5a/Nab1/Ncmap/Ndrg1/Nfasc/Ngfr/Nkx6-2/Nrg1/Ntf3/Ntrk2/Ntrk3/Olig2/Plec/Pllp/Pmp22/Pou3f1/Pou3f2/Ptn/Ptprz1/Rarb/Rxra/Ski/Slc8a3/Tenm4/Tgfb1/Tmem98/Tnfrsf1b/Tnfrsf21/Tppp/Tspan2/Ugt8a
HC	GO:0060349	bone morphogenesis	0.012462	0.00372311	6.4904272019227e-13	7.72233573750332e-12	3.66250319299415e-12	12161/12590/269941/12817/373864/234356/20148/14042/14172/14183/14184/17300/14634/14683/15117/15431/16998/17260/17389/17701/17702/17936/18014/18159/107587/237928/19227/218772/382089/12393/56788/20319/20429/20481/58994/20682/20997/21813/21825/63873/22160	41	Bmp6/Cdx1/Chsy1/Col13a1/Col27a1/Csgalnact1/Dhrs3/Ext1/Fgf18/Fgfr2/Fgfr3/Foxc1/Gli3/Gnas/Has2/Hoxd11/Ltbp3/Mef2c/Mmp16/Msx1/Msx2/Nab1/Neurog1/Nppc/Osr2/Phospho1/Pthlh/Rarb/Ripply2/Runx2/Scube2/Sfrp2/Shox2/Ski/Smpd3/Sox9/T/Tgfbr2/Thbs1/Trpv4/Twist1
HC	GO:0031032	actomyosin structure organization	0.018845	0.00723938	6.55820979052557e-13	7.78771370037361e-12	3.69351026208609e-12	11856/234094/72754/54324/109689/68732/16423/68178/50768/269587/13821/13822/13823/13824/54357/269233/229474/225288/108655/242506/228564/319710/242553/114229/16691/77569/17258/17260/17295/74103/18091/18186/18595/30794/226041/218194/208177/18708/18810/320472/18761/19219/223864/66214/14787/20166/13609/20971/268396/20410/104027/56753/21754/21809/21812/56363/21916/50876/22003/22411/22417/22793	62	Arhgap6/Arhgef10/Arhgef10l/Arhgef5/Arrb1/Carmil1/Cd47/Cgnl1/Dlc1/Epb41/Epb41l1/Epb41l2/Epb41l3/Epb41l4a/Epb41l4b/Fam171a1/Fhdc1/Fhod3/Foxp1/Frmd3/Frmd5/Frmd6/Kank4/Kiss1r/Krt8/Limch1/Mef2a/Mef2c/Met/Nebl/Nkx2-5/Nrp1/Pdgfra/Pdlim4/Pgm5/Phactr1/Phldb2/Pik3r1/Plec/Ppm1e/Prkcq/Ptger4/Rapgef3/Rgcc/Rhpn1/Rtkn/S1pr1/Sdc4/Sh3pxd2b/Sorbs3/Synpo/Tacstd2/Tesk1/Tgfb3/Tgfbr1/Tmeff2/Tmod1/Tmod2/Tpm1/Wnt11/Wnt4…
HC	GO:0009100	glycoprotein metabolic process	0.0255319	0.0114106	7.02270681009041e-13	8.32300486789622e-12	3.94738495452039e-12	56321/11305/230379/108153/66333/211673/26879/93961/76898/280645/108105/108902/56175/12043/12156/58250/53374/60322/68947/71367/269941/78923/12814/234356/268780/14042/56219/230904/14241/14345/171212/271786/108760/233733/108148/14425/108150/14733/232313/15200/15442/319415/50786/50787/16337/16795/17155/230815/17158/17309/269181/103534/233038/68169/17423/83398/117148/18553/21664/18795/19288/235534/518…	84	Aatf/Abca2/Acer2/Adamts7/Aqp11/Arfgef1/B3galnt1/B3galt5/B3gat1/B3gat2/B3gnt5/B4gat1/Bace2/Bcl2/Bmp2/Chst11/Chst3/Chst7/Chst8/Chst9/Chsy1/Chsy3/Col11a1/Csgalnact1/Egflam/Ext1/Extl1/Fbxo2/Foxl1/Fut4/Galnt10/Galnt13/Galnt16/Galnt18/Galnt2/Galnt3/Galnt7/Gpc1/Gxylt2/Hbegf/Hpse/Hs3st5/Hs6st2/Hs6st3/Insr/Large1/Man1a/Man1c1/Man2a1/Mgat3/Mgat4a/Mgat4b/Nccrp1/Ndnf/Ndst2/Ndst3/Necab2/Pcsk6/Phlda1/Plcb1/Ptx…
[truncated: 712 more rows]
