# Supplementary material for: A low-input high resolution sequential chromatin immunoprecipitation method captures genome-wide dynamics of bivalent chromatin
Source: Epigenetics Chromatin. 2024 Feb 10;17:3. doi: 10.1186/s13072-024-00527-9 (PMC10858499; doi:10.1186/s13072-024-00527-9)
Supplement: Supplementary file 3 — Additional file 3: Table S1. library statistics, list of all bivalent peaks and list of peaks called in each replicate for total H3K4me3, total H3K27me3, bivalent K4-K27 and K27-K4 reChIP datasets generated in this study (E14 rep1 and rep2), independently generated (GSE135841) and Dppa2/4 WT (clones 57 and 58) and double knockout (clones 43 and 53) samples. In the list of all bivalent peaks (tab 2), peaks are classified as high-confidence (hc), K4-biased (k4b), K27-biased (K27b), or low confidence (lc) using either in-line total ChIPs (column E) or independent total ChIPs (column F). Table S2. motif analysis of bivalent peaks using monaLisa along with associated statistics. Table S3. list of bivalent genes classified as high confidence, K4-biased, K27-biased and low confidence along with log2 CPM/bp enrichment scores for independent total H3K4me3 and H3K27me3, IgG-IgG, in-line total H3K4me3 and H3K27me3 ChIP and K4-K27 and K27-K4 bivalent reChIP datasets. Table S4. Gene ontology enrichment of different bivalent gene classifications (first column) together with associated statistics and list of associated genes. Table S5. list of EDGER differentially enriched peaks for bivalent K4-K27 (tab1) and K27-K4 (tab2) reChIP between Dppa2/4 WT and DKO clones. Consensus differentially enriched peak list is shown in tab 3 along with HOMER classification of peak, enrichment statistics and (for promoters) whether they were previously classified as differentially enriched. [file 13072_2024_527_MOESM3_ESM.zip › Supplementary Tables/SupplementalTable5_Dppa_bivalent_peaks.xlsx]

## Sheet: EDGER K4K27 DKO vs WT
seqnames	start	end	width	wt_dko	peakid	Annotation	Detailed.Annotation	Distance.to.TSS	Nearest.PromoterID	Entrez.ID	Nearest.Unigene	Nearest.Refseq	Nearest.Ensembl	Gene.Name	Gene.Alias	Gene.Description	Gene.Type	simple	logFC	logCPM	F	PValue	FDR
chr1	3531700	3531899	200	WT	peak1	intron (NM_001011874, intron 1 of 2)	CpG	139698	NM_001011874	497097	Mm.454496	NM_001011874	ENSMUSG00000051951	Xkr4	AY534250|Gm210|XRG4|mKIAA1889	X-linked Kx blood group related 4	protein-coding	intron	-7.88662	0.646382	16.8364	4.09188567816702e-05	0.00251651
chr1	5916400	5917599	1200	WT	peak6	promoter-TSS (NM_010342)	promoter-TSS (NM_010342)	398	NM_010342	226304	Mm.291110	NM_010342	ENSMUSG00000033774	Npbwr1	Gpr7|Nbpwr1	neuropeptides B/W receptor 1	protein-coding	promoter-TSS	-3.24837	3.46285	10.0741	0.00150613	0.0296007
chr1	6358900	6359599	700	WT	peak7	promoter-TSS (NM_001195732)	promoter-TSS (NM_001195732)	-81	NM_001195732	620393	Mm.388992	NM_001195732	ENSMUSG00000087247	Alkal1	EG620393|Fam150a	ALK and LTK ligand 1	protein-coding	promoter-TSS	-4.73672	2.73086	17.9825	2.24035960080372e-05	0.00169404
chr1	6441000	6441699	700	WT	peak9	Intergenic	CpG	-45881	NM_001244693	240690	Mm.234612	NM_173868	ENSMUSG00000033740	St18	AV348974|Myt3|NZF-3|Nzf3|mKIAA0535	suppression of tumorigenicity 18	protein-coding	Intergenic	-5.31832	2.62218	21.0406	4.52600532197438e-06	0.000631449
chr1	9298500	9300199	1700	WT	peak10	promoter-TSS (NM_001290393)	promoter-TSS (NM_001290393)	527	NM_001290393	71096	Mm.336395	NM_027671	ENSMUSG00000025909	Sntg1	4933426D16Rik|G1SYN|SYN4	syntrophin, gamma 1	protein-coding	promoter-TSS	-3.06582	4.21338	8.81966	0.00298385	0.0469727
chr1	10805300	10805599	300	WT	peak16	intron (NR_030645, intron 2 of 3)	CpG	60424	NR_030645	100124448		NR_030645	ENSMUSG00000076948	Mir467e	Mirn467e	microRNA 467e	ncRNA	intron	-5.24551	1.59925	17.4721	2.92894359887575e-05	0.00201638
chr1	15892400	15893099	700	WT	peak32	promoter-TSS (NM_001033288)	promoter-TSS (NM_001033288)	-28	NM_001033288	226866	Mm.131665	NM_001033288	ENSMUSG00000032719	Sbspon	Gm106|Rpesp	somatomedin B and thrombospondin, type 1 domain containing	protein-coding	promoter-TSS	-3.98828	3.67482	13.8097	0.000202882	0.00673233
chr1	16093000	16093399	400	WT	peak33	promoter-TSS (NM_001243238)	promoter-TSS (NM_001243238)	125	NM_001243238	75799	Mm.78557	NM_001243238	ENSMUSG00000067795	4930444P10Rik	-	RIKEN cDNA 4930444P10 gene	protein-coding	promoter-TSS	-4.11608	2.49718	14.6283	0.000131361	0.00498687
chr1	17091800	17091999	200	WT	peak37	exon (NM_020604, exon 2 of 5)	exon (NM_020604, exon 2 of 5)	5989	NM_020604	57339	Mm.143761	NM_020604	ENSMUSG00000042686	Jph1	JP-1|Jp1	junctophilin 1	protein-coding	exon	-4.04854	0.539304	8.72817	0.00313726	0.0484778
chr1	24586300	24587099	800	WT	peak56	promoter-TSS (NM_007733)	promoter-TSS (NM_007733)	737	NM_007733	12823	Mm.329196	NM_007733	ENSMUSG00000026141	Col19a1	-	collagen, type XIX, alpha 1	protein-coding	promoter-TSS	-4.13167	3.04092	15.1332	0.000100535	0.00431364
chr1	36269200	36269799	600	WT	peak75	exon (NM_153408, exon 2 of 4)	exon (NM_153408, exon 2 of 4)	3925	NM_153408	214854	Mm.389110	NM_153408	ENSMUSG00000047180	Neurl3	2010300P06Rik|Lincr	neuralized E3 ubiquitin protein ligase 3	protein-coding	exon	-4.71341	2.87242	18.1316	2.07172908281169e-05	0.00163348
chr1	38209800	38210499	700	WT	peak87	exon (NM_001290814, exon 12 of 22)	exon (NM_001290814, exon 12 of 22)	78067	NR_151587	329123	Mm.207123	NR_151587	ENSMUSG00000102716	Gm5099	EG329123	predicted gene 5099	ncRNA	exon	-4.272	2.23272	15.1213	0.000101171	0.00432084
chr1	42491400	42492099	700	WT	peak100	Intergenic	CpG	203075	NR_027826	66297	Mm.45203	NM_183252	ENSMUSG00000060424	Pantr1	2610017I09Rik|Pou3f3os|linc-Brn1a	POU domain, class 3, transcription factor 3 adjacent noncoding transcript 1	ncRNA	Intergenic	-4.82089	1.95535	17.3537	3.1170823099933e-05	0.00205997
chr1	42709500	42709699	200	DKO	peak105	intron (NR_110495, intron 2 of 3)	intron (NR_110495, intron 2 of 3)	3854	NR_110495	66620	Mm.383631	NR_110495	ENSMUSG00000097063	Pantr2	2610207O16Rik|Pou3f3os2|linc-Brn1b	POU domain, class 3, transcription factor 3 adjacent noncoding transcript 2	ncRNA	intron	6.85993	-0.16342	9.4496	0.00211503	0.0368831
chr1	74713300	74714099	800	WT	peak167	promoter-TSS (NM_024264)	promoter-TSS (NM_024264)	165	NM_024264	104086	Mm.85083	NM_024264	ENSMUSG00000026170	Cyp27a1	1300013A03Rik|Cyp27	cytochrome P450, family 27, subfamily a, polypeptide 1	protein-coding	promoter-TSS	-3.57748	2.90051	12.0393	0.0005221	0.0133481
chr1	75427500	75427999	500	WT	peak203	exon (NM_007463, exon 35 of 41)	exon (NM_007463, exon 35 of 41)	-8186	NM_133708	69080	Mm.23951	NM_133708	ENSMUSG00000033021	Gmppa	1810012N01Rik	GDP-mannose pyrophosphorylase A	protein-coding	exon	-5.81636	0.780961	14.486	0.000141658	0.00526226
chr1	78511700	78512099	400	WT	peak223	promoter-TSS (NM_026713)	promoter-TSS (NM_026713)	840	NM_026713	68393	Mm.41325	NM_026713	ENSMUSG00000012187	Mogat1	0610030A14Rik|1110064N14Rik|Dgat2l|Dgat2l1|MGAT1|WI1-2612I11.1|mDC2	monoacylglycerol O-acyltransferase 1	protein-coding	promoter-TSS	-4.26891	0.952814	11.246	0.000799569	0.0185327
chr1	79671400	79672199	800	WT	peak225	promoter-TSS (NM_183027)	promoter-TSS (NM_183027)	172	NM_183027	252903	Mm.32409	NM_183027	ENSMUSG00000054702	Ap1s3	1190009B22|Jr2|[s]3A	adaptor-related protein complex AP-1, sigma 3	protein-coding	promoter-TSS	-3.18746	3.1339	9.96381	0.00159904	0.0306676
chr1	82586500	82587299	800	WT	peak233	promoter-TSS (NM_007734)	promoter-TSS (NM_007734)	-21	NM_007734	12828	Mm.389135	NM_007734	ENSMUSG00000079465	Col4a3	[a]3(IV)|alpha3(IV)	collagen, type IV, alpha 3	protein-coding	promoter-TSS	-4.36967	2.51657	15.7654	7.19742685660363e-05	0.00343677
chr1	86018000	86018899	900	WT	peak239	Intergenic	CpG	-3492	NM_001122732	70060	Mm.196313	NM_027029	ENSMUSG00000026226	Spata3	1700011N12Rik|1700029H01Rik|4930424D10Rik|Mtsarg1|Tsarg1	spermatogenesis associated 3	protein-coding	Intergenic	-6.21716	3.4571	25.2657	5.04200889223741e-07	0.000192739
chr1	88205200	88205699	500	WT	peak254	promoter-TSS (NM_008299)	promoter-TSS (NM_008299)	298	NM_008299	15504	Mm.439983	NM_008299	ENSMUSG00000081984	Dnajb3	Hsj3|MSJ-1|Msj1	DnaJ heat shock protein family (Hsp40) member B3	protein-coding	promoter-TSS	-3.25449	2.4913	10.2522	0.00136752	0.0274845
chr1	90914900	90915299	400	WT	peak268	promoter-TSS (NM_053015)	promoter-TSS (NM_053015)	0	NM_053015	171531	Mm.105208	NM_053015	ENSMUSG00000026303	Mlph	2210418F23Rik|5031433I09Rik|AW228792|D1Wsu84e|Slac-2a|l(1)-3Rk|l1Rk3|ln	melanophilin	protein-coding	promoter-TSS	-3.49075	1.44374	9.87852	0.00167484	0.031596
chr1	90998300	90999899	1600	WT	peak269	promoter-TSS (NM_001111312)	promoter-TSS (NM_001111312)	373	NM_001111312	16978	Mm.45039	NM_008515	ENSMUSG00000026305	Lrrfip1	AU024550|Fliiap1	leucine rich repeat (in FLII) interacting protein 1	protein-coding	promoter-TSS	-3.77673	4.21501	12.4445	0.00042024	0.0114021
chr1	91344400	91345799	1400	WT	peak274	exon (NM_001033292, exon 9 of 9)	exon (NM_001033292, exon 9 of 9)	-5973	NM_027551	70788	Mm.68617	NM_027551	ENSMUSG00000026308	Klhl30	4631423F02Rik	kelch-like 30	protein-coding	exon	-5.35732	3.53267	21.2795	3.99614220016626e-06	0.000585149
chr1	91800400	91802599	2200	WT	peak281	promoter-TSS (NM_007855)	promoter-TSS (NM_007855)	39	NM_007855	13345	Mm.9474	NM_007855	ENSMUSG00000007805	Twist2	Dermo1|bHLHa39	twist basic helix-loop-helix transcription factor 2	protein-coding	promoter-TSS	-5.30252	4.67634	20.594	5.71327155565282e-06	0.000712062
chr1	93401200	93401399	200	WT	peak289	intron (NM_207031, intron 19 of 23)	intron (NM_207031, intron 19 of 23)	27404	NM_001271884	404545	Mm.297411	NM_207031	ENSMUSG00000034107	Ano7	Ngep|Ngep-L|Pcanap5|Tmem16g	anoctamin 7	protein-coding	intron	-6.89791	-0.171202	10.501	0.0011952	0.0248888
chr1	104768400	104769499	1100	WT	peak299	promoter-TSS (NM_011800)	promoter-TSS (NM_011800)	430	NM_011800	23836	Mm.103640	NM_011800	ENSMUSG00000050840	Cdh20	Cdh7	cadherin 20	protein-coding	promoter-TSS	-3.23482	3.38737	10.0244	0.00154731	0.030094
chr1	105844400	105844899	500	WT	peak302	exon (NM_009399, exon 10 of 10)	exon (NM_009399, exon 10 of 10)	63927	NM_009399	21934	Mm.6251	NM_009399	ENSMUSG00000026321	Tnfrsf11a	Ly109|ODFR|OFE|Rank|TRANCE-R|mRANK	tumor necrosis factor receptor superfamily, member 11a, NFKB activator	protein-coding	exon	-3.52315	2.1654	11.3516	0.000755359	0.0177342
chr1	121527300	121528399	1100	WT	peak326	promoter-TSS (NM_010483)	promoter-TSS (NM_010483)	615	NM_010483	15564	Mm.4833	NM_010483	ENSMUSG00000050534	Htr5b	5-Ht5b	5-hydroxytryptamine (serotonin) receptor 5B	protein-coding	promoter-TSS	-5.59374	3.21599	22.9167	1.70487093367035e-06	0.000327655
chr1	126492400	126492999	600	WT	peak331	promoter-TSS (NM_172484)	promoter-TSS (NM_172484)	227	NM_172484	210356	Mm.377234	NM_172484	ENSMUSG00000049690	Nckap5	8430408F21|D130011D22Rik|E030049G20Rik|Erih1|Erih2|Gm1548|Nap5	NCK-associated protein 5	protein-coding	promoter-TSS	-4.19018	3.07481	15.3868	8.7913089947112e-05	0.00393688
chr1	129273000	129274099	1100	WT	peak337	promoter-TSS (NM_172485)	promoter-TSS (NM_172485)	246	NM_172485	210417	Mm.380518	NM_172485	ENSMUSG00000042581	Thsd7b	1700074E13Rik|B930082A18|D130067I03Rik	thrombospondin, type I, domain containing 7B	protein-coding	promoter-TSS	-3.15897	3.64905	9.45116	0.00211324	0.0368831
chr1	133329200	133329699	500	WT	peak356	exon (NM_178260, exon 2 of 2)	exon (NM_178260, exon 2 of 2)	2238	NM_178260	280287	Mm.458301	NM_178260	ENSMUSG00000116158	Kiss1	kisspeptin|metastatin	KiSS-1 metastasis-suppressor	protein-coding	exon	-4.92798	2.2247	18.1088	2.09665485946923e-05	0.00163852
chr1	134987300	134988199	900	WT	peak372	exon (NM_001033409, exon 18 of 18)	exon (NM_001033409, exon 18 of 18)	25185	NM_001278115	67196	Mm.284587	NM_026024	ENSMUSG00000026429	Ube2t	2700084L22Rik|C80607	ubiquitin-conjugating enzyme E2T	protein-coding	exon	-3.9877	3.06928	14.2627	0.000159482	0.00570241
chr1	135918500	135919599	1100	WT	peak383	promoter-TSS (NM_001313701)	promoter-TSS (NM_001313701)	157	NM_001313701	18772	Mm.4494	NM_019645	ENSMUSG00000026413	Pkp1	-	plakophilin 1	protein-coding	promoter-TSS	-3.61771	4.08683	11.6732	0.000635447	0.0155904
chr1	136105500	136105999	500	WT	peak387	intron (NM_014193, intron 29 of 42)	intron (NM_014193, intron 29 of 42)	25433	NR_046170	329253	Mm.487858	NR_046167	ENSMUSG00000086264	Gm15850	6530439I21	predicted gene 15850	ncRNA	intron	-3.24839	1.45249	8.78137	0.0030471	0.0476433
chr1	154204400	154205499	1100	WT	peak418	exon (NM_001204908, exon 2 of 2)	exon (NM_001204908, exon 2 of 2)	3763	NM_001204908	100503355	Mm.484410	NM_001204908	ENSMUSG00000066797	Zfp648	Gm10178|Gm203	zinc finger protein 648	protein-coding	exon	-5.19396	3.59979	20.1043	7.37730719023496e-06	0.000829947
chr1	156204300	156205299	1000	WT	peak425	promoter-TSS (NM_177838)	promoter-TSS (NM_177838)	226	NM_177838	329274	Mm.150857	NM_177838	ENSMUSG00000015484	Fam163a	A230106N23Rik	family with sequence similarity 163, member A	protein-coding	promoter-TSS	-3.92056	4.11429	13.2515	0.000273109	0.00838041
chr1	156310600	156311099	500	WT	peak427	promoter-TSS (NM_130456)	promoter-TSS (NM_130456)	131	NM_130456	170484	Mm.289099	NM_130456	ENSMUSG00000026602	Nphs2	PDCN|SRN1	nephrosis 2, podocin	protein-coding	promoter-TSS	-5.10306	2.57267	19.6189	9.50745219991181e-06	0.000974514
chr1	160044300	160044699	400	WT	peak432	promoter-TSS (NR_028111)	promoter-TSS (NR_028111)	120	NR_028111	67647	Mm.171518	NM_001024470	ENSMUSG00000090394	4930523C07Rik	-	RIKEN cDNA 4930523C07 gene	protein-coding	promoter-TSS	-5.35964	1.59334	18.1654	2.03527579296725e-05	0.00162859
chr1	161314100	161314499	400	WT	peak437	Intergenic	RLTR1B-int|LTR|ERV1	-63090	NM_001303408	11758	Mm.186185	NM_007453	ENSMUSG00000026701	Prdx6	1-Cys Prx|1-cysPrx|9430088D19Rik|AA690119|Aop2|Brp-12|CP-3|GPx|Ltw-4|Ltw4|Lvtw-4|NSGPx|ORF06|Prdx5|aiPLA2	peroxiredoxin 6	protein-coding	Intergenic	-3.76336	1.3109	10.6648	0.00109396	0.0233605
chr1	170907200	170908899	1700	WT	peak464	exon (NM_001029984, exon 5 of 6)	exon (NM_001029984, exon 5 of 6)	4891	NM_001029984	435653	Mm.337931	NM_001029984	ENSMUSG00000070524	Fcrlb	FREB-2|FREB2|FcRL2|Fcrlm2|Fcry|mFCRL2	Fc receptor-like B	protein-coding	exon	-3.23024	4.18323	9.64777	0.00189869	0.0340546
chr1	172053500	172054299	800	WT	peak468	exon (NM_010916, exon 2 of 2)	exon (NM_010916, exon 2 of 2)	3696	NM_010916	18071	Mm.2474	NM_010916	ENSMUSG00000051251	Nhlh1	Hen1|Nscl|Tal2|bHLHa35	nescient helix loop helix 1	protein-coding	exon	-3.36997	2.2884	10.6803	0.0010848	0.0232728
chr1	174921600	174921899	300	WT	peak486	promoter-TSS (NM_011825)	promoter-TSS (NM_011825)	69	NM_011825	23893	Mm.25760	NM_011825	ENSMUSG00000050069	Grem2	Gremlin2|Prdc	gremlin 2, DAN family BMP antagonist	protein-coding	promoter-TSS	-4.71971	1.17063	13.4361	0.000247526	0.0076883
chr1	182748600	182749099	500	WT	peak514	promoter-TSS (NM_001033547)	promoter-TSS (NM_001033547)	330	NM_001033547	433386	Mm.338103	NM_001033547	ENSMUSG00000043429	Ccdc185	4922505E12Rik	coiled-coil domain containing 185	protein-coding	promoter-TSS	-3.52398	1.02937	8.88866	0.00287322	0.0456204
chr1	184810500	184811399	900	WT	peak524	promoter-TSS (NM_001290273)	promoter-TSS (NM_001290273)	350	NM_001290273	66112	Mm.272457	NM_001081361	ENSMUSG00000026621	Marc1	1300013F15Rik|Mosc1	mitochondrial amidoxime reducing component 1	protein-coding	promoter-TSS	-3.95068	2.78972	13.9054	0.000192823	0.00650835
chr1	189717700	189718199	500	WT	peak538	Intergenic	Intergenic	-10318	NM_008976	19250	Mm.4498	NM_008976	ENSMUSG00000026604	Ptpn14	C130080N23Rik|PTP36	protein tyrosine phosphatase, non-receptor type 14	protein-coding	Intergenic	-7.01246	1.8833	24.546	7.32003693517607e-07	0.000204628
chr1	190174800	190175799	1000	WT	peak547	intron (NR_151620, intron 1 of 1)	CpG	-4473	NM_008937	19130	Mm.132579	NM_008937	ENSMUSG00000010175	Prox1	A230003G05Rik|PROX-1	prospero homeobox 1	protein-coding	intron	-3.40492	3.01247	11.1644	0.000835497	0.0191252
chr1	190690600	190691099	500	WT	peak548	Intergenic	Intergenic	220920	NM_178775	320119	Mm.220912	NM_178775	ENSMUSG00000089872	Rps6kc1	AA682037|B130003F20Rik|C80612|Rpk118	ribosomal protein S6 kinase polypeptide 1	protein-coding	Intergenic	-4.55314	1.347	13.7657	0.000207693	0.00675328
chr1	191984900	191985399	500	WT	peak561	intron (NM_023727, intron 2 of 2)	intron (NM_023727, intron 2 of 2)	6896	NM_001303132	74023	Mm.274393	NM_023727	ENSMUSG00000049353	Rd3	3322402L07Rik|rd-3|rd3	retinal degeneration 3	protein-coding	intron	-3.18543	1.8186	9.33608	0.00225007	0.0379468
chr2	18608000	18609899	1900	WT	peak612	Intergenic	Intergenic	-63485	NM_147778	12238	Mm.249586	NM_147778	ENSMUSG00000051154	Commd3	AW550818|Bup|D2Ertd542e	COMM domain containing 3	protein-coding	Intergenic	-3.18615	4.18577	9.42116	0.00214807	0.0371781
chr2	19430800	19431199	400	WT	peak624	Intergenic	CpG	-14663	NM_018809	19213	Mm.69647	NM_018809	ENSMUSG00000026735	Ptf1a	PTF1-p48|PTF1p48|bHLHa29	pancreas specific transcription factor, 1a	protein-coding	Intergenic	-3.92577	2.09573	13.1567	0.000287262	0.0086885
chr2	24678800	24679499	700	WT	peak640	exon (NM_007579, exon 19 of 46)	exon (NM_007579, exon 19 of 46)	84002	NM_001042528	12287	Mm.4424	NM_007579	ENSMUSG00000004113	Cacna1b	AW050276|AW060892|AW822256|BIII|Cav2.2|Cchn1a|alpha(1B)	calcium channel, voltage-dependent, N type, alpha 1B subunit	protein-coding	exon	-4.69224	1.60549	15.6909	7.4862286242183e-05	0.00352349
chr2	25616000	25616899	900	WT	peak661	promoter-TSS (NM_029859)	promoter-TSS (NM_029859)	1228	NM_029859	77058	Mm.478493	NM_029859	ENSMUSG00000026940	Ccdc183	4921530D09Rik|Cccd183|Kiaa1984	coiled-coil domain containing 183	protein-coding	promoter-TSS	-3.208	2.98544	10.0971	0.0014875	0.0294468
chr2	25877400	25878299	900	WT	peak664	promoter-TSS (NM_001302351)	promoter-TSS (NM_001302351)	67	NM_001302351	227632	Mm.119462	NM_175462	ENSMUSG00000058740	Kcnt1	C030030G16Rik|Slack|Slo2.2|slo2	potassium channel, subfamily T, member 1	protein-coding	promoter-TSS	-4.77592	3.60338	18.1772	2.02270785012515e-05	0.00162859
chr2	26202000	26203399	1400	WT	peak667	intron (NM_001039653, intron 3 of 5)	CpG-7845	3875	NM_001039653	16871	Mm.386765	NM_010711	ENSMUSG00000026934	Lhx3	Lim3|P-LIM|mLIM3|mLim-3	LIM homeobox protein 3	protein-coding	intron	-3.67356	3.9256	12.0384	0.00052235	0.0133481
chr2	29747200	29747699	500	WT	peak692	exon (NM_001370923, exon 2 of 4)	exon (NM_001370923, exon 2 of 4)	4207	NM_001370923	433415	Mm.359309	NM_001370923	ENSMUSG00000079497	Gm13420	Dspd2	predicted gene 13420	protein-coding	exon	-4.17354	2.75902	15.2959	9.22442337357602e-05	0.00403295
chr2	29751100	29751999	900	WT	peak694	promoter-TSS (NM_001370923)	promoter-TSS (NM_001370923)	107	NM_001370923	433415	Mm.359309	NM_001370923	ENSMUSG00000079497	Gm13420	Dspd2	predicted gene 13420	protein-coding	promoter-TSS	-3.03459	2.88399	9.27764	0.00232295	0.0386809
chr2	33586000	33586799	800	DKO	peak738	intron (NM_010725, intron 2 of 7)	B1F2|SINE|Alu	54698	NM_010725	16917	Mm.39825	NM_010725	ENSMUSG00000038765	Lmx1b	Icst|LMX1.1|LMX1.2	LIM homeobox transcription factor 1 beta	protein-coding	intron	3.56775	1.29576	9.6537	0.00189257	0.0340331
chr2	36210500	36211099	600	WT	peak765	Intergenic	G-rich|Low_complexity|Low_complexity	-19626	NM_008969	19224	Mm.275434	NM_008969	ENSMUSG00000047250	Ptgs1	COX1|Cox-1|Cox-3|PGHS-1|PHS 1|Pghs1	prostaglandin-endoperoxide synthase 1	protein-coding	Intergenic	-3.6352	2.40987	12.093	0.000507275	0.0131494
chr2	36230500	36231099	600	WT	peak766	promoter-TSS (NM_008969)	promoter-TSS (NM_008969)	374	NM_008969	19224	Mm.275434	NM_008969	ENSMUSG00000047250	Ptgs1	COX1|Cox-1|Cox-3|PGHS-1|PHS 1|Pghs1	prostaglandin-endoperoxide synthase 1	protein-coding	promoter-TSS	-3.35999	2.58889	10.7891	0.00102291	0.0224943
chr2	37786200	37786799	600	WT	peak767	exon (NM_001163566, exon 3 of 13)	exon (NM_001163566, exon 3 of 13)	10251	NM_001163566	241324	Mm.392369	NM_001163566	ENSMUSG00000035403	Crb2	5930402A21|BC043114	crumbs family member 2	protein-coding	exon	-3.67532	3.03697	12.6221	0.000382162	0.0106832
chr2	37793100	37793999	900	WT	peak768	exon (NM_001163566, exon 10 of 13)	exon (NM_001163566, exon 10 of 13)	17301	NM_001163566	241324	Mm.392369	NM_001163566	ENSMUSG00000035403	Crb2	5930402A21|BC043114	crumbs family member 2	protein-coding	exon	-6.26241	3.69151	25.4272	4.63742395461017e-07	0.000192739
chr2	38672300	38672599	300	WT	peak778	Intergenic	Intergenic	-28544	NM_011187	19177	Mm.389251	NM_011187	ENSMUSG00000026750	Psmb7	AU020723|MC14	proteasome (prosome, macropain) subunit, beta type 7	protein-coding	Intergenic	-4.10086	0.638335	9.13341	0.00251328	0.040747
chr2	42652500	42653499	1000	WT	peak784	promoter-TSS (NM_053011)	promoter-TSS (NM_053011)	598	NM_053011	94217	Mm.441398	NM_053011	ENSMUSG00000049252	Lrp1b	9630004P12Rik|LRP-DIT	low density lipoprotein-related protein 1B	protein-coding	promoter-TSS	-4.47345	2.50774	16.5956	4.64516693704787e-05	0.00266159
chr2	44556800	44557399	600	WT	peak785	Intergenic	CpG	304522	NM_172662	227835	Mm.314312	NM_172662	ENSMUSG00000036890	Gtdc1	E330008O22Rik	glycosyltransferase-like domain containing 1	protein-coding	Intergenic	-4.3343	2.09365	15.0443	0.000105381	0.00445037
chr2	57102300	57103199	900	WT	peak800	Intergenic	CpG	12288	NM_013613	18227	Mm.3507	NM_013613	ENSMUSG00000026826	Nr4a2	HZF-3|NOT|Nurr1|RNR-1|TINOR|TINUR	nuclear receptor subfamily 4, group A, member 2	protein-coding	Intergenic	-3.41811	2.28626	10.8919	0.000967666	0.0216143
chr2	61805000	61805799	800	WT	peak812	promoter-TSS (NM_009322)	promoter-TSS (NM_009322)	947	NM_009322	21375	Mm.308525	NM_009322	ENSMUSG00000035033	Tbr1	-	T-box brain gene 1	protein-coding	promoter-TSS	-5.08784	2.45618	19.1598	1.20878340933783e-05	0.00112298
chr2	61811400	61812599	1200	WT	peak813	exon (NM_009322, exon 6 of 6)	exon (NM_009322, exon 6 of 6)	7547	NM_009322	21375	Mm.308525	NM_009322	ENSMUSG00000035033	Tbr1	-	T-box brain gene 1	protein-coding	exon	-7.95786	3.60186	32.219	1.39807728851199e-08	2.14954383108719e-05
chr2	61815700	61816299	600	WT	peak814	Intergenic	CpG	11547	NM_009322	21375	Mm.308525	NM_009322	ENSMUSG00000035033	Tbr1	-	T-box brain gene 1	protein-coding	Intergenic	-5.40461	2.63013	21.1552	4.26371597780108e-06	0.00060512
chr2	74735400	74736199	800	WT	peak877	intron (NM_010468, intron 1 of 2)	intron (NM_010468, intron 1 of 2)	9730	NR_029566	387144		NR_029566	ENSMUSG00000065500	Mir10b	Mirn10b|mir-10b|mmu-mir-10b	microRNA 10b	ncRNA	intron	-3.01736	2.00165	8.74101	0.00311526	0.0482288
chr2	74746100	74747399	1300	WT	peak878	exon (NM_010468, exon 3 of 3)	exon (NM_010468, exon 3 of 3)	-5934	NR_110447	102634401	Mm.235021	NR_110447	ENSMUSG00000085015	Gm14424	-	predicted gene 14424	ncRNA	exon	-4.11142	3.02578	14.9013	0.000113672	0.00458248
chr2	79255400	79256299	900	WT	peak890	promoter-TSS (NM_010576)	promoter-TSS (NM_010576)	424	NM_010576	16401	Mm.31903	NM_010576	ENSMUSG00000027009	Itga4	CD49D|Itga4B	integrin alpha 4	protein-coding	promoter-TSS	-3.89246	3.17943	13.7854	0.000205524	0.00675328
chr2	83930400	83930699	300	WT	peak898	intron (NM_027964, intron 3 of 8)	L1Md_T|LINE|L1	10676	NM_027964	71861	Mm.116957	NM_027964	ENSMUSG00000034552	Zswim2	1700025P14Rik|4933437F18Rik|MEX	zinc finger SWIM-type containing 2	protein-coding	intron	-8.00203	0.756716	17.792	2.47590205392518e-05	0.00178787
chr2	106920400	106920699	300	WT	peak980	Intergenic	L1Md_F2|LINE|L1	49841	NM_173750	212772	Mm.381231	NM_173750	ENSMUSG00000027122	Arl14ep	2700007P21Rik|4930448O08Rik|ARF7EP	ADP-ribosylation factor-like 14 effector protein	protein-coding	Intergenic	-8.57167	1.2763	23.0364	1.60209824306459e-06	0.000321131
chr2	128863700	128864399	700	WT	peak1076	promoter-TSS (NM_024237)	promoter-TSS (NM_024237)	118	NM_024237	70370	Mm.5107	NM_024237	ENSMUSG00000027386	Fbln7	1600015H20Rik|AI464334|TM14	fibulin 7	protein-coding	promoter-TSS	-3.25487	3.11001	10.3821	0.00127466	0.0261306
chr2	129038600	129039599	1000	WT	peak1077	exon (NM_001370941, exon 7 of 11)	exon (NM_001370941, exon 7 of 11)	26809	NM_001370941	668894	Mm.393119	NM_001370941	ENSMUSG00000079051	Vinac1	Gm14025	vinculin/alpha-catenin family member 1	protein-coding	exon	-6.15835	3.79339	24.9431	5.95876736626601e-07	0.000192739
chr2	130361600	130362499	900	WT	peak1083	exon (NM_001110513, exon 13 of 17)	exon (NM_001110513, exon 13 of 17)	35579	NM_019696	56264	Mm.112701	NM_019696	ENSMUSG00000027408	Cpxm1	AA986902|Cpx-1|Cpx1|Cpxm	carboxypeptidase X 1 (M14 family)	protein-coding	exon	-4.46854	3.17675	16.749	4.28469411179306e-05	0.00255277
chr2	132945000	132945799	800	WT	peak1113	promoter-TSS (NM_198029)	promoter-TSS (NM_198029)	636	NM_198029	241639	Mm.209784	NM_198029	ENSMUSG00000027356	Fermt1	5830467P10Rik|Kindlin-1	fermitin family member 1	protein-coding	promoter-TSS	-5.27115	3.20766	21.0124	4.59310196793184e-06	0.000631449
chr2	136059200	136059799	600	WT	peak1118	exon (NM_029530, exon 3 of 6)	exon (NM_029530, exon 3 of 6)	1752	NM_029530	76161	Mm.41638	NM_029530	ENSMUSG00000027270	Lamp5	3110035N03Rik|6330527O06Rik|BAD-LAMP|LAMP-5	lysosomal-associated membrane protein family, member 5	protein-coding	exon	-5.40986	2.2775	20.732	5.31634578410682e-06	0.000680733
chr2	145860400	145860899	500	WT	peak1137	exon (NM_028724, exon 9 of 13)	exon (NM_028724, exon 9 of 13)	-42591	NM_026425	67877	Mm.151168	NM_026425	ENSMUSG00000002728	Naa20	1500004D14Rik|2900026I01Rik|AU041458|D2Ertd186e|Nat5	N(alpha)-acetyltransferase 20, NatB catalytic subunit	protein-coding	exon	-4.0863	1.28335	12.0438	0.000520828	0.0133481
chr2	147373500	147373999	500	WT	peak1158	exon (NM_008780, exon 5 of 5)	exon (NM_008780, exon 5 of 5)	8756	NM_008780	18503	Mm.315502	NM_008780	ENSMUSG00000037034	Pax1	Pax-1|hbs|hunchback|un|undulated|wt	paired box 1	protein-coding	exon	-5.04217	1.79808	17.405	3.03406800157995e-05	0.00205997
chr2	148395000	148396099	1100	WT	peak1163	promoter-TSS (NM_009219)	promoter-TSS (NM_009219)	173	NM_009219	20608	Mm.35324	NM_009219	ENSMUSG00000037014	Sstr4	Smstr4|sst4	somatostatin receptor 4	protein-coding	promoter-TSS	-4.94823	3.68162	18.8662	1.40961457318775e-05	0.00123845
chr2	150500600	150500899	300	WT	peak1167	Intergenic	CpG	-15687	NM_001034900	545471	Mm.451002	NM_001034900	ENSMUSG00000074731	Zfp345	-	zinc finger protein 345	protein-coding	Intergenic	-4.25424	2.12301	14.7931	0.000120378	0.00474566
chr2	150688100	150689199	1100	WT	peak1169	promoter-TSS (NM_054068)	promoter-TSS (NM_054068)	487	NM_054068	114889	Mm.207061	NM_054068	ENSMUSG00000033080	Vsx1	CHX10-like	visual system homeobox 1	protein-coding	promoter-TSS	-3.93202	3.81588	13.4529	0.000245321	0.00767147
chr2	153052600	153052899	300	WT	peak1191	exon (NM_001011732, exon 2 of 3)	exon (NM_001011732, exon 2 of 3)	-13205	NM_145536	228788	Mm.299979	NM_145536	ENSMUSG00000027474	Ccm2l	-	cerebral cavernous malformation 2-like	protein-coding	exon	-4.16543	1.43825	12.7915	0.000349086	0.0100321
chr2	153071400	153072299	900	WT	peak1192	exon (NM_145536, exon 5 of 9)	exon (NM_145536, exon 5 of 9)	5895	NM_145536	228788	Mm.299979	NM_145536	ENSMUSG00000027474	Ccm2l	-	cerebral cavernous malformation 2-like	protein-coding	exon	-3.90078	3.42717	13.5527	0.000232613	0.00737406
chr2	154645800	154645899	100	WT	peak1200	exon (NM_199304, exon 15 of 15)	exon (NM_199304, exon 15 of 15)	-11176	NM_029362	75608	Mm.262480	NM_029362	ENSMUSG00000038467	Chmp4b	2010012F05Rik|C76846|Snf7-2	charged multivesicular body protein 4B	protein-coding	exon	-6.93291	-0.172093	10.5484	0.00116497	0.0246488
chr2	157039900	157040799	900	WT	peak1214	exon (NM_001164663, exon 5 of 15)	exon (NM_001164663, exon 5 of 15)	-33275	NM_025853	66934	Mm.25410	NM_025853	ENSMUSG00000027635	Dsn1	1700022L09Rik|AW552447	DSN1 homolog, MIS12 kinetochore complex component	protein-coding	exon	-3.76608	2.27069	12.6087	0.000384913	0.0107276
chr2	163339000	163340099	1100	WT&DKO	peak1241	exon (NM_001205076, exon 5 of 7)	exon (NM_001205076, exon 5 of 7)	58423	NM_021566	59091	Mm.34459	NM_021566	ENSMUSG00000017817	Jph2	1110002E14Rik|JP-2|Jp2	junctophilin 2	protein-coding	exon	-3.26826	4.07844	9.86651	0.00168581	0.0316733
chr2	163375600	163376399	800	WT	peak1242	exon (NM_001205076, exon 3 of 7)	exon (NM_001205076, exon 3 of 7)	21973	NM_021566	59091	Mm.34459	NM_021566	ENSMUSG00000017817	Jph2	1110002E14Rik|JP-2|Jp2	junctophilin 2	protein-coding	exon	-6.62097	3.68162	27.3639	1.70394011164153e-07	9.85310031711089e-05
chr2	164167500	164168899	1400	WT	peak1248	exon (NM_008435, exon 3 of 4)	exon (NM_008435, exon 3 of 4)	2913	NM_008435	16538	Mm.6217	NM_008435	ENSMUSG00000040164	Kcns1	Kv9.1	K+ voltage-gated channel, subfamily S, 1	protein-coding	exon	-4.5425	3.91909	16.6969	4.40375463397852e-05	0.00255501
chr2	164414000	164414699	700	WT	peak1251	intron (NM_009036, intron 11 of 11)	intron (NM_009036, intron 11 of 11)	-9190	NM_001252563	17183	Mm.29428	NM_013592	ENSMUSG00000016995	Matn4	matrilin-4	matrilin 4	protein-coding	intron	-3.37954	1.70486	9.84397	0.00170657	0.0318687
chr2	164997200	164998499	1300	WT	peak1263	3' UTR (NM_001355481, exon 25 of 25)	3' UTR (NM_001355481, exon 25 of 25)	29862	NM_020333	57138	Mm.252987	NM_020333	ENSMUSG00000017740	Slc12a5	KCC2|mKIAA1176	solute carrier family 12, member 5	protein-coding	3' UTR	-3.63673	3.27601	12.2409	0.000468646	0.0124232
chr2	165473000	165473399	400	WT	peak1268	promoter-TSS (NM_054055)	promoter-TSS (NM_054055)	-3	NM_054055	114644	Mm.250738	NM_054055	ENSMUSG00000018459	Slc13a3	NaDC-3|NaDC3|SDCT2	solute carrier family 13 (sodium-dependent dicarboxylate transporter), member 3	protein-coding	promoter-TSS	-4.97166	2.34644	18.3966	1.80290658852721e-05	0.00152585
chr2	169633300	169634299	1000	WT	peak1289	promoter-TSS (NM_001363023)	promoter-TSS (NM_001363023)	1291	NM_001363023	228911	Mm.315789	NM_080455	ENSMUSG00000047907	Tshz2	2900073F20Rik|B830045G17|Mtsh2|Sdccag33l|Tsh2|Zfp218|mKIAA4248|teashirt2	teashirt zinc finger family member 2	protein-coding	promoter-TSS	-4.45831	3.60003	16.5001	4.88478813568309e-05	0.00269833
chr2	174297900	174299999	2100	WT	peak1314	promoter-TSS (NM_001310085)	promoter-TSS (NM_001310085)	1091	NM_001310085	14683	Mm.125770	NM_010309	ENSMUSG00000027523	Gnas	5530400H20Rik|A930027G11Rik|C130027O20Rik|GPSA|GSP|Galphas|Gnas1|Gnasxl|Gs-alpha|Gsa|Nesp|Nesp55|Nespl|Oed-Sml|Oedsml|P1|P2|P3|PHP1A|PHP1B|POH|SCG6	GNAS (guanine nucleotide binding protein, alpha stimulating) complex locus	protein-coding	promoter-TSS	-3.43851	4.67948	10.5317	0.00117552	0.0247778
chr2	174300200	174300899	700	WT	peak1315	exon (NM_201617, exon 2 of 2)	exon (NM_201617, exon 2 of 2)	2691	NM_001310085	14683	Mm.125770	NM_010309	ENSMUSG00000027523	Gnas	5530400H20Rik|A930027G11Rik|C130027O20Rik|GPSA|GSP|Galphas|Gnas1|Gnasxl|Gs-alpha|Gsa|Nesp|Nesp55|Nespl|Oed-Sml|Oedsml|P1|P2|P3|PHP1A|PHP1B|POH|SCG6	GNAS (guanine nucleotide binding protein, alpha stimulating) complex locus	protein-coding	exon	-5.7955	3.04747	23.5332	1.23776938236928e-06	0.000285461
chr2	174644100	174644799	700	WT	peak1317	promoter-TSS (NM_001099328)	promoter-TSS (NM_001099328)	916	NM_001099328	100043757	Mm.48711	NM_001099328	ENSMUSG00000050600	Zfp831	-	zinc finger protein 831	protein-coding	promoter-TSS	-3.51556	1.74881	10.749	0.00104532	0.0226895
chr2	174760500	174761099	600	WT	peak1319	promoter-TSS (NM_007903)	promoter-TSS (NM_007903)	181	NM_007903	13616	Mm.9478	NM_007903	ENSMUSG00000027524	Edn3	ET-3|PPET3|ls|tmgc48	endothelin 3	protein-coding	promoter-TSS	-3.62577	3.19298	12.2091	0.000476691	0.0125284
chr3	26333200	26333999	800	WT	peak1375	Intergenic	Intergenic	-1691	NM_138666	192167	Mm.316080	NM_138666	ENSMUSG00000063887	Nlgn1	6330415N05Rik|BB179718|NL1|Nlg1|mKIAA1070	neuroligin 1	protein-coding	Intergenic	-3.08427	2.64766	9.38629	0.0021893	0.0376796
chr3	54755300	54755899	600	WT	peak1432	promoter-TSS (NM_019483)	promoter-TSS (NM_019483)	18	NM_019483	55994	Mm.244353	NM_019483	ENSMUSG00000027796	Smad9	MADH6|Madh8|Madh9|Smad8	SMAD family member 9	protein-coding	promoter-TSS	-3.27057	3.68042	10.0396	0.00153464	0.0299937
chr3	55181900	55182199	300	WT	peak1437	promoter-TSS (NM_028937)	promoter-TSS (NM_028937)	6	NM_028937	74434	Mm.25514	NM_028937	ENSMUSG00000027794	Sohlh2	4933406N12Rik|AI413378|Sosf2	spermatogenesis and oogenesis specific basic helix-loop-helix 2	protein-coding	promoter-TSS	-3.93443	0.868645	9.43502	0.0021319	0.0370373
chr3	62603500	62604199	700	WT	peak1452	promoter-TSS (NM_177346)	promoter-TSS (NM_177346)	1290	NM_177346	229357	Mm.95181	NM_177346	ENSMUSG00000043441	Gpr149	9630018L10Rik|Ieda|PGR10|R35	G protein-coupled receptor 149	protein-coding	promoter-TSS	-3.76908	2.55317	12.8755	0.000333769	0.0098058
chr3	65109100	65109699	600	WT	peak1458	promoter-TSS (NM_010597)	promoter-TSS (NM_010597)	386	NM_010597	16497	Mm.316402	NM_010597	ENSMUSG00000027827	Kcnab1	Akr8a8|Kvbeta1.1|mKv(beta)1	potassium voltage-gated channel, shaker-related subfamily, beta member 1	protein-coding	promoter-TSS	-4.43977	2.22739	15.9764	6.43870547283949e-05	0.0032281
chr3	66220500	66221399	900	WT	peak1459	promoter-TSS (NM_008987)	promoter-TSS (NM_008987)	1063	NM_008987	19288	Mm.276776	NM_008987	ENSMUSG00000027832	Ptx3	AI607804|TSG-14	pentraxin related gene	protein-coding	promoter-TSS	-4.44254	3.07627	16.6508	4.51196966650234e-05	0.00260143
chr3	67514900	67515699	800	WT	peak1465	promoter-TSS (NM_001164763)	promoter-TSS (NM_001164763)	223	NM_001164763	109222	Mm.38002	NM_001164763	ENSMUSG00000049404	Rarres1	5430417P09Rik|AI662122	retinoic acid receptor responder (tazarotene induced) 1	protein-coding	promoter-TSS	-4.31264	3.43167	15.8895	6.74070533484709e-05	0.00327279
chr3	79066500	79066799	300	WT	peak1476	exon (NM_001099624, exon 23 of 24)	exon (NM_001099624, exon 23 of 24)	79096	NM_001310536	76089	Mm.31220	NM_001099624	ENSMUSG00000062232	Rapgef2	5830453M24Rik|CNRasGEF|Pdzgef1|RA-GEF-1|mKIAA0313|nRapGEP	Rap guanine nucleotide exchange factor (GEF) 2	protein-coding	exon	-4.44051	0.816031	11.0435	0.000891733	0.0202617
chr3	80800400	80801199	800	WT	peak1479	intron (NR_152148, intron 2 of 17)	intron (NR_152148, intron 2 of 17)	2035	NM_001357924	14800	Mm.220224	NM_013540	ENSMUSG00000033981	Gria2	GluA2|GluR-B|Glur-2|Glur2|gluR-K2	glutamate receptor, ionotropic, AMPA2 (alpha 2)	protein-coding	intron	-3.10484	2.31693	9.29677	0.00229884	0.0384371
chr3	82073700	82074599	900	WT	peak1482	promoter-TSS (NM_001161796)	promoter-TSS (NM_001161796)	561	NM_001161796	54195	Mm.9445	NM_017469	ENSMUSG00000028005	Gucy1b1	GC-S-beta-1|GCbeta1|Gucy1b3	guanylate cyclase 1, soluble, beta 1	protein-coding	promoter-TSS	-5.68305	2.97399	23.3071	1.39195184740847e-06	0.000291835
chr3	82547600	82548799	1200	WT	peak1484	promoter-TSS (NM_008731)	promoter-TSS (NM_008731)	-115	NM_008731	18167	Mm.1433	NM_008731	ENSMUSG00000028004	Npy2r	NPY2-R	neuropeptide Y receptor Y2	protein-coding	promoter-TSS	-3.41346	2.57927	11.0984	0.000865698	0.0197187
chr3	86546600	86547799	1200	WT	peak1499	promoter-TSS (NM_011839)	promoter-TSS (NM_011839)	1083	NM_011839	23937	Mm.389466	NM_011839	ENSMUSG00000057777	Mab21l2	-	mab-21-like 2	protein-coding	promoter-TSS	-3.52513	3.50987	11.4412	0.000719835	0.017248
chr3	94363300	94364499	1200	WT	peak1562	promoter-TSS (NM_001136117)	promoter-TSS (NM_001136117)	1456	NM_001136117	271944	Mm.271006	NM_001136117	ENSMUSG00000091648	C2cd4d	Gm659	C2 calcium-dependent domain containing 4D	protein-coding	promoter-TSS	-5.1278	4.52441	19.5662	9.77304984866773e-06	0.000983917
chr3	97888300	97888999	700	WT	peak1602	promoter-TSS (NM_001289702)	promoter-TSS (NM_001289702)	57	NM_001289702	83679	Mm.129840	NM_031401	ENSMUSG00000038170	Pde4dip	4732458A06Rik|9430063L05Rik|C87016|D130016K21Rik|D3Bwg1078e|Usmg4|mKIAA0454	phosphodiesterase 4D interacting protein (myomegalin)	protein-coding	promoter-TSS	-3.34352	2.74527	10.8193	0.00100638	0.0223708
chr3	102011400	102013299	1900	WT	peak1620	intron (NM_178777, intron 2 of 2)	CpG	2205	NM_178777	18072	Mm.137286	NM_178777	ENSMUSG00000048540	Nhlh2	6230401I09Rik|Hen2|NSCL2|Nscl-2|bHLHa34	nescient helix loop helix 2	protein-coding	intron	-4.2093	3.85073	14.8673	0.000115738	0.00460208
chr3	107100900	107102799	1900	WT	peak1641	promoter-TSS (NM_008417)	promoter-TSS (NM_008417)	283	NM_008417	16490	Mm.39285	NM_008417	ENSMUSG00000040724	Kcna2	Akr6a4|Gm10672|Kca1-2|Kv1.2|Mk-2	potassium voltage-gated channel, shaker-related subfamily, member 2	protein-coding	promoter-TSS	-3.38403	4.31368	10.3667	0.00128529	0.0262319
chr3	107582800	107583599	800	WT	peak1646	Intergenic	CpG	-11831	NM_007441	11694	Mm.10112	NM_007441	ENSMUSG00000014603	Alx3	-	aristaless-like homeobox 3	protein-coding	Intergenic	-3.26765	2.83128	10.461	0.00122138	0.0253197
chr3	107759800	107760399	600	WT	peak1649	promoter-TSS (NM_001113530)	promoter-TSS (NM_001113530)	369	NM_001113530	12977	Mm.795	NM_007778	ENSMUSG00000014599	Csf1	C87615|Csfm|MCSF|op	colony stimulating factor 1 (macrophage)	protein-coding	promoter-TSS	-3.98761	3.44607	13.9489	0.000188408	0.00639234
chr3	107896000	107896299	300	WT	peak1650	promoter-TSS (NR_015459)	promoter-TSS (NR_015459)	63	NR_015459	329735	Mm.270500	NM_177858	ENSMUSG00000086968	4933431E20Rik	-	RIKEN cDNA 4933431E20 gene	ncRNA	promoter-TSS	-3.2964	2.08551	9.98441	0.00158126	0.0304775
chr3	108406700	108407199	500	WT	peak1655	exon (NM_017392, exon 2 of 34)	exon (NM_017392, exon 2 of 34)	8629	NM_017392	53883	Mm.39728	NM_017392	ENSMUSG00000068740	Celsr2	Adgrc2|EGFL2|Flamingo1|flamingo|mKIAA0279|mfmi1	cadherin, EGF LAG seven-pass G-type receptor 2	protein-coding	exon	-3.59649	1.20907	9.61242	0.00193557	0.0343378
chr3	129969600	129970299	700	WT	peak1714	promoter-TSS (NM_025779)	promoter-TSS (NM_025779)	256	NM_025779	66815	Mm.31056	NM_025779	ENSMUSG00000027994	Mcub	9030408N13Rik|Ccdc109b	mitochondrial calcium uniporter dominant negative beta subunit	protein-coding	promoter-TSS	-5.99481	3.27356	24.7984	6.42232112060766e-07	0.000192739
chr3	134828900	134829499	600	WT	peak1728	promoter-TSS (NM_021382)	promoter-TSS (NM_021382)	193	NM_021382	21338	Mm.103810	NM_021382	ENSMUSG00000028172	Tacr3	Nk3r|Nkr|Tac3r	tachykinin receptor 3	protein-coding	promoter-TSS	-3.81521	1.98057	12.3214	0.000448873	0.0120374
chr3	145292900	145292999	100	WT	peak1748	promoter-TSS (NM_001317733)	promoter-TSS (NM_001317733)	478	NM_001317733	71355	Mm.235570	NM_027770	ENSMUSG00000028197	Col24a1	5430404K19Rik	collagen, type XXIV, alpha 1	protein-coding	promoter-TSS	-5.09011	0.205813	9.76922	0.00177733	0.0327708
chr3	146117600	146117799	200	WT	peak1754	Intergenic	Intergenic	-4091	NM_134160	171166	Mm.114683	NM_134160	ENSMUSG00000036853	Mcoln3	6720490O21Rik|TRPML3|Va	mucolipin 3	protein-coding	Intergenic	-7.6239	0.429614	14.9811	0.000108969	0.00446771
chr3	146852100	146852799	700	WT	peak1759	promoter-TSS (NM_001302957)	promoter-TSS (NM_001302957)	83	NM_001302957	70892	Mm.187793	NM_027594	ENSMUSG00000036745	Ttll7	1110049N09Rik|4921517B04Rik|C630030B20|mTTLL7	tubulin tyrosine ligase-like family, member 7	protein-coding	promoter-TSS	-5.1083	2.88778	19.8511	8.4206890547099e-06	0.000913892
chr3	151837100	151837599	500	WT	peak1762	promoter-TSS (NM_008966)	promoter-TSS (NM_008966)	178	NM_008966	19220	Mm.331442	NM_008966	ENSMUSG00000028036	Ptgfr	AI957154|PGF|fp	prostaglandin F receptor	protein-coding	promoter-TSS	-5.02993	1.69038	17.2173	3.34883314557602e-05	0.00216035
chr3	152980800	152982299	1500	WT	peak1768	promoter-TSS (NM_012028)	promoter-TSS (NM_012028)	660	NM_012028	26938	Mm.40915	NM_012028	ENSMUSG00000039037	St6galnac5	AI851940|Siat7e	ST6 (alpha-N-acetyl-neuraminyl-2,3-beta-galactosyl-1,3)-N-acetylgalactosaminide alpha-2,6-sialyltransferase 5	protein-coding	promoter-TSS	-4.25737	4.15816	15.0395	0.000105651	0.00445037
chr3	153973100	153974099	1000	WT	peak1770	promoter-TSS (NM_001081263)	promoter-TSS (NM_001081263)	164	NM_001081263	242259	Mm.239962	NM_001081263	ENSMUSG00000028360	Slc44a5	AA117069|Gm422	solute carrier family 44, member 5	protein-coding	promoter-TSS	-3.32867	4.28241	10.0883	0.00149462	0.0295244
chr4	8661500	8661599	100	WT	peak1792	Intergenic	Intergenic	-28856	NM_001277149	320790	Mm.138792	NM_001033395	ENSMUSG00000041235	Chd7	A730019I05Rik|Cycn|Cyn|Dz|Edy|Flo|GENA 47|GENA 60|Gena 52|Lda|Mt|Obt|Todo|WBE1|Whi|metis	chromodomain helicase DNA binding protein 7	protein-coding	Intergenic	-7.95423	0.708716	17.3776	3.07810457329393e-05	0.00205997
chr4	12124700	12124899	200	WT	peak1806	Intergenic	Intergenic	-15317	NM_028226	72397	Mm.430709	NM_028226	ENSMUSG00000046667	Rbm12b1	3000004N20Rik|Rbm12b|Rbm12ba	RNA binding motif protein 12 B1	protein-coding	Intergenic	-5.57017	0.625417	12.8455	0.000339166	0.00993271
chr4	31937500	31938199	700	WT	peak1833	Intergenic	CpG	-26257	NM_009316	26409	Mm.258589	NM_009316	ENSMUSG00000028284	Map3k7	B430101B05|C87327|Tak1	mitogen-activated protein kinase kinase kinase 7	protein-coding	Intergenic	-9.7938	2.44622	32.6407	1.12576296108381e-08	2.07703266319962e-05
chr4	40472800	40473599	800	WT	peak1849	promoter-TSS (NM_001166009)	promoter-TSS (NM_001166009)	70	NM_001166009	320500	Mm.156365	NM_177175	ENSMUSG00000046593	Tmem215	A930001M12Rik	transmembrane protein 215	protein-coding	promoter-TSS	-4.42861	3.81041	16.2107	5.68984877030334e-05	0.00293234
chr4	41497500	41499499	2000	WT	peak1852	exon (NM_001085515, exon 2 of 2)	exon (NM_001085515, exon 2 of 2)	4575	NM_001085515	329828	Mm.27054	NM_001085515	ENSMUSG00000046312	Myorg	AA408153|AI464131|AI604836|Gm762|Kiaa1161|NET37	myogenesis regulating glycosidase (putative)	protein-coding	exon	-4.14255	4.13074	14.481	0.000142038	0.00526226
chr4	58205700	58206899	1200	WT	peak1929	promoter-TSS (NM_022814)	promoter-TSS (NM_022814)	296	NM_022814	64817	Mm.261024	NM_022814	ENSMUSG00000028369	Svep1	1110021D17Rik|4833413O10Rik|AA387071|D430029O09Rik|Polydom	sushi, von Willebrand factor type A, EGF and pentraxin domain containing 1	protein-coding	promoter-TSS	-5.95209	3.85913	24.2441	8.55990717768669e-07	0.000219348
chr4	62583000	62583899	900	WT	peak1939	intron (NM_019492, intron 3 of 19)	CpG	23603	NM_019492	50780	Mm.286753	NM_019492	ENSMUSG00000059810	Rgs3	4930506N09Rik|C2PA-RGS3|C2pa|PDZ-RGS3|RGS3S	regulator of G-protein signaling 3	protein-coding	intron	-3.52511	2.99613	11.7827	0.000599136	0.0149784
chr4	63171200	63171699	500	WT	peak1942	promoter-TSS (NM_010616)	promoter-TSS (NM_010616)	681	NM_010616	16552	Mm.216057	NM_010616	ENSMUSG00000028357	Kif12	-	kinesin family member 12	protein-coding	promoter-TSS	-3.20002	1.62958	9.0428	0.00264086	0.0425056
chr4	81809400	81809699	300	WT	peak1958	Intergenic	L1Md_F3|LINE|L1	-255830	NR_040659	545641	Mm.216028	NR_040659	ENSMUSG00000085022	Gm5860	EG545641	predicted gene 5860	ncRNA	Intergenic	-8.19554	0.923937	19.3741	1.08059261705132e-05	0.00106048
chr4	101717100	101717999	900	WT	peak2009	promoter-TSS (NM_010704)	promoter-TSS (NM_010704)	143	NM_010704	16847	Mm.259282	NM_010704	ENSMUSG00000057722	Lepr	LEPROT|Leprb|Modb1|OB-RGRP|Obr|db|diabetes|obese-like|obl	leptin receptor	protein-coding	promoter-TSS	-3.21038	2.80668	10.0543	0.00152239	0.0298175
chr4	102087300	102088599	1300	WT	peak2010	Intergenic	CpG	101110	NM_001085520	381536	Mm.297685	NM_001085520	ENSMUSG00000078625	Gm12789	-	predicted gene 12789	protein-coding	Intergenic	-3.45114	4.27851	10.7005	0.00107302	0.0231817
chr4	103619300	103620699	1400	WT	peak2012	promoter-TSS (NM_001369047)	promoter-TSS (NM_001369047)	500	NM_001369047	13131	Mm.289682	NM_010014	ENSMUSG00000028519	Dab1	AI956902|C630028C02Rik|scm|scr|scrambler|yot	disabled 1	protein-coding	promoter-TSS	-5.06073	3.81211	19.5585	9.8125037655554e-06	0.000983917
chr4	106463400	106464099	700	WT	peak2016	promoter-TSS (NM_153565)	promoter-TSS (NM_153565)	575	NM_153565	100102	Mm.133268	NM_153565	ENSMUSG00000044254	Pcsk9	AI415265|AI747682|FH3|HCHOLA3|Narc1|PC9	proprotein convertase subtilisin/kexin type 9	protein-coding	promoter-TSS	-4.20009	2.65039	15.3375	9.02362755144905e-05	0.00400207
chr4	106622100	106623199	1100	WT	peak2017	promoter-TSS (NM_177667)	promoter-TSS (NM_177667)	201	NM_177667	230576	Mm.41945	NM_177667	ENSMUSG00000034919	Ttc22	4732467L16Rik	tetratricopeptide repeat domain 22	protein-coding	promoter-TSS	-3.49741	3.08061	11.6457	0.000644899	0.0157804
chr4	107846000	107846699	700	WT	peak2021	exon (NM_053073, exon 5 of 20)	exon (NM_053073, exon 5 of 20)	15397	NM_001369054	16975	Mm.442134	NM_053073	ENSMUSG00000028613	Lrp8	4932703M08Rik|AA921429|AI848122|ApoER2|Lr8b	low density lipoprotein receptor-related protein 8, apolipoprotein e receptor	protein-coding	exon	-4.61232	2.71919	17.5564	2.80203240545829e-05	0.00197319
chr4	115897800	115898799	1000	WT	peak2058	exon (NM_001357060, exon 2 of 2)	exon (NM_001357060, exon 2 of 2)	7634	NM_001357060	76237	Mm.101606	NM_001357060	ENSMUSG00000034185	6430628N08Rik	Tmem275	RIKEN cDNA 6430628N08 gene	protein-coding	exon	-3.37937	4.0442	10.4215	0.00124777	0.0257509
chr4	120161200	120161999	800	WT	peak2091	promoter-TSS (NM_007902)	promoter-TSS (NM_007902)	394	NM_007902	13615	Mm.284855	NM_007902	ENSMUSG00000028635	Edn2	ET-2|PPET2|VIC	endothelin 2	protein-coding	promoter-TSS	-3.21324	1.59424	9.18179	0.00244773	0.0399651
chr4	123116000	123116999	1000	WT	peak2107	promoter-TSS (NM_181859)	promoter-TSS (NM_181859)	252	NM_181859	353371	Mm.189660	NM_181859	ENSMUSG00000076438	Oxct2b	Scot-t2	3-oxoacid CoA transferase 2B	protein-coding	promoter-TSS	-4.0279	3.48421	14.1223	0.000171831	0.00598166
chr4	123322800	123323199	400	WT	peak2113	promoter-TSS (NM_022033)	promoter-TSS (NM_022033)	679	NM_022033	64059	Mm.270287	NM_022033	ENSMUSG00000076436	Oxct2a	Oxct|Oxct2|Scot|Scot-t1	3-oxoacid CoA transferase 2A	protein-coding	promoter-TSS	-4.94152	2.4747	18.953	1.34699603162471e-05	0.00120641
chr4	123323400	123323899	500	WT	peak2114	promoter-TSS (NM_022033)	promoter-TSS (NM_022033)	29	NM_022033	64059	Mm.270287	NM_022033	ENSMUSG00000076436	Oxct2a	Oxct|Oxct2|Scot|Scot-t1	3-oxoacid CoA transferase 2A	protein-coding	promoter-TSS	-5.5538	2.41427	21.6939	3.2202926373246e-06	0.000501697
chr4	129491100	129491899	800	WT	peak2173	promoter-TSS (NM_001085491)	promoter-TSS (NM_001085491)	310	NM_001085491	68233	Mm.424983	NM_001085491	ENSMUSG00000078554	Fam229a	1700125D06Rik	family with sequence similarity 229, member A	protein-coding	promoter-TSS	-3.27777	2.97631	10.5261	0.00117913	0.0247778
chr4	130047500	130048199	700	WT	peak2179	promoter-TSS (NM_028266)	promoter-TSS (NM_028266)	10	NM_028266	107581	Mm.41860	NM_028266	ENSMUSG00000040690	Col16a1	2700007F12Rik|A530052M23Rik|AI838662|CA1F	collagen, type XVI, alpha 1	protein-coding	promoter-TSS	-5.71799	2.66175	22.6779	1.9301479135169e-06	0.000356497
chr4	132113200	132113899	700	WT	peak2196	exon (NM_013622, exon 3 of 3)	exon (NM_013622, exon 3 of 3)	30936	NM_013622	18386	Mm.5243	NM_013622	ENSMUSG00000050511	Oprd1	DOR|DOR-1|Nbor|mDOR	opioid receptor, delta 1	protein-coding	exon	-4.01545	2.37024	13.8891	0.0001945	0.00652461
chr4	135175100	135175899	800	WT	peak2229	exon (NM_019732, exon 6 of 6)	exon (NM_019732, exon 6 of 6)	22955	NM_001369050	12399	Mm.378894	NM_019732	ENSMUSG00000070691	Runx3	AML2|Cbfa3|Pebp2a3	runt related transcription factor 3	protein-coding	exon	-9.97514	2.62518	33.7788	6.2765998593973e-09	1.4475408425735e-05
chr4	136945600	136946399	800	WT	peak2248	exon (NM_007939, exon 3 of 17)	exon (NM_007939, exon 3 of 17)	10816	NM_007939	13842	Mm.1390	NM_007939	ENSMUSG00000028661	Epha8	AW047546|Eek|Hek3|mKIAA1459	Eph receptor A8	protein-coding	exon	-3.21722	2.33129	9.95218	0.00160917	0.0307876
chr4	137681300	137681799	500	WT	peak2254	promoter-TSS (NM_001081155)	promoter-TSS (NM_001081155)	-77	NM_001081155	110351	Mm.180763	NM_029563	ENSMUSG00000041351	Rap1gap	1300019I11Rik|2310004O14Rik|AI427470|ARPP-90|Gap|Rap1GAP1|Rap1ga1	Rap1 GTPase-activating protein	protein-coding	promoter-TSS	-3.03351	2.50473	9.138	0.00250698	0.0407163
chr4	140003400	140003599	200	DKO	peak2274	Intergenic	Intergenic	-35474	NM_173427	242721	Mm.60400	NM_173427	ENSMUSG00000078234	Klhdc7a	B230308G19Rik	kelch domain containing 7A	protein-coding	Intergenic	6.99556	-0.0517241	10.1663	0.00143272	0.0285462
chr4	150101400	150101699	300	WT	peak2329	intron (NM_177366, intron 2 of 3)	CpG	14047	NM_177366	269604	Mm.219307	NM_177366	ENSMUSG00000047875	Gpr157	F730108M23Rik	G protein-coupled receptor 157	protein-coding	intron	-3.75323	1.12019	9.92271	0.00163513	0.0311012
chr4	152125100	152126999	1900	WT	peak2337	intron (NM_207687, intron 13 of 15)	CpG	2875	NM_019585	56226	Mm.264215	NM_019585	ENSMUSG00000028943	Espn	je	espin	protein-coding	intron	-3.27239	3.87369	9.94134	0.00161867	0.0308518
chr5	8660300	8660599	300	WT	peak2406	intron (NM_011076, intron 3 of 29)	CpG	-37498	NM_198620	242819	Mm.332192	NM_198620	ENSMUSG00000040570	Rundc3b	Gm440	RUN domain containing 3B	protein-coding	intron	-3.27878	2.09378	10.0753	0.00150516	0.0296007
chr5	13879500	13879899	400	WT	peak2411	Intergenic	Intergenic	88081	NM_027650	71026	Mm.158536	NM_027650	ENSMUSG00000067855	Speer3	4933405P08Rik|SPEER-3	spermatogenesis associated glutamate (E)-rich protein 3	protein-coding	Intergenic	-8.31692	1.03575	20.5397	5.87739211945504e-06	0.000712062
chr5	24329300	24329899	600	WT	peak2426	promoter-TSS (NM_001294162)	promoter-TSS (NM_001294162)	-9	NM_001294162	16511	Mm.6539	NM_013569	ENSMUSG00000038319	Kcnh2	AI326795|ERG1|LQT|Lqt2|M-erg|Merg1|merg1a|merg1b	potassium voltage-gated channel, subfamily H (eag-related), member 2	protein-coding	promoter-TSS	-3.41715	1.41662	9.46583	0.00209641	0.0366972
chr5	25956600	25957099	500	WT	peak2445	Intergenic	CpG	-2506	NM_001281516	100862359		NM_001281516	ENSMUSG00000095550	Gm21671	-	predicted gene, 21671	protein-coding	Intergenic	-5.97607	3.37285	24.3664	8.03426749475292e-07	0.000217989
chr5	26006900	26008199	1300	WT	peak2446	Intergenic	Intergenic	-2823	NM_001281519	100038949		NM_001281519	ENSMUSG00000091049	Gm1979	-	predicted gene 1979	protein-coding	Intergenic	-4.57692	5.27933	16.2675	5.52204884433641e-05	0.00286185
chr5	27048800	27050099	1300	WT	peak2448	promoter-TSS (NM_207282)	promoter-TSS (NM_207282)	251	NM_207282	13483	Mm.42078	NM_010075	ENSMUSG00000061576	Dpp6	B930011P16Rik|D5Buc3|D5Buc4|D5Buc5|DPP VI|Dpp-6|Gm1377|In(5)6H-p|Peplb|Rw	dipeptidylpeptidase 6	protein-coding	promoter-TSS	-3.96799	3.23236	14.1704	0.000167491	0.00592763
chr5	35678800	35679799	1000	WT	peak2525	promoter-TSS (NM_001042615)	promoter-TSS (NM_001042615)	480	NM_001042615	78558	Mm.274255	NM_030127	ENSMUSG00000029096	Htra3	2210021K23Rik|9530081K03Rik|Prsp|Tasp	HtrA serine peptidase 3	protein-coding	promoter-TSS	-4.53461	3.7541	16.6991	4.39875755377466e-05	0.00255501
chr5	38318900	38320199	1300	WT	peak2551	promoter-TSS (NM_013503)	promoter-TSS (NM_013503)	41	NM_013503	13492	Mm.167154	NM_013503	ENSMUSG00000039358	Drd5	D5R|Drd-5|Drd1b|Gpcr1	dopamine receptor D5	protein-coding	promoter-TSS	-4.46727	4.1458	16.1695	5.8148368362535e-05	0.00296322
chr5	49524200	49525099	900	WT	peak2563	Intergenic	CpG	-238991	NM_001199244	80334	Mm.160172	NM_030265	ENSMUSG00000029088	Kcnip4	AV032399|Calp|Calp250|KChIP4|KChIP4a	Kv channel interacting protein 4	protein-coding	Intergenic	-3.22402	3.30084	10.0217	0.00154956	0.030094
chr5	52368000	52368899	900	WT	peak2566	exon (NM_011435, exon 2 of 2)	exon (NM_011435, exon 2 of 2)	4646	NM_011435	20657	Mm.2407	NM_011435	ENSMUSG00000072941	Sod3	AI314465|EC-SOD	superoxide dismutase 3, extracellular	protein-coding	exon	-5.0058	3.35363	19.3422	1.09876179333386e-05	0.00106696
chr5	52471100	52471899	800	WT	peak2567	promoter-TSS (NM_001256059)	promoter-TSS (NM_001256059)	43	NM_001256059	100503884	Mm.332379	NM_001256059	ENSMUSG00000045790	Ccdc149	Gm447	coiled-coil domain containing 149	protein-coding	promoter-TSS	-3.29874	3.8771	10.0717	0.00150811	0.0296007
chr5	53048900	53049499	600	WT	peak2570	promoter-TSS (NM_011402)	promoter-TSS (NM_011402)	-153	NM_011402	20531	Mm.284891	NM_011402	ENSMUSG00000029188	Slc34a2	AA536683|D5Ertd227e|NaPi-2b|Npt2b	solute carrier family 34 (sodium phosphate), member 2	protein-coding	promoter-TSS	-6.58633	2.26459	25.0696	5.58075672839626e-07	0.000192739
chr5	72503200	72504599	1400	WT	peak2610	promoter-TSS (NM_016869)	promoter-TSS (NM_016869)	308	NM_016869	53419	Mm.332425	NM_016869	ENSMUSG00000005220	Corin	AV273130|Lrp4	corin, serine peptidase	protein-coding	promoter-TSS	-3.57433	4.09557	11.3954	0.000737772	0.0175373
chr5	72580300	72581299	1000	WT	peak2612	promoter-TSS (NM_174877)	promoter-TSS (NM_174877)	284	NM_174877	317755	Mm.11934	NM_174877	ENSMUSG00000063935	Zar1	-	zygote arrest 1	protein-coding	promoter-TSS	-4.96456	3.53321	19.3003	1.12310942106223e-05	0.00107924
chr5	72586900	72587699	800	WT	peak2613	promoter-TSS (NR_163693)	promoter-TSS (NR_163693)	250	NR_163693	545758	Mm.332426	NM_001024147	ENSMUSG00000060204	Gm5868	EG545758	predicted gene 5868	pseudo	promoter-TSS	-3.71749	2.77632	12.8393	0.000340285	0.00993395
chr5	73006700	73007599	900	WT	peak2616	promoter-TSS (NM_173403)	promoter-TSS (NM_173403)	246	NM_173403	231290	Mm.491387	NM_173403	ENSMUSG00000029219	Slc10a4	E130304D01	solute carrier family 10 (sodium/bile acid cotransporter family), member 4	protein-coding	promoter-TSS	-4.02218	3.60358	14.0395	0.00017956	0.00618077
chr5	73013300	73014299	1000	WT	peak2617	TTS (NM_173403)	TTS (NM_173403)	6896	NM_173403	231290	Mm.491387	NM_173403	ENSMUSG00000029219	Slc10a4	E130304D01	solute carrier family 10 (sodium/bile acid cotransporter family), member 4	protein-coding	TTS	-5.49004	3.70497	21.6703	3.26018043539421e-06	0.000501697
chr5	76363500	76364199	700	WT	peak2634	promoter-TSS (NM_019515)	promoter-TSS (NM_019515)	-73	NM_019515	56183	Mm.154879	NM_019515	ENSMUSG00000029236	Nmu	-	neuromedin U	protein-coding	promoter-TSS	-3.81412	2.28042	12.7922	0.00034896	0.0100321
chr5	81329700	81329899	200	WT	peak2644	exon (NM_001359834, exon 5 of 27)	exon (NM_001359834, exon 5 of 27)	308207	NM_198702	319387	Mm.273631	NM_198702	ENSMUSG00000037605	Adgrl3	5430402I23Rik|CIRL-3|D130075K09Rik|Gm1379|LEC3|Lphn3|mKIAA0768	adhesion G protein-coupled receptor L3	protein-coding	exon	-7.82705	0.6008	16.4252	5.081419433359e-05	0.00273173
chr5	89527100	89527199	100	WT	peak2650	promoter-TSS (NM_133192)	promoter-TSS (NM_133192)	-279	NM_133192	104443	Mm.447881	NM_133192	ENSMUSG00000035528	Npffr2	Gpr74|HG31|NPFF2	neuropeptide FF receptor 2	protein-coding	promoter-TSS	-4.46741	0.333995	9.22133	0.00239545	0.0393204
chr5	90640400	90640799	400	WT	peak2652	promoter-TSS (NM_001310656)	promoter-TSS (NM_001310656)	-73	NM_001310656	73246	Mm.30172	NM_028478	ENSMUSG00000029370	Rassf6	1600016B17Rik	Ras association (RalGDS/AF-6) domain family member 6	protein-coding	promoter-TSS	-3.39657	1.51706	9.61693	0.00193082	0.0343195
chr5	90759100	90759699	600	WT	peak2653	promoter-TSS (NM_009141)	promoter-TSS (NM_009141)	102	NM_009141	20311	Mm.4660	NM_009141	ENSMUSG00000029371	Cxcl5	AMCF-II|Cxcl6|ENA-78|GCP-2|LIX|Scyb5|Scyb6	chemokine (C-X-C motif) ligand 5	protein-coding	promoter-TSS	-2.98888	2.75681	8.91139	0.00283769	0.045134
chr5	92941500	92943199	1700	WT	peak2663	exon (NM_001077596, exon 4 of 10)	exon (NM_001077596, exon 4 of 10)	44357	NM_001077596	27428	Mm.46014	NM_015756	ENSMUSG00000029381	Shroom3	AL022960|D5Ertd287e|Shrm|Shrm3	shroom family member 3	protein-coding	exon	-4.39197	3.92378	15.8519	6.87599103551395e-05	0.003321
chr5	97392000	97392099	100	WT	peak2670	promoter-TSS (NM_001033191)	promoter-TSS (NM_001033191)	280	NM_001033191	97243	Mm.11746	NM_001033191	ENSMUSG00000046000	Naa11	Ard1b|Ard2|C80008	N(alpha)-acetyltransferase 11, NatA catalytic subunit	protein-coding	promoter-TSS	-4.41514	0.731873	10.7293	0.00105648	0.0228779
chr5	97935200	97935699	500	WT	peak2671	intron (NM_133738, intron 16 of 16)	CpG	95567	NM_133738	71914	Mm.24842	NM_133738	ENSMUSG00000029338	Antxr2	2310046B19Rik|AW561899|CMG-2|CMG2|cI-35	anthrax toxin receptor 2	protein-coding	intron	-3.72856	2.73716	12.653	0.0003759	0.0105401
chr5	98854700	98855799	1100	WT	peak2680	promoter-TSS (NM_001310677)	promoter-TSS (NM_001310677)	835	NM_001310677	110075	Mm.136461	NM_173404	ENSMUSG00000029335	Bmp3	9530029I04Rik	bone morphogenetic protein 3	protein-coding	promoter-TSS	-4.16352	3.583	14.8246	0.000118386	0.00468717
chr5	102481300	102481899	600	WT	peak2698	promoter-TSS (NM_029270)	promoter-TSS (NM_029270)	209	NM_029270	231532	Mm.440191	NM_029270	ENSMUSG00000057315	Arhgap24	0610025G21Rik	Rho GTPase activating protein 24	protein-coding	promoter-TSS	-3.59881	2.27635	11.7105	0.00062282	0.0153214
chr5	106561200	106561499	300	WT	peak2710	Intergenic	CpG	-103184	NM_001005477	104382	Mm.271593	NM_001005477	ENSMUSG00000034384	Barhl2	E130309B19Rik|MBH1	BarH like homeobox 2	protein-coding	Intergenic	-3.98549	1.40144	11.7112	0.000622606	0.0153214
chr5	107723200	107725999	2800	WT	peak2718	promoter-TSS (NM_010278)	promoter-TSS (NM_010278)	-257	NM_010278	14581	Mm.2078	NM_010278	ENSMUSG00000029275	Gfi1	AW495828|Gfi-1|Pal-1|Pal1	growth factor independent 1 transcription repressor	protein-coding	promoter-TSS	-3.30983	4.22507	9.9924	0.00157442	0.0304487
chr5	110480700	110481799	1100	WT	peak2735	Intergenic	Intergenic	-32747	NM_001142642	381668	Mm.348782	NM_028596	ENSMUSG00000043323	Fbrsl1	2410025L10Rik|AI467568|Gm1049|Gm29766|mKIAA1545	fibrosin-like 1	protein-coding	Intergenic	-3.18716	2.48032	9.81059	0.00173781	0.0323865
chr5	119803500	119804099	600	WT	peak2782	Intergenic	CpG	-30863	NM_011537	21388	Mm.103636	NM_011537	ENSMUSG00000018263	Tbx5	-	T-box 5	protein-coding	Intergenic	-3.56912	1.98726	11.4035	0.000734589	0.0175106
chr5	120358300	120358599	300	WT	peak2788	Intergenic	Intergenic	-73436	NM_008499	16873	Mm.5151	NM_008499	ENSMUSG00000029595	Lhx5	Lim2	LIM homeobox protein 5	protein-coding	Intergenic	-5.43125	0.435786	11.7576	0.000607276	0.0150595
chr5	121852900	121853199	300	WT	peak2814	exon (NM_001359950, exon 3 of 3)	exon (NM_001359950, exon 3 of 3)	4053	NM_001359949	231717	Mm.12654	NM_175474	ENSMUSG00000044134	Pheta1	A230106M15Rik|AU017694|Fam109a|IPIP27A|Ses1	PH domain containing endocytic trafficking adaptor 1	protein-coding	exon	-4.24428	0.926387	11.0336	0.000896474	0.0203193
chr5	121869100	121869699	600	WT	peak2815	exon (NM_001312908, exon 18 of 23)	exon (NM_001312908, exon 18 of 23)	20403	NM_001359949	231717	Mm.12654	NM_175474	ENSMUSG00000044134	Pheta1	A230106M15Rik|AU017694|Fam109a|IPIP27A|Ses1	PH domain containing endocytic trafficking adaptor 1	protein-coding	exon	-4.22699	1.41158	12.6718	0.000372144	0.0104986
chr5	123614300	123614699	400	WT	peak2827	intron (NM_001359220, intron 15 of 23)	intron (NM_001359220, intron 15 of 23)	-41485	NM_029929	77573	Mm.41372	NM_029929	ENSMUSG00000029434	Vps33a	3830421M04Rik|AI503300|AW048546|AW554476|bf	VPS33A CORVET/HOPS core subunit	protein-coding	intron	-8.92335	1.61394	26.2379	3.04875020939393e-07	0.000137255
chr5	128781800	128782599	800	WT	peak2852	intron (NM_001310733, intron 14 of 20)	intron (NM_001310733, intron 14 of 20)	45954	NM_021311	57749	Mm.272720	NM_021311	ENSMUSG00000029423	Piwil1	MIWI	piwi-like RNA-mediated gene silencing 1	protein-coding	intron	-3.3988	1.94179	10.404	0.00125964	0.0259378
chr5	130448600	130450399	1800	WT	peak2857	promoter-TSS (NM_021371)	promoter-TSS (NM_021371)	708	NM_021371	140904	Mm.40875	NM_021371	ENSMUSG00000060371	Caln1	9630012C17Rik|Cabp8|MNCb-0849	calneuron 1	protein-coding	promoter-TSS	-3.73123	4.66857	12.0924	0.000507445	0.0131494
chr5	134502800	134502899	100	WT	peak2864	exon (NM_009990, exon 10 of 17)	exon (NM_009990, exon 10 of 17)	-46134	NM_001081464	57080	Mm.332735	NM_020331	ENSMUSG00000023079	Gtf2ird1	1700012P16Rik|BEN|Cream1|ESTM9|GTF3|Gtf2il|MusTRD1|Tg(Alb1-Myc)166.8Sst|WBSCR11|X83320	general transcription factor II I repeat domain-containing 1	protein-coding	exon	-6.89613	-0.197519	10.3763	0.00127866	0.0261545
chr5	136274700	136275199	500	WT	peak2892	exon (NM_009986, exon 24 of 24)	exon (NM_009986, exon 24 of 24)	-30010	NM_018825	23921	Mm.425294	NM_018825	ENSMUSG00000005057	Sh2b2	Aps	SH2B adaptor protein 2	protein-coding	exon	-5.19425	1.59901	17.1316	3.50327937719389e-05	0.00221601
chr5	138819900	138820299	400	WT	peak2910	promoter-TSS (NM_001195128)	promoter-TSS (NM_001195128)	20	NM_001195128	384244	Mm.485002	NM_001195128	ENSMUSG00000094504	Gm5294	EG384244	predicted gene 5294	protein-coding	promoter-TSS	-3.508	1.64797	10.3544	0.00129392	0.0263498
chr5	138820700	138821399	700	WT	peak2911	promoter-TSS (NM_001195128)	promoter-TSS (NM_001195128)	970	NM_001195128	384244	Mm.485002	NM_001195128	ENSMUSG00000094504	Gm5294	EG384244	predicted gene 5294	protein-coding	promoter-TSS	-3.22412	1.93322	9.75047	0.00179554	0.0329301
chr5	142787600	142788499	900	WT	peak2944	exon (NM_001122730, exon 4 of 28)	exon (NM_001122730, exon 4 of 28)	29612	NM_178242	231861	Mm.354649	NM_178242	ENSMUSG00000039477	Tnrc18	BC025631|EG381742|Zfp469	trinucleotide repeat containing 18	protein-coding	exon	-7.04174	1.91429	24.7821	6.47685752336617e-07	0.000192739
chr5	143157100	143157599	500	WT	peak2949	Intergenic	CpG	8401	NR_040426	100042605	Mm.332809	NR_040424	ENSMUSG00000104529	Rbakdn	Gm3925	RB-associated KRAB zinc finger downstream neighbor (non-protein coding)	ncRNA	Intergenic	-4.46626	2.59396	16.507	4.86711079751364e-05	0.00269833
chr5	143252300	143255899	3600	WT	peak2951	exon (NM_017467, exon 7 of 7)	exon (NM_017467, exon 7 of 7)	15922	NM_017467	54201	Mm.6666	NM_017467	ENSMUSG00000046658	Zfp316	Emzf1|Mzf3|Znf316	zinc finger protein 316	protein-coding	exon	-4.72342	5.25851	17.0441	3.66816671559077e-05	0.00228641
chr5	143287700	143288999	1300	WT	peak2952	exon (NM_001370826, exon 3 of 3)	exon (NM_001370826, exon 3 of 3)	5184	NM_001370826	330230		NM_001370826	ENSMUSG00000093910	Zfp853	Gm792	zinc finger protein 853	protein-coding	exon	-4.33743	3.50473	15.7575	7.22746481601219e-05	0.00343677
chr5	143292700	143293899	1200	WT	peak2953	promoter-TSS (NM_001370826)	promoter-TSS (NM_001370826)	234	NM_001370826	330230		NM_001370826	ENSMUSG00000093910	Zfp853	Gm792	zinc finger protein 853	protein-coding	promoter-TSS	-4.98021	3.73505	19.0736	1.26456262393572e-05	0.00115384
chr5	147270000	147270999	1000	WT	peak2979	promoter-TSS (NM_008814)	promoter-TSS (NM_008814)	403	NM_008814	18609	Mm.389714	NM_008814	ENSMUSG00000029644	Pdx1	IDX-1|IPF-1|Ipf1|Mody4|STF-1|pdx-1	pancreatic and duodenal homeobox 1	protein-coding	promoter-TSS	-3.34166	3.38363	10.6281	0.00111582	0.0237176
chr5	151233300	151234099	800	WT	peak3003	Intergenic	CpG	-43507	NR_153382	243362	Mm.209272	NM_146258	ENSMUSG00000016128	Stard13	DLC2|GT650	StAR-related lipid transfer (START) domain containing 13	protein-coding	Intergenic	-5.30756	3.38009	21.2129	4.13742100758785e-06	0.00059637
chr6	7554900	7555499	600	WT	peak3013	promoter-TSS (NM_001311060)	promoter-TSS (NM_001311060)	139	NM_001311060	21333	Mm.1440	NM_009311	ENSMUSG00000061762	Tac1	4930528L02Rik|NK-1|NK1|Nkna|PPT-A|PPTA|SP	tachykinin 1	protein-coding	promoter-TSS	-5.05768	1.94672	18.3472	1.85018737602514e-05	0.00153766
chr6	17307500	17307699	200	WT	peak3028	promoter-TSS (NM_001243064)	promoter-TSS (NM_001243064)	-40	NM_001243064	12389	Mm.28278	NM_007616	ENSMUSG00000007655	Cav1	Cav|Cav-1	caveolin 1, caveolae protein	protein-coding	promoter-TSS	-5.02902	0.169352	9.49012	0.00206885	0.0362835
chr6	22288300	22289599	1300	WT	peak3039	promoter-TSS (NM_053116)	promoter-TSS (NM_053116)	723	NM_053116	93735	Mm.137403	NM_053116	ENSMUSG00000029671	Wnt16	E130309I19Rik	wingless-type MMTV integration site family, member 16	protein-coding	promoter-TSS	-3.20048	3.31331	9.90352	0.00165226	0.0312979
chr6	29496100	29496799	700	WT	peak3067	exon (NM_001029985, exon 19 of 38)	exon (NM_001029985, exon 19 of 38)	11502	NM_001029985	333088	Mm.332961	NM_001029985	ENSMUSG00000059022	Kcp	AW060220|CRIM-2|Crim2|Gm793|KCP-1	kielin/chordin-like protein	protein-coding	exon	-4.18499	2.17849	14.7717	0.000121751	0.00475911
chr6	36387800	36389199	1400	WT	peak3087	promoter-TSS (NR_015589)	promoter-TSS (NR_015589)	-266	NR_015589	319472	Mm.226434	NR_015589	ENSMUSG00000073154	9330158H04Rik	-	RIKEN cDNA 9330158H04 gene	ncRNA	promoter-TSS	-4.0533	3.08651	14.691	0.000127072	0.00492539
chr6	47044600	47045099	500	WT	peak3112	intron (NM_001004357, intron 17 of 23)	CpG	-199546	NM_025771	66797	Mm.440084	NM_025771	ENSMUSG00000039419	Cntnap2	5430425M22Rik|Caspr2|mKIAA0868	contactin associated protein-like 2	protein-coding	intron	-4.13978	2.2908	14.484	0.000141811	0.00526226
chr6	48602000	48602399	400	WT	peak3123	Intergenic	CpG	8317	NM_001079904	58887	Mm.219183	NM_175099	ENSMUSG00000052751	Repin1	AI425994|Ap4|E430037F08Rik|Zfp-464|Zfp464	replication initiator 1	protein-coding	Intergenic	-5.37016	2.00399	19.6578	9.31614963666954e-06	0.000965635
chr6	48619600	48620799	1200	WT	peak3124	exon (NM_173429, exon 2 of 2)	exon (NM_173429, exon 2 of 2)	7020	NM_173429	243372	Mm.435190	NM_173429	ENSMUSG00000007216	Zfp775	C130032F08Rik|Znf775	zinc finger protein 775	protein-coding	exon	-5.00077	2.63958	19.2472	1.15477144872497e-05	0.00109822
chr6	48629100	48629999	900	WT	peak3125	promoter-TSS (NR_027236)	promoter-TSS (NR_027236)	1383	NR_027236	243373	Mm.26678	NM_177737	ENSMUSG00000053297	AI854703	AI182503|D630044C04	expressed sequence AI854703	pseudo	promoter-TSS	-5.33357	3.10368	21.6686	3.26307170881924e-06	0.000501697
chr6	48742400	48743199	800	WT	peak3126	exon (NM_175860, exon 3 of 3)	exon (NM_175860, exon 3 of 3)	-3397	NM_175035	317757	Mm.455917	NM_175035	ENSMUSG00000043505	Gimap5	D630024P16|E230026N22Rik	GTPase, IMAP family member 5	protein-coding	exon	-3.94495	3.43352	13.7504	0.000209387	0.00675383
chr6	49037100	49037499	400	WT	peak3127	promoter-TSS (NM_053110)	promoter-TSS (NM_053110)	782	NM_053110	93695	Mm.302602	NM_053110	ENSMUSG00000029816	Gpnmb	DC-HIL|Dchil|ipd	glycoprotein (transmembrane) nmb	protein-coding	promoter-TSS	-4.64342	1.55809	15.3181	9.1170044051256e-05	0.00402413
chr6	54943600	54944699	1100	WT	peak3182	exon (NM_001171007, exon 4 of 12)	exon (NM_001171007, exon 4 of 12)	27511	NM_001171007	107607	Mm.28498	NM_172729	ENSMUSG00000038058	Nod1	C230079P11|Card4|F830007N14Rik|Nlrc1	nucleotide-binding oligomerization domain containing 1	protein-coding	exon	-3.17143	3.01532	9.90771	0.0016485	0.0312909
chr6	55676700	55677199	500	WT	peak3187	TTS (NM_009717)	TTS (NM_009717)	4313	NM_009717	11922	Mm.5106	NM_009717	ENSMUSG00000037984	Neurod6	Atoh2|Math-2|Math2|Nex|Nex1m|bHLHa2	neurogenic differentiation 6	protein-coding	TTS	-4.78351	1.91409	16.5639	4.72335534669142e-05	0.00268969
chr6	58906500	58907199	700	WT	peak3191	promoter-TSS (NM_021432)	promoter-TSS (NM_021432)	276	NM_021432	58243	Mm.389747	NM_021432	ENSMUSG00000055430	Nap1l5	1110020M21Rik	nucleosome assembly protein 1-like 5	protein-coding	promoter-TSS	-4.47302	2.06491	15.5959	7.87165362650598e-05	0.00364905
chr6	65380900	65381599	700	WT	peak3198	promoter-TSS (NM_175524)	promoter-TSS (NM_175524)	-44	NM_175524	243407	Mm.389758	NM_175524	ENSMUSG00000029917	Qrfprl	C130060K24Rik	pyroglutamylated RFamide peptide receptor like	protein-coding	promoter-TSS	-10.0646	2.7119	34.3139	4.76986270817625e-09	1.4475408425735e-05
chr6	66877000	66877199	200	WT	peak3201	Intergenic	L1Md_T|LINE|L1	-19297	NM_001177559	14701	Mm.234342	NM_025278	ENSMUSG00000036402	Gng12	2010305F15Rik|AA536815|AI115529|AI314170|AI842738	guanine nucleotide binding protein (G protein), gamma 12	protein-coding	Intergenic	-6.00673	0.941907	15.9374	6.57265364407589e-05	0.00325982
chr6	67375700	67376299	600	WT	peak3204	promoter-TSS (NM_008354)	promoter-TSS (NM_008354)	188	NM_008354	16162	Mm.188337	NM_008354	ENSMUSG00000018341	Il12rb2	A930027I18Rik|IL-12RB2|Ifnm	interleukin 12 receptor, beta 2	protein-coding	promoter-TSS	-3.14986	1.9817	9.33652	0.00224952	0.0379468
chr6	67533100	67533299	200	WT	peak3205	TTS (NM_020047)	TTS (NM_020047)	2622	NM_020047	56753	Mm.439913	NM_020047	ENSMUSG00000051397	Tacstd2	C80403|EGP-1|GA733-1|Ly97|TROP2	tumor-associated calcium signal transducer 2	protein-coding	TTS	-7.51354	0.324722	14.1638	0.00016808	0.00592763
chr6	67534900	67535999	1100	WT	peak3206	promoter-TSS (NM_020047)	promoter-TSS (NM_020047)	372	NM_020047	56753	Mm.439913	NM_020047	ENSMUSG00000051397	Tacstd2	C80403|EGP-1|GA733-1|Ly97|TROP2	tumor-associated calcium signal transducer 2	protein-coding	promoter-TSS	-4.69713	3.41757	17.7883	2.48072417822981e-05	0.00178787
chr6	82401800	82401999	200	WT	peak3226	promoter-TSS (NM_009313)	promoter-TSS (NM_009313)	-575	NM_009313	21336	Mm.8055	NM_009313	ENSMUSG00000030043	Tacr1	Nk1r|Spr|Tac1r	tachykinin receptor 1	protein-coding	promoter-TSS	-6.99553	-0.121985	10.8922	0.000967551	0.0216143
chr6	83086300	83086899	600	WT	peak3232	promoter-TSS (NM_010692)	promoter-TSS (NM_010692)	235	NM_010692	16815	Mm.20359	NM_010692	ENSMUSG00000034968	Lbx2	Lbx2h	ladybird homeobox 2	protein-coding	promoter-TSS	-4.76396	1.80868	16.3592	5.26152380043223e-05	0.00277357
chr6	84105300	84106399	1100	WT	peak3260	intron (NM_001310152, intron 21 of 53)	CpG	86464	NM_021469	26903	Mm.220982	NM_021469	ENSMUSG00000033788	Dysf	2310004N10Rik|AI604795|D6Pas3	dysferlin	protein-coding	intron	-3.85659	2.55816	13.243	0.000274351	0.00838041
chr6	85125500	85126299	800	WT	peak3267	Intergenic	Intergenic	11864	NM_011467	20751	Mm.28393	NM_011467	ENSMUSG00000033735	Spr	AA409688|Gm10328	sepiapterin reductase	protein-coding	Intergenic	-5.11815	3.22883	20.344	6.50944233385682e-06	0.000760122
chr6	85408900	85409599	700	WT	peak3272	Intergenic	CpG	-14636	NM_001007472	384452	Mm.347883	NM_001007472	ENSMUSG00000068302	Noto	Flh|MmNot|Not|tc	notochord homeobox	protein-coding	Intergenic	-3.32568	2.73433	10.6875	0.00108059	0.0232365
chr6	91807200	91807699	500	WT	peak3317	promoter-TSS (NM_001159507)	promoter-TSS (NM_001159507)	-57	NM_001159507	243547	Mm.333264	NM_001033353	ENSMUSG00000030098	Grip2	-	glutamate receptor interacting protein 2	protein-coding	promoter-TSS	-3.14988	1.81623	9.21495	0.00240382	0.0393876
chr6	93678300	93678999	700	WT	peak3324	exon (NM_001286784, exon 23 of 23)	exon (NM_001286784, exon 23 of 23)	234313	NR_104594	14924	Mm.217216	NM_010367	ENSMUSG00000045095	Magi1	AIP3|BAP1|Baiap1|Gukmi1|MAGI1c|Magi-1|TNRC19|WWP3|mKIAA4129	membrane associated guanylate kinase, WW and PDZ domain containing 1	protein-coding	exon	-3.44396	2.55352	11.2478	0.000798771	0.0185327
chr6	96116800	96117299	500	WT	peak3326	intron (NM_182808, intron 2 of 4)	intron (NM_182808, intron 2 of 4)	3896	NM_182808	320265	Mm.489890	NM_182808	ENSMUSG00000059187	Tafa1	C630007B19Rik|FAM19A1 TAFA-1|Fam19a1|Tafa-1	TAFA chemokine like family member 1	protein-coding	intron	-4.92411	1.63956	16.4846	4.92489907530511e-05	0.0027043
chr6	97487500	97487999	500	WT	peak3328	promoter-TSS (NM_001346637)	promoter-TSS (NM_001346637)	70	NM_001346637	232288	Mm.27789	NM_145148	ENSMUSG00000030064	Frmd4b	6030440G05Rik|C87375|GOBLIN|GRSP1|R74720	FERM domain containing 4B	protein-coding	promoter-TSS	-5.65964	2.32931	21.6279	3.33289929858672e-06	0.000504033
chr6	114131000	114131699	700	WT	peak3355	promoter-TSS (NM_172890)	promoter-TSS (NM_172890)	109	NM_172890	243616	Mm.44683	NM_172890	ENSMUSG00000030307	Slc6a11	D930045G19Rik|E130202I16Rik|GAT4|Gabt4|Gat3	solute carrier family 6 (neurotransmitter transporter, GABA), member 11	protein-coding	promoter-TSS	-4.43111	3.11525	16.5258	4.81924844508483e-05	0.00269833
chr6	114738400	114738899	500	WT	peak3359	intron (NM_001253717, intron 18 of 19)	intron (NM_001253717, intron 18 of 19)	95553	NM_001253718	74244	Mm.275332	NM_028835	ENSMUSG00000030314	Atg7	1810013K23Rik|Agp7|Apg7l|Atg7l|Gm21553	autophagy related 7	protein-coding	intron	-4.04016	1.63353	12.6753	0.000371453	0.0104986
chr6	116460600	116461199	600	WT	peak3368	promoter-TSS (NM_009662)	promoter-TSS (NM_009662)	278	NM_009662	11689	Mm.41072	NM_009662	ENSMUSG00000025701	Alox5	5-LO|5-LOX|5LO|5LX|AI850497|F730011J02	arachidonate 5-lipoxygenase	protein-coding	promoter-TSS	-3.68114	2.91865	12.5351	0.000400365	0.0109922
chr6	117997200	117997999	800	WT	peak3372	Intergenic	Intergenic	-13905	NM_001316749	70727	Mm.87660	NM_027526	ENSMUSG00000030134	Rasgef1a	6330404M18Rik|AI835194	RasGEF domain family, member 1A	protein-coding	Intergenic	-3.03657	1.9751	8.78351	0.00304353	0.0476433
chr6	121210400	121210999	600	WT	peak3387	promoter-TSS (NM_017379)	promoter-TSS (NM_017379)	-34	NM_017379	53857	Mm.32884	NM_017379	ENSMUSG00000030137	Tuba8	-	tubulin, alpha 8	protein-coding	promoter-TSS	-6.38942	2.19315	23.7266	1.11954705571635e-06	0.000264816
chr6	121412500	121413599	1100	WT	peak3389	exon (NM_001289685, exon 3 of 13)	exon (NM_001289685, exon 3 of 13)	60628	NM_001033354	243621	Mm.299442	NM_001033354	ENSMUSG00000040797	Iqsec3	AK122446|BRAG3|mKIAA1110|synarfGEF	IQ motif and Sec7 domain 3	protein-coding	exon	-4.16046	3.79799	14.6457	0.000130156	0.00498213
chr6	126534700	126535599	900	WT	peak3416	promoter-TSS (NM_145983)	promoter-TSS (NM_145983)	405	NM_145983	16493	Mm.222831	NM_145983	ENSMUSG00000045534	Kcna5	Kv1.5	potassium voltage-gated channel, shaker-related subfamily, member 5	protein-coding	promoter-TSS	-3.1446	2.19979	9.42286	0.00214608	0.0371781
chr7	4993300	4994899	1600	WT	peak3477	exon (NM_026741, exon 2 of 2)	exon (NM_026741, exon 2 of 2)	2001	NM_026741	68490	Mm.76400	NM_026741	ENSMUSG00000051550	Zfp579	1110003A17Rik|Znf579	zinc finger protein 579	protein-coding	exon	-3.99632	4.23114	13.6079	0.000225888	0.00721045
chr7	6131800	6133099	1300	WT	peak3484	exon (NM_001013012, exon 3 of 3)	exon (NM_001013012, exon 3 of 3)	23521	NM_001013012	67109	Mm.3254	NM_001013012	ENSMUSG00000046792	Zfp787	2210018M03Rik|Znf787	zinc finger protein 787	protein-coding	exon	-5.41163	3.54049	21.4521	3.65254075312774e-06	0.000543463
chr7	6189300	6190099	800	WT	peak3485	exon (NM_028316, exon 4 of 4)	exon (NM_028316, exon 4 of 4)	-7390	NM_178028	232836	Mm.246599	NM_178028	ENSMUSG00000034660	Galp	-	galanin-like peptide	protein-coding	exon	-4.17351	2.38669	15.014	0.000107087	0.00446146
chr7	16145000	16145399	400	WT	peak3500	exon (NM_001347561, exon 4 of 9)	exon (NM_001347561, exon 4 of 9)	15374	NM_148946	110891	Mm.241147	NM_148946	ENSMUSG00000030376	Slc8a2	Ncx2	solute carrier family 8 (sodium/calcium exchanger), member 2	protein-coding	exon	-3.1017	1.72091	8.82899	0.00296865	0.0468133
chr7	16946600	16947299	700	WT	peak3512	exon (NM_001099636, exon 1 of 1)	exon (NM_001099636, exon 1 of 1)	2268	NM_001099636	434128	Mm.483018	NM_001099636	ENSMUSG00000070802	Pnmal2	EG434128	PNMA-like 2	protein-coding	exon	-3.0001	2.28609	8.74203	0.00311351	0.0482288
chr7	19065200	19065999	800	WT	peak3524	exon (NM_031255, exon 3 of 6)	exon (NM_031255, exon 3 of 6)	-10600	NM_010058	13401	Mm.2852	NM_010058	ENSMUSG00000030410	Dmwd	DMR-N9|Dm9	dystrophia myotonica-containing WD repeat motif	protein-coding	exon	-4.11982	2.73037	14.8789	0.000115029	0.00459369
chr7	19491700	19492099	400	WT	peak3545	intron (NM_001370800, intron 11 of 11)	CpG	16470	NM_177692	232946	Mm.64557	NM_177692	ENSMUSG00000057667	Bloc1s3	BC043666|Blos3|E230011O18|rp	biogenesis of lysosomal organelles complex-1, subunit 3	protein-coding	intron	-3.4539	1.76721	10.2858	0.00134286	0.0271664
chr7	19519900	19520499	600	WT	peak3546	promoter-TSS (NM_027116)	promoter-TSS (NM_027116)	1469	NM_027116	69547	Mm.77325	NM_027116	ENSMUSG00000060621	Nkpd1	2310015G09Rik	NTPase, KAP family P-loop domain containing 1	protein-coding	promoter-TSS	-3.84872	1.75228	12.3705	0.000437222	0.0117591
chr7	19523000	19524599	1600	WT	peak3547	exon (NM_027116, exon 4 of 4)	exon (NM_027116, exon 4 of 4)	5069	NM_027116	69547	Mm.77325	NM_027116	ENSMUSG00000060621	Nkpd1	2310015G09Rik	NTPase, KAP family P-loop domain containing 1	protein-coding	exon	-3.61817	4.26525	11.5972	0.000661903	0.0160686
chr7	27657700	27658499	800	WT	peak3587	exon (NM_001290528, exon 9 of 10)	exon (NM_001290528, exon 9 of 10)	4176	NM_028417	73032	Mm.44095	NM_028417	ENSMUSG00000007944	Ttc9b	2900074C18Rik	tetratricopeptide repeat domain 9B	protein-coding	exon	-4.05667	2.6681	14.4203	0.000146687	0.00541274
chr7	29085800	29086399	600	WT	peak3601	exon (NM_009109, exon 34 of 106)	exon (NM_009109, exon 34 of 106)	-2406	NR_035489	100316710		NR_035489	ENSMUSG00000089219	Mir1963	mir-1963|mmu-mir-1963	microRNA 1963	ncRNA	exon	-5.04822	1.65495	17.2803	3.23960925648393e-05	0.00211201
chr7	34674900	34676199	1300	WT	peak3625	exon (NM_175140, exon 4 of 4)	exon (NM_175140, exon 4 of 4)	-20041	NM_001360818	233107	Mm.76761	NM_146188	ENSMUSG00000030499	Kctd15	BC031749	potassium channel tetramerisation domain containing 15	protein-coding	exon	-3.95676	3.19039	14.1246	0.000171616	0.00598166
chr7	35203400	35203899	500	WT	peak3630	exon (NM_001024707, exon 6 of 8)	exon (NM_001024707, exon 6 of 8)	11695	NM_001024707	435965	Mm.333783	NM_001024707	ENSMUSG00000001802	Lrp3	-	low density lipoprotein receptor-related protein 3	protein-coding	exon	-4.63363	1.55097	15.2564	9.41939581699234e-05	0.00409877
chr7	43675000	43675599	600	WT	peak3651	exon (NM_145582, exon 2 of 3)	exon (NM_145582, exon 2 of 3)	3269	NM_145582	233189	Mm.26514	NM_145582	ENSMUSG00000038888	Ctu1	Atpbd3|BC005752	cytosolic thiouridylase subunit 1	protein-coding	exon	-4.90528	2.66166	18.8947	1.38877055778743e-05	0.00123187
chr7	43676700	43676999	300	WT	peak3652	exon (NM_145582, exon 3 of 3)	exon (NM_145582, exon 3 of 3)	4819	NM_145582	233189	Mm.26514	NM_145582	ENSMUSG00000038888	Ctu1	Atpbd3|BC005752	cytosolic thiouridylase subunit 1	protein-coding	exon	-4.20972	0.732932	9.80559	0.00174254	0.0324092
chr7	45632200	45632899	700	WT	peak3695	exon (NM_028544, exon 5 of 12)	exon (NM_028544, exon 5 of 12)	5013	NM_028544	69903	Mm.181396	NM_028544	ENSMUSG00000044562	Rasip1	1110025D03Rik|2610025P08Rik|AI853551|Rain	Ras interacting protein 1	protein-coding	exon	-4.4422	1.87854	15.2967	9.22063988036386e-05	0.00403295
chr7	46376200	46377599	1400	WT	peak3710	promoter-TSS (NM_010866)	promoter-TSS (NM_010866)	426	NM_010866	17927	Mm.1526	NM_010866	ENSMUSG00000009471	Myod1	AI503393|MYF3|MyoD|Myod-1|bHLHc1	myogenic differentiation 1	protein-coding	promoter-TSS	-3.9735	3.48535	13.8552	0.000198037	0.00659528
chr7	49304100	49304499	400	WT	peak3724	intron (NM_175272, intron 1 of 37)	intron (NM_175272, intron 1 of 37)	58111	NM_175272	78286	Mm.333881	NM_175272	ENSMUSG00000052512	Nav2	5330421F07Rik|AU067780|BQ960892|HELAD1|POMFIL2|RAINB1|RAINB2|Unc53H2|mKIAA3015	neuron navigator 2	protein-coding	intron	-3.05591	2.56843	9.27303	0.00232881	0.0386839
chr7	49911700	49912499	800	WT	peak3731	promoter-TSS (NM_148931)	promoter-TSS (NM_148931)	400	NM_148931	104245	Mm.207053	NM_148931	ENSMUSG00000039728	Slc6a5	Glyt2|prestin	solute carrier family 6 (neurotransmitter transporter, glycine), member 5	protein-coding	promoter-TSS	-3.43513	2.21134	10.9275	0.000949297	0.0213592
chr7	51510700	51511499	800	WT	peak3733	promoter-TSS (NM_001271879)	promoter-TSS (NM_001271879)	71	NM_001271879	233246	Mm.254431	NM_177694	ENSMUSG00000055489	Ano5	9330162L24|Gdd1|Tmem16e	anoctamin 5	protein-coding	promoter-TSS	-4.11616	2.28654	14.4954	0.000140955	0.00526226
chr7	54835400	54835999	600	WT	peak3737	promoter-TSS (NM_178705)	promoter-TSS (NM_178705)	455	NM_178705	233271	Mm.387344	NM_178705	ENSMUSG00000063297	Luzp2	9330154K17Rik|D130073E01	leucine zipper protein 2	protein-coding	promoter-TSS	-6.40808	2.09458	23.8515	1.04929818541543e-06	0.000254731
chr7	64268200	64268499	300	WT	peak3757	exon (NM_001039104, exon 27 of 27)	exon (NM_001039104, exon 27 of 27)	-18251	NR_105844	102465226		NR_105844	ENSMUSG00000098910	Mir6416	Gm27746|mmu-mir-6416	microRNA 6416	ncRNA	exon	-4.26986	0.617865	9.8593	0.00169242	0.031733
chr7	75308100	75309199	1100	WT	peak3801	promoter-TSS (NR_045812)	promoter-TSS (NR_045812)	-46	NR_045812	68954	Mm.46960	NR_045812	ENSMUSG00000097247	1500012K07Rik	-	RIKEN cDNA 1500012K07 gene	ncRNA	promoter-TSS	-4.16925	2.38153	14.9819	0.000108919	0.00446771
chr7	81476800	81477499	700	WT	peak3840	exon (NM_021492, exon 8 of 26)	exon (NM_021492, exon 8 of 26)	16775	NM_021492	11775	Mm.322894	NM_021492	ENSMUSG00000062444	Ap3b2	AI549966|AU042881|Naptb|[b]-NAP|beta-NAP|beta3B	adaptor-related protein complex 3, beta 2 subunit	protein-coding	exon	-3.22742	1.71683	9.35002	0.00223302	0.0379468
chr7	84528800	84529399	600	WT	peak3853	promoter-TSS (NR_045098)	promoter-TSS (NR_045098)	146	NR_045098	100039239	Mm.44882	NR_045098		Gm2115	C77713	predicted gene 2115	ncRNA	promoter-TSS	-3.02072	2.58659	9.07838	0.00259	0.0417705
chr7	88130000	88130699	700	WT	peak3855	exon (NM_001143834, exon 11 of 11)	exon (NM_001143834, exon 11 of 11)	-147735	NM_009982	13032	Mm.89295	NM_009982	ENSMUSG00000030560	Ctsc	AI047818|CatC|DPP1|DPPI	cathepsin C	protein-coding	exon	-4.17248	2.4389	14.9867	0.000108645	0.00446771
chr7	97325200	97326199	1000	WT	peak3867	exon (NM_001177412, exon 2 of 11)	exon (NM_001177412, exon 2 of 11)	6409	NM_001177412	244144	Mm.297541	NM_001177412	ENSMUSG00000035713	Usp35	Gm1088|Gm493	ubiquitin specific peptidase 35	protein-coding	exon	-5.79633	3.65511	23.1106	1.54153415590779e-06	0.000316015
chr7	98111100	98111599	500	WT	peak3870	intron (NM_008663, intron 2 of 48)	CpG	-2102	NM_001256083	17921	Mm.1403	NM_008663	ENSMUSG00000030761	Myo7a	Hdb|Myo7|USH1B|nmf371|polka|sh-1|sh1	myosin VIIA	protein-coding	intron	-3.54391	1.6146	10.5149	0.00118629	0.0248225
chr7	98193600	98194699	1100	WT	peak3871	exon (NM_001081167, exon 2 of 2)	exon (NM_001081167, exon 2 of 2)	5325	NM_001081167	272411	Mm.98333	NM_001081167	ENSMUSG00000074004	B3gnt6	BC039789|Core-3|Core3	UDP-GlcNAc:betaGal beta-1,3-N-acetylglucosaminyltransferase 6 (core 3 synthase)	protein-coding	exon	-6.38545	3.9034	26.2452	3.03728306467816e-07	0.000137255
chr7	99917000	99917799	800	WT	peak3895	exon (NM_001164258, exon 19 of 19)	exon (NM_001164258, exon 19 of 19)	15492	NR_163856	NA								exon	-3.42095	2.98836	11.3643	0.00075023	0.0177004
chr7	102113000	102113799	800	WT	peak3919	exon (NM_001081424, exon 4 of 5)	exon (NM_001081424, exon 4 of 5)	3313	NM_001081424	504186	Mm.334074	NM_001081424	ENSMUSG00000066279	Chrna10	-	cholinergic receptor, nicotinic, alpha polypeptide 10	protein-coding	exon	-4.0967	2.60359	14.6945	0.000126834	0.00492539
chr7	109082900	109083599	700	WT	peak3937	promoter-TSS (NM_001038624)	promoter-TSS (NM_001038624)	74	NM_001038624	320360	Mm.71007	NM_178780	ENSMUSG00000048330	Ric3	E130307J04Rik	RIC3 acetylcholine receptor chaperone	protein-coding	promoter-TSS	-4.07772	3.08434	14.9568	0.000110381	0.00450559
chr7	109169200	109170299	1100	WT	peak3938	promoter-TSS (NM_001302206)	promoter-TSS (NM_001302206)	762	NM_001302206	109594	Mm.360145	NM_057173	ENSMUSG00000036111	Lmo1	Rbtn-1|Rbtn1|Ttg1	LIM domain only 1	protein-coding	promoter-TSS	-3.59598	4.22032	11.5043	0.000695804	0.0168031
chr7	110628500	110629399	900	WT	peak3948	promoter-TSS (NM_009627)	promoter-TSS (NM_009627)	1293	NM_009627	11535	Mm.1408	NM_009627	ENSMUSG00000030790	Adm	AM	adrenomedullin	protein-coding	promoter-TSS	-4.22855	2.67456	15.497	8.29377506573816e-05	0.00376897
chr7	112427700	112428399	700	WT	peak3954	promoter-TSS (NM_020606)	promoter-TSS (NM_020606)	344	NM_020606	57342	Mm.143763	NM_020606	ENSMUSG00000030770	Parva	2010012A22Rik|5430400F08Rik|AI225929|AU042898|Actp|CH-ILKBP|Parvin	parvin, alpha	protein-coding	promoter-TSS	-3.53741	3.54541	11.461	0.000712184	0.0171091
chr7	126291900	126292999	1100	WT	peak3997	exon (NM_001360811, exon 4 of 4)	exon (NM_001360811, exon 4 of 4)	19954	NM_145587	104175	Mm.29660	NM_145587	ENSMUSG00000042978	Sbk1	Sbk	SH3-binding kinase 1	protein-coding	exon	-4.0869	3.68243	14.2659	0.000159214	0.00570241
chr7	127444400	127444799	400	WT	peak4009	exon (NM_175163, exon 3 of 3)	exon (NM_175163, exon 3 of 3)	4558	NM_175163	71131	Mm.474533	NM_175163	ENSMUSG00000048921	Zfp689	4933416E05Rik|Znf689	zinc finger protein 689	protein-coding	exon	-3.81285	1.25746	10.5283	0.00117767	0.0247778
chr7	127614600	127615199	600	WT	peak4010	promoter-TSS (NR_155452)	promoter-TSS (NR_155452)	-33	NR_155452	320683	Mm.156718	NM_177226	ENSMUSG00000045639	Zfp629	9330199A09Rik|Znf629	zinc finger protein 629	protein-coding	promoter-TSS	-5.09794	2.38174	19.2078	1.17882357348083e-05	0.00110966
chr7	127944600	127944899	300	WT	peak4013	exon (NM_001319147, exon 5 of 15)	exon (NM_001319147, exon 5 of 15)	1975	NM_001319147	77613	Mm.334253	NM_001081374	ENSMUSG00000070371	Prss36	C330007D15Rik	protease, serine 36	protein-coding	exon	-3.48516	1.5214	10.2586	0.0013628	0.0274494
chr7	131966500	131967499	1000	WT	peak4032	promoter-TSS (NM_173410)	promoter-TSS (NM_173410)	540	NM_173410	233919	Mm.208740	NM_173410	ENSMUSG00000040125	Gpr26	9630036A11Rik|A730021D22	G protein-coupled receptor 26	protein-coding	promoter-TSS	-6.17576	3.52746	25.2109	5.18690579460897e-07	0.000192739
chr7	132154200	132154999	800	WT	peak4033	promoter-TSS (NM_018867)	promoter-TSS (NM_018867)	141	NM_018867	55987	Mm.471654	NM_018867	ENSMUSG00000030862	Cpxm2	4632435C11Rik|CPX-2|Cpx2	carboxypeptidase X 2 (M14 family)	protein-coding	promoter-TSS	-4.36228	3.05697	16.434	5.05788560367376e-05	0.00273173
chr7	135410400	135410899	500	WT	peak4040	promoter-TSS (NM_183193)	promoter-TSS (NM_183193)	283	NM_183193	270004	Mm.132547	NM_183193	ENSMUSG00000048377	Foxi2	B130055A05Rik	forkhead box I2	protein-coding	promoter-TSS	-3.75298	2.43766	12.5565	0.000395814	0.0108997
chr7	138830100	138830499	400	WT	peak4054	Intergenic	CpG	15967	NM_001045483	69546	Mm.31598	NM_027115	ENSMUSG00000041775	Mapk1ip1	2310009E07Rik|AU043776|MISS	mitogen-activated protein kinase 1 interacting protein 1	protein-coding	Intergenic	-6.09713	2.28845	23.4845	1.26945811811222e-06	0.000285628
chr7	140153100	140153699	600	WT	peak4070	promoter-TSS (NM_183147)	promoter-TSS (NM_183147)	1259	NM_183147	212518	Mm.246858	NM_183147	ENSMUSG00000045733	Sprn	C630041J07	shadow of prion protein	protein-coding	promoter-TSS	-3.94831	1.93486	13.2718	0.000270173	0.00836359
chr7	140787500	140787799	300	WT	peak4072	promoter-TSS (NM_001143765)	promoter-TSS (NM_001143765)	204	NM_001143765	74075	Mm.46102	NM_001143765	ENSMUSG00000025480	Syce1	4933406J07Rik	synaptonemal complex central element protein 1	protein-coding	promoter-TSS	-3.84644	1.72461	11.9312	0.000553242	0.014021
chr7	141293000	141294699	1700	WT	peak4077	intron (NM_007878, intron 2 of 3)	CpG	1832	NM_007878	13491	Mm.41075	NM_007878	ENSMUSG00000025496	Drd4	AW125663|D4R|Drd-4	dopamine receptor D4	protein-coding	intron	-3.6877	3.84775	12.184	0.000483149	0.0126621
chr7	143445400	143446199	800	WT	peak4105	Intergenic	CpG	15250	NM_009876	12577	Mm.168789	NM_009876	ENSMUSG00000037664	Cdkn1c	AL024410|CDKI|Kip2|p57(kip2)|p57Kip2	cyclin-dependent kinase inhibitor 1C (P57)	protein-coding	Intergenic	-3.27668	3.01791	10.4769	0.00121093	0.0251595
chr7	144175500	144175899	400	WT	peak4117	promoter-TSS (NM_001113373)	promoter-TSS (NM_001113373)	240	NM_001113373	210274	Mm.483624	NM_001081370	ENSMUSG00000037541	Shank2	ProSAP1|mKIAA1022	SH3 and multiple ankyrin repeat domains 2	protein-coding	promoter-TSS	-3.86198	1.859	12.5046	0.000406952	0.0111399
chr7	144410000	144410299	300	WT	peak4118	exon (NM_001113373, exon 15 of 16)	exon (NM_001113373, exon 15 of 16)	60785	NM_007803	13043	Mm.205601	NM_007803	ENSMUSG00000031078	Cttn	1110020L01Rik|Ems1	cortactin	protein-coding	exon	-7.58479	0.376324	14.5967	0.000133587	0.00505057
chr8	3994300	3994599	300	WT	peak4132	Intergenic	CpG	-47587	NM_130903	170776	Mm.215729	NM_130903	ENSMUSG00000040165	Cd209c	SIGNR2|mSIGNR2	CD209c antigen	protein-coding	Intergenic	-4.32208	1.58067	13.9006	0.00019331	0.00650835
chr8	4250100	4250599	500	WT	peak4138	exon (NM_001195258, exon 4 of 7)	exon (NM_001195258, exon 4 of 7)	2136	NM_001195258	100044509	Mm.439193	NM_001195258	ENSMUSG00000089736	Tgfbr3l	Gm14378	transforming growth factor, beta receptor III-like	protein-coding	exon	-8.29151	1.02006	20.3533	6.47775846958456e-06	0.000760122
chr8	10006800	10007499	700	WT	peak4143	promoter-TSS (NM_033622)	promoter-TSS (NM_033622)	517	NM_033622	24099	Mm.28835	NM_033622	ENSMUSG00000031497	Tnfsf13b	BAFF|BLyS|D8Ertd387e|TALL-1|TALL1|THANK|TNFSF20|Tnlg7a|zTNF4	tumor necrosis factor (ligand) superfamily, member 13b	protein-coding	promoter-TSS	-3.76151	2.2322	12.4727	0.00041395	0.0112646
chr8	19535100	19535999	900	WT	peak4181	Intergenic	CpG	40453	NM_139220	246080	Mm.207067	NM_139220	ENSMUSG00000037790	Defb7	BD-7|Defb15	defensin beta 7	protein-coding	Intergenic	-6.32827	3.20527	26.1905	3.12450070625568e-07	0.000137255
chr8	35765200	35765999	800	WT	peak4225	promoter-TSS (NM_001370844)	promoter-TSS (NM_001370844)	-123	NM_001370844	100502846		NM_001370844	ENSMUSG00000109372	Gm19410	-	predicted gene, 19410	protein-coding	promoter-TSS	-3.07626	2.50023	9.35961	0.00222137	0.0379468
chr8	36102800	36103499	700	WT	peak4228	exon (NM_172911, exon 3 of 6)	exon (NM_172911, exon 3 of 6)	8322	NM_172911	244418	Mm.244971	NM_172911	ENSMUSG00000050271	Prag1	9830148H23|D8Ertd82e|NACK|Sgk223|mFLJ00269	PEAK1 related kinase activating pseudokinase 1	protein-coding	exon	-4.15108	1.99468	14.1229	0.000171771	0.00598166
chr8	36146300	36146999	700	WT	peak4229	exon (NM_172911, exon 6 of 6)	exon (NM_172911, exon 6 of 6)	-9360	NR_151736	330738	Mm.128075	NR_151736	ENSMUSG00000109704	Gm38414	A230084N10|Gm45568	predicted gene, 38414	ncRNA	exon	-4.09699	1.94502	13.7696	0.000207261	0.00675328
chr8	40286100	40287099	1000	WT	peak4235	promoter-TSS (NM_030610)	promoter-TSS (NM_030610)	353	NM_030610	80857	Mm.425526	NM_030610	ENSMUSG00000031603	Fgf20	-	fibroblast growth factor 20	protein-coding	promoter-TSS	-3.14931	3.82876	9.35154	0.00223117	0.0379468
chr8	43603200	43603699	500	WT	peak4240	Intergenic	L1Md_F3|LINE|L1	23735	NM_001025240	384813	Mm.383319	NM_001025240	ENSMUSG00000050190	Gm5346	EG384813	predicted gene 5346	protein-coding	Intergenic	-4.48532	1.89466	15.2014	9.69734520175886e-05	0.00419991
chr8	45358200	45358999	800	WT	peak4242	intron (NM_153535, intron 1 of 13)	CpG	23691	NM_153535	212326	Mm.51259	NM_153535	ENSMUSG00000070044	Fam149a	AW213256|mKIAA4166	family with sequence similarity 149, member A	protein-coding	intron	-5.44363	3.0635	21.9365	2.83825667242352e-06	0.000484869
chr8	48228200	48229099	900	WT	peak4258	exon (NM_001145937, exon 27 of 27)	exon (NM_001145937, exon 27 of 27)	118637	NM_001161515	320685	Mm.121549	NM_178788	ENSMUSG00000031562	Dctd	6030466N05Rik	dCMP deaminase	protein-coding	exon	-4.31927	2.82941	15.8921	6.73163865583388e-05	0.00327279
chr8	63951900	63952399	500	WT	peak4285	promoter-TSS (NM_001195687)	promoter-TSS (NM_001195687)	20	NM_001195687	244495	Mm.485331	NM_001195687	ENSMUSG00000094443	Sgo2b	EG244495|Gm4975|Sgol2b	shugoshin 2B	protein-coding	promoter-TSS	-3.874	1.32403	11.2715	0.000788646	0.0183719
chr8	69881000	69883499	2500	WT	peak4300	exon (NM_026818, exon 8 of 8)	exon (NM_026818, exon 8 of 8)	5142	NM_026818	68709	Mm.334584	NM_026818	ENSMUSG00000044006	Cilp2	1110031K21Rik|AA407300|CLIP-2	cartilage intermediate layer protein 2	protein-coding	exon	-5.33387	4.9411	20.5494	5.84767931948152e-06	0.000712062
chr8	69885900	69886399	500	WT	peak4301	promoter-TSS (NM_026818)	promoter-TSS (NM_026818)	1242	NM_026818	68709	Mm.334584	NM_026818	ENSMUSG00000044006	Cilp2	1110031K21Rik|AA407300|CLIP-2	cartilage intermediate layer protein 2	protein-coding	promoter-TSS	-3.13501	1.73867	8.85495	0.00292675	0.0462316
chr8	70451900	70452899	1000	WT	peak4310	exon (NM_001122830, exon 2 of 2)	exon (NM_001122830, exon 2 of 2)	-12827	NM_001004062	382056	Mm.227767	NM_001004062	ENSMUSG00000003575	Crtc1	AI413414|Mect1|R74955|TORC1|mKIAA0616	CREB regulated transcription coactivator 1	protein-coding	exon	-4.37767	2.13334	15.5696	7.98168956823603e-05	0.00368155
chr8	70717000	70717299	300	WT	peak4320	promoter-TSS (NM_001195253)	promoter-TSS (NM_001195253)	-1393	NM_001195253	100502950	Mm.52981	NM_001195253	ENSMUSG00000095026	Gm3336	100041434|2410018E23Rik	predicted gene 3336	protein-coding	promoter-TSS	-7.68691	0.472659	15.3613	8.91077365664012e-05	0.00397111
chr8	71461300	71461999	700	WT	peak4339	exon (NM_022419, exon 2 of 5)	exon (NM_022419, exon 2 of 5)	2007	NM_022419	64296	Mm.276383	NM_022419	ENSMUSG00000007950	Abhd8	0910001L24Rik|AB030191	abhydrolase domain containing 8	protein-coding	exon	-3.9678	2.24057	13.5857	0.000228563	0.00727067
chr8	80611200	80611699	500	WT	peak4386	promoter-TSS (NM_001167898)	promoter-TSS (NM_001167898)	411	NM_001167898	333315	Mm.134296	NM_001167898	ENSMUSG00000042353	Frem3	Gm795|NV2	Fras1 related extracellular matrix protein 3	protein-coding	promoter-TSS	-3.62009	1.63671	11.1132	0.000858842	0.0196109
chr8	87037700	87038399	700	WT	peak4427	Intergenic	CpG	-152792	NM_030563	80750	Mm.25117	NM_030563	ENSMUSG00000031652	N4bp1	AI481586|C81621	NEDD4 binding protein 1	protein-coding	Intergenic	-4.61444	2.58568	17.2737	3.25101386059687e-05	0.00211201
chr8	92960100	92961799	1700	WT	peak4455	promoter-TSS (NM_009209)	promoter-TSS (NM_009209)	-97	NM_009209	20538	Mm.57040	NM_009209	ENSMUSG00000055368	Slc6a2	NE-T|NET|Slc6a5	solute carrier family 6 (neurotransmitter transporter, noradrenalin), member 2	protein-coding	promoter-TSS	-3.16688	4.20196	9.30119	0.00229329	0.0384371
chr8	95327700	95329699	2000	WT	peak4477	exon (NM_024467, exon 2 of 2)	exon (NM_024467, exon 2 of 2)	3111	NM_024467	79233	Mm.350514	NM_024467	ENSMUSG00000046556	Zfp319	AI225750|AI413472|Znf319|mKIAA1388	zinc finger protein 319	protein-coding	exon	-3.1806	3.71858	9.57363	0.00197687	0.0349361
chr8	108791900	108792999	1100	WT	peak4532	exon (NM_007496, exon 2 of 10)	exon (NM_007496, exon 2 of 10)	77806	NM_007496	11906	Mm.416972	NM_007496	ENSMUSG00000038872	Zfhx3	A230102L03Rik|Atbf1|Sci|WBP9|mKIAA4228	zinc finger homeobox 3	protein-coding	exon	-3.55208	2.61601	11.7625	0.000605671	0.0150595
chr8	108794400	108794999	600	WT	peak4533	exon (NM_007496, exon 2 of 10)	exon (NM_007496, exon 2 of 10)	80056	NM_007496	11906	Mm.416972	NM_007496	ENSMUSG00000038872	Zfhx3	A230102L03Rik|Atbf1|Sci|WBP9|mKIAA4228	zinc finger homeobox 3	protein-coding	exon	-3.21003	1.8367	9.34287	0.00224175	0.0379468
chr8	109948100	109948599	500	WT	peak4537	exon (NM_212447, exon 3 of 3)	exon (NM_212447, exon 3 of 3)	13855	NM_028584	73608	Mm.86833	NM_028584	ENSMUSG00000001672	Marveld3	1810006A16Rik|AI642133|Marvd3|Mrvldc3	MARVEL (membrane-associating) domain containing 3	protein-coding	exon	-4.26866	1.95856	14.5788	0.000134857	0.00507777
chr8	116863300	116863899	600	WT	peak4556	Intergenic	CpG	57836	NM_026844	66531	Mm.4011	NM_026844	ENSMUSG00000014633	Cmc2	1110046L09Rik|2310061C15Rik|DC13	COX assembly mitochondrial protein 2	protein-coding	Intergenic	-3.34746	2.56922	10.8002	0.0010168	0.0224402
chr8	119699800	119700199	400	WT	peak4570	promoter-TSS (NM_026922)	promoter-TSS (NM_026922)	-9	NM_026922	69047	Mm.46251	NM_026922	ENSMUSG00000034112	Atp2c2	1810010G06Rik|Spca2|mKIAA0703	ATPase, Ca++ transporting, type 2C, member 2	protein-coding	promoter-TSS	-4.29423	1.86964	14.679	0.000127878	0.00493587
chr8	122630500	122630799	300	WT	peak4607	3' UTR (NM_177289, exon 11 of 11)	3' UTR (NM_177289, exon 11 of 11)	-7915	NM_001007462	382035	Mm.25449	NM_001007462	ENSMUSG00000069867	Pabpn1l	Gm1108|Pabpnl1|ePABP2	poly(A)binding protein nuclear 1-like	protein-coding	3' UTR	-5.30444	1.59355	17.8051	2.45898251461881e-05	0.00178787
chr8	125088100	125088499	400	WT	peak4630	exon (NM_174854, exon 2 of 13)	exon (NM_174854, exon 2 of 13)	34105	NM_174854	244667	Mm.233504	NM_170596	ENSMUSG00000043051	Disc1	-	disrupted in schizophrenia 1	protein-coding	exon	-3.94095	1.02325	10.264	0.00135879	0.0274285
chr8	126138500	126139799	1300	WT	peak4637	promoter-TSS (NM_001363500)	promoter-TSS (NM_001363500)	25	NM_001363500	210027	Mm.405238	NM_175434	ENSMUSG00000057060	Slc35f3	B230375D17Rik	solute carrier family 35, member F3	protein-coding	promoter-TSS	-6.10118	4.38898	24.9889	5.81905794497918e-07	0.000192739
chr8	126988100	126988299	200	WT	peak4643	Intergenic	Intergenic	-8762	NR_151744	629746	Mm.264954	NR_151744		Gm29688	-	predicted gene, 29688	ncRNA	Intergenic	-3.99265	0.909275	9.76305	0.0017833	0.0327708
chr9	4977600	4977899	300	WT	peak4649	Intergenic	CpG	-181516	NM_019691	14802	Mm.209263	NM_019691	ENSMUSG00000025892	Gria4	GluA4|GluR-D|Glur-4|Glur4|Gluralpha4|spkw1	glutamate receptor, ionotropic, AMPA4 (alpha 4)	protein-coding	Intergenic	-4.62519	1.09018	12.7159	0.000363475	0.0103171
chr9	8544100	8544899	800	WT	peak4653	promoter-TSS (NM_001282087)	promoter-TSS (NM_001282087)	358	NM_001282087	22068	Mm.325086	NM_013838	ENSMUSG00000031997	Trpc6	AV025995|LLHWJM002|LLHWJM003|LLHWJM004|TRP-6|Trrp6|mtrp6	transient receptor potential cation channel, subfamily C, member 6	protein-coding	promoter-TSS	-3.49044	3.60138	11.2112	0.000814661	0.0187881
chr9	14750800	14752399	1600	WT	peak4657	promoter-TSS (NM_010242)	promoter-TSS (NM_010242)	522	NM_010242	14345	Mm.63450	NM_010242	ENSMUSG00000049307	Fut4	AI451562|CD15|FAL|FucT-IV|LeX|SSEA-1|Ssea1	fucosyltransferase 4	protein-coding	promoter-TSS	-3.40524	4.5509	10.3957	0.00126527	0.0259957
chr9	18779500	18780099	600	WT	peak4664	Intergenic	Intergenic	-24167	NM_146606	18322	Mm.246530	NM_146606	ENSMUSG00000054141	Olfr24	MOR132-1|MTPCR51	olfactory receptor 24	protein-coding	Intergenic	-4.4269	1.08572	12.4119	0.000427649	0.0115691
chr9	21981200	21981699	500	WT	peak4678	exon (NM_023622, exon 7 of 19)	exon (NM_023622, exon 7 of 19)	8003	NM_023622	71746	Mm.110594	NM_023622	ENSMUSG00000040146	Rgl3	1300003D20Rik|mFLJ00153	ral guanine nucleotide dissociation stimulator-like 3	protein-coding	exon	-3.92911	1.89705	12.7509	0.000356744	0.0101888
chr9	26755800	26755999	200	WT	peak4693	exon (NM_001310766, exon 4 of 7)	exon (NM_001310766, exon 4 of 7)	4338	NM_029792	76898	Mm.218788	NM_029792	ENSMUSG00000045994	B3gat1	0710007K08Rik|AI846286|GlcAT-P|Glcatp|Hnk1	beta-1,3-glucuronyltransferase 1 (glucuronosyltransferase P)	protein-coding	exon	-7.21122	0.0701409	12.2283	0.000471815	0.0124384
chr9	27790900	27792299	1400	WT	peak4695	Intergenic	Intergenic	394388	NM_001305058	75469	Mm.45824	NM_029299	ENSMUSG00000031991	Spata19	1700001L23Rik|AV047838|spergen-1	spermatogenesis associated 19	protein-coding	Intergenic	-3.47037	2.99916	11.5178	0.000690787	0.0167258
chr9	40877500	40878599	1100	WT	peak4742	TTS (NM_178245)	TTS (NM_178245)	3923	NM_178245	244813	Mm.261652	NM_178245	ENSMUSG00000054360	Bsx	Bsx1a|Bsx1b	brain specific homeobox	protein-coding	TTS	-3.55893	3.19797	11.8725	0.000570946	0.0144301
chr9	42520800	42521199	400	WT	peak4750	exon (NM_175481, exon 21 of 21)	exon (NM_175481, exon 21 of 21)	-48742	NM_173038	272589	Mm.34483	NM_173038	ENSMUSG00000037287	Tbcel	D330014K23|E130107N23Rik|Lrrc35	tubulin folding cofactor E-like	protein-coding	exon	-9.36487	2.03209	29.6962	5.11803181320484e-08	5.24598260853496e-05
chr9	46269800	46270499	700	WT	peak4784	exon (NM_001348095, exon 4 of 4)	exon (NM_001348095, exon 4 of 4)	1517	NM_001348095	66113	Mm.29738	NM_080434	ENSMUSG00000032079	Apoa5	1300007O05Rik|Apoav|RAP3	apolipoprotein A-V	protein-coding	exon	-3.68417	1.67158	11.3466	0.000757427	0.0177342
chr9	53884300	53884499	200	WT	peak4808	Intergenic	Intergenic	34149	NM_025540	66402	Mm.29132	NM_025540	ENSMUSG00000042045	Sln	2310045A07Rik	sarcolipin	protein-coding	Intergenic	-8.31205	1.03458	20.5183	5.94350151910777e-06	0.000712062
chr9	54286200	54286899	700	WT	peak4811	promoter-TSS (NM_177350)	promoter-TSS (NM_177350)	64	NM_177350	235379	Mm.123549	NM_177350	ENSMUSG00000046167	Gldn	CRG-L2|Clom|Colm|Crgl2|Crlg2	gliomedin	protein-coding	promoter-TSS	-4.73268	3.2446	18.0934	2.11364695445579e-05	0.00163852
chr9	56619700	56620399	700	WT	peak4826	exon (NM_001311076, exon 2 of 2)	exon (NM_001311076, exon 2 of 2)	15598	NM_001311076	235402	Mm.246605	NM_181074	ENSMUSG00000049556	Lingo1	4930471K13Rik|AV148400|LERN1|LINGO-1|Lrrn6a|UNQ201	leucine rich repeat and Ig domain containing 1	protein-coding	exon	-3.08484	2.40642	9.36669	0.00221281	0.0379427
chr9	58859100	58860099	1000	WT	peak4849	exon (NM_001081192, exon 8 of 8)	exon (NM_001081192, exon 8 of 8)	36651	NM_001081192	330953	Mm.151967	NM_001081192	ENSMUSG00000032338	Hcn4	Bcng3|Hcn3	hyperpolarization-activated, cyclic nucleotide-gated K+ 4	protein-coding	exon	-4.82136	2.71437	18.5474	1.6659013597084e-05	0.00142296
chr9	60712800	60713599	800	WT	peak4858	promoter-TSS (NM_026235)	promoter-TSS (NM_026235)	79	NM_026235	67557	Mm.44546	NM_026235	ENSMUSG00000034839	Larp6	5430431G03Rik|AI552438|Achn	La ribonucleoprotein domain family, member 6	protein-coding	promoter-TSS	-3.37045	3.32867	10.7825	0.00102657	0.0224943
chr9	62677500	62678099	600	WT	peak4863	promoter-TSS (NM_176922)	promoter-TSS (NM_176922)	-55	NM_176922	319480	Mm.34883	NM_176922	ENSMUSG00000032243	Itga11	4732459H24Rik	integrin alpha 11	protein-coding	promoter-TSS	-3.94145	2.53682	13.7609	0.000208224	0.00675328
chr9	63927400	63928099	700	WT	peak4875	Intergenic	CpG	94309	NM_008542	17130	Mm.325757	NM_008542	ENSMUSG00000036867	Smad6	Madh6|b2b390Clo	SMAD family member 6	protein-coding	Intergenic	-3.51661	2.02949	11.2128	0.000813984	0.0187881
chr9	63953600	63953899	300	WT	peak4876	exon (NM_008542, exon 4 of 4)	exon (NM_008542, exon 4 of 4)	68309	NM_008542	17130	Mm.325757	NM_008542	ENSMUSG00000036867	Smad6	Madh6|b2b390Clo	SMAD family member 6	protein-coding	exon	-3.65757	1.03868	9.2709	0.00233152	0.0386839
chr9	67699900	67700199	300	WT	peak4898	Intergenic	Intergenic	27730	NR_106100	102466824		NR_106100	ENSMUSG00000098937	Mir7241	Gm27918|mmu-mir-7241	microRNA 7241	ncRNA	Intergenic	-4.21644	0.56934	9.5179	0.00203778	0.0358068
chr9	73102800	73104099	1300	WT	peak4922	promoter-TSS (NM_001311106)	promoter-TSS (NM_001311106)	1052	NM_001311106	66991	Mm.471745	NM_025890	ENSMUSG00000092622	Khdc3	2410004A20Rik|AI467128|FILIA|OEEP48	KH domain containing 3, subcortical maternal complex member	protein-coding	promoter-TSS	-3.14519	3.99065	9.25051	0.0023576	0.0389765
chr9	73968600	73968899	300	WT	peak4923	promoter-TSS (NM_001081153)	promoter-TSS (NM_001081153)	287	NM_001081153	208898	Mm.41035	NM_001081153	ENSMUSG00000062151	Unc13c	1500037O19Rik|D9Ertd414e|Munc13-3|Unc13h3	unc-13 homolog C	protein-coding	promoter-TSS	-5.50873	0.502033	12.263	0.000463122	0.0123121
chr9	98842400	98843199	800	WT	peak5003	promoter-TSS (NM_001134660)	promoter-TSS (NM_001134660)	213	NM_001134660	623166	Mm.390211	NM_001134660	ENSMUSG00000091080	Prr23a1	EG623166|Gm6400|Prr23a	proline rich 23A, member 1	protein-coding	promoter-TSS	-4.60139	3.35026	17.4845	2.90999121924292e-05	0.00201638
chr9	102505800	102506599	800	WT	peak5019	promoter-TSS (NM_024291)	promoter-TSS (NM_024291)	62	NM_024291	16716	Mm.101692	NM_024291	ENSMUSG00000035606	Ky	CD1|D9Mgc44e|ky	kyphoscoliosis peptidase	protein-coding	promoter-TSS	-3.11589	3.74528	9.19418	0.00243122	0.039766
chr9	105828000	105828199	200	WT	peak5026	promoter-TSS (NM_001102607)	promoter-TSS (NM_001102607)	-15	NM_001102607	245026	Mm.482507	NM_172927	ENSMUSG00000043719	Col6a6	E330019B14|E330026B02Rik	collagen, type VI, alpha 6	protein-coding	promoter-TSS	-3.35419	1.2609	8.70398	0.00317915	0.049043
chr9	106225800	106226599	800	WT	peak5029	exon (NM_031178, exon 2 of 2)	exon (NM_031178, exon 2 of 2)	3602	NM_031178	81897	Mm.44889	NM_031178	ENSMUSG00000045322	Tlr9	-	toll-like receptor 9	protein-coding	exon	-3.43983	2.77125	11.2995	0.000776872	0.0181434
chr9	112234500	112234899	400	WT	peak5090	promoter-TSS (NM_001362019)	promoter-TSS (NM_001362019)	141	NM_001362019	74100	Mm.297444	NM_028755	ENSMUSG00000032503	Arpp21	0710001E13Rik|AI853636|ARPP-21|D9Bwg1012e|R3hdm3|Tarpp	cyclic AMP-regulated phosphoprotein, 21	protein-coding	promoter-TSS	-3.69285	1.64488	11.3679	0.000748776	0.0177004
chr9	112235100	112235999	900	WT	peak5091	promoter-TSS (NM_001362022)	promoter-TSS (NM_001362022)	435	NM_001362022	74100	Mm.297444	NM_028755	ENSMUSG00000032503	Arpp21	0710001E13Rik|AI853636|ARPP-21|D9Bwg1012e|R3hdm3|Tarpp	cyclic AMP-regulated phosphoprotein, 21	protein-coding	promoter-TSS	-5.07527	3.27722	19.9546	7.97726873296477e-06	0.000876075
chr9	121494200	121494799	600	WT	peak5124	promoter-TSS (NM_001284508)	promoter-TSS (NM_001284508)	1194	NM_001284508	12424	Mm.2619	NM_031161	ENSMUSG00000032532	Cck	-	cholecystokinin	protein-coding	promoter-TSS	-3.87498	2.24442	13.0382	0.000306002	0.00911337
chr9	121777600	121778799	1200	WT	peak5129	promoter-TSS (NM_028202)	promoter-TSS (NM_028202)	593	NM_028202	72330	Mm.45734	NM_028202	ENSMUSG00000074001	Klhl40	2310024D23Rik|Kbtbd5	kelch-like 40	protein-coding	promoter-TSS	-5.19687	3.64341	20.2859	6.70990419350635e-06	0.000773736
chr9	123215500	123216099	600	WT	peak5139	promoter-TSS (NM_133974)	promoter-TSS (NM_133974)	238	NM_133974	109332	Mm.27519	NM_133974	ENSMUSG00000035498	Cdcp1	9030022E12Rik|AA409659|E030027H19Rik	CUB domain containing protein 1	protein-coding	promoter-TSS	-7.6661	2.51625	29.1261	6.86553163029969e-08	6.18560833131161e-05
chr10	4712000	4712999	1000	WT	peak5143	exon (NM_001302533, exon 2 of 8)	exon (NM_001302533, exon 2 of 8)	2342	NM_001302531	13982	Mm.9213	NM_007956	ENSMUSG00000019768	Esr1	ER|ER-alpha|ERa|ERalpha|ESR|Estr|Estra|Nr3a1	estrogen receptor 1 (alpha)	protein-coding	exon	-6.93572	3.93664	28.4186	9.88692702245973e-08	7.60057514851592e-05
chr10	7867100	7868199	1100	WT	peak5151	exon (NM_172785, exon 6 of 6)	exon (NM_172785, exon 6 of 6)	31269	NR_039563	100628581		NR_039563	ENSMUSG00000093060	Mir5104	mir-5104|mmu-mir-5104|mu-mir-5104	microRNA 5104	ncRNA	exon	-4.45492	2.61923	16.7539	4.27349756992582e-05	0.00255277
chr10	10689200	10689699	500	WT	peak5159	exon (NM_016976, exon 9 of 9)	exon (NM_016976, exon 9 of 9)	-61596	NR_046010	78056	Mm.271285	NR_046010	ENSMUSG00000112730	4930567K20Rik	1700038H22Rik	RIKEN cDNA 4930567K20 gene	ncRNA	exon	-3.44478	2.01563	10.7861	0.00102455	0.0224943
chr10	13060500	13061499	1000	WT	peak5165	Intergenic	CpG	-29832	NM_009538	22634	Mm.287857	NM_009538	ENSMUSG00000019817	Plagl1	2610311E24Rik|Lot1|Zac1	pleiomorphic adenoma gene-like 1	protein-coding	Intergenic	-4.51588	3.57634	16.7054	4.38401928697627e-05	0.00255501
chr10	14759900	14760599	700	WT	peak5171	promoter-TSS (NM_008703)	promoter-TSS (NM_008703)	303	NM_008703	18101	Mm.487342	NM_008703	ENSMUSG00000019865	Nmbr	BB182387	neuromedin B receptor	protein-coding	promoter-TSS	-3.42113	2.14808	10.7621	0.00103791	0.0226377
chr10	19356600	19357799	1200	WT	peak5180	promoter-TSS (NM_053008)	promoter-TSS (NM_053008)	661	NM_053008	94222	Mm.156946	NM_053008	ENSMUSG00000045591	Olig3	Bhlhb7|bHLHe20|oligo3	oligodendrocyte transcription factor 3	protein-coding	promoter-TSS	-4.58764	3.69527	16.8599	4.04171339604799e-05	0.00250234
chr10	20400100	20400599	500	WT	peak5187	3' UTR (NM_013875, exon 13 of 13)	3' UTR (NM_013875, exon 13 of 13)	52531	NM_027930	71804	Mm.262151	NM_027930	ENSMUSG00000019992	Mtfr2	2610016C23Rik|4933412C16Rik|Dufd1|Fam54a	mitochondrial fission regulator 2	protein-coding	3' UTR	-3.57582	1.19432	9.69855	0.00184695	0.0333503
chr10	22813600	22813899	300	WT	peak5193	Intergenic	Intergenic	6393	NM_011545	21412	Mm.16497	NM_011545	ENSMUSG00000045680	Tcf21	Pod-1|Pod1|bHLHa23|capsulin|epc|epicardin	transcription factor 21	protein-coding	Intergenic	-8.12671	0.865972	18.7965	1.46207155706331e-05	0.00127242
chr10	22819300	22819799	500	WT	peak5194	promoter-TSS (NM_011545)	promoter-TSS (NM_011545)	593	NM_011545	21412	Mm.16497	NM_011545	ENSMUSG00000045680	Tcf21	Pod-1|Pod1|bHLHa23|capsulin|epc|epicardin	transcription factor 21	protein-coding	promoter-TSS	-4.51146	2.14741	16.1594	5.8461376860487e-05	0.00296322
chr10	29196700	29197399	700	WT	peak5206	exon (NM_026138, exon 6 of 7)	exon (NM_026138, exon 6 of 7)	-14593	NM_001162537	212448	Mm.132789	NM_001162537	ENSMUSG00000004360	9330159F19Rik	-	RIKEN cDNA 9330159F19 gene	protein-coding	exon	-3.51876	1.73261	10.6098	0.00112695	0.0238991
chr10	52027200	52028299	1100	WT	peak5266	exon (NM_153786, exon 3 of 3)	exon (NM_153786, exon 3 of 3)	5248	NM_153786	215031	Mm.87237	NM_153786	ENSMUSG00000049641	Vgll2	C130057C21Rik|VITO-1|Vito1|vgl-2	vestigial like family member 2	protein-coding	exon	-4.3588	4.20424	15.559	8.02677394729607e-05	0.00368393
chr10	57794600	57795199	600	WT	peak5273	promoter-TSS (NM_020561)	promoter-TSS (NM_020561)	356	NM_020561	57319	Mm.2379	NM_020561	ENSMUSG00000019872	Smpdl3a	0610010C24Rik|AI529588|ASM3A|ASML3|ASML3A	sphingomyelin phosphodiesterase, acid-like 3A	protein-coding	promoter-TSS	-4.67566	2.47781	17.7275	2.56129028519912e-05	0.00183162
chr10	68723700	68724399	700	WT	peak5326	promoter-TSS (NM_177794)	promoter-TSS (NM_177794)	304	NM_177794	327766	Mm.2479	NM_177794	ENSMUSG00000060044	Tmem26	3230401A06|AI195372	transmembrane protein 26	protein-coding	promoter-TSS	-3.98058	1.96016	13.4645	0.000243802	0.0076499
chr10	77664000	77664499	500	WT	peak5356	Intergenic	Intergenic	-22319	NM_001287074	252974	Mm.221237	NM_145855	ENSMUSG00000069581	Tspear	C330046G03Rik|ORF65|TSP-EAR|Tnep1	thrombospondin type laminin G domain and EAR repeats	protein-coding	Intergenic	-4.11325	1.31179	12.2714	0.000461037	0.0122921
chr10	80888200	80888499	300	WT	peak5420	exon (NM_001081688, exon 8 of 18)	exon (NM_001081688, exon 8 of 18)	8534	NM_001081688	432478	Mm.235302	NM_001081688	ENSMUSG00000059406	Tmprss9	Serase-1B	transmembrane protease, serine 9	protein-coding	exon	-4.77009	1.16153	13.6853	0.000216772	0.00694348
chr10	81332300	81333299	1000	WT	peak5428	exon (NM_009325, exon 3 of 4)	exon (NM_009325, exon 3 of 4)	4097	NM_009325	21390	Mm.4545	NM_009325	ENSMUSG00000034881	Tbxa2r	TP|TXA2-R	thromboxane A2 receptor	protein-coding	exon	-3.75065	3.05416	13.056	0.000303113	0.00907863
chr10	81337800	81338299	500	WT	peak5429	intron (NM_148951, intron 5 of 5)	CpG	5309	NM_148951	209047	Mm.218755	NM_148951	ENSMUSG00000034872	Gipc3	Ahl5|Rgs19ip3	GIPC PDZ domain containing family, member 3	protein-coding	intron	-3.7466	1.79111	11.7967	0.000594651	0.0149067
chr10	88885800	88886599	800	WT	peak5467	promoter-TSS (NM_145423)	promoter-TSS (NM_145423)	208	NM_145423	216225	Mm.77381	NM_145423	ENSMUSG00000020062	Slc5a8	Ait|SMCT	solute carrier family 5 (iodide transporter), member 8	protein-coding	promoter-TSS	-3.34308	3.0182	10.8143	0.00100908	0.0223768
chr10	90969400	90970299	900	WT	peak5471	exon (NM_001128086, exon 25 of 25)	exon (NM_001128086, exon 25 of 25)	112893	NM_009684	11783	Mm.220289	NM_009684	ENSMUSG00000019979	Apaf1	6230400I06Rik|Apaf-1|Apaf1l|fog|mKIAA0413	apoptotic peptidase activating factor 1	protein-coding	exon	-3.44154	3.65602	10.8972	0.000964934	0.0216143
chr10	97693900	97694099	200	WT	peak5479	promoter-TSS (NM_025724)	promoter-TSS (NM_025724)	941	NM_025724	66716	Mm.56430	NM_025724	ENSMUSG00000047025	Ccer1	4921510H08Rik|AV259683	coiled-coil glutamate-rich protein 1	protein-coding	promoter-TSS	-4.23249	0.752613	9.94898	0.00161197	0.0307876
chr10	107271400	107272999	1600	WT	peak5489	promoter-TSS (NM_001284329)	promoter-TSS (NM_001284329)	-194	NM_001284329	108030	Mm.268025	NM_001033223	ENSMUSG00000019906	Lin7a	AI848705|LIN-7A|MALS-1|TIP-33|Veli|Veli1	lin-7 homolog A (C. elegans)	protein-coding	promoter-TSS	-3.34908	4.5229	10.1353	0.00145694	0.0289038
chr10	116113400	116114099	700	WT	peak5506	promoter-TSS (NM_001161855)	promoter-TSS (NM_001161855)	167	NM_001161855	619332	Mm.391427	NM_001033821	ENSMUSG00000074734	Taf7l2	4933416C03Rik	Taf7l2	protein-coding	promoter-TSS	-5.18097	1.87622	18.349	1.84849471498261e-05	0.00153766
chr10	122448300	122449699	1400	WT	peak5534	promoter-TSS (NM_016847)	promoter-TSS (NM_016847)	501	NM_016847	54140	Mm.4351	NM_016847	ENSMUSG00000020123	Avpr1a	AVPR|Avpr1|V1a|V1aR	arginine vasopressin receptor 1A	protein-coding	promoter-TSS	-4.205	3.629	14.8999	0.000113755	0.00458248
chr10	130470400	130470699	300	WT	peak5595	Intergenic	CpG	-14656	NM_001103365	625109	Mm.469845	NM_001103365	ENSMUSG00000092162	Vmn2r86	EG625109	vomeronasal 2, receptor 86	protein-coding	Intergenic	-3.8548	2.4086	13.2479	0.000273636	0.00838041
chr11	31965700	31966099	400	WT	peak5670	promoter-TSS (NM_026262)	promoter-TSS (NM_026262)	267	NM_026262	67592	Mm.78654	NM_026262	ENSMUSG00000020299	4930524B15Rik	-	RIKEN cDNA 4930524B15 gene	protein-coding	promoter-TSS	-5.52238	2.19745	20.7068	5.38683116973589e-06	0.000680733
chr11	33122700	33123399	700	WT	peak5676	intron (NR_102395, intron 4 of 4)	CpG	24350	NM_008005	14172	Mm.339812	NM_008005	ENSMUSG00000057967	Fgf18	D130055P09Rik|FGF-18	fibroblast growth factor 18	protein-coding	intron	-3.73986	2.33664	12.7219	0.000362311	0.0103158
chr11	33843200	33843899	700	WT	peak5680	promoter-TSS (NM_027398)	promoter-TSS (NM_027398)	136	NM_027398	70357	Mm.252514	NM_027398	ENSMUSG00000053519	Kcnip1	KCHIP1|Kchip1.2	Kv channel-interacting protein 1	protein-coding	promoter-TSS	-3.23738	3.4368	10.0104	0.00155911	0.030216
chr11	35544500	35544799	300	WT	peak5682	intron (NM_011412, intron 5 of 35)	intron (NM_011412, intron 5 of 35)	-72166	NR_029799	723924		NR_029799	ENSMUSG00000065583	Mir218-2	Mirn218-2|mir-218-2	microRNA 218-2	ncRNA	intron	-3.34735	1.32014	8.94502	0.00278594	0.0445413
chr11	43775500	43776399	900	WT	peak5689	exon (NM_001284380, exon 4 of 4)	exon (NM_001284380, exon 4 of 4)	-27942	NM_133795	66827	Mm.271974	NM_133795	ENSMUSG00000041278	Ttc1	4833412C19Rik|C79328|TPR1	tetratricopeptide repeat domain 1	protein-coding	exon	-4.41804	3.38565	16.5023	4.87927514288828e-05	0.00269833
chr11	46166000	46166799	800	WT	peak5697	promoter-TSS (NM_172524)	promoter-TSS (NM_172524)	-41	NM_172524	214112	Mm.225253	NM_172524	ENSMUSG00000020411	Nipal4	9530066K23Rik	NIPA-like domain containing 4	protein-coding	promoter-TSS	-3.68743	3.14877	12.6567	0.000375152	0.0105401
chr11	49169100	49169699	600	WT	peak5704	exon (NM_172793, exon 10 of 10)	exon (NM_172793, exon 10 of 10)	9384	NM_146276	258273	Mm.377407	NM_146276	ENSMUSG00000048378	Olfr1394	MOR280-1	olfactory receptor 1394	protein-coding	exon	-5.59331	2.63077	21.8559	2.95992026284872e-06	0.000496459
chr11	53859100	53859499	400	WT	peak5738	promoter-TSS (NR_033332)	promoter-TSS (NR_033332)	-44	NR_033332	622459	Mm.479656	NR_033332	ENSMUSG00000081769	Gm12216	602-19-115	predicted gene 12216	ncRNA	promoter-TSS	-3.94301	2.43508	13.7794	0.000206182	0.00675328
chr11	58640400	58640899	500	WT	peak5755	promoter-TSS (NM_001039047)	promoter-TSS (NM_001039047)	185	NM_001039047	216781	Mm.339507	NM_001039047	ENSMUSG00000037124	Trim58	Gm16|Gm1783	tripartite motif-containing 58	protein-coding	promoter-TSS	-5.3825	1.97007	19.7459	8.8964718242985e-06	0.000937231
chr11	59134400	59136499	2100	WT	peak5765	promoter-TSS (NM_001171512)	promoter-TSS (NM_001171512)	925	NM_001171512	380698	Mm.339542	NM_199152	ENSMUSG00000061462	Obscn	BC046431|Gm878|UNC89	obscurin, cytoskeletal calmodulin and titin-interacting RhoGEF	protein-coding	promoter-TSS	-5.01349	4.01909	19.1464	1.2173217558139e-05	0.00112298
chr11	59175800	59177699	1900	WT	peak5766	exon (NM_175452, exon 2 of 2)	exon (NM_175452, exon 2 of 2)	6076	NM_175452	118454	Mm.40016	NM_080454	ENSMUSG00000043448	Gjc2	B230382L12Rik|Cx47|Gja12	gap junction protein, gamma 2	protein-coding	exon	-4.71111	4.39234	17.3973	3.04641746613912e-05	0.00205997
chr11	62751100	62751299	200	WT	peak5796	Intergenic	Intergenic	-22107	NM_133208	170740	Mm.339982	NM_133208	ENSMUSG00000005267	Zfp287	B230333C16Rik|SKAT-2|Skat2|Znf287|mszf16|mszf74|zfp-287	zinc finger protein 287	protein-coding	Intergenic	-3.70698	1.07807	9.58992	0.00195942	0.0346942
chr11	64520200	64520399	200	WT	peak5806	exon (NM_178870, exon 2 of 2)	exon (NM_178870, exon 2 of 2)	-83626	NR_028445	654805	Mm.436132	NR_028445		F930015N05Rik	-	RIKEN cDNA F930015N05 gene	ncRNA	exon	-8.4917	1.20768	22.3111	2.33572055332367e-06	0.000422491
chr11	65269700	65270399	700	WT	peak5808	promoter-TSS (NM_146386)	promoter-TSS (NM_146386)	-61	NM_146386	214384	Mm.32257	NM_145136	ENSMUSG00000020542	Myocd	BSAC2A|Srfcp	myocardin	protein-coding	promoter-TSS	-3.70883	1.96265	11.843	0.000580054	0.0145804
chr11	67094500	67095099	600	WT	peak5812	exon (NM_001099635, exon 27 of 41)	exon (NM_001099635, exon 27 of 41)	-5004	NR_105888	102466766		NR_105888	ENSMUSG00000098855	Mir6923	Gm27312|mmu-mir-6923	microRNA 6923	ncRNA	exon	-3.28805	1.93035	9.88068	0.00167288	0.031596
chr11	69346400	69346899	500	WT	peak5830	exon (NM_146019, exon 37 of 40)	exon (NM_146019, exon 37 of 40)	5881	NR_027827	80515	Mm.5324	NM_020591	ENSMUSG00000043419	Rnf227	2310043C11Rik|A030009H04Rik|AA589459|AB041807|Chd3os|MNCb-2875|RNF21	ring finger protein 227	ncRNA	exon	-3.21139	1.47791	8.77804	0.00305267	0.0476496
chr11	71750500	71751699	1200	WT	peak5856	promoter-TSS (NM_001357965)	promoter-TSS (NM_001357965)	85	NM_001357965	216881	Mm.48648	NM_177618	ENSMUSG00000020811	Wscd1	mKIAA0523	WSC domain containing 1	protein-coding	promoter-TSS	-3.14152	4.48644	9.11263	0.00254198	0.0411354
chr11	72050600	72051499	900	WT	peak5859	3' UTR (NM_001081641, exon 19 of 19)	3' UTR (NM_001081641, exon 19 of 19)	8548	NM_144526	109212	Mm.33118	NM_144526	ENSMUSG00000020808	Pimreg	2610008F03Rik|6720460F02Rik|AI115087|CATS|Fam64a	PICALM interacting mitotic regulator	protein-coding	3' UTR	-4.12664	2.95182	15.0808	0.000103364	0.00439416
chr11	76672000	76673399	1400	WT	peak5897	promoter-TSS (NM_177182)	promoter-TSS (NM_177182)	230	NM_177182	320522	Mm.131585	NM_177182	ENSMUSG00000044243	Bhlha9	A830053O21Rik|Fingerin	basic helix-loop-helix family, member a9	protein-coding	promoter-TSS	-3.89468	3.77621	13.2557	0.000272492	0.00838041
chr11	82434200	82435199	1000	WT	peak5943	exon (NM_001304439, exon 2 of 9)	exon (NM_001304439, exon 2 of 9)	45800	NM_001304439	270893	Mm.341593	NM_023438	ENSMUSG00000020701	Tmem132e	Gm644	transmembrane protein 132E	protein-coding	exon	-5.32744	3.84173	20.7502	5.26623897421034e-06	0.000680733
chr11	83427200	83427399	200	WT	peak5951	exon (NM_001013759, exon 2 of 6)	exon (NM_001013759, exon 2 of 6)	2221	NM_001013759	237891	Mm.340523	NM_001013759	ENSMUSG00000020686	Gas2l2	-	growth arrest-specific 2 like 2	protein-coding	exon	-6.2652	1.17498	18.2327	1.9646937750761e-05	0.00160392
chr11	84642200	84643299	1100	WT	peak5963	Intergenic	CpG	77682	NR_046197	78471	Mm.47152	NR_046197	ENSMUSG00000085044	1700109G15Rik	-	RIKEN cDNA 1700109G15 gene	ncRNA	Intergenic	-4.19086	3.59264	14.883	0.000114775	0.00459369
chr11	84957600	84958699	1100	WT	peak5968	promoter-TSS (NM_007607)	promoter-TSS (NM_007607)	396	NM_007607	12351	Mm.1641	NM_007607	ENSMUSG00000000805	Car4	AW456718|Ca4	carbonic anhydrase 4	protein-coding	promoter-TSS	-4.73678	3.25912	18.2975	1.8991006375241e-05	0.00156421
chr11	85885600	85886799	1200	WT	peak5978	promoter-TSS (NM_011536)	promoter-TSS (NM_011536)	-167	NM_011536	21387	Mm.275336	NM_011536	ENSMUSG00000000094	Tbx4	3930401C23	T-box 4	protein-coding	promoter-TSS	-3.30835	3.10499	10.6952	0.0010761	0.0231939
chr11	87617000	87617999	1000	WT	peak5990	promoter-TSS (NM_001045527)	promoter-TSS (NM_001045527)	336	NM_001045527	327992	Mm.390371	NM_001045527	ENSMUSG00000070345	Hsf5	Gm739|MLZ-220	heat shock transcription factor family member 5	protein-coding	promoter-TSS	-4.48743	3.55333	16.5225	4.8276207878545e-05	0.00269833
chr11	95150600	95150999	400	WT	peak6028	intron (NR_040279, intron 1 of 2)	intron (NR_040279, intron 1 of 2)	-4999	NM_007867	13394	Mm.439766	NM_007867	ENSMUSG00000020871	Dlx4	Dlx-4|Dlx7	distal-less homeobox 4	protein-coding	intron	-3.8398	1.15333	10.4378	0.00123677	0.0255811
chr11	97138400	97139499	1100	WT	peak6078	exon (NM_198100, exon 8 of 9)	exon (NM_198100, exon 8 of 9)	7469	NR_106094	102466822		NR_106094	ENSMUSG00000099286	Mir7235	Gm27986|mmu-mir-7235	microRNA 7235	ncRNA	exon	-4.37686	3.65395	15.8926	6.72987154574693e-05	0.00327279
chr11	97500000	97501299	1300	WT	peak6082	promoter-TSS (NM_001289118)	promoter-TSS (NM_001289118)	-310	NM_001289118	100141474	Mm.482426	NM_001289118	ENSMUSG00000047988	4933428G20Rik	-	RIKEN cDNA 4933428G20 gene	protein-coding	promoter-TSS	-3.66742	4.09925	11.8558	0.000576086	0.0145202
chr11	101078900	101080199	1300	WT	peak6131	promoter-TSS (NM_010475)	promoter-TSS (NM_010475)	1139	NM_010475	15485	Mm.188939	NM_010475	ENSMUSG00000019301	Hsd17b1	17HSDB1|17beta-HSD|E2DH|Hsd17ba	hydroxysteroid (17-beta) dehydrogenase 1	protein-coding	promoter-TSS	-3.13668	3.26687	9.63158	0.00191549	0.0341943
chr11	101265200	101265399	200	WT	peak6140	exon (NM_175638, exon 6 of 19)	exon (NM_175638, exon 6 of 19)	4733	NM_175638	69847	Mm.23656	NM_175638	ENSMUSG00000035112	Wnk4	2010002J11Rik|Pha2b|Prkwnk4	WNK lysine deficient protein kinase 4	protein-coding	exon	-5.69278	0.732758	13.7102	0.00021392	0.00687599
chr11	103151200	103151299	100	WT	peak6176	Intergenic	Intergenic	17891	NM_027658	71059	Mm.273871	NM_027658	ENSMUSG00000043372	Hexim2	4933402L21Rik	hexamethylene bis-acetamide inducible 2	protein-coding	Intergenic	-7.24155	0.0922522	12.3971	0.000431038	0.0116267
chr11	108941800	108941999	200	WT	peak6224	intron (NM_015732, intron 4 of 10)	intron (NM_015732, intron 4 of 10)	21551	NM_015732	12006	Mm.71710	NM_015732	ENSMUSG00000000142	Axin2	Axi1|Axil|Conductin	axin 2	protein-coding	intron	-7.91958	0.67569	17.0922	3.57661775741315e-05	0.00224451
chr11	114793200	114793299	100	WT	peak6244	intron (NM_028055, intron 2 of 2)	intron (NM_028055, intron 2 of 2)	2642	NM_028055	72014	Mm.38347	NM_028055	ENSMUSG00000000202	Btbd17	1500005I02Rik|Tango10a	BTB (POZ) domain containing 17	protein-coding	intron	-6.97788	-0.134393	10.8031	0.00101519	0.0224402
chr11	116220700	116221399	700	WT	peak6261	TTS (NR_004853)	TTS (NR_004853)	5048	NR_004853	69681	Mm.33677	NR_004853	ENSMUSG00000092300	Cdk3	2310050O10Rik|Cdk3-ps	cyclin-dependent kinase 3	pseudo	TTS	-3.38143	1.48757	9.37674	0.00220073	0.0378058
chr11	116221800	116223199	1400	WT	peak6262	exon (NM_025276, exon 22 of 22)	exon (NM_025276, exon 22 of 22)	6498	NR_004853	69681	Mm.33677	NR_004853	ENSMUSG00000092300	Cdk3	2310050O10Rik|Cdk3-ps	cyclin-dependent kinase 3	pseudo	exon	-4.23348	3.27489	15.5118	8.22923992577324e-05	0.00375816
chr11	120046400	120047699	1300	WT	peak6321	promoter-TSS (NM_001198785)	promoter-TSS (NM_001198785)	95	NM_001198785	11302	Mm.6826	NM_007377	ENSMUSG00000025375	Aatk	AATYK|aatyk1|mKIAA0641	apoptosis-associated tyrosine kinase	protein-coding	promoter-TSS	-3.79709	3.41033	13.0203	0.000308944	0.00916401
chr11	120048200	120048399	200	WT	peak6322	promoter-TSS (NM_007377)	promoter-TSS (NM_007377)	-1155	NM_007377	11302	Mm.6826	NM_007377	ENSMUSG00000025375	Aatk	AATYK|aatyk1|mKIAA0641	apoptosis-associated tyrosine kinase	protein-coding	promoter-TSS	-7.27144	0.114214	12.5658	0.000393836	0.0108776
chr11	121830000	121831099	1100	WT	peak6334	promoter-TSS (NM_029049)	promoter-TSS (NM_029049)	332	NM_029049	74675	Mm.61213	NM_029049	ENSMUSG00000039198	Ptchd3	4930451E13Rik|4933440L20Rik|RNDEu-3	patched domain containing 3	protein-coding	promoter-TSS	-6.58142	3.12131	27.3582	1.7089388083878e-07	9.85310031711089e-05
chr12	9914500	9915099	600	WT	peak6363	Intergenic	(CAGG)n|Simple_repeat|Simple_repeat	340358	NM_011859	23967	Mm.45055	NM_011859	ENSMUSG00000048387	Osr1	Odd1|Osr	odd-skipped related transcription factor 1	protein-coding	Intergenic	-5.40831	1.27613	16.2705	5.51335482430745e-05	0.00286185
chr12	14149400	14150899	1500	WT	peak6368	exon (NM_029007, exon 2 of 2)	exon (NM_029007, exon 2 of 2)	1888	NM_029007	105005	Mm.227253	NM_029007	ENSMUSG00000020607	Lratd1	2310003N02Rik|4731402F03Rik|AW125753|Fam84a|Nse1	LRAT domain containing 1	protein-coding	exon	-3.07128	3.62572	9.00905	0.00269005	0.0431577
chr12	26469100	26469799	700	WT	peak6399	promoter-TSS (NM_020557)	promoter-TSS (NM_020557)	235	NM_020557	22169	Mm.271839	NM_020557	ENSMUSG00000020638	Cmpk2	1200004E04Rik|TDKI|Tyki	cytidine monophosphate (UMP-CMP) kinase 2, mitochondrial	protein-coding	promoter-TSS	-3.86271	3.19657	13.5072	0.000238325	0.0075186
chr12	28551900	28552499	600	WT	peak6402	Intergenic	CpG	-3863	NM_001177964	68511	Mm.310284	NM_001177964	ENSMUSG00000020633	Dcdc2c	1110015M06Rik	doublecortin domain containing 2C	protein-coding	Intergenic	-6.21722	2.40363	24.2972	8.32750965637802e-07	0.000219348
chr12	30102900	30103299	400	WT	peak6404	exon (NM_009417, exon 8 of 17)	exon (NM_009417, exon 8 of 17)	29524	NM_009417	22018	Mm.4991	NM_009417	ENSMUSG00000020673	Tpo	-	thyroid peroxidase	protein-coding	exon	-3.17892	1.54065	8.74062	0.00311592	0.0482288
chr12	37108300	37108499	200	WT	peak6429	promoter-TSS (NM_008584)	promoter-TSS (NM_008584)	-140	NM_008584	17286	Mm.341398	NM_008584	ENSMUSG00000036144	Meox2	AI528662|Gax|Mox-2|Mox2	mesenchyme homeobox 2	protein-coding	promoter-TSS	-3.62556	1.05622	9.16398	0.00247166	0.0402135
chr12	46399500	46399899	400	WT	peak6436	Intergenic	Intergenic	419067	NM_001364635	664883	Mm.247195	NM_021361	ENSMUSG00000021047	Nova1	9430099M15Rik|G630039L02|Nova-1	neuro-oncological ventral antigen 1	protein-coding	Intergenic	-3.66587	0.955395	9.10962	0.00254616	0.0411354
chr12	58268500	58269199	700	WT	peak6482	promoter-TSS (NM_025809)	promoter-TSS (NM_025809)	408	NM_025809	66864	Mm.280563	NM_025809	ENSMUSG00000045930	Clec14a	1200003C23Rik|AI642649	C-type lectin domain family 14, member a	protein-coding	promoter-TSS	-4.7265	1.94884	16.7248	4.33947535460848e-05	0.00255501
chr12	71317400	71318799	1400	WT	peak6503	exon (NM_001190466, exon 4 of 4)	exon (NM_001190466, exon 4 of 4)	8216	NM_001190466	59036	Mm.46662	NM_021532	ENSMUSG00000044548	Dact1	4921528D17Rik|AI115603|DAPPER|DAPPER1|FRODO|Frd1|Frodo1|MDpr1|MTNG3|THYEX3	dishevelled-binding antagonist of beta-catenin 1	protein-coding	exon	-5.82172	3.57499	23.4026	1.32463364636093e-06	0.000289369
chr12	73997400	73998299	900	WT	peak6521	promoter-TSS (NM_001364281)	promoter-TSS (NM_001364281)	73	NM_001364281	238266	Mm.311393	NM_172804	ENSMUSG00000044912	Syt16	Strep14|Syt14l|syt14r	synaptotagmin XVI	protein-coding	promoter-TSS	-3.15301	3.95649	9.31745	0.00227305	0.0382643
chr12	75308300	75308999	700	WT	peak6525	promoter-TSS (NM_023275)	promoter-TSS (NM_023275)	337	NM_023275	80837	Mm.27467	NM_023275	ENSMUSG00000046768	Rhoj	1110005O19Rik|AW210585|Arhj|TC10L|TCL	ras homolog family member J	protein-coding	promoter-TSS	-7.32028	2.17966	26.7703	2.31528193772324e-07	0.000125638
chr12	80998600	80999099	500	WT	peak6552	Intergenic	Intergenic	-27958	NM_001146217	64075	Mm.273295	NM_022316	ENSMUSG00000021136	Smoc1	2600002F22Rik|AI848508|SRG	SPARC related modular calcium binding 1	protein-coding	Intergenic	-4.64985	1.83759	16.1723	5.80650469119483e-05	0.00296322
chr12	81332400	81333299	900	WT	peak6554	promoter-TSS (NM_001167920)	promoter-TSS (NM_001167920)	330	NM_001167920	110893	Mm.443748	NM_080440	ENSMUSG00000079055	Slc8a3	AW742262|Ncx3	solute carrier family 8 (sodium/calcium exchanger), member 3	protein-coding	promoter-TSS	-3.90261	4.11237	13.1622	0.000286419	0.0086885
chr12	83763500	83764399	900	WT	peak6562	promoter-TSS (NM_130887)	promoter-TSS (NM_130887)	316	NM_130887	170721	Mm.133443	NM_130887	ENSMUSG00000021223	Papln	E030033C16Rik	papilin, proteoglycan-like sulfated glycoprotein	protein-coding	promoter-TSS	-3.1636	1.99505	9.36127	0.00221936	0.0379468
chr12	83771800	83772199	400	WT	peak6563	intron (NM_130887, intron 4 of 26)	CpG-3345	8366	NM_130887	170721	Mm.133443	NM_130887	ENSMUSG00000021223	Papln	E030033C16Rik	papilin, proteoglycan-like sulfated glycoprotein	protein-coding	intron	-3.61059	1.57261	10.8345	0.000998108	0.0222405
chr12	84649900	84650699	800	WT	peak6580	exon (NM_001168589, exon 2 of 2)	exon (NM_001168589, exon 2 of 2)	7404	NM_001033776	432677	Mm.311913	NM_001033776	ENSMUSG00000071235	Vrtn	7420416P09Rik	vertebrae development associated	protein-coding	exon	-3.09163	1.97761	8.96407	0.00275706	0.044156
chr12	87101800	87102599	800	WT	peak6604	promoter-TSS (NM_022414)	promoter-TSS (NM_022414)	339	NM_022414	64242	Mm.41395	NM_022414	ENSMUSG00000021032	Ngb	-	neuroglobin	protein-coding	promoter-TSS	-4.45715	2.8793	16.747	4.28920818624973e-05	0.00255277
chr12	98577900	98578199	300	WT	peak6621	promoter-TSS (NM_029911)	promoter-TSS (NM_029911)	163	NM_029911	72258	Mm.196158	NM_029911	ENSMUSG00000033854	Kcnk10	1700024D23Rik|3010005K24Rik|Trek2	potassium channel, subfamily K, member 10	protein-coding	promoter-TSS	-3.29667	1.23194	8.68958	0.00320434	0.049349
chr12	100898900	100899699	800	WT	peak6630	promoter-TSS (NM_001177674)	promoter-TSS (NM_001177674)	224	NM_001177674	238377	Mm.32160	NM_175493	ENSMUSG00000047415	Gpr68	BB131428|Ogr1	G protein-coupled receptor 68	protein-coding	promoter-TSS	-4.30164	2.64337	15.7354	7.31219242474278e-05	0.00345923
chr12	107915300	107917599	2300	WT	peak6658	exon (NM_021399, exon 3 of 3)	exon (NM_021399, exon 3 of 3)	86964	NM_001079883	58208	Mm.392694	NM_021399	ENSMUSG00000048251	Bcl11b	9130430L19Rik|AI604821|B630002E05Rik|BCL-11B|Ctip2|Rit1	B cell leukemia/lymphoma 11B	protein-coding	exon	-5.6044	4.49194	22.1317	2.56413581788019e-06	0.000446305
chr12	108327200	108328299	1100	WT	peak6667	exon (NM_001044380, exon 9 of 9)	exon (NM_001044380, exon 9 of 9)	-6566	NM_010010	13116	Mm.41911	NM_010010	ENSMUSG00000021259	Cyp46a1	CH24H|Cyp46	cytochrome P450, family 46, subfamily a, polypeptide 1	protein-coding	exon	-3.13438	3.80099	9.25674	0.0023496	0.0389139
chr12	109033100	109034499	1400	WT	peak6674	exon (NM_001163175, exon 7 of 7)	exon (NM_001163175, exon 7 of 7)	34417	NM_001163175	380785	Mm.342085	NM_001163175	ENSMUSG00000040867	Begain	BM948371|Gm897	brain-enriched guanylate kinase-associated	protein-coding	exon	-4.39527	3.59641	15.954	6.51506468080382e-05	0.00324873
chr12	110187500	110189099	1600	WT	peak6681	Intergenic	CpG	-30227	NR_045466	67280	Mm.390495	NR_045466	ENSMUSG00000113331	3110009F21Rik	-	RIKEN cDNA 3110009F21 gene	ncRNA	Intergenic	-4.41016	3.79393	16.021	6.28874135239539e-05	0.00317014
chr12	110189300	110189399	100	WT	peak6682	Intergenic	CpG	-31277	NR_045466	67280	Mm.390495	NR_045466	ENSMUSG00000113331	3110009F21Rik	-	RIKEN cDNA 3110009F21 gene	ncRNA	Intergenic	-4.64871	0.48634	10.2973	0.00133454	0.0270573
chr12	111271000	111272499	1500	WT	peak6694	promoter-TSS (NM_033603)	promoter-TSS (NM_033603)	654	NM_033603	93835	Mm.197639	NM_033603	ENSMUSG00000021278	Amn	-	amnionless	protein-coding	promoter-TSS	-3.10249	3.1283	9.52128	0.00203403	0.0358068
chr12	119946100	119946299	200	WT	peak6745	promoter-TSS (NM_001160385)	promoter-TSS (NM_001160385)	238	NM_001160385	217951	Mm.387395	NM_001160385	ENSMUSG00000048004	Tmem196	Gm528	transmembrane protein 196	protein-coding	promoter-TSS	-7.3464	0.182981	13.0683	0.000301142	0.00907856
chr13	30750400	30750999	600	WT	peak6793	promoter-TSS (NM_013674)	promoter-TSS (NM_013674)	1467	NM_013674	16364	Mm.4677	NM_013674	ENSMUSG00000021356	Irf4	AI385587|IRF-4|LSIRF|NF-EM5|Spip	interferon regulatory factor 4	protein-coding	promoter-TSS	-3.31353	1.63121	9.54435	0.00200864	0.0354297
chr13	34746400	34747499	1100	WT	peak6810	exon (NM_138746, exon 2 of 2)	exon (NM_138746, exon 2 of 2)	7308	NM_138746	108161	Mm.41991	NM_138746	ENSMUSG00000038246	Fam50b	D0H6S2654E|X5L|XAP-5-like	family with sequence similarity 50, member B	protein-coding	exon	-3.79451	2.52963	13.0367	0.000306249	0.00911337
chr13	42184000	42184299	300	WT	peak6841	exon (NM_007772, exon 9 of 9)	exon (NM_007772, exon 9 of 9)	-117326	NM_010104	13614	Mm.14543	NM_010104	ENSMUSG00000021367	Edn1	ET-1|PPET1|preproET	endothelin 1	protein-coding	exon	-4.78924	0.674393	11.3496	0.000756168	0.0177342
chr13	43784900	43785799	900	WT	peak6852	promoter-TSS (NM_001289915)	promoter-TSS (NM_001289915)	238	NM_001289915	12522	Mm.57175	NM_009856	ENSMUSG00000015396	Cd83	-	CD83 antigen	protein-coding	promoter-TSS	-3.60616	3.6537	11.7675	0.000604061	0.0150595
chr13	51566700	51568099	1400	WT	peak6886	exon (NM_009167, exon 1 of 12)	exon (NM_009167, exon 1 of 12)	2051	NM_009167	20418	Mm.131870	NM_009167	ENSMUSG00000021448	Shc3	N-Shc|Rai|ShcC	src homology 2 domain-containing transforming protein C3	protein-coding	exon	-4.10927	3.89109	14.2798	0.000158041	0.00569503
chr13	55420300	55421399	1100	WT	peak6919	exon (NM_021489, exon 10 of 14)	exon (NM_021489, exon 10 of 14)	-5618	NM_029303	75477	Mm.432537	NM_029303	ENSMUSG00000044444	Pfn3	1700012P12Rik	profilin 3	protein-coding	exon	-4.0273	2.12978	13.7923	0.000204771	0.00675328
chr13	65258800	65259899	1100	WT	peak6959	Intergenic	CpG	-19504	NM_178364	170936	Mm.151546	NM_178364	ENSMUSG00000021514	Zfp369	B930030B22Rik|D230020H11Rik|NRIF2	zinc finger protein 369	protein-coding	Intergenic	-4.2789	2.76544	15.6598	7.61006878837357e-05	0.0035636
chr13	67863200	67863499	300	WT	peak6960	promoter-TSS (NM_001001185)	promoter-TSS (NM_001001185)	24	NM_001001185	408058	Mm.177840	NM_001001185	ENSMUSG00000064063	BC048507	-	cDNA sequence BC048507	protein-coding	promoter-TSS	-4.70515	0.537968	10.6666	0.00109285	0.0233605
chr13	70841300	70841799	500	WT	peak6967	promoter-TSS (NM_172053)	promoter-TSS (NM_172053)	261	NM_172053	271127	Mm.115970	NM_172053	ENSMUSG00000049538	Adamts16	-	a disintegrin-like and metallopeptidase (reprolysin type) with thrombospondin type 1 motif, 16	protein-coding	promoter-TSS	-3.7217	1.67994	11.391	0.000739515	0.0175373
chr13	78358700	78359099	400	WT	peak6998	Intergenic	L1Md_T|LINE|L1	-160027	NM_010151	13865	Mm.439653	NM_010151	ENSMUSG00000069171	Nr2f1	COUP-TF1|COUP-TFI|COUPTFA|EAR-3|EAR3|Erbal3|SVP44|Tcfcoup1	nuclear receptor subfamily 2, group F, member 1	protein-coding	Intergenic	-4.47679	1.40685	14.0854	0.000175228	0.00607699
chr13	89539200	89539999	800	WT	peak7014	promoter-TSS (NM_013500)	promoter-TSS (NM_013500)	-1036	NM_013500	12950	Mm.266790	NM_013500	ENSMUSG00000021613	Hapln1	BB099155|CLP|Crtl1|Crtl1l|LP|LP-1	hyaluronan and proteoglycan link protein 1	protein-coding	promoter-TSS	-3.17138	2.35241	9.70712	0.00183836	0.0333503
chr13	91741400	91741799	400	WT	peak7019	promoter-TSS (NM_028790)	promoter-TSS (NM_028790)	79	NM_028790	74156	Mm.275963	NM_028790	ENSMUSG00000021620	Acot12	1300004O04Rik|4930449F15Rik|AV027244|Cach|mCACH-1	acyl-CoA thioesterase 12	protein-coding	promoter-TSS	-4.73617	1.9587	16.7962	4.17942323429758e-05	0.00254367
chr13	92794500	92795099	600	WT	peak7024	promoter-TSS (NM_011582)	promoter-TSS (NM_011582)	18	NM_011582	21828	Mm.20865	NM_011582	ENSMUSG00000021702	Thbs4	TSP4	thrombospondin 4	protein-coding	promoter-TSS	-7.04611	2.82674	27.9528	1.25725945410328e-07	8.92170651084825e-05
chr13	94173700	94174499	800	WT	peak7030	5' UTR (NM_172589, exon 3 of 4)	5' UTR (NM_172589, exon 3 of 4)	111181	NM_029153	107767	Mm.201455	NM_029153	ENSMUSG00000021687	Scamp1	4930505M11Rik|AI415563|AW122395	secretory carrier membrane protein 1	protein-coding	5' UTR	-3.25156	2.26037	10.1473	0.00144751	0.0287787
chr13	95249800	95250299	500	WT	peak7043	promoter-TSS (NM_172263)	promoter-TSS (NM_172263)	254	NM_172263	218461	Mm.100167	NM_172263	ENSMUSG00000021684	Pde8b	B230331L10Rik|C030047E14Rik	phosphodiesterase 8B	protein-coding	promoter-TSS	-3.47409	1.98969	10.9481	0.000938783	0.0212261
chr13	95336100	95336699	600	WT	peak7044	exon (NM_001302539, exon 2 of 2)	exon (NM_001302539, exon 2 of 2)	5789	NR_034043	100217450	Mm.442313	NR_034043	ENSMUSG00000088108	Snora47	MBI-115	small nucleolar RNA, H/ACA box 47	snoRNA	exon	-4.66941	2.36483	17.1691	3.43475185158184e-05	0.00220039
chr13	95443600	95444499	900	WT	peak7045	promoter-TSS (NM_198408)	promoter-TSS (NM_198408)	781	NM_198408	12919	Mm.316614	NM_198408	ENSMUSG00000021680	Crhbp	CRH-BP	corticotropin releasing hormone binding protein	protein-coding	promoter-TSS	-3.22903	4.11098	9.63074	0.00191636	0.0341943
chr13	98613300	98613499	200	WT	peak7058	Intergenic	CpG	24010	NM_026685	68344	Mm.28766	NM_026685	ENSMUSG00000046082	Tmem174	0610009B10Rik|AA986094	transmembrane protein 174	protein-coding	Intergenic	-5.15515	0.194119	10.0248	0.00154701	0.030094
chr13	98694700	98695199	500	WT	peak7059	promoter-TSS (NM_001025606)	promoter-TSS (NM_001025606)	-119	NM_001025606	380863	Mm.28264	NM_001025606	ENSMUSG00000052485	Tmem171	Gm905	transmembrane protein 171	protein-coding	promoter-TSS	-4.66236	2.56615	17.598	2.74145520365325e-05	0.00194538
chr13	112652000	112652599	600	WT	peak7084	promoter-TSS (NM_010029)	promoter-TSS (NM_010029)	10	NM_010029	13206	Mm.12818	NM_010029	ENSMUSG00000021758	Ddx4	AV206478|Mvh|VASA	DEAD (Asp-Glu-Ala-Asp) box polypeptide 4	protein-coding	promoter-TSS	-9.45486	2.11893	30.3364	3.68101885592245e-08	4.24467486823558e-05
chr13	112998400	112999199	800	WT	peak7088	exon (NM_001037914, exon 7 of 7)	exon (NM_001037914, exon 7 of 7)	4932	NM_001037914	622408	Mm.360976	NM_001037914	ENSMUSG00000074651	Mcidas	EG622408|Gm6320|Idas|Mci|Mcin	multiciliate differentiation and DNA synthesis associated cell cycle protein	protein-coding	exon	-3.15502	3.22901	9.69778	0.00184773	0.0333503
chr13	116293800	116294299	500	WT	peak7096	Intergenic	Intergenic	15638	NM_021459	16392	Mm.42242	NM_021459	ENSMUSG00000042258	Isl1	-	ISL1 transcription factor, LIM/homeodomain	protein-coding	Intergenic	-4.60018	1.29799	13.9482	0.000188479	0.00639234
chr13	117601800	117601899	100	DKO	peak7101	promoter-TSS (NM_010408)	promoter-TSS (NM_010408)	-470	NM_010408	15165	Mm.343429	NM_010408	ENSMUSG00000021730	Hcn1	Bcng1|C630013B14Rik|HAC2	hyperpolarization activated cyclic nucleotide gated potassium channel 1	protein-coding	promoter-TSS	6.74484	-0.251661	8.91396	0.0028337	0.045134
chr14	22019600	22020099	500	WT	peak7135	promoter-TSS (NM_028275)	promoter-TSS (NM_028275)	138	NM_028275	76633	Mm.489898	NM_028275	ENSMUSG00000063458	Lrmda	1700112E06Rik|2700009F18Rik	leucine rich melanocyte differentiation associated	protein-coding	promoter-TSS	-3.88143	1.81371	12.603	0.000386084	0.0107278
chr14	30008600	30009599	1000	WT	peak7155	promoter-TSS (NM_001136240)	promoter-TSS (NM_001136240)	100	NM_001136240	218865	Mm.259916	NM_172264	ENSMUSG00000015970	Chdh	AU041472|D630034H06Rik	choline dehydrogenase	protein-coding	promoter-TSS	-3.57489	2.96288	12.0481	0.000519633	0.0133481
chr14	32599200	32600499	1300	WT	peak7168	promoter-TSS (NM_001001796)	promoter-TSS (NM_001001796)	-77	NM_001001796	107751	Mm.119274	NM_001001796	ENSMUSG00000041730	Prrxl1	Drg11|Drgx	paired related homeobox protein-like 1	protein-coding	promoter-TSS	-4.05035	3.69806	14.176	0.000166997	0.00592763
chr14	33350900	33351699	800	WT	peak7173	intron (NM_153800, intron 5 of 10)	CpG	59724	NM_001310452	26419	Mm.21495	NM_016700	ENSMUSG00000021936	Mapk8	AI849689|JNK|JNK1|Prkm8|SAPK1	mitogen-activated protein kinase 8	protein-coding	intron	-5.36286	3.06263	21.6912	3.22483767677231e-06	0.000501697
chr14	34219500	34220199	700	WT	peak7178	promoter-TSS (NM_176931)	promoter-TSS (NM_176931)	-196	NM_176931	319508	Mm.228006	NM_176931	ENSMUSG00000041479	Syt15	CHR10SYT|E230025K04Rik|sytXV	synaptotagmin XV	protein-coding	promoter-TSS	-4.01236	2.93129	14.3696	0.000150682	0.00553802
chr14	43122300	43122499	200	WT	peak7189	Intergenic	CpG	-106824	NM_001244671	100042055	Mm.429109	NM_001244671	ENSMUSG00000095226	Gm10377	-	predicted gene 10377	protein-coding	Intergenic	-7.29787	0.142724	12.7643	0.000354192	0.0101473
chr14	44858700	44859199	500	WT	peak7190	promoter-TSS (NM_008962)	promoter-TSS (NM_008962)	425	NM_008962	19214	Mm.5105	NM_008962	ENSMUSG00000071489	Ptgdr	DP|PGD	prostaglandin D receptor	protein-coding	promoter-TSS	-4.28904	2.12353	14.7811	0.000121146	0.00475563
chr14	54632100	54632699	600	WT	peak7214	exon (NM_199470, exon 12 of 12)	exon (NM_199470, exon 12 of 12)	7090	NM_175204	73902	Mm.32009	NM_175204	ENSMUSG00000072423	Psmb11	5830406J20Rik|beta5t	proteasome (prosome, macropain) subunit, beta type, 11	protein-coding	exon	-4.03257	2.21048	13.9777	0.000185553	0.00633973
chr14	57699500	57700399	900	WT	peak7235	exon (NM_015771, exon 4 of 8)	exon (NM_015771, exon 4 of 8)	34468	NM_153382	50523	Mm.347899	NM_015771	ENSMUSG00000021959	Lats2	4932411G09Rik|AV277261|AW228608	large tumor suppressor 2	protein-coding	exon	-5.16207	2.4747	20.0809	7.46811090735815e-06	0.00083004
chr14	61046400	61046899	500	WT	peak7245	promoter-TSS (NM_013869)	promoter-TSS (NM_013869)	205	NM_013869	29820	Mm.281356	NM_013869	ENSMUSG00000060548	Tnfrsf19	AL023044|AW123854|TAJ|TAJ-ALPHA|TRADE|Troy	tumor necrosis factor receptor superfamily, member 19	protein-coding	promoter-TSS	-3.26868	1.67717	9.33656	0.00224948	0.0379468
chr14	65953400	65953899	500	WT	peak7267	promoter-TSS (NM_172604)	promoter-TSS (NM_172604)	94	NM_172604	219151	Mm.344095	NM_172604	ENSMUSG00000034463	Scara3	APC7|C130058N24Rik|CSR|CSR1|MSLR1|MSRL1	scavenger receptor class A, member 3	protein-coding	promoter-TSS	-4.74926	2.23969	17.3481	3.12624064100994e-05	0.00205997
chr14	66635400	66635699	300	WT	peak7268	promoter-TSS (NM_001271760)	promoter-TSS (NM_001271760)	299	NM_001271760	11549	Mm.57064	NM_013461	ENSMUSG00000045875	Adra1a	Adra1c	adrenergic receptor, alpha 1a	protein-coding	promoter-TSS	-3.93708	0.659874	9.04008	0.0026448	0.0425056
chr14	69174600	69175299	700	WT	peak7277	exon (NM_001360218, exon 2 of 2)	exon (NM_001360218, exon 2 of 2)	2998	NM_001360218	18092	Mm.390691	NM_010920	ENSMUSG00000044186	Nkx2-6	AV044928|Nkx-2.6|Nkx2.6|Tix|tinman	NK2 homeobox 6	protein-coding	exon	-4.83009	2.21296	17.4748	2.92483589619868e-05	0.00201638
chr14	72532000	72532499	500	WT	peak7297	Intergenic	CpG	177753	NM_207636	319448	Mm.205421	NM_207636	ENSMUSG00000033487	Fndc3a	1700094E19Rik|D14Ertd453e|F730017H24Rik|Fndc3|sys	fibronectin type III domain containing 3A	protein-coding	Intergenic	-6.64043	1.60064	21.7224	3.17294609605861e-06	0.000501697
chr14	79300900	79301399	500	WT	peak7309	promoter-TSS (NM_025427)	promoter-TSS (NM_025427)	485	NM_025427	66214	Mm.29811	NM_025427	ENSMUSG00000022018	Rgcc	1190002H23Rik|Rgc-32|Rgc32	regulator of cell cycle	protein-coding	promoter-TSS	-4.58777	0.890019	11.9378	0.000551289	0.01401
chr14	119098800	119099799	1000	WT	peak7348	promoter-TSS (NM_001081252)	promoter-TSS (NM_001081252)	134	NM_001081252	66435	Mm.213406	NM_025561	ENSMUSG00000042104	Uggt2	1810064L21Rik|3110001A05Rik|3110027P15Rik|A230065J02Rik|AW047562|Ugcgl2	UDP-glucose glycoprotein glucosyltransferase 2	protein-coding	promoter-TSS	-4.80399	4.65995	17.8586	2.39082927178711e-05	0.00178787
chr14	124191800	124193099	1300	WT	peak7360	promoter-TSS (NM_010201)	promoter-TSS (NM_010201)	96	NM_010201	14169	Mm.206362	NM_010201	ENSMUSG00000025551	Fgf14	FHF-4|Fhf4|Tg(tetO-MAPT*P301L)4510Kha|mFHF-4(1B)	fibroblast growth factor 14	protein-coding	promoter-TSS	-3.02747	4.04683	8.67391	0.00323201	0.0496921
chr15	5241900	5243099	1200	WT	peak7365	exon (NM_008965, exon 2 of 3)	exon (NM_008965, exon 2 of 3)	1687	NM_001136079	19219	Mm.18509	NM_008965	ENSMUSG00000039942	Ptger4	EP4|Ptgerep4	prostaglandin E receptor 4 (subtype EP4)	protein-coding	exon	-3.11476	3.72699	9.23341	0.00237971	0.0392142
chr15	31297100	31298099	1000	WT	peak7400	exon (NM_001164441, exon 4 of 4)	exon (NM_001164441, exon 4 of 4)	70159	NM_001357923	67434	Mm.102470	NM_026153	ENSMUSG00000022237	Ankrd33b	0610012A05Rik|3021401C12Rik|5730557B15Rik	ankyrin repeat domain 33B	protein-coding	exon	-3.23196	2.07727	9.69568	0.00184984	0.0333503
chr15	36210400	36210699	300	WT	peak7417	exon (NM_001359980, exon 11 of 19)	exon (NM_001359980, exon 11 of 19)	29614	NR_106173	102465888		NR_106173	ENSMUSG00000098457	Mir8097	Gm27497|mmu-mir-8097	microRNA 8097	ncRNA	exon	-3.41054	1.59159	9.76467	0.00178173	0.0327708
chr15	38990200	38990499	300	WT	peak7420	Intergenic	CpG	-15930	NM_001162494	14368	Mm.4769	NM_008056	ENSMUSG00000022297	Fzd6	Fz6	frizzled class receptor 6	protein-coding	Intergenic	-5.13144	2.45397	19.4304	1.04920479209558e-05	0.00104074
chr15	45114300	45114899	600	WT	peak7433	promoter-TSS (NM_026200)	promoter-TSS (NM_026200)	334	NM_026200	67498	Mm.300079	NM_026200	ENSMUSG00000022342	Kcnv1	2700023A03Rik|vibe	potassium channel, subfamily V, member 1	protein-coding	promoter-TSS	-3.94547	2.93224	14.0234	0.000181099	0.00621054
chr15	54952200	54953099	900	WT	peak7441	promoter-TSS (NR_155354)	promoter-TSS (NR_155354)	-298	NR_155354	102638507	Mm.364574	NR_155354		Gm26684	-	predicted gene, 26684	ncRNA	promoter-TSS	-3.59231	2.82518	12.1508	0.000491817	0.0128527
chr15	71727900	71728299	400	WT	peak7467	promoter-TSS (NM_177819)	promoter-TSS (NM_177819)	-262	NM_177819	70363	Mm.126450	NM_177819	ENSMUSG00000036800	Fam135b	1700010C24Rik|A830008O07Rik	family with sequence similarity 135, member B	protein-coding	promoter-TSS	-5.46938	1.20844	16.4154	5.10791455971243e-05	0.00273173
chr15	76179000	76181899	2900	WT	peak7500	exon (NM_201392, exon 31 of 32)	exon (NM_201392, exon 31 of 32)	15260	NM_201394	18810	Mm.234912	NM_011117	ENSMUSG00000022565	Plec	AA591047|AU042537|EBS1|PCN|PLTN|Plec1	plectin	protein-coding	exon	-4.58451	4.27243	16.7909	4.19119069254443e-05	0.00254367
chr15	76718200	76718799	600	WT	peak7515	exon (NM_198119, exon 4 of 6)	exon (NM_198119, exon 4 of 6)	3673	NM_198119	378937	Mm.289666	NM_198119	ENSMUSG00000033707	Lrrc24	6430402H13Rik	leucine rich repeat containing 24	protein-coding	exon	-3.25489	1.92804	9.76595	0.0017805	0.0327708
chr15	78409800	78410699	900	WT	peak7521	exon (NM_001162493, exon 2 of 3)	exon (NM_001162493, exon 2 of 3)	3146	NM_138670	246221	Mm.294215	NM_138670	ENSMUSG00000071711	Mpst	Mst	mercaptopyruvate sulfurtransferase	protein-coding	exon	-3.18391	3.11235	9.98294	0.00158252	0.0304775
chr15	78539600	78540299	700	WT	peak7522	promoter-TSS (NM_001356961)	promoter-TSS (NM_001356961)	1456	NM_001356961	20607	Mm.211411	NM_009218	ENSMUSG00000044933	Sstr3	Smstr-3|Smstr3|sst3	somatostatin receptor 3	protein-coding	promoter-TSS	-3.78312	1.63382	11.486	0.000702707	0.0169255
chr15	79252100	79252799	700	WT	peak7535	exon (NM_020516, exon 5 of 6)	exon (NM_020516, exon 5 of 6)	2298	NM_020516	57274	Mm.441697	NM_020516	ENSMUSG00000032988	Slc16a8	Mct3	solute carrier family 16 (monocarboxylic acid transporters), member 8	protein-coding	exon	-3.85938	2.15939	12.7969	0.000348087	0.0100321
chr15	80211400	80211599	200	WT	peak7547	exon (NM_010795, exon 2 of 2)	exon (NM_010795, exon 2 of 2)	-22580	NM_001357659	239555	Mm.307163	NM_178719	ENSMUSG00000022412	Mief1	A230016E22|AI452372|Smcr7l	mitochondrial elongation factor 1	protein-coding	exon	-5.22235	0.986264	14.3178	0.000154887	0.00563548
chr15	80211800	80212299	500	WT	peak7548	exon (NM_010795, exon 2 of 2)	exon (NM_010795, exon 2 of 2)	-22030	NM_001357659	239555	Mm.307163	NM_178719	ENSMUSG00000022412	Mief1	A230016E22|AI452372|Smcr7l	mitochondrial elongation factor 1	protein-coding	exon	-3.93465	1.8606	12.9465	0.00032135	0.00950147
chr15	80372100	80372699	600	WT	peak7550	exon (NM_001044308, exon 17 of 37)	exon (NM_001044308, exon 17 of 37)	66203	NR_155275	102633578	Mm.397484	NR_155274	ENSMUSG00000115888	Gm31369	-	predicted gene, 31369	ncRNA	exon	-9.26888	1.9397	28.987	7.37579313218728e-08	6.18560833131161e-05
chr15	85660700	85661499	800	WT	peak7598	Intergenic	Intergenic	-42673	NR_110483	102800312	Mm.33117	NR_110483		Lncppara	Lincppara|Mirlet7bhg|linc-Ppara	long noncoding RNA near Ppara	ncRNA	Intergenic	-3.57213	2.81197	11.9982	0.000533731	0.0136013
chr15	89067300	89068399	1100	WT	peak7609	exon (NM_001002005, exon 2 of 3)	exon (NM_001002005, exon 2 of 3)	8004	NR_040417	69120	Mm.276391	NR_040417	ENSMUSG00000087331	1810021B22Rik	-	RIKEN cDNA 1810021B22 gene	ncRNA	exon	-4.12035	2.99008	15.0307	0.000106143	0.00445077
chr15	89068600	89068899	300	WT	peak7610	exon (NM_001002005, exon 2 of 3)	exon (NM_001002005, exon 2 of 3)	7104	NR_040417	69120	Mm.276391	NR_040417	ENSMUSG00000087331	1810021B22Rik	-	RIKEN cDNA 1810021B22 gene	ncRNA	exon	-8.32369	1.05613	20.7146	5.36484556785184e-06	0.000680733
chr15	89378100	89379599	1500	WT	peak7616	promoter-TSS (NM_001013022)	promoter-TSS (NM_001013022)	404	NM_001013022	70113	Mm.247273	NM_001013022	ENSMUSG00000047394	Odf3b	2010001J22Rik	outer dense fiber of sperm tails 3B	protein-coding	promoter-TSS	-5.29567	3.50101	20.9589	4.72303139711247e-06	0.000631449
chr15	89457400	89458199	800	WT	peak7619	exon (NM_021921, exon 5 of 12)	exon (NM_021921, exon 5 of 12)	3889	NM_021921	60597	Mm.173337	NM_021921	ENSMUSG00000022619	Mapk8ip2	3230402N03Rik|AI847694|AW049958|IB2|Jip2|R75148	mitogen-activated protein kinase 8 interacting protein 2	protein-coding	exon	-3.35055	2.22697	10.5046	0.00119292	0.0248888
chr15	89547300	89548899	1600	WT	peak7625	exon (NM_021423, exon 21 of 22)	exon (NM_021423, exon 21 of 22)	20105	NR_155423	102640064	Mm.416865	NR_155423		Gm36221	-	predicted gene, 36221	ncRNA	exon	-4.0226	3.88197	13.8755	0.000195911	0.0065481
chr15	92396700	92397999	1300	WT	peak7636	promoter-TSS (NM_001164593)	promoter-TSS (NM_001164593)	540	NM_001164593	239618	Mm.309826	NM_001164593	ENSMUSG00000036218	Pdzrn4	1110017D07Rik|LNX4|SAMCAP3L|mKIAA3027	PDZ domain containing RING finger 4	protein-coding	promoter-TSS	-5.86502	3.79089	23.3677	1.34881811133635e-06	0.000289369
chr15	95653900	95654899	1000	WT	peak7650	promoter-TSS (NM_207533)	promoter-TSS (NM_207533)	371	NM_207533	223843	Mm.152937	NM_207533	ENSMUSG00000045608	Dbx2	9430056A22Rik|9630005K15|AI846217|Gm1229	developing brain homeobox 2	protein-coding	promoter-TSS	-4.23017	3.09118	15.6155	7.79049204543089e-05	0.00362966
chr15	98604000	98604699	700	WT	peak7663	promoter-TSS (NM_001368413)	promoter-TSS (NM_001368413)	382	NM_001368413	11512	Mm.157091	NM_007405	ENSMUSG00000022994	Adcy6	AC6|mKIAA0422	adenylate cyclase 6	protein-coding	promoter-TSS	-3.19048	2.2184	9.6175	0.00193023	0.0343195
chr15	100669200	100669599	400	WT	peak7704	promoter-TSS (NM_001368666)	promoter-TSS (NM_001368666)	103	NM_001368666	668218	Mm.451225	NM_001270537	ENSMUSG00000098112	Bin2	-	bridging integrator 2	protein-coding	promoter-TSS	-3.81656	2.22693	12.7962	0.000348204	0.0100321
chr15	101039900	101040299	400	WT	peak7709	exon (NM_011323, exon 26 of 26)	exon (NM_011323, exon 26 of 26)	14299	NM_001214911	668225	Mm.385011	NM_001214911	ENSMUSG00000095440	Fignl2	EG668225	fidgetin-like 2	protein-coding	exon	-3.95711	0.830002	9.44155	0.00212433	0.0369753
chr15	101412200	101412799	600	WT	peak7719	promoter-TSS (NM_033073)	promoter-TSS (NM_033073)	97	NM_033073	110310	Mm.486285	NM_033073	ENSMUSG00000023039	Krt7	D15Wsu77e|K7|Krt2-7	keratin 7	protein-coding	promoter-TSS	-3.81225	2.36452	12.8921	0.000330824	0.00975033
chr15	101438500	101439099	600	WT	peak7720	promoter-TSS (NM_001003668)	promoter-TSS (NM_001003668)	4	NM_001003668	406219	Mm.347934	NM_001003668	ENSMUSG00000047641	Krt87	K83|K87|Krt2-25|Krt83	keratin 87	protein-coding	promoter-TSS	-5.12788	1.92549	18.0562	2.15527274773295e-05	0.00164844
chr15	101786200	101786499	300	WT	peak7721	promoter-TSS (NM_213728)	promoter-TSS (NM_213728)	170	NM_213728	105866	Mm.298210	NM_213728	ENSMUSG00000056605	Krt72	AI507495|CK-72|K6irs2|K72|Krt2-35|Krt72-ps	keratin 72	protein-coding	promoter-TSS	-4.03805	0.753286	9.69454	0.00185099	0.0333503
chr16	8424300	8425199	900	WT	peak7793	promoter-TSS (NM_029070)	promoter-TSS (NM_029070)	386	NM_029070	74720	Mm.159318	NM_029070	ENSMUSG00000022715	Tmem114	4930511J11Rik|Cldn26	transmembrane protein 114	protein-coding	promoter-TSS	-3.21722	3.59225	9.74532	0.00180057	0.0329569
chr16	14292400	14292699	300	WT	peak7806	promoter-TSS (NM_013607)	promoter-TSS (NM_013607)	-1142	NM_013607	17880	Mm.250705	NM_013607	ENSMUSG00000018830	Myh11	AV071570|SM1|SM2|smMHC	myosin, heavy polypeptide 11, smooth muscle	protein-coding	promoter-TSS	-4.83005	0.706432	11.6037	0.000659606	0.0160551
chr16	17734100	17734299	200	WT	peak7819	Intergenic	CpG	-11253	NM_001040683	94112	Mm.208970	NM_033609	ENSMUSG00000012114	Med15	A230074L19Rik|AW536074|Pcqap|mPcqap	mediator complex subunit 15	protein-coding	Intergenic	-5.80513	0.761497	14.347	0.000152504	0.00558274
chr16	18776900	18778099	1200	WT	peak7842	promoter-TSS (NM_013805)	promoter-TSS (NM_013805)	653	NM_013805	12741	Mm.22768	NM_013805	ENSMUSG00000041378	Cldn5	AI854493|MBEC1|Tmvcf	claudin 5	protein-coding	promoter-TSS	-3.42773	3.84616	10.7529	0.00104307	0.0226895
chr16	21214500	21214599	100	WT	peak7848	exon (NM_010143, exon 3 of 16)	exon (NM_010143, exon 3 of 16)	9755	NM_010143	13845	Mm.6972	NM_010143	ENSMUSG00000005958	Ephb3	AW456895|Cek10|Etk2|HEK2|MDK5|Sek4|Tyro6	Eph receptor B3	protein-coding	exon	-6.62895	-0.382307	9.17356	0.00245877	0.0400744
chr16	22656400	22657499	1100	WT	peak7858	promoter-TSS (NM_138650)	promoter-TSS (NM_138650)	281	NM_138650	110197	Mm.194986	NM_138650	ENSMUSG00000022861	Dgkg	2900055E17Rik|90kDa|AI854428|Dagk3|E430001K23Rik|mKIAA4131	diacylglycerol kinase, gamma	protein-coding	promoter-TSS	-5.70261	3.93534	22.9959	1.63611288725324e-06	0.000321131
chr16	29209800	29210499	700	WT	peak7872	promoter-TSS (NR_154594)	promoter-TSS (NR_154594)	42	NR_154594	27281	Mm.103650	NM_013751	ENSMUSG00000022525	Plaat1	2810012B06Rik|A-C1|HRSL1|Hrasls|Hrasrs	phospholipase A and acyltransferase 1	protein-coding	promoter-TSS	-3.85431	2.63305	13.4399	0.000247026	0.0076883
chr16	30308200	30309899	1700	WT	peak7878	exon (NM_008148, exon 2 of 2)	exon (NM_008148, exon 2 of 2)	1731	NM_008148	14729	Mm.3519	NM_008148	ENSMUSG00000047953	Gp5	GPV	glycoprotein 5 (platelet)	protein-coding	exon	-5.11421	4.1639	19.7365	8.94052425907215e-06	0.000937231
chr16	35659600	35660699	1100	WT	peak7897	intron (NM_013661, intron 15 of 21)	CpG	109220	NM_153550	224132	Mm.24094	NM_153550	ENSMUSG00000022848	Slc49a4	Dirc2|RCC4	solute carrier family 49 member 4	protein-coding	intron	-5.17749	3.73399	20.2319	6.90172083462019e-06	0.000786029
chr16	41533000	41533499	500	WT	peak7909	promoter-TSS (NM_001347236)	promoter-TSS (NM_001347236)	424	NM_001347236	268890	Mm.310524	NM_175548	ENSMUSG00000061080	Lsamp	5430428I19|AW046674|B130007O04Rik|D930023J12Rik|Gm29907|Lam|Lamp	limbic system-associated membrane protein	protein-coding	promoter-TSS	-3.5078	1.54892	10.2461	0.00137208	0.0275161
chr16	92644600	92644899	300	WT	peak7981	intron (NM_001111023, intron 3 of 5)	intron (NM_001111023, intron 3 of 5)	52579	NM_001111023	12394	Mm.4081	NM_009821	ENSMUSG00000022952	Runx1	AML1|CBF-alpha-2|Cbfa2|Pebp2a2|Pebpa2b	runt related transcription factor 1	protein-coding	intron	-3.44608	1.07897	8.80447	0.00300879	0.0472042
chr16	94125100	94126199	1100	WT	peak7992	exon (NM_011377, exon 11 of 11)	exon (NM_011377, exon 11 of 11)	40390	NM_011377	20465	Mm.4775	NM_011377	ENSMUSG00000062713	Sim2	bHLHe15	single-minded family bHLH transcription factor 2	protein-coding	exon	-4.76363	3.72351	17.8298	2.42729756333795e-05	0.00178787
chr16	96280700	96281099	400	WT	peak7998	promoter-TSS (NM_033149)	promoter-TSS (NM_033149)	-132	NM_033149	93961	Mm.154783	NM_033149	ENSMUSG00000074892	B3galt5	1190002B21Rik|AU045265|b3Galt-V	UDP-Gal:betaGlcNAc beta 1,3-galactosyltransferase, polypeptide 5	protein-coding	promoter-TSS	-6.76196	2.4934	26.2595	3.01495418517291e-07	0.000137255
chr16	97610200	97611499	1300	WT	peak8002	promoter-TSS (NM_015775)	promoter-TSS (NM_015775)	345	NM_015775	50528	Mm.276145	NM_015775	ENSMUSG00000000385	Tmprss2	D16Ertd61e	transmembrane protease, serine 2	protein-coding	promoter-TSS	-4.26123	3.14055	15.7992	7.06996046018631e-05	0.0033969
chr17	8260700	8261199	500	WT	peak8018	Intergenic	Intergenic	15892	NM_001190338	12458	Mm.8007	NM_009835	ENSMUSG00000040899	Ccr6	CC-CKR-6|CCR-6|Cmkbr6|KY411	chemokine (C-C motif) receptor 6	protein-coding	Intergenic	-3.56632	2.19561	11.4357	0.000721954	0.017254
chr17	12506800	12507999	1200	WT	peak8031	promoter-TSS (NM_011395)	promoter-TSS (NM_011395)	304	NM_011395	20519	Mm.99252	NM_011395	ENSMUSG00000023828	Slc22a3	EMT|Oct3|Orct3|Slca22a3	solute carrier family 22 (organic cation transporter), member 3	protein-coding	promoter-TSS	-6.10594	3.45982	24.9621	5.90030954016449e-07	0.000192739
chr17	17849900	17850699	800	WT	peak8045	exon (NM_008215, exon 2 of 5)	exon (NM_008215, exon 2 of 5)	4888	NM_008215	15116	Mm.255701	NM_008215	ENSMUSG00000003665	Has1	HAS	hyaluronan synthase 1	protein-coding	exon	-4.09152	3.29196	14.6597	0.000129198	0.00496604
chr17	17909900	17910299	400	WT	peak8046	Intergenic	CpG	22276	NM_008039	14289	Mm.378918	NM_008039	ENSMUSG00000052270	Fpr2	E330010I07Rik|Fpr-rs2	formyl peptide receptor 2	protein-coding	Intergenic	-3.64506	2.00747	11.6266	0.000651536	0.0159006
chr17	26431800	26432399	600	WT	peak8101	exon (NM_001081656, exon 2 of 5)	exon (NM_001081656, exon 2 of 5)	17241	NM_001081656	240055	Mm.133211	NM_001081656	ENSMUSG00000034413	Neurl1b	C230078M08Rik|EG240055	neuralized E3 ubiquitin protein ligase 1B	protein-coding	exon	-3.06509	2.35822	9.22432	0.00239155	0.0393204
chr17	26438500	26439399	900	WT	peak8102	exon (NM_001081656, exon 3 of 5)	exon (NM_001081656, exon 3 of 5)	24091	NM_001081656	240055	Mm.133211	NM_001081656	ENSMUSG00000034413	Neurl1b	C230078M08Rik|EG240055	neuralized E3 ubiquitin protein ligase 1B	protein-coding	exon	-8.76173	3.65498	34.1734	5.12638898777075e-09	1.4475408425735e-05
chr17	32396200	32397299	1100	WT	peak8157	exon (NM_001347343, exon 10 of 19)	exon (NM_001347343, exon 10 of 19)	-6264	NR_029458	664702	Mm.381066	NR_029458	ENSMUSG00000117872	A530088E08Rik	-	RIKEN cDNA A530088E08 gene	ncRNA	exon	-3.68606	3.51912	12.2791	0.000459133	0.0122768
chr17	32415800	32416299	500	WT	peak8158	exon (NM_021319, exon 4 of 5)	exon (NM_021319, exon 4 of 5)	4925	NM_021319	57757	Mm.86752	NM_021319	ENSMUSG00000079563	Pglyrp2	C730002N09Rik|PGRP-L|Pglyrpl|tagL	peptidoglycan recognition protein 2	protein-coding	exon	-3.81708	1.30456	10.6577	0.00109814	0.0233957
chr17	34671000	34672999	2000	WT	peak8179	promoter-TSS (NM_031176)	promoter-TSS (NM_031176)	1465	NM_031176	81877	Mm.290527	NM_031176	ENSMUSG00000033327	Tnxb	Tn-mhc|Tnx	tenascin XB	protein-coding	promoter-TSS	-5.14166	4.27094	19.738	8.93331396341504e-06	0.000937231
chr17	35276200	35276499	300	DKO	peak8188	Intergenic	Intergenic	13227	NM_001267808	14980	Mm.439675	NM_001267808		H2-L	H-2L	histocompatibility 2, D region locus L	protein-coding	Intergenic	6.90685	-0.122186	9.70625	0.00183924	0.0333503
chr17	35359500	35359599	100	WT	peak8192	Intergenic	CpG	17243	NM_010392	15013	Mm.427969	NM_010392	ENSMUSG00000091705	H2-Q2	BE136769|Gm11132|H-2Q2|H2-D1|H2-K1|gs14-2	histocompatibility 2, Q region locus 2	protein-coding	Intergenic	-7.46486	0.268533	13.7571	0.000208638	0.00675328
chr17	36206000	36206399	400	WT	peak8202	Intergenic	CpG	-16049	NM_008208	15043	Mm.426002	NM_008208	ENSMUSG00000054128	H2-T3	H-2T3|H2-Tw3|MumuTL|TL	histocompatibility 2, T region locus 3	protein-coding	Intergenic	-3.01124	2.26562	8.8596	0.00291929	0.0461929
chr17	37196900	37197799	900	WT	peak8207	promoter-TSS (NM_001011518)	promoter-TSS (NM_001011518)	616	NM_001011518	258219	Mm.377382	NM_001011518	ENSMUSG00000043827	Olfr94	MOR256-32P	olfactory receptor 94	protein-coding	promoter-TSS	-3.46914	4.34561	10.7619	0.00103802	0.0226377
chr17	43629100	43630699	1600	WT	peak8212	promoter-TSS (NM_001161366)	promoter-TSS (NM_001161366)	399	NM_001161366	210510	Mm.329058	NM_198418	ENSMUSG00000040140	Tdrd6	AB097085|Tdr2	tudor domain containing 6	protein-coding	promoter-TSS	-5.01759	4.28731	19.0567	1.27578767417229e-05	0.00115384
chr17	46543300	46543699	400	WT	peak8245	exon (NM_001081335, exon 2 of 41)	exon (NM_001081335, exon 2 of 41)	2888	NM_001081335	78309	Mm.329076	NM_001081335	ENSMUSG00000040327	Cul9	1810035I07Rik|Cul-9|Parc|mKIAA0708	cullin 9	protein-coding	exon	-4.14681	0.675837	9.40231	0.00217025	0.037473
chr17	46728800	46729299	500	WT	peak8249	promoter-TSS (NM_001364890)	promoter-TSS (NM_001364890)	115	NM_001364890	14711	Mm.29395	NM_010321	ENSMUSG00000002769	Gnmt	-	glycine N-methyltransferase	protein-coding	promoter-TSS	-6.51532	2.19554	24.5837	7.17818754022213e-07	0.000204628
chr17	55482500	55482899	400	WT	peak8268	exon (NM_001347403, exon 2 of 6)	exon (NM_001347403, exon 2 of 6)	37318	NM_001347403	240119	Mm.311687	NM_172829	ENSMUSG00000024172	St6gal2	C230064G14Rik|St6galII|mKIAA1877	beta galactoside alpha 2,6 sialyltransferase 2	protein-coding	exon	-6.19218	1.17858	17.8274	2.43032124901968e-05	0.00178787
chr17	56119900	56121199	1300	WT	peak8273	promoter-TSS (NM_029796)	promoter-TSS (NM_029796)	1396	NM_029796	76905	Mm.348025	NM_029796	ENSMUSG00000037095	Lrg1	1300008B03Rik|2310031E04Rik|Lrg|Lrhg	leucine-rich alpha-2-glycoprotein 1	protein-coding	promoter-TSS	-3.6175	3.32494	12.0848	0.000509511	0.0131659
chr17	56123800	56125099	1300	WT	peak8275	exon (NM_013662, exon 17 of 17)	exon (NM_013662, exon 17 of 17)	-2504	NM_029796	76905	Mm.348025	NM_029796	ENSMUSG00000037095	Lrg1	1300008B03Rik|2310031E04Rik|Lrg|Lrhg	leucine-rich alpha-2-glycoprotein 1	protein-coding	exon	-3.83354	4.73001	12.5846	0.000389909	0.0108015
chr17	68273600	68274399	800	WT	peak8310	promoter-TSS (NM_177278)	promoter-TSS (NM_177278)	203	NM_177278	320858	Mm.137356	NM_177278	ENSMUSG00000041565	L3mbtl4	A730037L19Rik|D930040M24Rik	L3MBTL4 histone methyl-lysine binding protein	protein-coding	promoter-TSS	-3.83732	3.08464	13.5034	0.000238802	0.0075186
chr17	70516200	70516499	300	WT	peak8320	exon (NM_001347412, exon 5 of 14)	exon (NM_001347412, exon 5 of 14)	-5544	NM_001347414	224997	Mm.311840	NM_027712	ENSMUSG00000003279	Dlgap1	4933422O14Rik|9630002F18|AI845682|AI848168|BB075781|D17Bwg0511e|GKAP/SAPAP|GKPA/SAPAP|Gkap|Sapap1|mKIAA4162	DLG associated protein 1	protein-coding	exon	-6.01671	1.03588	16.39	5.17657455776477e-05	0.00274448
chr17	71869400	71870099	700	WT	peak8330	exon (NM_007439, exon 29 of 29)	exon (NM_007439, exon 29 of 29)	87803	NM_030179	78785	Mm.196382	NM_030179	ENSMUSG00000024059	Clip4	1700024K14Rik|1700074B05Rik|4833417L20Rik|5830409B12Rik|Rsnl2	CAP-GLY domain containing linker protein family, member 4	protein-coding	exon	-8.0005	2.90546	31.1106	2.47150845560747e-08	3.25709507185414e-05
chr17	84067200	84067399	200	WT	peak8358	Intergenic	CpG	-11360	NR_045458	74473	Mm.399575	NR_045458	ENSMUSG00000117571	4933433H22Rik	-	RIKEN cDNA 4933433H22 gene	ncRNA	Intergenic	-4.12549	0.659455	9.28186	0.00231762	0.0386618
chr17	91088000	91088899	900	WT	peak8391	promoter-TSS (NM_001346957)	promoter-TSS (NM_001346957)	1155	NM_001346957	18189	Mm.478418	NM_020252	ENSMUSG00000024109	Nrxn1	1700062G21Rik|9330127H16Rik|A230068P09Rik|mKIAA0578	neurexin I	protein-coding	promoter-TSS	-4.2941	2.91736	15.9078	6.67619188201884e-05	0.00327279
chr18	20001900	20002299	400	WT	peak8430	promoter-TSS (NM_001291809)	promoter-TSS (NM_001291809)	-3	NM_001291809	13507	Mm.89935	NM_007882	ENSMUSG00000059898	Dsc3	5430426I24Rik	desmocollin 3	protein-coding	promoter-TSS	-3.98109	0.965023	10.323	0.00131607	0.0267417
chr18	32559400	32559999	600	WT	peak8455	promoter-TSS (NM_001048207)	promoter-TSS (NM_001048207)	334	NM_001048207	71683	Mm.292145	NM_027863	ENSMUSG00000090523	Gypc	0610037F22Rik|Cd236r	glycophorin C	protein-coding	promoter-TSS	-3.07222	2.51686	9.29586	0.00229998	0.0384371
chr18	34720000	34720399	400	WT	peak8462	promoter-TSS (NM_010280)	promoter-TSS (NM_010280)	187	NM_010280	14587	Mm.16520	NM_010280	ENSMUSG00000024366	Gfra3	GFRalpha3|Y15110	glial cell line derived neurotrophic factor family receptor alpha 3	protein-coding	promoter-TSS	-3.63122	2.60349	12.2279	0.000471918	0.0124384
chr18	37006700	37006799	100	WT	peak8498	promoter-TSS (NM_009961)	promoter-TSS (NM_009961)	1430	NM_009961	12943	Mm.308500	NM_009961	ENSMUSG00000007440	Pcdha10	Cnr3|Cnr8|Crnr3|Crnr8|Pcdha14	protocadherin alpha 10	protein-coding	promoter-TSS	-6.77382	-0.273522	9.8548	0.00169656	0.031746
chr18	37296500	37296899	400	WT	peak8506	exon (NM_053127, exon 1 of 1)	exon (NM_053127, exon 1 of 1)	1860	NM_053127	93873	Mm.197508	NM_053127	ENSMUSG00000051599	Pcdhb2	PcdhbB	protocadherin beta 2	protein-coding	exon	-4.66771	2.06426	16.4262	5.0788316591023e-05	0.00273173
chr18	37302400	37303099	700	WT	peak8507	exon (NM_053128, exon 1 of 1)	exon (NM_053128, exon 1 of 1)	1951	NM_053128	93874	Mm.82308	NM_053128	ENSMUSG00000045498	Pcdhb3	PcdhbC	protocadherin beta 3	protein-coding	exon	-3.58589	2.2443	11.7173	0.000620554	0.0153214
chr18	37309200	37309599	400	WT	peak8508	exon (NM_053129, exon 1 of 1)	exon (NM_053129, exon 1 of 1)	1945	NM_053129	93875	Mm.196711	NM_053129	ENSMUSG00000045689	Pcdhb4	Pcdhb5A|PcdhbD	protocadherin beta 4	protein-coding	exon	-3.47989	2.12904	11.1716	0.000832222	0.0190976
chr18	37322100	37322599	500	WT	peak8509	exon (NM_053130, exon 1 of 1)	exon (NM_053130, exon 1 of 1)	1969	NM_053130	93876	Mm.196698	NM_053130	ENSMUSG00000063687	Pcdhb5	Pcdhb4A|PcdhbE	protocadherin beta 5	protein-coding	exon	-4.75083	2.12549	17.3602	3.10635917610443e-05	0.00205997
chr18	37479500	37479699	200	WT	peak8513	exon (NM_053141, exon 1 of 1)	exon (NM_053141, exon 1 of 1)	1832	NM_053141	93887	Mm.197441	NM_053141	ENSMUSG00000047910	Pcdhb16	Pcdhb8|PcdhbP	protocadherin beta 16	protein-coding	exon	-4.38715	0.883485	10.9382	0.000943818	0.0212878
chr18	37491100	37491599	500	WT	peak8515	exon (NM_053143, exon 1 of 1)	exon (NM_053143, exon 1 of 1)	1885	NM_053143	93889	Mm.196852	NM_053143	ENSMUSG00000048347	Pcdhb18	Pcdhb9|PcdhbR	protocadherin beta 18	protein-coding	exon	-3.197	1.973	9.3998	0.00217323	0.037473
chr18	37505900	37506399	500	WT	peak8517	exon (NM_053145, exon 1 of 1)	exon (NM_053145, exon 1 of 1)	1886	NM_053145	93891	Mm.172449	NM_053145	ENSMUSG00000046191	Pcdhb20	Pcdhb14|PcdhbT	protocadherin beta 20	protein-coding	exon	-3.48447	2.27536	11.2038	0.000817944	0.0188168
chr18	37515300	37515899	600	WT	peak8518	exon (NM_053146, exon 1 of 1)	exon (NM_053146, exon 1 of 1)	1948	NM_053146	93892	Mm.348053	NM_053146	ENSMUSG00000044022	Pcdhb21	Pcdhb18|PcdhbU	protocadherin beta 21	protein-coding	exon	-4.02148	2.52927	14.1608	0.000168351	0.00592763
chr18	37519900	37520499	600	WT	peak8519	exon (NM_053147, exon 1 of 1)	exon (NM_053147, exon 1 of 1)	1847	NM_053147	93893	Mm.348054	NM_053147	ENSMUSG00000073591	Pcdhb22	Pcdhb15|PcdhbV	protocadherin beta 22	protein-coding	exon	-3.20979	2.1899	9.76696	0.00177952	0.0327708
chr18	37721900	37722499	600	WT	peak8530	exon (NM_033576, exon 1 of 4)	exon (NM_033576, exon 1 of 4)	1824	NM_033576	93701	Mm.247203	NM_033576	ENSMUSG00000103585	Pcdhgb4	-	protocadherin gamma subfamily B, 4	protein-coding	exon	-5.70517	2.55965	22.6758	1.9322357516257e-06	0.000356497
chr18	37763300	37763699	400	WT	peak8543	exon (NM_033580, exon 1 of 4)	exon (NM_033580, exon 1 of 4)	1699	NM_033580	93705	Mm.247203	NM_033580	ENSMUSG00000103081	Pcdhgb8	-	protocadherin gamma subfamily B, 8	protein-coding	exon	-4.6455	1.3355	14.2841	0.000157681	0.00569503
chr18	43437400	43438499	1100	WT	peak8569	promoter-TSS (NM_001291455)	promoter-TSS (NM_001291455)	336	NM_001291455	22240	Mm.8180	NM_009468	ENSMUSG00000024501	Dpysl3	CRMP-4|DRP-3|TUC4|ULIP-1|Ulip|Ulip1	dihydropyrimidinase-like 3	protein-coding	promoter-TSS	-3.71895	3.21456	12.8151	0.000344706	0.0100313
chr18	62323400	62324499	1100	WT	peak8614	promoter-TSS (NM_008313)	promoter-TSS (NM_008313)	-254	NM_008313	15562	Mm.20440	NM_008313	ENSMUSG00000026322	Htr4	5-HT-4|5-HT4|5-HT<4L>|5HTR4	5 hydroxytryptamine (serotonin) receptor 4	protein-coding	promoter-TSS	-5.35851	3.90166	20.9748	4.68399633740461e-06	0.000631449
chr18	76145700	76146299	600	WT	peak8658	exon (NM_145356, exon 5 of 5)	exon (NM_145356, exon 5 of 5)	-24552	NR_105776	102465184		NR_105776	ENSMUSG00000098276	Mir6358	Gm27830|mmu-mir-6358	microRNA 6358	ncRNA	exon	-4.24894	2.59503	15.4276	8.60373783223674e-05	0.00387566
chr18	76858400	76861299	2900	WT	peak8663	exon (NM_001109743, exon 2 of 9)	exon (NM_001109743, exon 2 of 9)	3445	NM_001109743	664805	Mm.329543	NM_001109743	ENSMUSG00000091519	Skor2	Corl2|EG664805|Fussel18|Gm7348	SKI family transcriptional corepressor 2	protein-coding	exon	-4.21275	5.24238	14.3144	0.000155167	0.00563548
chr18	78047000	78047699	700	WT	peak8667	exon (NM_001101038, exon 4 of 6)	exon (NM_001101038, exon 4 of 6)	10091	NM_001101038	620235	Mm.35607	NM_001101038	ENSMUSG00000091055	Siglec15	Cd33l3|EG620235|SIGLEC-I	sialic acid binding Ig-like lectin 15	protein-coding	exon	-4.75096	2.99454	18.6297	1.59552549556814e-05	0.00137558
chr18	78048300	78049099	800	WT	peak8668	exon (NM_001101038, exon 3 of 6)	exon (NM_001101038, exon 3 of 6)	8741	NM_001101038	620235	Mm.35607	NM_001101038	ENSMUSG00000091055	Siglec15	Cd33l3|EG620235|SIGLEC-I	sialic acid binding Ig-like lectin 15	protein-coding	exon	-4.526	3.10461	17.1294	3.50717812948808e-05	0.00221601
chr18	78755000	78755799	800	WT	peak8669	exon (NM_053099, exon 6 of 6)	exon (NM_053099, exon 6 of 6)	-158450	NM_207651	27411	Mm.44158	NM_030683	ENSMUSG00000024552	Slc14a2	UT-A1|UT-A3	solute carrier family 14 (urea transporter), member 2	protein-coding	exon	-4.16226	2.158	14.6299	0.000131256	0.00498687
chr18	80322200	80323199	1000	WT	peak8675	exon (NM_001190373, exon 3 of 4)	exon (NM_001190373, exon 3 of 4)	41554	NM_001190373	240444	Mm.279568	NM_001190373	ENSMUSG00000059852	Kcng2	AA591524	potassium voltage-gated channel, subfamily G, member 2	protein-coding	exon	-11.5327	4.15942	40.6236	1.88935307298803e-10	1.74292820983146e-06
chr18	80362300	80363899	1600	WT	peak8676	promoter-TSS (NM_001190373)	promoter-TSS (NM_001190373)	1154	NM_001190373	240444	Mm.279568	NM_001190373	ENSMUSG00000059852	Kcng2	AA591524	potassium voltage-gated channel, subfamily G, member 2	protein-coding	promoter-TSS	-5.60653	4.60976	22.2228	2.44541139736202e-06	0.000433825
chr18	80973600	80974599	1000	WT	peak8682	exon (NM_178280, exon 2 of 4)	exon (NM_178280, exon 2 of 4)	12921	NM_178280	20689	Mm.215917	NM_178280	ENSMUSG00000024565	Sall3	B130022O04Rik|Msal|Msal-1|Sal|Salt|Spalt	spalt like transcription factor 3	protein-coding	exon	-3.62244	2.37752	12.0925	0.000507421	0.0131494
chr18	82405600	82406999	1400	WT	peak8686	promoter-TSS (NM_008082)	promoter-TSS (NM_008082)	477	NM_008082	14427	Mm.6219	NM_008082	ENSMUSG00000024553	Galr1	Galnr1	galanin receptor 1	protein-coding	promoter-TSS	-3.35009	3.53097	10.5143	0.00118664	0.0248225
chr18	86713100	86713499	400	WT	peak8702	promoter-TSS (NM_001361145)	promoter-TSS (NM_001361145)	989	NM_001361145	12405	Mm.70775	NM_172633	ENSMUSG00000024647	Cbln2	6330593N19Rik|A730004O05	cerebellin 2 precursor protein	protein-coding	promoter-TSS	-3.27537	1.5969	9.3049	0.00228866	0.0384371
chr19	5081900	5082999	1100	WT	peak8726	exon (NM_001001885, exon 2 of 2)	exon (NM_001001885, exon 2 of 2)	3027	NM_001001885	381199	Mm.329663	NM_001001885	ENSMUSG00000061451	Tmem151a	AW125688|Gm961|Tmem151	transmembrane protein 151A	protein-coding	exon	-3.12283	3.12684	9.64539	0.00190115	0.0340546
chr19	5756500	5756699	200	WT	peak8741	exon (NM_008520, exon 23 of 28)	exon (NM_008520, exon 23 of 28)	14819	NM_023912	78891	Mm.276063	NM_023912	ENSMUSG00000024941	Scyl1	2810011O19Rik|C85140|Ntkl|mdf|mfd|p105	SCY1-like 1 (S. cerevisiae)	protein-coding	exon	-4.92154	0.0211417	8.81637	0.00298924	0.0469774
chr19	5757000	5757499	500	WT	peak8742	intron (NM_008520, intron 24 of 27)	intron (NM_008520, intron 24 of 27)	14169	NM_023912	78891	Mm.276063	NM_023912	ENSMUSG00000024941	Scyl1	2810011O19Rik|C85140|Ntkl|mdf|mfd|p105	SCY1-like 1 (S. cerevisiae)	protein-coding	intron	-4.85471	2.18414	18.0501	2.16217666186618e-05	0.00164844
chr19	7668600	7668799	200	WT	peak8771	Intergenic	Intergenic	42610	NM_144785	207151	Mm.21365	NM_144785	ENSMUSG00000024757	Slc22a19	D630043A20Rik|OAT-5|Oat5|Slc22a9	solute carrier family 22 (organic anion transporter), member 19	protein-coding	Intergenic	-7.66011	0.448488	15.1649	9.88657118966682e-05	0.00426185
chr19	18749500	18750199	700	WT	peak8807	promoter-TSS (NM_153417)	promoter-TSS (NM_153417)	120	NM_153417	225997	Mm.215171	NM_153417	ENSMUSG00000024727	Trpm6	CHAK2|TRPM6/CHAK2	transient receptor potential cation channel, subfamily M, member 6	protein-coding	promoter-TSS	-3.02248	1.93854	8.74227	0.00311311	0.0482288
chr19	24861400	24861999	600	WT	peak8818	promoter-TSS (NM_175013)	promoter-TSS (NM_175013)	142	NM_175013	226041	Mm.105222	NM_175013	ENSMUSG00000041731	Pgm5	4833423B07|9530034F03Rik|D830025G17|aciculin	phosphoglucomutase 5	protein-coding	promoter-TSS	-4.38869	3.17245	16.4098	5.12291367137357e-05	0.00273173
chr19	34474300	34476099	1800	WT	peak8852	promoter-TSS (NM_009890)	promoter-TSS (NM_009890)	-52	NM_009890	12642	Mm.30824	NM_009890	ENSMUSG00000050370	Ch25h	AI462618|m25OH	cholesterol 25-hydroxylase	protein-coding	promoter-TSS	-3.2532	4.21946	9.72341	0.00182216	0.0332859
chr19	37233700	37234599	900	WT	peak8865	Intergenic	CpG	26605	NM_001164336	69104	Mm.175989	NM_027314	ENSMUSG00000023307	March5	1810015H18Rik|2310008I22Rik|2700055A20Rik|5730499H23Rik|E130202O05Rik|MARCH-V|MITOL|Marchv|Rnf153	membrane-associated ring finger (C3HC4) 5	protein-coding	Intergenic	-2.98674	3.1736	8.92517	0.00281637	0.0449498
chr19	41088600	41088799	200	WT	peak8882	exon (NM_011904, exon 19 of 21)	exon (NM_011904, exon 19 of 21)	-11587	NM_153520	226115	Mm.54119	NM_153520	ENSMUSG00000050121	Opalin	Tmem10|Tmp10	oligodendrocytic myelin paranodal and inner loop protein	protein-coding	exon	-4.0582	0.59869	8.86514	0.00291046	0.0461323
chr19	41375900	41376199	300	WT	peak8883	exon (NM_031376, exon 2 of 17)	exon (NM_031376, exon 2 of 17)	9052	NM_031376	83490	Mm.222266	NM_031376	ENSMUSG00000025017	Pik3ap1	1810044J04Rik|BCAP	phosphoinositide-3-kinase adaptor protein 1	protein-coding	exon	-5.94514	0.888602	15.4257	8.61257825471426e-05	0.00387566
chr19	41742900	41744199	1300	WT	peak8886	promoter-TSS (NM_015748)	promoter-TSS (NM_015748)	306	NM_015748	20562	Mm.39155	NM_015748	ENSMUSG00000025020	Slit1	Slil1|mKIAA0813	slit guidance ligand 1	protein-coding	promoter-TSS	-3.25615	3.63077	9.97825	0.00158656	0.0304917
chr19	44511400	44512199	800	WT	peak8912	exon (NM_011720, exon 6 of 6)	exon (NM_011720, exon 6 of 6)	18328	NM_011720	22423	Mm.88365	NM_011720	ENSMUSG00000036961	Wnt8b	-	wingless-type MMTV integration site family, member 8B	protein-coding	exon	-3.08103	3.38252	9.23282	0.00238048	0.0392142
chr19	47267500	47267599	100	WT	peak8966	exon (NM_008018, exon 15 of 15)	exon (NM_008018, exon 15 of 15)	6039	NR_105961	102466782		NR_105961	ENSMUSG00000098786	Mir6995	Gm27576|mmu-mir-6995	microRNA 6995	ncRNA	exon	-6.68621	-0.359987	9.34491	0.00223926	0.0379468
chrX	6780100	6780299	200	WT	peak9013	Intergenic	Intergenic	-93284	NM_177914	331374	Mm.392752	NM_177914	ENSMUSG00000062393	Dgkk	Gm360	diacylglycerol kinase kappa	protein-coding	Intergenic	-5.11185	0.162162	9.79469	0.00175289	0.0325361
chrX	13486100	13486799	700	WT	peak9043	exon (NM_173415, exon 4 of 4)	exon (NM_173415, exon 4 of 4)	25360	NM_173415	236690	Mm.90233	NM_173415	ENSMUSG00000051228	Nyx	CLNP|CSNB1|CSNB4|nob	nyctalopin	protein-coding	exon	-9.08251	1.76372	27.5387	1.55684066359733e-07	9.85310031711089e-05
chrX	44367700	44368499	800	WT	peak9060	promoter-TSS (NM_175539)	promoter-TSS (NM_175539)	237	NM_175539	245403	Mm.55270	NM_175539	ENSMUSG00000050926	Dcaf12l2	A130007F10Rik|Wdr40c	DDB1 and CUL4 associated factor 12-like 2	protein-coding	promoter-TSS	-3.24169	2.10707	9.87059	0.00168207	0.0316676
chrX	53774400	53775299	900	WT	peak9080	exon (NM_001009549, exon 1 of 2)	exon (NM_001009549, exon 1 of 2)	1544	NM_001009549	333473	Mm.327378	NM_001009549	ENSMUSG00000059334	Zfp36l3	AY661338	zinc finger protein 36, C3H type-like 3	protein-coding	exon	-3.93735	1.95412	13.2011	0.000280542	0.00854125
chrX	53775900	53776199	300	WT	peak9081	promoter-TSS (NM_001009549)	promoter-TSS (NM_001009549)	344	NM_001009549	333473	Mm.327378	NM_001009549	ENSMUSG00000059334	Zfp36l3	AY661338	zinc finger protein 36, C3H type-like 3	protein-coding	promoter-TSS	-5.18349	0.215234	10.1777	0.00142384	0.0284306
chrX	53974900	53975499	600	WT	peak9082	Intergenic	Intergenic	-177494	NM_011725	22441	Mm.379041	NM_011725	ENSMUSG00000054626	Xlr	-	X-linked lymphocyte-regulated	protein-coding	Intergenic	-3.08608	1.70376	8.66103	0.00325493	0.0499612
chrX	57325800	57326699	900	WT	peak9088	promoter-TSS (NM_001358573)	promoter-TSS (NM_001358573)	351	NM_001358573	73341	Mm.261443	NM_152801	ENSMUSG00000031133	Arhgef6	1600028C08Rik|1700038J06Rik|4930592P22Rik|alpha-PIX	Rac/Cdc42 guanine nucleotide exchange factor (GEF) 6	protein-coding	promoter-TSS	-3.79313	1.99494	12.4928	0.00040952	0.011177
chrX	57503500	57503999	500	WT	peak9089	promoter-TSS (NM_001033360)	promoter-TSS (NM_001033360)	7	NM_001033360	245424	Mm.336070	NM_001033360	ENSMUSG00000036357	Gpr101	GPCR6|Gm365	G protein-coupled receptor 101	protein-coding	promoter-TSS	-7.05873	1.92986	24.9066	6.07253487517993e-07	0.000192739
chrX	72825100	72825599	500	WT	peak9102	promoter-TSS (NM_020488)	promoter-TSS (NM_020488)	172	NM_020488	57249	Mm.117125	NM_020488	ENSMUSG00000031344	Gabrq	-	gamma-aminobutyric acid (GABA) A receptor, subunit theta	protein-coding	promoter-TSS	-3.25007	2.02082	9.70979	0.00183571	0.0333503
chrX	73503100	73503899	800	WT	peak9105	promoter-TSS (NM_177236)	promoter-TSS (NM_177236)	414	NM_177236	320707	Mm.210095	NM_177236	ENSMUSG00000031376	Atp2b3	6430519O13Rik|Pmca3	ATPase, Ca++ transporting, plasma membrane 3	protein-coding	promoter-TSS	-4.81285	3.80526	18.1537	2.04787308657724e-05	0.00162859
chrX	75966200	75966599	400	WT	peak9114	Intergenic	Intergenic	-91218	NM_001346519	102866	Mm.28777	NM_145629	ENSMUSG00000016382	Pls3	AI115446|AL024105	plastin 3 (T-isoform)	protein-coding	Intergenic	-4.47588	1.4052	14.0735	0.000176342	0.00609273
chrX	98149800	98150399	600	WT	peak9129	promoter-TSS (NM_013476)	promoter-TSS (NM_013476)	1343	NM_013476	11835	Mm.39005	NM_013476	ENSMUSG00000046532	Ar	AW320017|Tfm	androgen receptor	protein-coding	promoter-TSS	-3.41568	1.80748	10.2369	0.00137892	0.0275934
chrX	103820600	103820899	300	WT	peak9148	promoter-TSS (NM_009197)	promoter-TSS (NM_009197)	1238	NM_009197	20502	Mm.388973	NM_009197	ENSMUSG00000033965	Slc16a2	AW105741|Mct8|Xpct	solute carrier family 16 (monocarboxylic acid transporters), member 2	protein-coding	promoter-TSS	-3.8547	0.69945	8.76146	0.00308054	0.0480033
chrX	110814400	110814999	600	WT	peak9157	promoter-TSS (NM_008901)	promoter-TSS (NM_008901)	321	NM_008901	18994	Mm.56946	NM_008901	ENSMUSG00000056854	Pou3f4	Brn-4|Brn4|OTF-9|Otf9|Slf|oct-9	POU domain, class 3, transcription factor 4	protein-coding	promoter-TSS	-6.9227	1.80134	23.8715	1.03848005250427e-06	0.000254731
chrX	134475200	134476099	900	WT	peak9168	promoter-TSS (NM_028958)	promoter-TSS (NM_028958)	840	NM_028958	74469	Mm.103259	NM_028958	ENSMUSG00000009596	Taf7l	4933438I11Rik|Taf2q	TATA-box binding protein associated factor 7 like	protein-coding	promoter-TSS	-4.32686	1.97437	14.9424	0.000111222	0.00451993
chrX	135035700	135036199	500	WT	peak9172	promoter-TSS (NR_040281)	promoter-TSS (NR_040281)	652	NR_040281	320606	Mm.439072	NR_040281	ENSMUSG00000089759	3632454L22Rik	-	RIKEN cDNA 3632454L22 gene	ncRNA	promoter-TSS	-4.09929	1.68396	13.0606	0.00030238	0.00907863
chrX	142305600	142306099	500	WT	peak9194	promoter-TSS (NM_021487)	promoter-TSS (NM_021487)	348	NM_021487	66240	Mm.58507	NM_021487	ENSMUSG00000090122	Kcne1l	1500015C14Rik|Kcne5|Mink	potassium voltage-gated channel, Isk-related family, member 1-like, pseudogene	protein-coding	promoter-TSS	-4.77082	1.76607	16.3448	5.30158069996124e-05	0.00277881
chrX	144688800	144689499	700	WT	peak9197	promoter-TSS (NM_001033795)	promoter-TSS (NM_001033795)	243	NM_001033795	619287	Mm.387961	NM_001033795	ENSMUSG00000071679	Rtl4	C230031A03Rik|Mar4|Zcchc16	retrotransposon Gag like 4	protein-coding	promoter-TSS	-4.46199	1.83302	15.0091	0.000107365	0.00446146

## Sheet: EDGER K27K4 DKO vs WT
seqnames	start	end	width	wt_dko	peakid	Annotation	Detailed.Annotation	Distance.to.TSS	Nearest.PromoterID	Entrez.ID	Nearest.Unigene	Nearest.Refseq	Nearest.Ensembl	Gene.Name	Gene.Alias	Gene.Description	Gene.Type	simple	logFC	logCPM	F	PValue	FDR
chr1	3531700	3531899	200	WT	peak1	intron (NM_001011874, intron 1 of 2)	CpG	139698	NM_001011874	497097	Mm.454496	NM_001011874	ENSMUSG00000051951	Xkr4	AY534250|Gm210|XRG4|mKIAA1889	X-linked Kx blood group related 4	protein-coding	intron	-4.36588	-0.292413	20.382	6.38169449728093e-06	0.000220491
chr1	5916400	5917599	1200	WT	peak6	promoter-TSS (NM_010342)	promoter-TSS (NM_010342)	398	NM_010342	226304	Mm.291110	NM_010342	ENSMUSG00000033774	Npbwr1	Gpr7|Nbpwr1	neuropeptides B/W receptor 1	protein-coding	promoter-TSS	-2.92954	3.76845	13.5816	0.000229064	0.0038281
chr1	6358900	6359599	700	WT	peak7	promoter-TSS (NM_001195732)	promoter-TSS (NM_001195732)	-81	NM_001195732	620393	Mm.388992	NM_001195732	ENSMUSG00000087247	Alkal1	EG620393|Fam150a	ALK and LTK ligand 1	protein-coding	promoter-TSS	-2.7538	2.63781	13.1318	0.000291108	0.00462215
chr1	6441000	6441699	700	WT	peak9	Intergenic	CpG	-45881	NM_001244693	240690	Mm.234612	NM_173868	ENSMUSG00000033740	St18	AV348974|Myt3|NZF-3|Nzf3|mKIAA0535	suppression of tumorigenicity 18	protein-coding	Intergenic	-5.79854	2.32628	39.5843	3.21266392392857e-10	2.27975574601855e-07
chr1	9298500	9300199	1700	WT	peak10	promoter-TSS (NM_001290393)	promoter-TSS (NM_001290393)	527	NM_001290393	71096	Mm.336395	NM_027671	ENSMUSG00000025909	Sntg1	4933426D16Rik|G1SYN|SYN4	syntrophin, gamma 1	protein-coding	promoter-TSS	-2.51102	4.34673	9.93041	0.0016283	0.0195079
chr1	9545400	9546499	1100	WT	peak11	promoter-TSS (NM_021511)	promoter-TSS (NM_021511)	542	NM_021511	59014	Mm.29061	NM_021511	ENSMUSG00000061024	Rrs1	5730466A07Rik|AA415037|D1Ertd701e|Rrr	ribosome biogenesis regulator 1	protein-coding	promoter-TSS	-4.32614	5.03352	24.294	8.34130542733019e-07	4.69198430287323e-05
chr1	10805300	10805599	300	WT	peak16	intron (NR_030645, intron 2 of 3)	CpG	60424	NR_030645	100124448		NR_030645	ENSMUSG00000076948	Mir467e	Mirn467e	microRNA 467e	ncRNA	intron	-4.49577	1.51683	29.9398	4.51463454518528e-08	5.55300049057789e-06
chr1	15892400	15893099	700	WT	peak32	promoter-TSS (NM_001033288)	promoter-TSS (NM_001033288)	-28	NM_001033288	226866	Mm.131665	NM_001033288	ENSMUSG00000032719	Sbspon	Gm106|Rpesp	somatomedin B and thrombospondin, type 1 domain containing	protein-coding	promoter-TSS	-3.39845	3.20628	18.163	2.03782790758554e-05	0.000530585
chr1	16093000	16093399	400	WT	peak33	promoter-TSS (NM_001243238)	promoter-TSS (NM_001243238)	125	NM_001243238	75799	Mm.78557	NM_001243238	ENSMUSG00000067795	4930444P10Rik	-	RIKEN cDNA 4930444P10 gene	protein-coding	promoter-TSS	-2.41019	1.94846	10.9679	0.000928831	0.0122232
chr1	17091800	17091999	200	WT	peak37	exon (NM_020604, exon 2 of 5)	exon (NM_020604, exon 2 of 5)	5989	NM_020604	57339	Mm.143761	NM_020604	ENSMUSG00000042686	Jph1	JP-1|Jp1	junctophilin 1	protein-coding	exon	-2.97811	0.965168	16.2847	5.47206246706145e-05	0.00119338
chr1	17727500	17727699	200	WT	peak39	promoter-TSS (NR_130314)	promoter-TSS (NR_130314)	46	NR_130314	102634913	Mm.319094	NR_130314	ENSMUSG00000085125	Gm16070	-	predicted gene 16070	ncRNA	promoter-TSS	-2.13314	0.22044	8.22576	0.00413468	0.0422865
chr1	24586300	24587099	800	WT	peak56	promoter-TSS (NM_007733)	promoter-TSS (NM_007733)	737	NM_007733	12823	Mm.329196	NM_007733	ENSMUSG00000026141	Col19a1	-	collagen, type XIX, alpha 1	protein-coding	promoter-TSS	-3.76398	3.1057	21.5364	3.49571400731659e-06	0.000139
chr1	24587300	24587599	300	WT	peak57	promoter-TSS (NM_007733)	promoter-TSS (NM_007733)	-13	NM_007733	12823	Mm.329196	NM_007733	ENSMUSG00000026141	Col19a1	-	collagen, type XIX, alpha 1	protein-coding	promoter-TSS	-2.92596	1.22053	16.123	5.95947615362451e-05	0.0012726
chr1	34635800	34635999	200	WT	peak69	promoter-TSS (NR_033627)	promoter-TSS (NR_033627)	310	NR_033627	241051	Mm.282827	NR_033627		AA619741	-	PHD finger protein 19 pseudogene	pseudo	promoter-TSS	-3.94277	0.58237	23.3313	1.37459181418567e-06	7.00586159439934e-05
chr1	36269200	36269799	600	WT	peak75	exon (NM_153408, exon 2 of 4)	exon (NM_153408, exon 2 of 4)	3925	NM_153408	214854	Mm.389110	NM_153408	ENSMUSG00000047180	Neurl3	2010300P06Rik|Lincr	neuralized E3 ubiquitin protein ligase 3	protein-coding	exon	-4.41843	2.92731	27.7543	1.39292239074363e-07	1.29795040955656e-05
chr1	38209800	38210499	700	WT	peak87	exon (NM_001290814, exon 12 of 22)	exon (NM_001290814, exon 12 of 22)	78067	NR_151587	329123	Mm.207123	NR_151587	ENSMUSG00000102716	Gm5099	EG329123	predicted gene 5099	ncRNA	exon	-4.85534	2.12277	32.1789	1.42716208239748e-08	2.35099468037799e-06
chr1	40326100	40326299	200	WT	peak96	intron (NM_133193, intron 1 of 10)	intron (NM_133193, intron 1 of 10)	1611	NM_133193	107527	Mm.155583	NM_133193	ENSMUSG00000070942	Il1rl2	AI481289|AW551444|IL-1Rrp2	interleukin 1 receptor-like 2	protein-coding	intron	-2.3711	0.805903	11.1975	0.000820708	0.0109772
chr1	42491400	42492099	700	WT	peak100	Intergenic	CpG	203075	NR_027826	66297	Mm.45203	NM_183252	ENSMUSG00000060424	Pantr1	2610017I09Rik|Pou3f3os|linc-Brn1a	POU domain, class 3, transcription factor 3 adjacent noncoding transcript 1	ncRNA	Intergenic	-4.18466	2.18566	26.3473	2.88107133524035e-07	2.10935579901526e-05
chr1	43163200	43164199	1000	WT	peak108	promoter-TSS (NM_010212)	promoter-TSS (NM_010212)	261	NM_010212	14200	Mm.6799	NM_010212	ENSMUSG00000008136	Fhl2	FHL-2|SLIM-3|SLIM3	four and a half LIM domains 2	protein-coding	promoter-TSS	-2.18018	3.5591	8.16129	0.00428417	0.0436702
chr1	65311200	65311899	700	WT	peak146	promoter-TSS (NM_139270)	promoter-TSS (NM_139270)	293	NM_139270	213527	Mm.294225	NM_139270	ENSMUSG00000025946	Pth2r	Pthr2	parathyroid hormone 2 receptor	protein-coding	promoter-TSS	-2.87825	2.56715	14.2334	0.000161983	0.00290154
chr1	69377200	69377599	400	WT	peak153	Intergenic	Intergenic	-269341	NM_010154	13869	Mm.442420	NM_010154	ENSMUSG00000062209	Erbb4	Her4|c-erbB-4	erb-b2 receptor tyrosine kinase 4	protein-coding	Intergenic	-2.49214	1.5216	12.0655	0.000514813	0.00737445
chr1	74713300	74714099	800	WT	peak167	promoter-TSS (NM_024264)	promoter-TSS (NM_024264)	165	NM_024264	104086	Mm.85083	NM_024264	ENSMUSG00000026170	Cyp27a1	1300013A03Rik|Cyp27	cytochrome P450, family 27, subfamily a, polypeptide 1	protein-coding	promoter-TSS	-3.32742	2.15173	18.618	1.60538002137496e-05	0.000454283
chr1	75375000	75376099	1100	WT	peak198	promoter-TSS (NM_007463)	promoter-TSS (NM_007463)	253	NM_007463	11790	Mm.275397	NM_007463	ENSMUSG00000026207	Speg	AW125581|Apeg1|BPEG|D1Bwg1450e|SPEGalpha|SPEGbeta|mKIAA1297	SPEG complex locus	protein-coding	promoter-TSS	-2.4607	3.0251	10.574	0.00114893	0.0145589
chr1	75427500	75427999	500	WT	peak203	exon (NM_007463, exon 35 of 41)	exon (NM_007463, exon 35 of 41)	-8186	NM_133708	69080	Mm.23951	NM_133708	ENSMUSG00000033021	Gmppa	1810012N01Rik	GDP-mannose pyrophosphorylase A	protein-coding	exon	-2.1765	0.518152	9.03836	0.00264729	0.0286634
chr1	78511700	78512099	400	WT	peak223	promoter-TSS (NM_026713)	promoter-TSS (NM_026713)	840	NM_026713	68393	Mm.41325	NM_026713	ENSMUSG00000012187	Mogat1	0610030A14Rik|1110064N14Rik|Dgat2l|Dgat2l1|MGAT1|WI1-2612I11.1|mDC2	monoacylglycerol O-acyltransferase 1	protein-coding	promoter-TSS	-3.97219	1.92768	24.6801	6.8286168026998e-07	4.01235605126788e-05
chr1	79671400	79672199	800	WT	peak225	promoter-TSS (NM_183027)	promoter-TSS (NM_183027)	172	NM_183027	252903	Mm.32409	NM_183027	ENSMUSG00000054702	Ap1s3	1190009B22|Jr2|[s]3A	adaptor-related protein complex AP-1, sigma 3	protein-coding	promoter-TSS	-2.73839	2.20086	13.3729	0.000255995	0.00419459
chr1	82586500	82587299	800	WT	peak233	promoter-TSS (NM_007734)	promoter-TSS (NM_007734)	-21	NM_007734	12828	Mm.389135	NM_007734	ENSMUSG00000079465	Col4a3	[a]3(IV)|alpha3(IV)	collagen, type IV, alpha 3	protein-coding	promoter-TSS	-3.40562	2.30556	19.182	1.19484954105911e-05	0.000362582
chr1	86018000	86018899	900	WT	peak239	Intergenic	CpG	-3492	NM_001122732	70060	Mm.196313	NM_027029	ENSMUSG00000026226	Spata3	1700011N12Rik|1700029H01Rik|4930424D10Rik|Mtsarg1|Tsarg1	spermatogenesis associated 3	protein-coding	Intergenic	-5.6373	3.37357	37.9546	7.39106060048194e-10	4.01073729643799e-07
chr1	87127400	87127699	300	WT	peak243	exon (NM_007432, exon 11 of 11)	exon (NM_007432, exon 11 of 11)	2596	NM_007432	11648	Mm.377076	NM_007432	ENSMUSG00000036500	Akp3	Akp-3|IAP|dIAP	alkaline phosphatase 3, intestine, not Mn requiring	protein-coding	exon	-3.12709	1.18151	17.7287	2.55962795948061e-05	0.000634746
chr1	87475200	87475799	600	WT	peak251	TTS (NM_001356490)	TTS (NM_001356490)	5299	NM_001356490	73234	Mm.7310	NM_028473	ENSMUSG00000026258	Snorc	3110079O15Rik	secondary ossification center associated regulator of chondrocyte maturation	protein-coding	TTS	-2.64481	2.07921	12.7438	0.000358097	0.00544225
chr1	88205200	88205699	500	WT	peak254	promoter-TSS (NM_008299)	promoter-TSS (NM_008299)	298	NM_008299	15504	Mm.439983	NM_008299	ENSMUSG00000081984	Dnajb3	Hsj3|MSJ-1|Msj1	DnaJ heat shock protein family (Hsp40) member B3	protein-coding	promoter-TSS	-3.16727	2.52275	16.757	4.26651623415821e-05	0.000967042
chr1	90914900	90915299	400	WT	peak268	promoter-TSS (NM_053015)	promoter-TSS (NM_053015)	0	NM_053015	171531	Mm.105208	NM_053015	ENSMUSG00000026303	Mlph	2210418F23Rik|5031433I09Rik|AW228792|D1Wsu84e|Slac-2a|l(1)-3Rk|l1Rk3|ln	melanophilin	protein-coding	promoter-TSS	-3.33774	0.881234	19.4627	1.03165633838108e-05	0.000321827
chr1	90998300	90999899	1600	WT	peak269	promoter-TSS (NM_001111312)	promoter-TSS (NM_001111312)	373	NM_001111312	16978	Mm.45039	NM_008515	ENSMUSG00000026305	Lrrfip1	AU024550|Fliiap1	leucine rich repeat (in FLII) interacting protein 1	protein-coding	promoter-TSS	-3.7383	3.90711	20.2227	6.93513898688528e-06	0.000237831
chr1	91344400	91345799	1400	WT	peak274	exon (NM_001033292, exon 9 of 9)	exon (NM_001033292, exon 9 of 9)	-5973	NM_027551	70788	Mm.68617	NM_027551	ENSMUSG00000026308	Klhl30	4631423F02Rik	kelch-like 30	protein-coding	exon	-4.79393	3.89514	29.6206	5.3212852900323e-08	6.29344317955743e-06
chr1	91800400	91802599	2200	WT	peak281	promoter-TSS (NM_007855)	promoter-TSS (NM_007855)	39	NM_007855	13345	Mm.9474	NM_007855	ENSMUSG00000007805	Twist2	Dermo1|bHLHa39	twist basic helix-loop-helix transcription factor 2	protein-coding	promoter-TSS	-5.37365	4.6598	33.7381	6.40895089613979e-09	1.28527330471499e-06
chr1	93401200	93401399	200	WT	peak289	intron (NM_207031, intron 19 of 23)	intron (NM_207031, intron 19 of 23)	27404	NM_001271884	404545	Mm.297411	NM_207031	ENSMUSG00000034107	Ano7	Ngep|Ngep-L|Pcanap5|Tmem16g	anoctamin 7	protein-coding	intron	-2.1649	-0.0247364	7.97234	0.00475484	0.0475223
chr1	104768400	104769499	1100	WT	peak299	promoter-TSS (NM_011800)	promoter-TSS (NM_011800)	430	NM_011800	23836	Mm.103640	NM_011800	ENSMUSG00000050840	Cdh20	Cdh7	cadherin 20	protein-coding	promoter-TSS	-3.34226	3.30886	17.5656	2.78852178511828e-05	0.000679069
chr1	105844400	105844899	500	WT	peak302	exon (NM_009399, exon 10 of 10)	exon (NM_009399, exon 10 of 10)	63927	NM_009399	21934	Mm.6251	NM_009399	ENSMUSG00000026321	Tnfrsf11a	Ly109|ODFR|OFE|Rank|TRANCE-R|mRANK	tumor necrosis factor receptor superfamily, member 11a, NFKB activator	protein-coding	exon	-4.59884	1.66416	30.4303	3.50734862741373e-08	4.62218444112738e-06
chr1	121527300	121528399	1100	WT	peak326	promoter-TSS (NM_010483)	promoter-TSS (NM_010483)	615	NM_010483	15564	Mm.4833	NM_010483	ENSMUSG00000050534	Htr5b	5-Ht5b	5-hydroxytryptamine (serotonin) receptor 5B	protein-coding	promoter-TSS	-3.6734	3.54808	20.1425	7.23177710712023e-06	0.000244551
chr1	126492400	126492999	600	WT	peak331	promoter-TSS (NM_172484)	promoter-TSS (NM_172484)	227	NM_172484	210356	Mm.377234	NM_172484	ENSMUSG00000049690	Nckap5	8430408F21|D130011D22Rik|E030049G20Rik|Erih1|Erih2|Gm1548|Nap5	NCK-associated protein 5	protein-coding	promoter-TSS	-4.04653	2.83621	24.4188	7.81874705128876e-07	4.43448015789573e-05
chr1	129273000	129274099	1100	WT	peak337	promoter-TSS (NM_172485)	promoter-TSS (NM_172485)	246	NM_172485	210417	Mm.380518	NM_172485	ENSMUSG00000042581	Thsd7b	1700074E13Rik|B930082A18|D130067I03Rik	thrombospondin, type I, domain containing 7B	protein-coding	promoter-TSS	-2.58334	3.76597	10.9035	0.000961661	0.0125145
chr1	133329200	133329699	500	WT	peak356	exon (NM_178260, exon 2 of 2)	exon (NM_178260, exon 2 of 2)	2238	NM_178260	280287	Mm.458301	NM_178260	ENSMUSG00000116158	Kiss1	kisspeptin|metastatin	KiSS-1 metastasis-suppressor	protein-coding	exon	-3.46713	1.94451	20.1079	7.36363920934494e-06	0.000247017
chr1	134298700	134299599	900	WT&DKO	peak367	intron (NM_001144855, intron 27 of 28)	CpG-536	9146	NM_031189	17928	Mm.16528	NM_031189	ENSMUSG00000026459	Myog	MYF4|bHLHc3|myo	myogenin	protein-coding	intron	-2.75391	3.53188	12.4181	0.000426223	0.00629105
chr1	134987300	134988199	900	WT	peak372	exon (NM_001033409, exon 18 of 18)	exon (NM_001033409, exon 18 of 18)	25185	NM_001278115	67196	Mm.284587	NM_026024	ENSMUSG00000026429	Ube2t	2700084L22Rik|C80607	ubiquitin-conjugating enzyme E2T	protein-coding	exon	-3.45325	2.8227	19.0574	1.27533460830777e-05	0.000379393
chr1	135161300	135161399	100	WT	peak374	exon (NM_134438, exon 2 of 2)	exon (NM_134438, exon 2 of 2)	6331	NM_134438	171469	Mm.272290	NM_134438	ENSMUSG00000026424	Gpr37l1	AW047233|CAG-18|D0Kist8	G protein-coupled receptor 37-like 1	protein-coding	exon	-3.10602	-0.940064	10.1778	0.00142377	0.0174406
chr1	135918500	135919599	1100	WT	peak383	promoter-TSS (NM_001313701)	promoter-TSS (NM_001313701)	157	NM_001313701	18772	Mm.4494	NM_019645	ENSMUSG00000026413	Pkp1	-	plakophilin 1	protein-coding	promoter-TSS	-3.0889	4.10896	14.4981	0.000140757	0.0026074
chr1	136105500	136105999	500	WT	peak387	intron (NM_014193, intron 29 of 42)	intron (NM_014193, intron 29 of 42)	25433	NR_046170	329253	Mm.487858	NR_046167	ENSMUSG00000086264	Gm15850	6530439I21	predicted gene 15850	ncRNA	intron	-3.3388	1.09824	19.6538	9.33522709622048e-06	0.000297984
chr1	140246100	140246499	400	DKO	peak402	promoter-TSS (NM_001081027)	promoter-TSS (NM_001081027)	582	NM_001081027	240776	Mm.483845	NM_001081027	ENSMUSG00000052726	Kcnt2	E330038N15Rik|Slick	potassium channel, subfamily T, member 2	protein-coding	promoter-TSS	2.10452	0.403402	7.9827	0.00472771	0.0473541
chr1	153653000	153653499	500	WT	peak417	promoter-TSS (NM_026380)	promoter-TSS (NM_026380)	213	NM_026380	67792	Mm.379143	NM_026380	ENSMUSG00000042671	Rgs8	6530413N01Rik	regulator of G-protein signaling 8	protein-coding	promoter-TSS	-2.7875	1.68762	14.4097	0.00014751	0.00269997
chr1	154204400	154205499	1100	WT	peak418	exon (NM_001204908, exon 2 of 2)	exon (NM_001204908, exon 2 of 2)	3763	NM_001204908	100503355	Mm.484410	NM_001204908	ENSMUSG00000066797	Zfp648	Gm10178|Gm203	zinc finger protein 648	protein-coding	exon	-5.07398	3.49383	32.8969	9.8699222439577e-09	1.7757240130311e-06
chr1	154884300	154884899	600	WT	peak419	Intergenic	Intergenic	-158680	NM_009782	12290	Mm.267517	NM_009782	ENSMUSG00000004110	Cacna1e	A430040I15|BII|Cach6|Cacnl1a6|Cav2.3|Cchra1|alpha1E	calcium channel, voltage-dependent, R type, alpha 1E subunit	protein-coding	Intergenic	-2.41255	1.43303	11.5279	0.000687022	0.00943121
chr1	156204300	156205299	1000	WT	peak425	promoter-TSS (NM_177838)	promoter-TSS (NM_177838)	226	NM_177838	329274	Mm.150857	NM_177838	ENSMUSG00000015484	Fam163a	A230106N23Rik	family with sequence similarity 163, member A	protein-coding	promoter-TSS	-3.28414	4.19863	15.9802	6.42581292656809e-05	0.00134113
chr1	156310600	156311099	500	WT	peak427	promoter-TSS (NM_130456)	promoter-TSS (NM_130456)	131	NM_130456	170484	Mm.289099	NM_130456	ENSMUSG00000026602	Nphs2	PDCN|SRN1	nephrosis 2, podocin	protein-coding	promoter-TSS	-3.36385	2.33139	18.74	1.50594464552084e-05	0.000430103
chr1	160044300	160044699	400	WT	peak432	promoter-TSS (NR_028111)	promoter-TSS (NR_028111)	120	NR_028111	67647	Mm.171518	NM_001024470	ENSMUSG00000090394	4930523C07Rik	-	RIKEN cDNA 4930523C07 gene	protein-coding	promoter-TSS	-3.5576	1.14774	21.5622	3.44898438794572e-06	0.000137735
chr1	167672900	167673199	300	WT	peak458	Intergenic	(CGGG)n|Simple_repeat|Simple_repeat	-16508	NM_033652	110648	Mm.330081	NM_033652	ENSMUSG00000026686	Lmx1a	Lmx1.1|dr|dreher|sst	LIM homeobox transcription factor 1 alpha	protein-coding	Intergenic	-2.33933	0.0967829	9.45395	0.00211002	0.0239716
chr1	170907200	170908899	1700	WT	peak464	exon (NM_001029984, exon 5 of 6)	exon (NM_001029984, exon 5 of 6)	4891	NM_001029984	435653	Mm.337931	NM_001029984	ENSMUSG00000070524	Fcrlb	FREB-2|FREB2|FcRL2|Fcrlm2|Fcry|mFCRL2	Fc receptor-like B	protein-coding	exon	-3.08312	4.10511	14.4739	0.000142574	0.00262524
chr1	172482900	172482999	100	DKO	peak477	promoter-TSS (NM_033608)	promoter-TSS (NM_033608)	633	NM_033608	93842	Mm.214530	NM_033608	ENSMUSG00000037995	Igsf9	644ETD8|Dasm1|Kiaa1355-hp|NRT1|Ncaml|mKIAA1355	immunoglobulin superfamily, member 9	protein-coding	promoter-TSS	6.53383	-1.37349	14.5885	0.000134163	0.00250537
chr1	174921600	174921899	300	WT	peak486	promoter-TSS (NM_011825)	promoter-TSS (NM_011825)	69	NM_011825	23893	Mm.25760	NM_011825	ENSMUSG00000050069	Grem2	Gremlin2|Prdc	gremlin 2, DAN family BMP antagonist	protein-coding	promoter-TSS	-2.79206	0.659253	14.1461	0.000169666	0.0029958
chr1	180330500	180331199	700	WT	peak500	promoter-TSS (NR_003623)	promoter-TSS (NR_003623)	-301	NR_003623	277333	Mm.389223	NM_199472		Gm5069	EG277333	glyceraldehyde-3-phosphate dehydrogenase pseudogene	pseudo	promoter-TSS	-2.41552	3.01065	10.2455	0.00137253	0.0169046
chr1	182748600	182749099	500	WT	peak514	promoter-TSS (NM_001033547)	promoter-TSS (NM_001033547)	330	NM_001033547	433386	Mm.338103	NM_001033547	ENSMUSG00000043429	Ccdc185	4922505E12Rik	coiled-coil domain containing 185	protein-coding	promoter-TSS	-2.98917	1.42526	16.5227	4.82698753942391e-05	0.00107558
chr1	184810500	184811399	900	WT	peak524	promoter-TSS (NM_001290273)	promoter-TSS (NM_001290273)	350	NM_001290273	66112	Mm.272457	NM_001081361	ENSMUSG00000026621	Marc1	1300013F15Rik|Mosc1	mitochondrial amidoxime reducing component 1	protein-coding	promoter-TSS	-4.32368	2.74359	27.0372	2.01703178752986e-07	1.691556203633e-05
chr1	187608500	187609699	1200	WT	peak535	promoter-TSS (NM_001243792)	promoter-TSS (NM_001243792)	94	NM_001243792	26381	Mm.89989	NM_011935	ENSMUSG00000026610	Esrrg	ERR3|Errg|NR3B3|mKIAA0832	estrogen-related receptor gamma	protein-coding	promoter-TSS	-3.00946	3.03261	15.0129	0.000107146	0.0020592
chr1	187651900	187652199	300	WT	peak536	promoter-TSS (NM_001357535)	promoter-TSS (NM_001357535)	-191	NM_001357535	26381	Mm.89989	NM_011935	ENSMUSG00000026610	Esrrg	ERR3|Errg|NR3B3|mKIAA0832	estrogen-related receptor gamma	protein-coding	promoter-TSS	-3.54591	1.32097	21.5176	3.53005288871498e-06	0.000139166
chr1	189717700	189718199	500	WT	peak538	Intergenic	Intergenic	-10318	NM_008976	19250	Mm.4498	NM_008976	ENSMUSG00000026604	Ptpn14	C130080N23Rik|PTP36	protein tyrosine phosphatase, non-receptor type 14	protein-coding	Intergenic	-4.04634	1.08481	26.0353	3.38561280441543e-07	2.34829158802499e-05
chr1	190174800	190175799	1000	WT	peak547	intron (NR_151620, intron 1 of 1)	CpG	-4473	NM_008937	19130	Mm.132579	NM_008937	ENSMUSG00000010175	Prox1	A230003G05Rik|PROX-1	prospero homeobox 1	protein-coding	intron	-2.86812	3.32267	13.5621	0.00023146	0.00385419
chr1	190690600	190691099	500	WT	peak548	Intergenic	Intergenic	220920	NM_178775	320119	Mm.220912	NM_178775	ENSMUSG00000089872	Rps6kc1	AA682037|B130003F20Rik|C80612|Rpk118	ribosomal protein S6 kinase polypeptide 1	protein-coding	Intergenic	-2.84062	0.32655	13.7461	0.000209863	0.00357854
chr1	191984900	191985399	500	WT	peak561	intron (NM_023727, intron 2 of 2)	intron (NM_023727, intron 2 of 2)	6896	NM_001303132	74023	Mm.274393	NM_023727	ENSMUSG00000049353	Rd3	3322402L07Rik|rd-3|rd3	retinal degeneration 3	protein-coding	intron	-2.74499	1.5434	14.1558	0.000168802	0.00298886
chr2	18608000	18609899	1900	WT	peak612	Intergenic	Intergenic	-63485	NM_147778	12238	Mm.249586	NM_147778	ENSMUSG00000051154	Commd3	AW550818|Bup|D2Ertd542e	COMM domain containing 3	protein-coding	Intergenic	-2.65948	4.41762	10.973	0.000926257	0.0122067
chr2	19430000	19430299	300	WT	peak623	Intergenic	Intergenic	-15513	NM_018809	19213	Mm.69647	NM_018809	ENSMUSG00000026735	Ptf1a	PTF1-p48|PTF1p48|bHLHa29	pancreas specific transcription factor, 1a	protein-coding	Intergenic	-3.17745	0.728897	17.7699	2.50476088393523e-05	0.000627892
chr2	19430800	19431199	400	WT	peak624	Intergenic	CpG	-14663	NM_018809	19213	Mm.69647	NM_018809	ENSMUSG00000026735	Ptf1a	PTF1-p48|PTF1p48|bHLHa29	pancreas specific transcription factor, 1a	protein-coding	Intergenic	-4.42958	2.08198	28.6219	8.90302751560036e-08	9.02532184960586e-06
chr2	23320800	23321599	800	WT&DKO	peak636	promoter-TSS (NM_008752)	promoter-TSS (NM_008752)	-46	NM_008752	18232	Mm.131616	NM_008752	ENSMUSG00000069132	Nxph2	-	neurexophilin 2	protein-coding	promoter-TSS	-2.63153	2.79504	12.0556	0.000517563	0.00740236
chr2	24473600	24475199	1600	WT	peak638	promoter-TSS (NM_011040)	promoter-TSS (NM_011040)	1199	NM_011040	18510	Mm.2533	NM_011040	ENSMUSG00000026976	Pax8	Pax-8	paired box 8	protein-coding	promoter-TSS	-2.43093	3.85274	9.71854	0.00182699	0.0212534
chr2	24607400	24607699	300	WT	peak639	exon (NM_007579, exon 45 of 46)	exon (NM_007579, exon 45 of 46)	-131951	NM_011040	18510	Mm.2533	NM_011040	ENSMUSG00000026976	Pax8	Pax-8	paired box 8	protein-coding	exon	-2.39804	0.448662	10.5621	0.00115639	0.0146333
chr2	24678800	24679499	700	WT	peak640	exon (NM_007579, exon 19 of 46)	exon (NM_007579, exon 19 of 46)	84002	NM_001042528	12287	Mm.4424	NM_007579	ENSMUSG00000004113	Cacna1b	AW050276|AW060892|AW822256|BIII|Cav2.2|Cchn1a|alpha(1B)	calcium channel, voltage-dependent, N type, alpha 1B subunit	protein-coding	exon	-4.42254	2.06042	28.6265	8.88194871174628e-08	9.02532184960586e-06
chr2	25289600	25292899	3300	WT	peak650	promoter-TSS (NM_001242940)	promoter-TSS (NM_001242940)	30	NM_001242940	320354	Mm.445875	NM_001242940		Grin1os	E130003G02Rik	glutamate receptor, ionotropic, NMDA1 (zeta 1), opposite strand	protein-coding	promoter-TSS	-2.45446	5.30025	9.29317	0.00230336	0.0256624
chr2	25576800	25580199	3400	WT	peak660	exon (NM_001005424, exon 1 of 1)	exon (NM_001005424, exon 1 of 1)	1599	NM_001005424	381353	Mm.379511	NM_001005424	ENSMUSG00000029419	Ajm1	Gm996	apical junction component 1	protein-coding	exon	-3.18552	5.03543	14.7373	0.000123991	0.00234389
chr2	25616000	25616899	900	WT	peak661	promoter-TSS (NM_029859)	promoter-TSS (NM_029859)	1228	NM_029859	77058	Mm.478493	NM_029859	ENSMUSG00000026940	Ccdc183	4921530D09Rik|Cccd183|Kiaa1984	coiled-coil domain containing 183	protein-coding	promoter-TSS	-2.74575	3.048	12.8266	0.000342598	0.00527624
chr2	25877400	25878299	900	WT	peak664	promoter-TSS (NM_001302351)	promoter-TSS (NM_001302351)	67	NM_001302351	227632	Mm.119462	NM_175462	ENSMUSG00000058740	Kcnt1	C030030G16Rik|Slack|Slo2.2|slo2	potassium channel, subfamily T, member 1	protein-coding	promoter-TSS	-3.04188	3.39306	14.8788	0.000115034	0.00218801
chr2	26202000	26203399	1400	WT	peak667	intron (NM_001039653, intron 3 of 5)	CpG-7845	3875	NM_001039653	16871	Mm.386765	NM_010711	ENSMUSG00000026934	Lhx3	Lim3|P-LIM|mLIM3|mLim-3	LIM homeobox protein 3	protein-coding	intron	-2.83517	4.11698	12.5042	0.00040704	0.00603688
chr2	28909300	28909799	500	WT	peak687	3' UTR (NM_001164186, exon 4 of 4)	3' UTR (NM_001164186, exon 4 of 4)	2945	NM_001355435	54422	Mm.21390	NM_019446	ENSMUSG00000026805	Barhl1	Dres115|MBH2	BarH like homeobox 1	protein-coding	3' UTR	-2.6381	2.1882	12.5811	0.000390627	0.00584041
chr2	28911100	28911699	600	WT	peak688	promoter-TSS (NM_001355435)	promoter-TSS (NM_001355435)	1095	NM_001355435	54422	Mm.21390	NM_019446	ENSMUSG00000026805	Barhl1	Dres115|MBH2	BarH like homeobox 1	protein-coding	promoter-TSS	-2.72354	2.16324	13.3106	0.000264643	0.00429812
chr2	29747200	29747699	500	WT	peak692	exon (NM_001370923, exon 2 of 4)	exon (NM_001370923, exon 2 of 4)	4207	NM_001370923	433415	Mm.359309	NM_001370923	ENSMUSG00000079497	Gm13420	Dspd2	predicted gene 13420	protein-coding	exon	-3.30442	2.57114	17.9193	2.31589179140588e-05	0.000588543
chr2	29750800	29750899	100	WT	peak693	promoter-TSS (NM_001370923)	promoter-TSS (NM_001370923)	807	NM_001370923	433415	Mm.359309	NM_001370923	ENSMUSG00000079497	Gm13420	Dspd2	predicted gene 13420	protein-coding	promoter-TSS	-2.45425	-0.380565	8.84272	0.00294641	0.0314591
chr2	29751100	29751999	900	WT	peak694	promoter-TSS (NM_001370923)	promoter-TSS (NM_001370923)	107	NM_001370923	433415	Mm.359309	NM_001370923	ENSMUSG00000079497	Gm13420	Dspd2	predicted gene 13420	protein-coding	promoter-TSS	-2.80727	3.22399	13.1645	0.000286071	0.00457367
chr2	33966500	33966599	100	WT	peak748	Intergenic	CpG	-78604	NM_175184	72543	Mm.254914	NM_175184	ENSMUSG00000038740	Mvb12b	2610200O14Rik|2610528K11Rik|AI414895|Fam125b	multivesicular body subunit 12B	protein-coding	Intergenic	-2.70645	-0.489974	10.072	0.00150786	0.0182786
chr2	36210500	36211099	600	WT	peak765	Intergenic	G-rich|Low_complexity|Low_complexity	-19626	NM_008969	19224	Mm.275434	NM_008969	ENSMUSG00000047250	Ptgs1	COX1|Cox-1|Cox-3|PGHS-1|PHS 1|Pghs1	prostaglandin-endoperoxide synthase 1	protein-coding	Intergenic	-2.87677	2.20249	14.568	0.000135629	0.00252254
chr2	36230500	36231099	600	WT	peak766	promoter-TSS (NM_008969)	promoter-TSS (NM_008969)	374	NM_008969	19224	Mm.275434	NM_008969	ENSMUSG00000047250	Ptgs1	COX1|Cox-1|Cox-3|PGHS-1|PHS 1|Pghs1	prostaglandin-endoperoxide synthase 1	protein-coding	promoter-TSS	-2.4674	1.93749	11.4934	0.000699901	0.0095795
chr2	37793100	37793999	900	WT	peak768	exon (NM_001163566, exon 10 of 13)	exon (NM_001163566, exon 10 of 13)	17301	NM_001163566	241324	Mm.392369	NM_001163566	ENSMUSG00000035403	Crb2	5930402A21|BC043114	crumbs family member 2	protein-coding	exon	-5.18267	4.00484	32.8695	1.00095012116658e-08	1.7757240130311e-06
chr2	38672300	38672599	300	WT	peak778	Intergenic	Intergenic	-28544	NM_011187	19177	Mm.389251	NM_011187	ENSMUSG00000026750	Psmb7	AU020723|MC14	proteasome (prosome, macropain) subunit, beta type 7	protein-coding	Intergenic	-2.52853	0.370682	11.2855	0.000782713	0.0105873
chr2	42652500	42653499	1000	WT	peak784	promoter-TSS (NM_053011)	promoter-TSS (NM_053011)	598	NM_053011	94217	Mm.441398	NM_053011	ENSMUSG00000049252	Lrp1b	9630004P12Rik|LRP-DIT	low density lipoprotein-related protein 1B	protein-coding	promoter-TSS	-2.82477	2.8486	13.6129	0.00022528	0.00378545
chr2	44556800	44557399	600	WT	peak785	Intergenic	CpG	304522	NM_172662	227835	Mm.314312	NM_172662	ENSMUSG00000036890	Gtdc1	E330008O22Rik	glycosyltransferase-like domain containing 1	protein-coding	Intergenic	-4.76535	2.35801	31.3007	2.24139594099885e-08	3.38965205831383e-06
chr2	57102300	57103199	900	WT	peak800	Intergenic	CpG	12288	NM_013613	18227	Mm.3507	NM_013613	ENSMUSG00000026826	Nr4a2	HZF-3|NOT|Nurr1|RNR-1|TINOR|TINUR	nuclear receptor subfamily 4, group A, member 2	protein-coding	Intergenic	-3.69304	2.60695	21.4294	3.69601385619132e-06	0.000143259
chr2	61805000	61805799	800	WT	peak812	promoter-TSS (NM_009322)	promoter-TSS (NM_009322)	947	NM_009322	21375	Mm.308525	NM_009322	ENSMUSG00000035033	Tbr1	-	T-box brain gene 1	protein-coding	promoter-TSS	-4.83245	2.82427	31.4893	2.0342795186143e-08	3.12770475986949e-06
chr2	61811400	61812599	1200	WT	peak813	exon (NM_009322, exon 6 of 6)	exon (NM_009322, exon 6 of 6)	7547	NM_009322	21375	Mm.308525	NM_009322	ENSMUSG00000035033	Tbr1	-	T-box brain gene 1	protein-coding	exon	-6.32727	3.51965	43.3785	4.63293236498383e-11	8.54776021339516e-08
chr2	61815700	61816299	600	WT	peak814	Intergenic	CpG	11547	NM_009322	21375	Mm.308525	NM_009322	ENSMUSG00000035033	Tbr1	-	T-box brain gene 1	protein-coding	Intergenic	-5.06573	2.57144	33.4144	7.56725743126319e-09	1.45433228757089e-06
chr2	74727400	74728399	1000	WT	peak875	intron (NM_010469, intron 5 of 5)	intron (NM_010469, intron 5 of 5)	1830	NR_029566	387144		NR_029566	ENSMUSG00000065500	Mir10b	Mirn10b|mir-10b|mmu-mir-10b	microRNA 10b	ncRNA	intron	-3.05321	2.93303	15.4539	8.48500404496109e-05	0.00170532
chr2	74734800	74735199	400	WT	peak876	intron (NM_010468, intron 1 of 2)	intron (NM_010468, intron 1 of 2)	8930	NR_029566	387144		NR_029566	ENSMUSG00000065500	Mir10b	Mirn10b|mir-10b|mmu-mir-10b	microRNA 10b	ncRNA	intron	-2.58517	0.759091	12.8038	0.000346796	0.00529667
chr2	74746100	74747399	1300	WT	peak878	exon (NM_010468, exon 3 of 3)	exon (NM_010468, exon 3 of 3)	-5934	NR_110447	102634401	Mm.235021	NR_110447	ENSMUSG00000085015	Gm14424	-	predicted gene 14424	ncRNA	exon	-3.49146	3.60672	18.4976	1.70994990247757e-05	0.000472113
chr2	74752600	74753399	800	WT	peak880	promoter-TSS (NR_110447)	promoter-TSS (NR_110447)	316	NR_110447	102634401	Mm.235021	NR_110447	ENSMUSG00000085015	Gm14424	-	predicted gene 14424	ncRNA	promoter-TSS	-2.54665	2.97001	11.2886	0.000781433	0.0105855
chr2	79255400	79256299	900	WT	peak890	promoter-TSS (NM_010576)	promoter-TSS (NM_010576)	424	NM_010576	16401	Mm.31903	NM_010576	ENSMUSG00000027009	Itga4	CD49D|Itga4B	integrin alpha 4	protein-coding	promoter-TSS	-2.54931	3.00881	11.2763	0.000786632	0.0105937
chr2	83930400	83930699	300	WT	peak898	intron (NM_027964, intron 3 of 8)	L1Md_T|LINE|L1	10676	NM_027964	71861	Mm.116957	NM_027964	ENSMUSG00000034552	Zswim2	1700025P14Rik|4933437F18Rik|MEX	zinc finger SWIM-type containing 2	protein-coding	intron	-3.76007	-0.201725	17.6865	2.61701077322057e-05	0.000645506
chr2	93645800	93646199	400	WT	peak938	intron (NM_007442, intron 1 of 3)	intron (NM_007442, intron 1 of 3)	3566	NM_007442	11695	Mm.389389	NM_007442	ENSMUSG00000040310	Alx4	lst	aristaless-like homeobox 4	protein-coding	intron	-2.16765	1.64706	9.35346	0.00222883	0.024983
chr2	106920400	106920699	300	WT	peak980	Intergenic	L1Md_F2|LINE|L1	49841	NM_173750	212772	Mm.381231	NM_173750	ENSMUSG00000027122	Arl14ep	2700007P21Rik|4930448O08Rik|ARF7EP	ADP-ribosylation factor-like 14 effector protein	protein-coding	Intergenic	-4.51844	0.486634	26.8863	2.18066759802098e-07	1.81231158484176e-05
chr2	110362500	110363099	600	WT	peak983	promoter-TSS (NM_026271)	promoter-TSS (NM_026271)	193	NM_026271	67606	Mm.291809	NM_026271	ENSMUSG00000074971	Fibin	1110018M03Rik	fin bud initiation factor homolog (zebrafish)	protein-coding	promoter-TSS	-2.63708	1.36907	13.4771	0.000242175	0.00398229
chr2	115852700	115852999	300	WT	peak988	Intergenic	Intergenic	211769	NM_001346044	17536	Mm.247566	NM_010825	ENSMUSG00000027210	Meis2	A430109D20Rik|Mrg1|Stra10	Meis homeobox 2	protein-coding	Intergenic	-2.69465	1.24094	13.985	0.000184831	0.00321711
chr2	122301400	122301899	500	WT	peak1044	intron (NM_025777, intron 4 of 5)	intron (NM_025777, intron 4 of 5)	2750	NM_025777	66811	Mm.171333	NM_025777	ENSMUSG00000027225	Duoxa2	9030623N16Rik|Nip2	dual oxidase maturation factor 2	protein-coding	intron	-2.56453	2.80302	11.5057	0.000695284	0.00953045
chr2	122610800	122611599	800	WT	peak1048	promoter-TSS (NM_025961)	promoter-TSS (NM_025961)	77	NM_025961	67092	Mm.29975	NM_025961	ENSMUSG00000027199	Gatm	1810003P21Rik|AI314789|AT	glycine amidinotransferase (L-arginine:glycine amidinotransferase)	protein-coding	promoter-TSS	-2.54761	2.94625	11.2798	0.000785141	0.0105891
chr2	127541000	127541499	500	WT	peak1067	promoter-TSS (NM_178047)	promoter-TSS (NM_178047)	167	NM_178047	192212	Mm.34171	NM_138750	ENSMUSG00000027376	Prom2	AI507243|Prom-rp	prominin 2	protein-coding	promoter-TSS	-3.45028	1.94346	20.0124	7.74031041514287e-06	0.000257777
chr2	128863700	128864399	700	WT	peak1076	promoter-TSS (NM_024237)	promoter-TSS (NM_024237)	118	NM_024237	70370	Mm.5107	NM_024237	ENSMUSG00000027386	Fbln7	1600015H20Rik|AI464334|TM14	fibulin 7	protein-coding	promoter-TSS	-3.11046	3.34368	15.5101	8.23686427964709e-05	0.00166269
chr2	129038600	129039599	1000	WT	peak1077	exon (NM_001370941, exon 7 of 11)	exon (NM_001370941, exon 7 of 11)	26809	NM_001370941	668894	Mm.393119	NM_001370941	ENSMUSG00000079051	Vinac1	Gm14025	vinculin/alpha-catenin family member 1	protein-coding	exon	-4.86044	3.5576	30.8475	2.82975077259506e-08	3.89618669808798e-06
chr2	130361600	130362499	900	WT	peak1083	exon (NM_001110513, exon 13 of 17)	exon (NM_001110513, exon 13 of 17)	35579	NM_019696	56264	Mm.112701	NM_019696	ENSMUSG00000027408	Cpxm1	AA986902|Cpx-1|Cpx1|Cpxm	carboxypeptidase X 1 (M14 family)	protein-coding	exon	-3.64442	3.65657	19.7519	8.86892062870349e-06	0.000286069
chr2	130576000	130576299	300	WT	peak1089	promoter-TSS (NM_011025)	promoter-TSS (NM_011025)	-19	NM_011025	18429	Mm.16745	NM_011025	ENSMUSG00000027301	Oxt	OT|Oxy	oxytocin	protein-coding	promoter-TSS	-2.4419	1.52721	11.6905	0.000629543	0.00878598
chr2	131040400	131042199	1800	WT	peak1096	promoter-TSS (NR_105969)	promoter-TSS (NR_105969)	-902	NR_105969	102465606		NR_105969	ENSMUSG00000098686	Mir6973b	Gm27815|mmu-mir-6973b	microRNA 6973b	ncRNA	promoter-TSS	-2.35101	4.51209	8.75422	0.00309278	0.0325695
chr2	131144600	131144999	400	WT	peak1100	exon (NM_028306, exon 13 of 13)	exon (NM_028306, exon 13 of 13)	15281	NR_154887	67326	Mm.27711	NM_026091	ENSMUSG00000027327	1700037H04Rik	-	RIKEN cDNA 1700037H04 gene	protein-coding	exon	-2.1481	0.739622	9.28129	0.00231833	0.025767
chr2	132945000	132945799	800	WT	peak1113	promoter-TSS (NM_198029)	promoter-TSS (NM_198029)	636	NM_198029	241639	Mm.209784	NM_198029	ENSMUSG00000027356	Fermt1	5830467P10Rik|Kindlin-1	fermitin family member 1	protein-coding	promoter-TSS	-4.28977	2.995	26.435	2.75335780647212e-07	2.04156875871515e-05
chr2	136059200	136059799	600	WT	peak1118	exon (NM_029530, exon 3 of 6)	exon (NM_029530, exon 3 of 6)	1752	NM_029530	76161	Mm.41638	NM_029530	ENSMUSG00000027270	Lamp5	3110035N03Rik|6330527O06Rik|BAD-LAMP|LAMP-5	lysosomal-associated membrane protein family, member 5	protein-coding	exon	-4.70556	2.235	30.8721	2.79414944663593e-08	3.89618669808798e-06
chr2	145860400	145860899	500	WT	peak1137	exon (NM_028724, exon 9 of 13)	exon (NM_028724, exon 9 of 13)	-42591	NM_026425	67877	Mm.151168	NM_026425	ENSMUSG00000002728	Naa20	1500004D14Rik|2900026I01Rik|AU041458|D2Ertd186e|Nat5	N(alpha)-acetyltransferase 20, NatB catalytic subunit	protein-coding	exon	-2.27333	1.5013	10.3237	0.00131559	0.0162685
chr2	147373500	147373999	500	WT	peak1158	exon (NM_008780, exon 5 of 5)	exon (NM_008780, exon 5 of 5)	8756	NM_008780	18503	Mm.315502	NM_008780	ENSMUSG00000037034	Pax1	Pax-1|hbs|hunchback|un|undulated|wt	paired box 1	protein-coding	exon	-2.49432	1.86636	11.727	0.000617339	0.00864175
chr2	148395000	148396099	1100	WT	peak1163	promoter-TSS (NM_009219)	promoter-TSS (NM_009219)	173	NM_009219	20608	Mm.35324	NM_009219	ENSMUSG00000037014	Sstr4	Smstr4|sst4	somatostatin receptor 4	protein-coding	promoter-TSS	-6.59739	3.8197	45.0345	1.99218444801071e-11	7.01807746283067e-08
chr2	150500600	150500899	300	WT	peak1167	Intergenic	CpG	-15687	NM_001034900	545471	Mm.451002	NM_001034900	ENSMUSG00000074731	Zfp345	-	zinc finger protein 345	protein-coding	Intergenic	-4.45921	2.26814	28.7866	8.17836080230859e-08	8.74954711034088e-06
chr2	150688100	150689199	1100	WT	peak1169	promoter-TSS (NM_054068)	promoter-TSS (NM_054068)	487	NM_054068	114889	Mm.207061	NM_054068	ENSMUSG00000033080	Vsx1	CHX10-like	visual system homeobox 1	protein-coding	promoter-TSS	-3.62394	3.98982	19.1304	1.22752382539873e-05	0.000370062
chr2	153052600	153052899	300	WT	peak1191	exon (NM_001011732, exon 2 of 3)	exon (NM_001011732, exon 2 of 3)	-13205	NM_145536	228788	Mm.299979	NM_145536	ENSMUSG00000027474	Ccm2l	-	cerebral cavernous malformation 2-like	protein-coding	exon	-2.83202	1.25772	15.0949	0.000102594	0.00199249
chr2	153071400	153072299	900	WT	peak1192	exon (NM_145536, exon 5 of 9)	exon (NM_145536, exon 5 of 9)	5895	NM_145536	228788	Mm.299979	NM_145536	ENSMUSG00000027474	Ccm2l	-	cerebral cavernous malformation 2-like	protein-coding	exon	-3.06478	3.25191	15.2498	9.45226026207663e-05	0.00185526
chr2	155630300	155631299	1000	WT	peak1207	exon (NM_001085378, exon 32 of 42)	exon (NM_001085378, exon 32 of 42)	7920	NR_030757	735275		NR_030757	ENSMUSG00000076312	Mir499	Mirn499|mir-499|mmu-mir-499	microRNA 499	ncRNA	exon	-2.53972	3.35098	10.9381	0.000943892	0.0123509
chr2	157020500	157021299	800	WT	peak1213	exon (NM_001164663, exon 14 of 15)	exon (NM_001164663, exon 14 of 15)	-13825	NM_025853	66934	Mm.25410	NM_025853	ENSMUSG00000027635	Dsn1	1700022L09Rik|AW552447	DSN1 homolog, MIS12 kinetochore complex component	protein-coding	exon	-2.03414	1.39552	8.56035	0.00343982	0.0358557
chr2	157039900	157040799	900	WT	peak1214	exon (NM_001164663, exon 5 of 15)	exon (NM_001164663, exon 5 of 15)	-33275	NM_025853	66934	Mm.25410	NM_025853	ENSMUSG00000027635	Dsn1	1700022L09Rik|AW552447	DSN1 homolog, MIS12 kinetochore complex component	protein-coding	exon	-3.03732	2.2151	16.0078	6.33273862965329e-05	0.00132471
chr2	162908300	162908699	400	WT	peak1238	Intergenic	CpG	-23008	NM_026499	67996	Mm.24042	NM_026499	ENSMUSG00000016921	Srsf6	1210001E11Rik|AI314910|AW146126|Sfrs6	serine/arginine-rich splicing factor 6	protein-coding	Intergenic	-2.73465	0.544224	13.4949	0.000239888	0.00396319
chr2	163339000	163340099	1100	WT&DKO	peak1241	exon (NM_001205076, exon 5 of 7)	exon (NM_001205076, exon 5 of 7)	58423	NM_021566	59091	Mm.34459	NM_021566	ENSMUSG00000017817	Jph2	1110002E14Rik|JP-2|Jp2	junctophilin 2	protein-coding	exon	-2.61807	3.77167	11.1769	0.000829863	0.0110764
chr2	163375600	163376399	800	WT	peak1242	exon (NM_001205076, exon 3 of 7)	exon (NM_001205076, exon 3 of 7)	21973	NM_021566	59091	Mm.34459	NM_021566	ENSMUSG00000017817	Jph2	1110002E14Rik|JP-2|Jp2	junctophilin 2	protein-coding	exon	-5.31062	3.59141	34.6334	4.0491147078586e-09	9.82975873157779e-07
chr2	164167500	164168899	1400	WT	peak1248	exon (NM_008435, exon 3 of 4)	exon (NM_008435, exon 3 of 4)	2913	NM_008435	16538	Mm.6217	NM_008435	ENSMUSG00000040164	Kcns1	Kv9.1	K+ voltage-gated channel, subfamily S, 1	protein-coding	exon	-5.20091	3.93002	33.2437	8.26019324544126e-09	1.55510780998358e-06
chr2	164414000	164414699	700	WT	peak1251	intron (NM_009036, intron 11 of 11)	intron (NM_009036, intron 11 of 11)	-9190	NM_001252563	17183	Mm.29428	NM_013592	ENSMUSG00000016995	Matn4	matrilin-4	matrilin 4	protein-coding	intron	-2.83468	1.59295	14.9066	0.000113353	0.0021605
chr2	164997200	164998499	1300	WT	peak1263	3' UTR (NM_001355481, exon 25 of 25)	3' UTR (NM_001355481, exon 25 of 25)	29862	NM_020333	57138	Mm.252987	NM_020333	ENSMUSG00000017740	Slc12a5	KCC2|mKIAA1176	solute carrier family 12, member 5	protein-coding	3' UTR	-3.44592	3.30823	18.4438	1.75880413923989e-05	0.000480029
chr2	165473000	165473399	400	WT	peak1268	promoter-TSS (NM_054055)	promoter-TSS (NM_054055)	-3	NM_054055	114644	Mm.250738	NM_054055	ENSMUSG00000018459	Slc13a3	NaDC-3|NaDC3|SDCT2	solute carrier family 13 (sodium-dependent dicarboxylate transporter), member 3	protein-coding	promoter-TSS	-3.38572	2.0706	19.3345	1.1032236659558e-05	0.000338114
chr2	167240100	167240699	600	WT	peak1274	promoter-TSS (NM_008968)	promoter-TSS (NM_008968)	205	NM_008968	19223	Mm.2339	NM_008968	ENSMUSG00000017969	Ptgis	Cyp8|Cyp8a1|Pgis	prostaglandin I2 (prostacyclin) synthase	protein-coding	promoter-TSS	-2.25183	2.38797	9.37425	0.00220371	0.0247917
chr2	168268500	168268899	400	WT	peak1283	promoter-TSS (NM_001081134)	promoter-TSS (NM_001081134)	631	NM_001081134	241794	Mm.425102	NM_001081134	ENSMUSG00000074575	Kcng1	AW536275	potassium voltage-gated channel, subfamily G, member 1	protein-coding	promoter-TSS	-2.59557	1.11276	13.2364	0.000275313	0.00444014
chr2	169633300	169634299	1000	WT	peak1289	promoter-TSS (NM_001363023)	promoter-TSS (NM_001363023)	1291	NM_001363023	228911	Mm.315789	NM_080455	ENSMUSG00000047907	Tshz2	2900073F20Rik|B830045G17|Mtsh2|Sdccag33l|Tsh2|Zfp218|mKIAA4248|teashirt2	teashirt zinc finger family member 2	protein-coding	promoter-TSS	-3.55915	3.06122	19.719	9.02275808669762e-06	0.000290017
chr2	174297000	174297699	700	WT	peak1313	promoter-TSS (NM_001077507)	promoter-TSS (NM_001077507)	-509	NM_001077507	14683	Mm.125770	NM_010309	ENSMUSG00000027523	Gnas	5530400H20Rik|A930027G11Rik|C130027O20Rik|GPSA|GSP|Galphas|Gnas1|Gnasxl|Gs-alpha|Gsa|Nesp|Nesp55|Nespl|Oed-Sml|Oedsml|P1|P2|P3|PHP1A|PHP1B|POH|SCG6	GNAS (guanine nucleotide binding protein, alpha stimulating) complex locus	protein-coding	promoter-TSS	-2.46978	2.23833	11.2007	0.000819278	0.0109772
chr2	174297900	174299999	2100	WT	peak1314	promoter-TSS (NM_001310085)	promoter-TSS (NM_001310085)	1091	NM_001310085	14683	Mm.125770	NM_010309	ENSMUSG00000027523	Gnas	5530400H20Rik|A930027G11Rik|C130027O20Rik|GPSA|GSP|Galphas|Gnas1|Gnasxl|Gs-alpha|Gsa|Nesp|Nesp55|Nespl|Oed-Sml|Oedsml|P1|P2|P3|PHP1A|PHP1B|POH|SCG6	GNAS (guanine nucleotide binding protein, alpha stimulating) complex locus	protein-coding	promoter-TSS	-3.71545	4.97156	19.0908	1.2532739949601e-05	0.000376595
chr2	174300200	174300899	700	WT	peak1315	exon (NM_201617, exon 2 of 2)	exon (NM_201617, exon 2 of 2)	2691	NM_001310085	14683	Mm.125770	NM_010309	ENSMUSG00000027523	Gnas	5530400H20Rik|A930027G11Rik|C130027O20Rik|GPSA|GSP|Galphas|Gnas1|Gnasxl|Gs-alpha|Gsa|Nesp|Nesp55|Nespl|Oed-Sml|Oedsml|P1|P2|P3|PHP1A|PHP1B|POH|SCG6	GNAS (guanine nucleotide binding protein, alpha stimulating) complex locus	protein-coding	exon	-3.82826	3.0536	22.2769	2.37761155028249e-06	0.000103577
chr2	174644100	174644799	700	WT	peak1317	promoter-TSS (NM_001099328)	promoter-TSS (NM_001099328)	916	NM_001099328	100043757	Mm.48711	NM_001099328	ENSMUSG00000050600	Zfp831	-	zinc finger protein 831	protein-coding	promoter-TSS	-2.9689	1.41898	16.3406	5.31320212802809e-05	0.00116148
chr2	174760500	174761099	600	WT	peak1319	promoter-TSS (NM_007903)	promoter-TSS (NM_007903)	181	NM_007903	13616	Mm.9478	NM_007903	ENSMUSG00000027524	Edn3	ET-3|PPET3|ls|tmgc48	endothelin 3	protein-coding	promoter-TSS	-2.27704	2.84189	9.29018	0.00230711	0.0256732
chr2	180499200	180500599	1400	WT&DKO	peak1329	promoter-TSS (NM_018766)	promoter-TSS (NM_018766)	-76	NM_018766	18216	Mm.301712	NM_018766	ENSMUSG00000027568	Ntsr1	NT-1R|NTR-1|NTR1	neurotensin receptor 1	protein-coding	promoter-TSS	-2.18092	3.86741	7.97644	0.0047441	0.0474667
chr3	6137400	6137599	200	WT	peak1348	Intergenic	Intergenic	482943	NM_027048	69347	Mm.45822	NM_027048	ENSMUSG00000069118	1700008P02Rik	-	RIKEN cDNA 1700008P02 gene	protein-coding	Intergenic	-3.49312	-0.205554	16.0523	6.18588221959821e-05	0.0013033
chr3	8462800	8462999	200	WT	peak1350	promoter-TSS (NR_033512)	promoter-TSS (NR_033512)	198	NR_033512	620966	Mm.301719	NR_033512		Gm6194	1700003N22Rik|EG620966	transmembrane protein 189 pseudogene	pseudo	promoter-TSS	-4.31128	0.0543812	22.3573	2.28018202721261e-06	0.000100644
chr3	26331200	26331999	800	WT&DKO	peak1374	promoter-TSS (NM_138666)	promoter-TSS (NM_138666)	309	NM_138666	192167	Mm.316080	NM_138666	ENSMUSG00000063887	Nlgn1	6330415N05Rik|BB179718|NL1|Nlg1|mKIAA1070	neuroligin 1	protein-coding	promoter-TSS	-3.9525	3.6464	22.5019	2.11503665896956e-06	9.51766496536303e-05
chr3	26333200	26333999	800	WT	peak1375	Intergenic	Intergenic	-1691	NM_138666	192167	Mm.316080	NM_138666	ENSMUSG00000063887	Nlgn1	6330415N05Rik|BB179718|NL1|Nlg1|mKIAA1070	neuroligin 1	protein-coding	Intergenic	-3.5516	2.89474	19.8678	8.34749192069497e-06	0.000271147
chr3	31309400	31310699	1300	WT	peak1390	promoter-TSS (NM_172861)	promoter-TSS (NM_172861)	269	NM_172861	241919	Mm.285366	NM_172861	ENSMUSG00000069072	Slc7a14	A930013N06|BC061928	solute carrier family 7 (cationic amino acid transporter, y+ system), member 14	protein-coding	promoter-TSS	-2.81664	3.90063	12.5689	0.000393182	0.00586911
chr3	36222000	36222399	400	WT	peak1400	promoter-TSS (NM_198192)	promoter-TSS (NM_198192)	75	NM_198192	229214	Mm.330975	NM_198192	ENSMUSG00000058400	Qrfpr	AQ27|Gpr103|SP9155	pyroglutamylated RFamide peptide receptor	protein-coding	promoter-TSS	-2.04167	1.7876	8.31241	0.00394207	0.0404962
chr3	37063600	37063699	100	WT	peak1403	promoter-TSS (NM_009350)	promoter-TSS (NM_009350)	-6	NM_009350	21744	Mm.8122	NM_009350	ENSMUSG00000027719	Adad1	Tenr	adenosine deaminase domain containing 1 (testis specific)	protein-coding	promoter-TSS	-3.40974	1.05579	20.2901	6.69530832560065e-06	0.000230464
chr3	54633200	54633599	400	WT	peak1431	Intergenic	CpG	-59415	NR_152185	56790	Mm.486375	NM_019995	ENSMUSG00000027751	Supt20	AA667204|AI450544|D3Ertd300e|Fam48a|Supt20h|p38IP	suppressor of Ty 20	protein-coding	Intergenic	-2.51101	0.0493687	10.3688	0.00128387	0.0159404
chr3	54755300	54755899	600	WT	peak1432	promoter-TSS (NM_019483)	promoter-TSS (NM_019483)	18	NM_019483	55994	Mm.244353	NM_019483	ENSMUSG00000027796	Smad9	MADH6|Madh8|Madh9|Smad8	SMAD family member 9	protein-coding	promoter-TSS	-2.88819	3.4927	13.5253	0.000236043	0.00391635
chr3	55181900	55182199	300	WT	peak1437	promoter-TSS (NM_028937)	promoter-TSS (NM_028937)	6	NM_028937	74434	Mm.25514	NM_028937	ENSMUSG00000027794	Sohlh2	4933406N12Rik|AI413378|Sosf2	spermatogenesis and oogenesis specific basic helix-loop-helix 2	protein-coding	promoter-TSS	-3.25189	0.277885	16.5394	4.78469194690767e-05	0.00106874
chr3	55780700	55780899	200	WT	peak1439	intron (NM_030595, intron 41 of 57)	intron (NM_030595, intron 41 of 57)	-1710	NM_010750	17116	Mm.440209	NM_010750	ENSMUSG00000056947	Mab21l1	AW047968	mab-21-like 1	protein-coding	intron	-2.2849	1.43822	10.4643	0.00121917	0.0153436
chr3	55782700	55783299	600	WT	peak1440	promoter-TSS (NM_010750)	promoter-TSS (NM_010750)	490	NM_010750	17116	Mm.440209	NM_010750	ENSMUSG00000056947	Mab21l1	AW047968	mab-21-like 1	protein-coding	promoter-TSS	-2.05948	2.06048	8.1796	0.00424116	0.0432796
chr3	55783500	55783899	400	WT	peak1441	promoter-TSS (NM_010750)	promoter-TSS (NM_010750)	1190	NM_010750	17116	Mm.440209	NM_010750	ENSMUSG00000056947	Mab21l1	AW047968	mab-21-like 1	protein-coding	promoter-TSS	-2.04397	1.12403	8.65711	0.00326193	0.0341946
chr3	62603500	62604199	700	WT	peak1452	promoter-TSS (NM_177346)	promoter-TSS (NM_177346)	1290	NM_177346	229357	Mm.95181	NM_177346	ENSMUSG00000043441	Gpr149	9630018L10Rik|Ieda|PGR10|R35	G protein-coupled receptor 149	protein-coding	promoter-TSS	-4.24651	2.26997	26.5942	2.53585255845669e-07	1.94309735985587e-05
chr3	63905400	63905599	200	WT	peak1455	Intergenic	CpG	-6038	NM_001370984	NA								Intergenic	-3.59063	0.536999	20.4619	6.12087568551972e-06	0.000214448
chr3	65109100	65109699	600	WT	peak1458	promoter-TSS (NM_010597)	promoter-TSS (NM_010597)	386	NM_010597	16497	Mm.316402	NM_010597	ENSMUSG00000027827	Kcnab1	Akr8a8|Kvbeta1.1|mKv(beta)1	potassium voltage-gated channel, shaker-related subfamily, beta member 1	protein-coding	promoter-TSS	-3.22986	1.82482	18.2423	1.95485622614535e-05	0.000515244
chr3	66220500	66221399	900	WT	peak1459	promoter-TSS (NM_008987)	promoter-TSS (NM_008987)	1063	NM_008987	19288	Mm.276776	NM_008987	ENSMUSG00000027832	Ptx3	AI607804|TSG-14	pentraxin related gene	protein-coding	promoter-TSS	-3.99782	3.06275	23.7263	1.11974741541581e-06	5.90266851840622e-05
chr3	67514900	67515699	800	WT	peak1465	promoter-TSS (NM_001164763)	promoter-TSS (NM_001164763)	223	NM_001164763	109222	Mm.38002	NM_001164763	ENSMUSG00000049404	Rarres1	5430417P09Rik|AI662122	retinoic acid receptor responder (tazarotene induced) 1	protein-coding	promoter-TSS	-3.85639	3.25963	22.1727	2.51004210373287e-06	0.000108202
chr3	73056800	73056999	200	WT	peak1473	promoter-TSS (NM_198864)	promoter-TSS (NM_198864)	166	NM_198864	386750	Mm.331076	NM_198864	ENSMUSG00000048304	Slitrk3	ST3	SLIT and NTRK-like family, member 3	protein-coding	promoter-TSS	-2.10811	1.4004	9.0758	0.00259366	0.0283489
chr3	73057200	73057799	600	WT&DKO	peak1474	promoter-TSS (NM_001357851)	promoter-TSS (NM_001357851)	303	NM_001357851	386750	Mm.331076	NM_198864	ENSMUSG00000048304	Slitrk3	ST3	SLIT and NTRK-like family, member 3	protein-coding	promoter-TSS	-2.32142	2.65034	9.72906	0.00181657	0.0212125
chr3	79066500	79066799	300	WT	peak1476	exon (NM_001099624, exon 23 of 24)	exon (NM_001099624, exon 23 of 24)	79096	NM_001310536	76089	Mm.31220	NM_001099624	ENSMUSG00000062232	Rapgef2	5830453M24Rik|CNRasGEF|Pdzgef1|RA-GEF-1|mKIAA0313|nRapGEP	Rap guanine nucleotide exchange factor (GEF) 2	protein-coding	exon	-3.70353	0.244142	19.5117	1.00552711473801e-05	0.000316587
chr3	80800400	80801199	800	WT	peak1479	intron (NR_152148, intron 2 of 17)	intron (NR_152148, intron 2 of 17)	2035	NM_001357924	14800	Mm.220224	NM_013540	ENSMUSG00000033981	Gria2	GluA2|GluR-B|Glur-2|Glur2|gluR-K2	glutamate receptor, ionotropic, AMPA2 (alpha 2)	protein-coding	intron	-3.22548	2.61113	17.1979	3.38323449908161e-05	0.000802322
chr3	82073700	82074599	900	WT	peak1482	promoter-TSS (NM_001161796)	promoter-TSS (NM_001161796)	561	NM_001161796	54195	Mm.9445	NM_017469	ENSMUSG00000028005	Gucy1b1	GC-S-beta-1|GCbeta1|Gucy1b3	guanylate cyclase 1, soluble, beta 1	protein-coding	promoter-TSS	-5.50483	3.01916	37.2	1.08736490240825e-09	4.77663867843626e-07
chr3	82145600	82145799	200	WT	peak1483	promoter-TSS (NM_001356988)	promoter-TSS (NM_001356988)	-50	NM_001356988	60596	Mm.143831	NM_021896	ENSMUSG00000033910	Gucy1a1	1200016O07Rik|GCS-alpha-1|GCS-alpha-3|Gucy1a3|sGC-alpha1	guanylate cyclase 1, soluble, alpha 1	protein-coding	promoter-TSS	-4.56168	0.757525	29.0513	7.13526157073046e-08	7.93045638433596e-06
chr3	82547600	82548799	1200	WT	peak1484	promoter-TSS (NM_008731)	promoter-TSS (NM_008731)	-115	NM_008731	18167	Mm.1433	NM_008731	ENSMUSG00000028004	Npy2r	NPY2-R	neuropeptide Y receptor Y2	protein-coding	promoter-TSS	-3.05925	2.64932	15.7285	7.33908012127477e-05	0.00149126
chr3	86546600	86547799	1200	WT	peak1499	promoter-TSS (NM_011839)	promoter-TSS (NM_011839)	1083	NM_011839	23937	Mm.389466	NM_011839	ENSMUSG00000057777	Mab21l2	-	mab-21-like 2	protein-coding	promoter-TSS	-3.33063	3.46999	17.2853	3.23123404113428e-05	0.000770236
chr3	87809300	87809999	700	WT	peak1508	exon (NM_011832, exon 10 of 22)	exon (NM_011832, exon 10 of 22)	12699	NM_011832	23920	Mm.42041	NM_011832	ENSMUSG00000005640	Insrr	Irr	insulin receptor-related receptor	protein-coding	exon	-2.58765	2.4642	11.9055	0.000560944	0.00793667
chr3	93018100	93018499	400	WT	peak1558	promoter-TSS (NM_025420)	promoter-TSS (NM_025420)	761	NM_025420	66203	Mm.292457	NM_025420	ENSMUSG00000027912	Lce1m	1110059L13Rik|AI131654|Lce5a|Sprrl10	late cornified envelope 1M	protein-coding	promoter-TSS	-2.95318	0.482597	15.025	0.000106464	0.00205038
chr3	94363300	94364499	1200	WT	peak1562	promoter-TSS (NM_001136117)	promoter-TSS (NM_001136117)	1456	NM_001136117	271944	Mm.271006	NM_001136117	ENSMUSG00000091648	C2cd4d	Gm659	C2 calcium-dependent domain containing 4D	protein-coding	promoter-TSS	-4.35879	4.17053	25.2268	5.1445049313557e-07	3.27296951667285e-05
chr3	97888300	97888999	700	WT	peak1602	promoter-TSS (NM_001289702)	promoter-TSS (NM_001289702)	57	NM_001289702	83679	Mm.129840	NM_031401	ENSMUSG00000038170	Pde4dip	4732458A06Rik|9430063L05Rik|C87016|D130016K21Rik|D3Bwg1078e|Usmg4|mKIAA0454	phosphodiesterase 4D interacting protein (myomegalin)	protein-coding	promoter-TSS	-4.28424	2.6896	26.5845	2.54866970777843e-07	1.94309735985587e-05
chr3	102011400	102013299	1900	WT	peak1620	intron (NM_178777, intron 2 of 2)	CpG	2205	NM_178777	18072	Mm.137286	NM_178777	ENSMUSG00000048540	Nhlh2	6230401I09Rik|Hen2|NSCL2|Nscl-2|bHLHa34	nescient helix loop helix 2	protein-coding	intron	-3.68979	4.1843	19.4131	1.05877831941522e-05	0.000326663
chr3	106482200	106483099	900	WT	peak1638	promoter-TSS (NM_001278941)	promoter-TSS (NM_001278941)	200	NM_001278941	72121	Mm.14816	NM_028110	ENSMUSG00000027901	Dennd2d	2010308M01Rik|AI451421	DENN/MADD domain containing 2D	protein-coding	promoter-TSS	-2.25476	2.53467	9.27353	0.00232817	0.0258452
chr3	107100900	107102799	1900	WT	peak1641	promoter-TSS (NM_008417)	promoter-TSS (NM_008417)	283	NM_008417	16490	Mm.39285	NM_008417	ENSMUSG00000040724	Kcna2	Akr6a4|Gm10672|Kca1-2|Kv1.2|Mk-2	potassium voltage-gated channel, shaker-related subfamily, member 2	protein-coding	promoter-TSS	-3.74586	4.3585	19.6769	9.22338660563967e-06	0.000295437
chr3	107582800	107583599	800	WT	peak1646	Intergenic	CpG	-11831	NM_007441	11694	Mm.10112	NM_007441	ENSMUSG00000014603	Alx3	-	aristaless-like homeobox 3	protein-coding	Intergenic	-2.89439	2.89948	14.1788	0.000166752	0.00296395
chr3	107594700	107596899	2200	WT	peak1647	promoter-TSS (NM_007441)	promoter-TSS (NM_007441)	769	NM_007441	11694	Mm.10112	NM_007441	ENSMUSG00000014603	Alx3	-	aristaless-like homeobox 3	protein-coding	promoter-TSS	-2.50163	4.68465	9.73638	0.00180935	0.0211613
chr3	107759800	107760399	600	WT	peak1649	promoter-TSS (NM_001113530)	promoter-TSS (NM_001113530)	369	NM_001113530	12977	Mm.795	NM_007778	ENSMUSG00000014599	Csf1	C87615|Csfm|MCSF|op	colony stimulating factor 1 (macrophage)	protein-coding	promoter-TSS	-3.26264	3.19893	16.9981	3.75813514125807e-05	0.000868892
chr3	108239600	108239899	300	WT	peak1653	Intergenic	CpG	-13151	NM_008596	17306	Mm.316885	NM_008596	ENSMUSG00000027887	Sypl2	AI552439|Mg29	synaptophysin-like 2	protein-coding	Intergenic	-2.32297	0.227243	9.52609	0.00202872	0.0232195
chr3	108406700	108407199	500	WT	peak1655	exon (NM_017392, exon 2 of 34)	exon (NM_017392, exon 2 of 34)	8629	NM_017392	53883	Mm.39728	NM_017392	ENSMUSG00000068740	Celsr2	Adgrc2|EGFL2|Flamingo1|flamingo|mKIAA0279|mfmi1	cadherin, EGF LAG seven-pass G-type receptor 2	protein-coding	exon	-2.89239	1.40261	15.7443	7.2780161474105e-05	0.00148869
chr3	117575000	117576099	1100	WT	peak1670	promoter-TSS (NM_001305451)	promoter-TSS (NM_001305451)	323	NM_001305451	75769	Mm.72187	NM_029425	ENSMUSG00000033342	Plppr5	4833424O15Rik|Lppr5|PRG-5|Pap2d	phospholipid phosphatase related 5	protein-coding	promoter-TSS	-2.8887	3.81614	13.2267	0.000276736	0.00444754
chr3	129969600	129970299	700	WT	peak1714	promoter-TSS (NM_025779)	promoter-TSS (NM_025779)	256	NM_025779	66815	Mm.31056	NM_025779	ENSMUSG00000027994	Mcub	9030408N13Rik|Ccdc109b	mitochondrial calcium uniporter dominant negative beta subunit	protein-coding	promoter-TSS	-5.74697	2.62599	39.0324	4.25949883015707e-10	2.63279960394456e-07
chr3	134828900	134829499	600	WT	peak1728	promoter-TSS (NM_021382)	promoter-TSS (NM_021382)	193	NM_021382	21338	Mm.103810	NM_021382	ENSMUSG00000028172	Tacr3	Nk3r|Nkr|Tac3r	tachykinin receptor 3	protein-coding	promoter-TSS	-3.78935	2.42587	22.3913	2.24023506485189e-06	9.9356579198359e-05
chr3	135825900	135826999	1100	WT	peak1730	promoter-TSS (NM_001135150)	promoter-TSS (NM_001135150)	660	NM_001135150	67547	Mm.30239	NM_026228	ENSMUSG00000053897	Slc39a8	4933419D20Rik|AA986696|BIGM103|ZIP-8|Zip8	solute carrier family 39 (metal ion transporter), member 8	protein-coding	promoter-TSS	-2.31498	3.94789	8.8345	0.00295971	0.0315355
chr3	145292900	145292999	100	WT	peak1748	promoter-TSS (NM_001317733)	promoter-TSS (NM_001317733)	478	NM_001317733	71355	Mm.235570	NM_027770	ENSMUSG00000028197	Col24a1	5430404K19Rik	collagen, type XXIV, alpha 1	protein-coding	promoter-TSS	-2.81627	0.2422	13.1851	0.000282949	0.00453949
chr3	146852100	146852799	700	WT	peak1759	promoter-TSS (NM_001302957)	promoter-TSS (NM_001302957)	83	NM_001302957	70892	Mm.187793	NM_027594	ENSMUSG00000036745	Ttll7	1110049N09Rik|4921517B04Rik|C630030B20|mTTLL7	tubulin tyrosine ligase-like family, member 7	protein-coding	promoter-TSS	-3.38635	2.0046	19.4321	1.04828350100742e-05	0.000324511
chr3	151837100	151837599	500	WT	peak1762	promoter-TSS (NM_008966)	promoter-TSS (NM_008966)	178	NM_008966	19220	Mm.331442	NM_008966	ENSMUSG00000028036	Ptgfr	AI957154|PGF|fp	prostaglandin F receptor	protein-coding	promoter-TSS	-2.82107	1.34733	15.0838	0.000103203	0.00200009
chr3	152980800	152982299	1500	WT	peak1768	promoter-TSS (NM_012028)	promoter-TSS (NM_012028)	660	NM_012028	26938	Mm.40915	NM_012028	ENSMUSG00000039037	St6galnac5	AI851940|Siat7e	ST6 (alpha-N-acetyl-neuraminyl-2,3-beta-galactosyl-1,3)-N-acetylgalactosaminide alpha-2,6-sialyltransferase 5	protein-coding	promoter-TSS	-4.03767	4.02221	22.662	1.94610798208838e-06	8.97642306738265e-05
chr3	153973100	153974099	1000	WT	peak1770	promoter-TSS (NM_001081263)	promoter-TSS (NM_001081263)	164	NM_001081263	242259	Mm.239962	NM_001081263	ENSMUSG00000028360	Slc44a5	AA117069|Gm422	solute carrier family 44, member 5	protein-coding	promoter-TSS	-3.57591	4.13291	18.4825	1.72354934709298e-05	0.000472113
chr4	8661500	8661599	100	WT	peak1792	Intergenic	Intergenic	-28856	NM_001277149	320790	Mm.138792	NM_001033395	ENSMUSG00000041235	Chd7	A730019I05Rik|Cycn|Cyn|Dz|Edy|Flo|GENA 47|GENA 60|Gena 52|Lda|Mt|Obt|Todo|WBE1|Whi|metis	chromodomain helicase DNA binding protein 7	protein-coding	Intergenic	-2.53944	-0.131204	9.99454	0.00157259	0.0189388
chr4	12124700	12124899	200	WT	peak1806	Intergenic	Intergenic	-15317	NM_028226	72397	Mm.430709	NM_028226	ENSMUSG00000046667	Rbm12b1	3000004N20Rik|Rbm12b|Rbm12ba	RNA binding motif protein 12 B1	protein-coding	Intergenic	-2.73025	-0.0515884	11.623	0.000652808	0.0090259
chr4	31937500	31938199	700	WT	peak1833	Intergenic	CpG	-26257	NM_009316	26409	Mm.258589	NM_009316	ENSMUSG00000028284	Map3k7	B430101B05|C87327|Tak1	mitogen-activated protein kinase kinase kinase 7	protein-coding	Intergenic	-3.75644	2.25516	22.3292	2.313808208849e-06	0.000101642
chr4	34049800	34050099	300	WT	peak1841	promoter-TSS (NM_001290443)	promoter-TSS (NM_001290443)	115	NM_001290443	67652	Mm.55848	NM_026293	ENSMUSG00000028264	Spaca1	1700124L11Rik|4930540L03Rik	sperm acrosome associated 1	protein-coding	promoter-TSS	-3.7977	0.808355	23.4822	1.27098643482824e-06	6.58699430409577e-05
chr4	40472800	40473599	800	WT	peak1849	promoter-TSS (NM_001166009)	promoter-TSS (NM_001166009)	70	NM_001166009	320500	Mm.156365	NM_177175	ENSMUSG00000046593	Tmem215	A930001M12Rik	transmembrane protein 215	protein-coding	promoter-TSS	-3.894	3.55548	22.0642	2.65587529011058e-06	0.000113339
chr4	41497500	41499499	2000	WT	peak1852	exon (NM_001085515, exon 2 of 2)	exon (NM_001085515, exon 2 of 2)	4575	NM_001085515	329828	Mm.27054	NM_001085515	ENSMUSG00000046312	Myorg	AA408153|AI464131|AI604836|Gm762|Kiaa1161|NET37	myogenesis regulating glycosidase (putative)	protein-coding	exon	-3.55703	4.20451	18.253	1.94385662789203e-05	0.00051465
chr4	41499800	41499999	200	WT	peak1853	intron (NM_001085515, intron 1 of 1)	intron (NM_001085515, intron 1 of 1)	3175	NM_001085515	329828	Mm.27054	NM_001085515	ENSMUSG00000046312	Myorg	AA408153|AI464131|AI604836|Gm762|Kiaa1161|NET37	myogenesis regulating glycosidase (putative)	protein-coding	intron	-2.47979	-0.410309	9.04497	0.00263774	0.0286272
chr4	48051500	48052299	800	WT	peak1912	exon (NM_015743, exon 3 of 8)	exon (NM_015743, exon 3 of 8)	6595	NM_001307989	18124	Mm.247261	NM_015743	ENSMUSG00000028341	Nr4a3	AI573420|CHN|CSMF|MINOR|NOR-1|Nor1|TEC	nuclear receptor subfamily 4, group A, member 3	protein-coding	exon	-2.52502	3.42454	10.7478	0.00104596	0.0133827
chr4	58205700	58206899	1200	WT	peak1929	promoter-TSS (NM_022814)	promoter-TSS (NM_022814)	296	NM_022814	64817	Mm.261024	NM_022814	ENSMUSG00000028369	Svep1	1110021D17Rik|4833413O10Rik|AA387071|D430029O09Rik|Polydom	sushi, von Willebrand factor type A, EGF and pentraxin domain containing 1	protein-coding	promoter-TSS	-5.14756	3.89623	32.7194	1.08119491900334e-08	1.88189115618977e-06
chr4	62583000	62583899	900	WT	peak1939	intron (NM_019492, intron 3 of 19)	CpG	23603	NM_019492	50780	Mm.286753	NM_019492	ENSMUSG00000059810	Rgs3	4930506N09Rik|C2PA-RGS3|C2pa|PDZ-RGS3|RGS3S	regulator of G-protein signaling 3	protein-coding	intron	-2.50002	3.08769	10.8363	0.000997152	0.0129189
chr4	63171200	63171699	500	WT	peak1942	promoter-TSS (NM_010616)	promoter-TSS (NM_010616)	681	NM_010616	16552	Mm.216057	NM_010616	ENSMUSG00000028357	Kif12	-	kinesin family member 12	protein-coding	promoter-TSS	-4.38539	1.74506	28.7221	8.45475203511789e-08	8.76349298022051e-06
chr4	73790400	73791299	900	WT	peak1952	promoter-TSS (NM_001017427)	promoter-TSS (NM_001017427)	-248	NM_001017427	242505	Mm.389582	NM_001017427	ENSMUSG00000043003	Rasef	BC030882|RAB45	RAS and EF hand domain containing	protein-coding	promoter-TSS	-2.42857	3.16181	10.2369	0.0013789	0.0169605
chr4	74013300	74014099	800	WT&DKO	peak1953	promoter-TSS (NM_172869)	promoter-TSS (NM_172869)	97	NM_172869	242506	Mm.221597	NM_172869	ENSMUSG00000049122	Frmd3	4.1O|9430066I12Rik|EPB41L4O|P410	FERM domain containing 3	protein-coding	promoter-TSS	-2.54641	3.43087	10.9032	0.00096182	0.0125145
chr4	81809400	81809699	300	WT	peak1958	Intergenic	L1Md_F3|LINE|L1	-255830	NR_040659	545641	Mm.216028	NR_040659	ENSMUSG00000085022	Gm5860	EG545641	predicted gene 5860	ncRNA	Intergenic	-3.17158	0.439937	16.6374	4.54390943406313e-05	0.00102238
chr4	82504100	82504699	600	WT	peak1959	promoter-TSS (NM_001286127)	promoter-TSS (NM_001286127)	1379	NM_001286127	18028	Mm.317947	NM_008687	ENSMUSG00000008575	Nfib	6720429L07Rik|CTF|E030026I10Rik|NF-I/B|NF1-B|NFI-B	nuclear factor I/B	protein-coding	promoter-TSS	-2.30242	2.37118	9.77593	0.00177085	0.0208635
chr4	101717100	101717999	900	WT	peak2009	promoter-TSS (NM_010704)	promoter-TSS (NM_010704)	143	NM_010704	16847	Mm.259282	NM_010704	ENSMUSG00000057722	Lepr	LEPROT|Leprb|Modb1|OB-RGRP|Obr|db|diabetes|obese-like|obl	leptin receptor	protein-coding	promoter-TSS	-3.26856	2.99529	17.2446	3.3011407532354e-05	0.000784872
chr4	102087300	102088599	1300	WT	peak2010	Intergenic	CpG	101110	NM_001085520	381536	Mm.297685	NM_001085520	ENSMUSG00000078625	Gm12789	-	predicted gene 12789	protein-coding	Intergenic	-3.51933	4.39954	17.747	2.53510483010863e-05	0.000632598
chr4	103619300	103620699	1400	WT	peak2012	promoter-TSS (NM_001369047)	promoter-TSS (NM_001369047)	500	NM_001369047	13131	Mm.289682	NM_010014	ENSMUSG00000028519	Dab1	AI956902|C630028C02Rik|scm|scr|scrambler|yot	disabled 1	protein-coding	promoter-TSS	-6.05158	3.69128	40.7744	1.74937880210267e-10	1.61380194493972e-07
chr4	106463400	106464099	700	WT	peak2016	promoter-TSS (NM_153565)	promoter-TSS (NM_153565)	575	NM_153565	100102	Mm.133268	NM_153565	ENSMUSG00000044254	Pcsk9	AI415265|AI747682|FH3|HCHOLA3|Narc1|PC9	proprotein convertase subtilisin/kexin type 9	protein-coding	promoter-TSS	-2.40135	2.91821	10.2024	0.00140492	0.0172345
chr4	106622100	106623199	1100	WT	peak2017	promoter-TSS (NM_177667)	promoter-TSS (NM_177667)	201	NM_177667	230576	Mm.41945	NM_177667	ENSMUSG00000034919	Ttc22	4732467L16Rik	tetratricopeptide repeat domain 22	protein-coding	promoter-TSS	-2.86369	3.08327	13.7532	0.000209081	0.0035718
chr4	107846000	107846699	700	WT	peak2021	exon (NM_053073, exon 5 of 20)	exon (NM_053073, exon 5 of 20)	15397	NM_001369054	16975	Mm.442134	NM_053073	ENSMUSG00000028613	Lrp8	4932703M08Rik|AA921429|AI848122|ApoER2|Lr8b	low density lipoprotein receptor-related protein 8, apolipoprotein e receptor	protein-coding	exon	-4.51435	2.4983	28.7434	8.3624057765856e-08	8.76349298022051e-06
chr4	114648900	114649099	200	WT	peak2039	Intergenic	Intergenic	-172720	NR_033617	433746	Mm.388908	NR_033617	ENSMUSG00000055198	Gm12830	-	predicted gene 12830	ncRNA	Intergenic	-2.19899	0.876836	9.80408	0.00174397	0.0206258
chr4	115897800	115898799	1000	WT	peak2058	exon (NM_001357060, exon 2 of 2)	exon (NM_001357060, exon 2 of 2)	7634	NM_001357060	76237	Mm.101606	NM_001357060	ENSMUSG00000034185	6430628N08Rik	Tmem275	RIKEN cDNA 6430628N08 gene	protein-coding	exon	-3.12219	3.87454	15.0563	0.000104714	0.00202088
chr4	115943800	115944499	700	WT	peak2061	Intergenic	CpG	-4224	NM_130865	140477	Mm.213206	NM_130865	ENSMUSG00000028707	Dmbx1	Atx|Cdmx|Mbx|Otx3	diencephalon/mesencephalon homeobox 1	protein-coding	Intergenic	-2.12637	2.83379	8.21162	0.00416701	0.0425699
chr4	120161200	120161999	800	WT	peak2091	promoter-TSS (NM_007902)	promoter-TSS (NM_007902)	394	NM_007902	13615	Mm.284855	NM_007902	ENSMUSG00000028635	Edn2	ET-2|PPET2|VIC	endothelin 2	protein-coding	promoter-TSS	-2.75403	1.56204	14.2504	0.000160531	0.00288112
chr4	123116000	123116999	1000	WT	peak2107	promoter-TSS (NM_181859)	promoter-TSS (NM_181859)	252	NM_181859	353371	Mm.189660	NM_181859	ENSMUSG00000076438	Oxct2b	Scot-t2	3-oxoacid CoA transferase 2B	protein-coding	promoter-TSS	-4.35988	3.38717	26.5977	2.53134920442382e-07	1.94309735985587e-05
chr4	123322800	123323199	400	WT	peak2113	promoter-TSS (NM_022033)	promoter-TSS (NM_022033)	679	NM_022033	64059	Mm.270287	NM_022033	ENSMUSG00000076436	Oxct2a	Oxct|Oxct2|Scot|Scot-t1	3-oxoacid CoA transferase 2A	protein-coding	promoter-TSS	-3.88963	2.01655	23.866	1.04146942219041e-06	5.58578803471309e-05
chr4	123323400	123323899	500	WT	peak2114	promoter-TSS (NM_022033)	promoter-TSS (NM_022033)	29	NM_022033	64059	Mm.270287	NM_022033	ENSMUSG00000076436	Oxct2a	Oxct|Oxct2|Scot|Scot-t1	3-oxoacid CoA transferase 2A	protein-coding	promoter-TSS	-4.0098	2.38464	24.5389	7.34685406232086e-07	4.26256155502578e-05
chr4	124178500	124179299	800	WT	peak2118	Intergenic	CpG	261467	NM_017475	54170	Mm.220922	NM_017475	ENSMUSG00000028646	Rragc	AU041672|Gtr2|RAGC|TIB929|YGR163W	Ras-related GTP binding C	protein-coding	Intergenic	-2.21695	3.03228	8.75631	0.00308925	0.0325695
chr4	124885600	124886199	600	WT	peak2127	exon (NM_177671, exon 3 of 3)	exon (NM_177671, exon 3 of 3)	4115	NM_177671	230735	Mm.171490	NM_177671	ENSMUSG00000028876	Epha10	A330090H18	Eph receptor A10	protein-coding	exon	-2.29267	2.32596	9.73798	0.00180777	0.0211613
chr4	126734300	126736699	2400	WT&DKO	peak2144	promoter-TSS (NM_198960)	promoter-TSS (NM_198960)	769	NM_198960	332937	Mm.331881	NM_198960	ENSMUSG00000042477	Tfap2e	AI505200|AP-2e|Tcfap2e	transcription factor AP-2, epsilon	protein-coding	promoter-TSS	-2.52662	5.07973	9.80982	0.00173854	0.020588
chr4	129491100	129491899	800	WT	peak2173	promoter-TSS (NM_001085491)	promoter-TSS (NM_001085491)	310	NM_001085491	68233	Mm.424983	NM_001085491	ENSMUSG00000078554	Fam229a	1700125D06Rik	family with sequence similarity 229, member A	protein-coding	promoter-TSS	-2.21807	3.02228	8.78462	0.00304169	0.0322524
chr4	130047500	130048199	700	WT	peak2179	promoter-TSS (NM_028266)	promoter-TSS (NM_028266)	10	NM_028266	107581	Mm.41860	NM_028266	ENSMUSG00000040690	Col16a1	2700007F12Rik|A530052M23Rik|AI838662|CA1F	collagen, type XVI, alpha 1	protein-coding	promoter-TSS	-3.574	2.2369	20.6791	5.46498232629524e-06	0.000198482
chr4	130163400	130163699	300	WT	peak2181	Intergenic	Intergenic	11252	NM_001168333	94242	Mm.15801	NM_023476	ENSMUSG00000028776	Tinagl1	1110021J17Rik|AZ-1|AZ1|Arg1|Lcn7|TARP|Tinagl	tubulointerstitial nephritis antigen-like 1	protein-coding	Intergenic	-2.5017	1.29061	12.4145	0.000427044	0.0062931
chr4	132113200	132113899	700	WT	peak2196	exon (NM_013622, exon 3 of 3)	exon (NM_013622, exon 3 of 3)	30936	NM_013622	18386	Mm.5243	NM_013622	ENSMUSG00000050511	Oprd1	DOR|DOR-1|Nbor|mDOR	opioid receptor, delta 1	protein-coding	exon	-3.3527	2.57549	18.3542	1.84346496388152e-05	0.000495801
chr4	133486100	133486599	500	WT	peak2211	exon (NM_175307, exon 2 of 2)	exon (NM_175307, exon 2 of 2)	6217	NM_175307	100342	Mm.204656	NM_175307	ENSMUSG00000046694	Tent5b	4732473B16Rik|AU045678|AU046069|Fam46b	terminal nucleotidyltransferase 5B	protein-coding	exon	-2.31196	1.15258	10.798	0.00101802	0.0130979
chr4	135175100	135175899	800	WT	peak2229	exon (NM_019732, exon 6 of 6)	exon (NM_019732, exon 6 of 6)	22955	NM_001369050	12399	Mm.378894	NM_019732	ENSMUSG00000070691	Runx3	AML2|Cbfa3|Pebp2a3	runt related transcription factor 3	protein-coding	exon	-4.31358	2.8551	26.7551	2.33359706175753e-07	1.85581318057872e-05
chr4	136945600	136946399	800	WT	peak2248	exon (NM_007939, exon 3 of 17)	exon (NM_007939, exon 3 of 17)	10816	NM_007939	13842	Mm.1390	NM_007939	ENSMUSG00000028661	Epha8	AW047546|Eek|Hek3|mKIAA1459	Eph receptor A8	protein-coding	exon	-3.55198	1.64047	21.3007	3.95224670284578e-06	0.000150659
chr4	137681300	137681799	500	WT	peak2254	promoter-TSS (NM_001081155)	promoter-TSS (NM_001081155)	-77	NM_001081155	110351	Mm.180763	NM_029563	ENSMUSG00000041351	Rap1gap	1300019I11Rik|2310004O14Rik|AI427470|ARPP-90|Gap|Rap1GAP1|Rap1ga1	Rap1 GTPase-activating protein	protein-coding	promoter-TSS	-2.9885	2.51111	15.1872	9.77063864027712e-05	0.00190558
chr4	148951700	148953099	1400	WT	peak2312	promoter-TSS (NR_154553)	promoter-TSS (NR_154553)	-78	NR_154553	108168987	Mm.393596	NR_154553		Gm13205	AA408865	predicted gene 13205	ncRNA	promoter-TSS	-2.96483	3.53101	14.1149	0.000172505	0.0030254
chr4	149454300	149454499	200	WT	peak2315	promoter-TSS (NM_022020)	promoter-TSS (NM_022020)	568	NM_022020	63954	Mm.46023	NM_022020	ENSMUSG00000028996	Rbp7	1110002J23Rik|CRBP-III	retinol binding protein 7, cellular	protein-coding	promoter-TSS	-2.94604	0.39905	14.6245	0.000131628	0.00246803
chr4	150101400	150101699	300	WT	peak2329	intron (NM_177366, intron 2 of 3)	CpG	14047	NM_177366	269604	Mm.219307	NM_177366	ENSMUSG00000047875	Gpr157	F730108M23Rik	G protein-coupled receptor 157	protein-coding	intron	-2.0498	1.0268	8.67375	0.00323229	0.0339225
chr4	152125100	152126999	1900	WT	peak2337	intron (NM_207687, intron 13 of 15)	CpG	2875	NM_019585	56226	Mm.264215	NM_019585	ENSMUSG00000028943	Espn	je	espin	protein-coding	intron	-2.8544	4.27167	12.5156	0.000404557	0.00601942
chr4	155042400	155043499	1100	WT&DKO	peak2375	Intergenic	CpG	-23522	NM_001356470	269615	Mm.379458	NM_175556	ENSMUSG00000029055	Plch2	A930027K05Rik|PLCeta2|Plc-eta2|Plcl4	phospholipase C, eta 2	protein-coding	Intergenic	-2.37972	4.02925	9.22476	0.00239097	0.0264152
chr4	155791600	155792199	600	WT	peak2386	promoter-TSS (NM_001370822)	promoter-TSS (NM_001370822)	728	NM_001370822	242805	Mm.483837	NM_001370822	ENSMUSG00000078487	Ankrd65	E230028L10Rik|Gm439|Gm45	ankyrin repeat domain 65	protein-coding	promoter-TSS	-3.20695	1.78161	18.0477	2.1649824067463e-05	0.00055324
chr5	13879500	13879899	400	WT	peak2411	Intergenic	Intergenic	88081	NM_027650	71026	Mm.158536	NM_027650	ENSMUSG00000067855	Speer3	4933405P08Rik|SPEER-3	spermatogenesis associated glutamate (E)-rich protein 3	protein-coding	Intergenic	-3.93832	0.970053	24.9505	5.93572158589077e-07	3.62629348542002e-05
chr5	24329300	24329899	600	WT	peak2426	promoter-TSS (NM_001294162)	promoter-TSS (NM_001294162)	-9	NM_001294162	16511	Mm.6539	NM_013569	ENSMUSG00000038319	Kcnh2	AI326795|ERG1|LQT|Lqt2|M-erg|Merg1|merg1a|merg1b	potassium voltage-gated channel, subfamily H (eag-related), member 2	protein-coding	promoter-TSS	-2.57866	1.53717	12.8047	0.000346631	0.00529667
chr5	25956600	25957099	500	WT	peak2445	Intergenic	CpG	-2506	NM_001281516	100862359		NM_001281516	ENSMUSG00000095550	Gm21671	-	predicted gene, 21671	protein-coding	Intergenic	-6.24196	3.09151	43.0159	5.57382371444207e-11	8.56975396095468e-08
chr5	26006900	26008199	1300	WT	peak2446	Intergenic	Intergenic	-2823	NM_001281519	100038949		NM_001281519	ENSMUSG00000091049	Gm1979	-	predicted gene 1979	protein-coding	Intergenic	-4.20504	5.27075	23.2021	1.46996906790444e-06	7.4100899734527e-05
chr5	27048800	27050099	1300	WT	peak2448	promoter-TSS (NM_207282)	promoter-TSS (NM_207282)	251	NM_207282	13483	Mm.42078	NM_010075	ENSMUSG00000061576	Dpp6	B930011P16Rik|D5Buc3|D5Buc4|D5Buc5|DPP VI|Dpp-6|Gm1377|In(5)6H-p|Peplb|Rw	dipeptidylpeptidase 6	protein-coding	promoter-TSS	-2.49908	3.08235	10.8169	0.00100765	0.0129826
chr5	28208800	28208999	200	WT	peak2457	promoter-TSS (NM_001310511)	promoter-TSS (NM_001310511)	1268	NM_001310511	269637	Mm.68286	NM_175651	ENSMUSG00000044681	Cnpy1	1500012D20Rik|9630008K15Rik|AI853839	canopy FGF signaling regulator 1	protein-coding	promoter-TSS	-2.17752	-0.0615546	7.97039	0.00475996	0.0475223
chr5	29473700	29474399	700	WT	peak2468	exon (NM_019944, exon 3 of 3)	exon (NM_019944, exon 3 of 3)	4420	NM_019944	15285	Mm.103760	NM_019944	ENSMUSG00000001566	Mnx1	HB9|Hlxb9|MNR2	motor neuron and pancreas homeobox 1	protein-coding	exon	-2.14324	2.65121	8.42996	0.00369526	0.038302
chr5	35678800	35679799	1000	WT	peak2525	promoter-TSS (NM_001042615)	promoter-TSS (NM_001042615)	480	NM_001042615	78558	Mm.274255	NM_030127	ENSMUSG00000029096	Htra3	2210021K23Rik|9530081K03Rik|Prsp|Tasp	HtrA serine peptidase 3	protein-coding	promoter-TSS	-3.69911	3.70469	20.1345	7.26196214786894e-06	0.000244551
chr5	37817000	37817599	600	WT	peak2540	Intergenic	CpG	-3264	NR_027920	93895		NR_027920		Msx1os	Msx1as	msh homeobox 1 opposite strand	ncRNA	Intergenic	-2.0914	2.74281	8.00144	0.00467905	0.0469687
chr5	38318900	38320199	1300	WT	peak2551	promoter-TSS (NM_013503)	promoter-TSS (NM_013503)	41	NM_013503	13492	Mm.167154	NM_013503	ENSMUSG00000039358	Drd5	D5R|Drd-5|Drd1b|Gpcr1	dopamine receptor D5	protein-coding	promoter-TSS	-4.80621	4.12104	29.2878	6.31638011923524e-08	7.24529780032738e-06
chr5	49524200	49525099	900	WT	peak2563	Intergenic	CpG	-238991	NM_001199244	80334	Mm.160172	NM_030265	ENSMUSG00000029088	Kcnip4	AV032399|Calp|Calp250|KChIP4|KChIP4a	Kv channel interacting protein 4	protein-coding	Intergenic	-3.0368	3.07261	15.192	9.74572432407554e-05	0.00190475
chr5	52368000	52368899	900	WT	peak2566	exon (NM_011435, exon 2 of 2)	exon (NM_011435, exon 2 of 2)	4646	NM_011435	20657	Mm.2407	NM_011435	ENSMUSG00000072941	Sod3	AI314465|EC-SOD	superoxide dismutase 3, extracellular	protein-coding	exon	-4.85311	3.33884	31.0221	2.58669926703934e-08	3.72848449038092e-06
chr5	52471100	52471899	800	WT	peak2567	promoter-TSS (NM_001256059)	promoter-TSS (NM_001256059)	43	NM_001256059	100503884	Mm.332379	NM_001256059	ENSMUSG00000045790	Ccdc149	Gm447	coiled-coil domain containing 149	protein-coding	promoter-TSS	-2.27871	3.17581	9.12201	0.00252898	0.0277565
chr5	53048900	53049499	600	WT	peak2570	promoter-TSS (NM_011402)	promoter-TSS (NM_011402)	-153	NM_011402	20531	Mm.284891	NM_011402	ENSMUSG00000029188	Slc34a2	AA536683|D5Ertd227e|NaPi-2b|Npt2b	solute carrier family 34 (sodium phosphate), member 2	protein-coding	promoter-TSS	-3.0626	2.5303	15.8227	6.98285427195626e-05	0.00144109
chr5	54974400	54974699	300	WT	peak2577	Intergenic	L1Md_Gf|LINE|L1	624558	NR_038045	330086	Mm.254449	NM_177871	ENSMUSG00000105912	Gm10440	D130065D13	predicted gene 10440	ncRNA	Intergenic	-3.42822	0.479134	18.5893	1.62968010506851e-05	0.000456954
chr5	72503200	72504599	1400	WT	peak2610	promoter-TSS (NM_016869)	promoter-TSS (NM_016869)	308	NM_016869	53419	Mm.332425	NM_016869	ENSMUSG00000005220	Corin	AV273130|Lrp4	corin, serine peptidase	protein-coding	promoter-TSS	-3.10274	4.05825	14.681	0.000127745	0.00240499
chr5	72580300	72581299	1000	WT	peak2612	promoter-TSS (NM_174877)	promoter-TSS (NM_174877)	284	NM_174877	317755	Mm.11934	NM_174877	ENSMUSG00000063935	Zar1	-	zygote arrest 1	protein-coding	promoter-TSS	-3.61092	3.73216	19.3421	1.09879989568098e-05	0.000337881
chr5	72586900	72587699	800	WT	peak2613	promoter-TSS (NR_163693)	promoter-TSS (NR_163693)	250	NR_163693	545758	Mm.332426	NM_001024147	ENSMUSG00000060204	Gm5868	EG545758	predicted gene 5868	pseudo	promoter-TSS	-4.00306	3.0687	23.732	1.11641751578522e-06	5.90266851840622e-05
chr5	73006700	73007599	900	WT	peak2616	promoter-TSS (NM_173403)	promoter-TSS (NM_173403)	246	NM_173403	231290	Mm.491387	NM_173403	ENSMUSG00000029219	Slc10a4	E130304D01	solute carrier family 10 (sodium/bile acid cotransporter family), member 4	protein-coding	promoter-TSS	-3.6566	3.84704	19.5889	9.6574191512415e-06	0.000305102
chr5	73013300	73014299	1000	WT	peak2617	TTS (NM_173403)	TTS (NM_173403)	6896	NM_173403	231290	Mm.491387	NM_173403	ENSMUSG00000029219	Slc10a4	E130304D01	solute carrier family 10 (sodium/bile acid cotransporter family), member 4	protein-coding	TTS	-3.72593	3.65406	20.4317	6.21803701014573e-06	0.000216215
chr5	76363500	76364199	700	WT	peak2634	promoter-TSS (NM_019515)	promoter-TSS (NM_019515)	-73	NM_019515	56183	Mm.154879	NM_019515	ENSMUSG00000029236	Nmu	-	neuromedin U	protein-coding	promoter-TSS	-2.41456	2.16234	10.8192	0.0010064	0.0129826
chr5	81329700	81329899	200	WT	peak2644	exon (NM_001359834, exon 5 of 27)	exon (NM_001359834, exon 5 of 27)	308207	NM_198702	319387	Mm.273631	NM_198702	ENSMUSG00000037605	Adgrl3	5430402I23Rik|CIRL-3|D130075K09Rik|Gm1379|LEC3|Lphn3|mKIAA0768	adhesion G protein-coupled receptor L3	protein-coding	exon	-3.94994	0.420867	22.4518	2.17085712561417e-06	9.72143542902464e-05
chr5	89527100	89527199	100	WT	peak2650	promoter-TSS (NM_133192)	promoter-TSS (NM_133192)	-279	NM_133192	104443	Mm.447881	NM_133192	ENSMUSG00000035528	Npffr2	Gpr74|HG31|NPFF2	neuropeptide FF receptor 2	protein-coding	promoter-TSS	-3.98134	-0.262772	18.4285	1.77302976925335e-05	0.000481065
chr5	90640400	90640799	400	WT	peak2652	promoter-TSS (NM_001310656)	promoter-TSS (NM_001310656)	-73	NM_001310656	73246	Mm.30172	NM_028478	ENSMUSG00000029370	Rassf6	1600016B17Rik	Ras association (RalGDS/AF-6) domain family member 6	protein-coding	promoter-TSS	-2.47	0.388337	11.0508	0.000888229	0.0117685
chr5	90759100	90759699	600	WT	peak2653	promoter-TSS (NM_009141)	promoter-TSS (NM_009141)	102	NM_009141	20311	Mm.4660	NM_009141	ENSMUSG00000029371	Cxcl5	AMCF-II|Cxcl6|ENA-78|GCP-2|LIX|Scyb5|Scyb6	chemokine (C-X-C motif) ligand 5	protein-coding	promoter-TSS	-2.59884	2.65852	11.8964	0.000563672	0.00795087
chr5	92675500	92675699	200	DKO	peak2660	promoter-TSS (NM_001360019)	promoter-TSS (NM_001360019)	-329	NM_001360019	320696	Mm.209991	NM_177230	ENSMUSG00000050050	Ccdc158	4932413O14Rik	coiled-coil domain containing 158	protein-coding	promoter-TSS	2.93459	-0.22021	11.3773	0.000745019	0.0101369
chr5	92941500	92943199	1700	WT	peak2663	exon (NM_001077596, exon 4 of 10)	exon (NM_001077596, exon 4 of 10)	44357	NM_001077596	27428	Mm.46014	NM_015756	ENSMUSG00000029381	Shroom3	AL022960|D5Ertd287e|Shrm|Shrm3	shroom family member 3	protein-coding	exon	-3.817	3.93252	20.8942	4.88502055969345e-06	0.00017812
chr5	97392000	97392099	100	WT	peak2670	promoter-TSS (NM_001033191)	promoter-TSS (NM_001033191)	280	NM_001033191	97243	Mm.11746	NM_001033191	ENSMUSG00000046000	Naa11	Ard1b|Ard2|C80008	N(alpha)-acetyltransferase 11, NatA catalytic subunit	protein-coding	promoter-TSS	-2.95391	-1.06984	9.0492	0.00263165	0.0286272
chr5	97935200	97935699	500	WT	peak2671	intron (NM_133738, intron 16 of 16)	CpG	95567	NM_133738	71914	Mm.24842	NM_133738	ENSMUSG00000029338	Antxr2	2310046B19Rik|AW561899|CMG-2|CMG2|cI-35	anthrax toxin receptor 2	protein-coding	intron	-2.16288	2.26873	8.78224	0.00304566	0.0322575
chr5	98854700	98855799	1100	WT	peak2680	promoter-TSS (NM_001310677)	promoter-TSS (NM_001310677)	835	NM_001310677	110075	Mm.136461	NM_173404	ENSMUSG00000029335	Bmp3	9530029I04Rik	bone morphogenetic protein 3	protein-coding	promoter-TSS	-4.54569	3.6625	27.7847	1.37123022768284e-07	1.29077539289533e-05
chr5	101648100	101648299	200	WT	peak2691	Intergenic	CpG	16511	NM_144955	18096	Mm.193072	NM_144955	ENSMUSG00000035187	Nkx6-1	NKX6A|Nkx6.1	NK6 homeobox 1	protein-coding	Intergenic	-2.94232	0.231451	14.1285	0.000171261	0.00301504
chr5	102481300	102481899	600	WT	peak2698	promoter-TSS (NM_029270)	promoter-TSS (NM_029270)	209	NM_029270	231532	Mm.440191	NM_029270	ENSMUSG00000057315	Arhgap24	0610025G21Rik	Rho GTPase activating protein 24	protein-coding	promoter-TSS	-2.33811	1.5112	10.7952	0.00101955	0.0130994
chr5	106561200	106561499	300	WT	peak2710	Intergenic	CpG	-103184	NM_001005477	104382	Mm.271593	NM_001005477	ENSMUSG00000034384	Barhl2	E130309B19Rik|MBH1	BarH like homeobox 2	protein-coding	Intergenic	-3.1692	1.24208	18.0727	2.13677212725158e-05	0.000547548
chr5	107720600	107720799	200	WT	peak2716	intron (NM_010278, intron 4 of 5)	intron (NM_010278, intron 4 of 5)	3643	NM_010278	14581	Mm.2078	NM_010278	ENSMUSG00000029275	Gfi1	AW495828|Gfi-1|Pal-1|Pal1	growth factor independent 1 transcription repressor	protein-coding	intron	-2.36297	0.725559	10.9099	0.000958331	0.0125044
chr5	107721000	107722099	1100	WT	peak2717	exon (NM_001267621, exon 4 of 7)	exon (NM_001267621, exon 4 of 7)	2793	NM_010278	14581	Mm.2078	NM_010278	ENSMUSG00000029275	Gfi1	AW495828|Gfi-1|Pal-1|Pal1	growth factor independent 1 transcription repressor	protein-coding	exon	-2.90854	3.96354	13.2456	0.000273974	0.00442628
chr5	107723200	107725999	2800	WT	peak2718	promoter-TSS (NM_010278)	promoter-TSS (NM_010278)	-257	NM_010278	14581	Mm.2078	NM_010278	ENSMUSG00000029275	Gfi1	AW495828|Gfi-1|Pal-1|Pal1	growth factor independent 1 transcription repressor	protein-coding	promoter-TSS	-2.95585	4.64811	13.0799	0.000299285	0.00472758
chr5	107726200	107726899	700	WT	peak2719	promoter-TSS (NM_001267621)	promoter-TSS (NM_001267621)	-745	NM_001267621	14581	Mm.2078	NM_010278	ENSMUSG00000029275	Gfi1	AW495828|Gfi-1|Pal-1|Pal1	growth factor independent 1 transcription repressor	protein-coding	promoter-TSS	-2.61323	3.13319	11.6826	0.000632248	0.00881041
chr5	110480700	110481799	1100	WT	peak2735	Intergenic	Intergenic	-32747	NM_001142642	381668	Mm.348782	NM_028596	ENSMUSG00000043323	Fbrsl1	2410025L10Rik|AI467568|Gm1049|Gm29766|mKIAA1545	fibrosin-like 1	protein-coding	Intergenic	-2.7588	3.0146	12.9344	0.000323437	0.00501464
chr5	112576300	112577899	1600	WT	peak2745	promoter-TSS (NM_001253917)	promoter-TSS (NM_001253917)	98	NM_001253917	56747	Mm.143742	NM_019982	ENSMUSG00000058153	Sez6l	AI843918|AIG1|AW539724|Acig1|BSRP-B|mKIAA0927	seizure related 6 homolog like	protein-coding	promoter-TSS	-2.62108	4.39424	10.6988	0.00107401	0.0137226
chr5	119803500	119804099	600	WT	peak2782	Intergenic	CpG	-30863	NM_011537	21388	Mm.103636	NM_011537	ENSMUSG00000018263	Tbx5	-	T-box 5	protein-coding	Intergenic	-2.30722	2.24116	9.85576	0.00169568	0.020184
chr5	119867000	119867299	300	WT	peak2785	intron (NM_011537, intron 7 of 8)	intron (NM_011537, intron 7 of 8)	32487	NM_011537	21388	Mm.103636	NM_011537	ENSMUSG00000018263	Tbx5	-	T-box 5	protein-coding	intron	-2.46296	0.30487	10.6545	0.00110003	0.0140342
chr5	120241500	120241699	200	WT	peak2786	Intergenic	RMER17B2|LTR|ERVK	-102337	NR_045793	100503427	Mm.446834	NR_045793	ENSMUSG00000097368	Gm10390	-	predicted gene 10390	ncRNA	Intergenic	-2.65333	-0.0776128	10.9572	0.000934178	0.0122749
chr5	120694100	120695199	1100	WT	peak2805	exon (NM_008052, exon 3 of 10)	exon (NM_008052, exon 3 of 10)	17019	NM_008052	14357	Mm.1645	NM_008052	ENSMUSG00000029603	Dtx1	Fxit1|mKIAA4160	deltex 1, E3 ubiquitin ligase	protein-coding	exon	-2.70706	3.90713	11.7242	0.000618271	0.00864175
chr5	121852900	121853199	300	WT	peak2814	exon (NM_001359950, exon 3 of 3)	exon (NM_001359950, exon 3 of 3)	4053	NM_001359949	231717	Mm.12654	NM_175474	ENSMUSG00000044134	Pheta1	A230106M15Rik|AU017694|Fam109a|IPIP27A|Ses1	PH domain containing endocytic trafficking adaptor 1	protein-coding	exon	-2.55484	0.334403	11.4665	0.000710092	0.00970459
chr5	121869100	121869699	600	WT	peak2815	exon (NM_001312908, exon 18 of 23)	exon (NM_001312908, exon 18 of 23)	20403	NM_001359949	231717	Mm.12654	NM_175474	ENSMUSG00000044134	Pheta1	A230106M15Rik|AU017694|Fam109a|IPIP27A|Ses1	PH domain containing endocytic trafficking adaptor 1	protein-coding	exon	-2.78426	1.71031	14.297	0.000156603	0.00283824
chr5	123614300	123614699	400	WT	peak2827	intron (NM_001359220, intron 15 of 23)	intron (NM_001359220, intron 15 of 23)	-41485	NM_029929	77573	Mm.41372	NM_029929	ENSMUSG00000029434	Vps33a	3830421M04Rik|AI503300|AW048546|AW554476|bf	VPS33A CORVET/HOPS core subunit	protein-coding	intron	-3.93103	1.55445	24.8198	6.35153314204917e-07	3.7912206554307e-05
chr5	123614900	123614999	100	WT	peak2828	intron (NM_001359220, intron 15 of 23)	intron (NM_001359220, intron 15 of 23)	-41935	NM_029929	77573	Mm.41372	NM_029929	ENSMUSG00000029434	Vps33a	3830421M04Rik|AI503300|AW048546|AW554476|bf	VPS33A CORVET/HOPS core subunit	protein-coding	intron	-3.89787	0.371484	21.7672	3.09974732100069e-06	0.000126944
chr5	124839700	124839799	100	WT	peak2838	exon (NM_144819, exon 2 of 4)	exon (NM_144819, exon 2 of 4)	22471	NM_144819	215707	Mm.389693	NM_144819	ENSMUSG00000037979	Ccdc92	AW050178|D5Bwg0834e	coiled-coil domain containing 92	protein-coding	exon	-4.66306	0.618637	28.7954	8.14126330050384e-08	8.74954711034088e-06
chr5	128781800	128782599	800	WT	peak2852	intron (NM_001310733, intron 14 of 20)	intron (NM_001310733, intron 14 of 20)	45954	NM_021311	57749	Mm.272720	NM_021311	ENSMUSG00000029423	Piwil1	MIWI	piwi-like RNA-mediated gene silencing 1	protein-coding	intron	-3.32714	1.94847	18.9247	1.3671121319067e-05	0.000400369
chr5	130448600	130450399	1800	WT	peak2857	promoter-TSS (NM_021371)	promoter-TSS (NM_021371)	708	NM_021371	140904	Mm.40875	NM_021371	ENSMUSG00000060371	Caln1	9630012C17Rik|Cabp8|MNCb-0849	calneuron 1	protein-coding	promoter-TSS	-3.60715	4.69084	18.2606	1.93618264119216e-05	0.00051465
chr5	136231600	136232299	700	WT	peak2890	exon (NM_001302939, exon 2 of 6)	exon (NM_001302939, exon 2 of 6)	12990	NM_001302939	23921	Mm.425294	NM_018825	ENSMUSG00000005057	Sh2b2	Aps	SH2B adaptor protein 2	protein-coding	exon	-3.13254	2.79041	16.2343	5.61959463732399e-05	0.00121123
chr5	136274700	136275199	500	WT	peak2892	exon (NM_009986, exon 24 of 24)	exon (NM_009986, exon 24 of 24)	-30010	NM_018825	23921	Mm.425294	NM_018825	ENSMUSG00000005057	Sh2b2	Aps	SH2B adaptor protein 2	protein-coding	exon	-4.02138	1.14394	25.5839	4.27628225823965e-07	2.83803624692523e-05
chr5	136714100	136714499	400	WT	peak2894	Intergenic	Intergenic	20123	NM_001085387	59310	Mm.5178	NM_021611	ENSMUSG00000005474	Myl10	1700027I08Rik|Mylc2pl|PLRLC	myosin, light chain 10, regulatory	protein-coding	Intergenic	-3.75967	0.624465	21.9316	2.8454867198538e-06	0.000119861
chr5	138819900	138820299	400	WT	peak2910	promoter-TSS (NM_001195128)	promoter-TSS (NM_001195128)	20	NM_001195128	384244	Mm.485002	NM_001195128	ENSMUSG00000094504	Gm5294	EG384244	predicted gene 5294	protein-coding	promoter-TSS	-4.47291	2.00035	29.2305	6.50590251544849e-08	7.31914032987956e-06
chr5	138820700	138821399	700	WT	peak2911	promoter-TSS (NM_001195128)	promoter-TSS (NM_001195128)	970	NM_001195128	384244	Mm.485002	NM_001195128	ENSMUSG00000094504	Gm5294	EG384244	predicted gene 5294	protein-coding	promoter-TSS	-3.70064	2.60764	21.3443	3.86354740664149e-06	0.000147889
chr5	142787600	142788499	900	WT	peak2944	exon (NM_001122730, exon 4 of 28)	exon (NM_001122730, exon 4 of 28)	29612	NM_178242	231861	Mm.354649	NM_178242	ENSMUSG00000039477	Tnrc18	BC025631|EG381742|Zfp469	trinucleotide repeat containing 18	protein-coding	exon	-3.29857	2.21803	18.2499	1.94702096960041e-05	0.00051465
chr5	143157100	143157599	500	WT	peak2949	Intergenic	CpG	8401	NR_040426	100042605	Mm.332809	NR_040424	ENSMUSG00000104529	Rbakdn	Gm3925	RB-associated KRAB zinc finger downstream neighbor (non-protein coding)	ncRNA	Intergenic	-3.57821	2.36932	20.5872	5.73362806527701e-06	0.000206612
chr5	143252300	143255899	3600	WT	peak2951	exon (NM_017467, exon 7 of 7)	exon (NM_017467, exon 7 of 7)	15922	NM_017467	54201	Mm.6666	NM_017467	ENSMUSG00000046658	Zfp316	Emzf1|Mzf3|Znf316	zinc finger protein 316	protein-coding	exon	-5.37768	5.29794	33.6012	6.87549827275921e-09	1.34949939502561e-06
chr5	143287700	143288999	1300	WT	peak2952	exon (NM_001370826, exon 3 of 3)	exon (NM_001370826, exon 3 of 3)	5184	NM_001370826	330230		NM_001370826	ENSMUSG00000093910	Zfp853	Gm792	zinc finger protein 853	protein-coding	exon	-3.85685	3.45853	21.8699	2.93835592963205e-06	0.000121436
chr5	143292700	143293899	1200	WT	peak2953	promoter-TSS (NM_001370826)	promoter-TSS (NM_001370826)	234	NM_001370826	330230		NM_001370826	ENSMUSG00000093910	Zfp853	Gm792	zinc finger protein 853	protein-coding	promoter-TSS	-4.39074	3.66324	26.4259	2.76635333159234e-07	2.04156875871515e-05
chr5	147270000	147270999	1000	WT	peak2979	promoter-TSS (NM_008814)	promoter-TSS (NM_008814)	403	NM_008814	18609	Mm.389714	NM_008814	ENSMUSG00000029644	Pdx1	IDX-1|IPF-1|Ipf1|Mody4|STF-1|pdx-1	pancreatic and duodenal homeobox 1	protein-coding	promoter-TSS	-2.41844	3.36451	10.0039	0.00156464	0.0188677
chr5	151233300	151234099	800	WT	peak3003	Intergenic	CpG	-43507	NR_153382	243362	Mm.209272	NM_146258	ENSMUSG00000016128	Stard13	DLC2|GT650	StAR-related lipid transfer (START) domain containing 13	protein-coding	Intergenic	-3.77273	3.21386	21.4981	3.56614899153992e-06	0.000139349
chr6	7554900	7555499	600	WT	peak3013	promoter-TSS (NM_001311060)	promoter-TSS (NM_001311060)	139	NM_001311060	21333	Mm.1440	NM_009311	ENSMUSG00000061762	Tac1	4930528L02Rik|NK-1|NK1|Nkna|PPT-A|PPTA|SP	tachykinin 1	protein-coding	promoter-TSS	-3.59468	2.1663	20.912	4.83991804314117e-06	0.000177176
chr6	17306300	17306799	500	WT	peak3027	promoter-TSS (NM_007616)	promoter-TSS (NM_007616)	215	NM_007616	12389	Mm.28278	NM_007616	ENSMUSG00000007655	Cav1	Cav|Cav-1	caveolin 1, caveolae protein	protein-coding	promoter-TSS	-2.0445	1.98204	8.14225	0.00432936	0.043985
chr6	17307500	17307699	200	WT	peak3028	promoter-TSS (NM_001243064)	promoter-TSS (NM_001243064)	-40	NM_001243064	12389	Mm.28278	NM_007616	ENSMUSG00000007655	Cav1	Cav|Cav-1	caveolin 1, caveolae protein	protein-coding	promoter-TSS	-3.1128	0.914828	17.412	3.02300332570168e-05	0.000728125
chr6	18031600	18031899	300	WT	peak3031	promoter-TSS (NM_023653)	promoter-TSS (NM_023653)	-1305	NM_023653	22413	Mm.33653	NM_023653	ENSMUSG00000010797	Wnt2	2610510E18Rik|Int1l1|Irp|Mirp|Wnt-2|Wnt2a	wingless-type MMTV integration site family, member 2	protein-coding	promoter-TSS	-2.96852	1.60834	16.0203	6.29104418812729e-05	0.00131897
chr6	22288300	22289599	1300	WT	peak3039	promoter-TSS (NM_053116)	promoter-TSS (NM_053116)	723	NM_053116	93735	Mm.137403	NM_053116	ENSMUSG00000029671	Wnt16	E130309I19Rik	wingless-type MMTV integration site family, member 16	protein-coding	promoter-TSS	-2.97089	3.43471	14.27	0.000158866	0.00286238
chr6	23260500	23260799	300	WT	peak3043	Intergenic	Intergenic	-12386	NM_028462	73191	Mm.55115	NM_028462	ENSMUSG00000029697	Fezf1	3110069A13Rik|Fez|Zfp312-like|fez-like	Fez family zinc finger 1	protein-coding	Intergenic	-2.48261	1.20243	12.1804	0.000484061	0.00699915
chr6	29496100	29496799	700	WT	peak3067	exon (NM_001029985, exon 19 of 38)	exon (NM_001029985, exon 19 of 38)	11502	NM_001029985	333088	Mm.332961	NM_001029985	ENSMUSG00000059022	Kcp	AW060220|CRIM-2|Crim2|Gm793|KCP-1	kielin/chordin-like protein	protein-coding	exon	-3.78308	2.3826	22.4408	2.18338724575022e-06	9.73031272562598e-05
chr6	36387800	36389199	1400	WT	peak3087	promoter-TSS (NR_015589)	promoter-TSS (NR_015589)	-266	NR_015589	319472	Mm.226434	NR_015589	ENSMUSG00000073154	9330158H04Rik	-	RIKEN cDNA 9330158H04 gene	ncRNA	promoter-TSS	-3.18283	3.09512	16.4392	5.04420938074365e-05	0.00111057
chr6	47044600	47045099	500	WT	peak3112	intron (NM_001004357, intron 17 of 23)	CpG	-199546	NM_025771	66797	Mm.440084	NM_025771	ENSMUSG00000039419	Cntnap2	5430425M22Rik|Caspr2|mKIAA0868	contactin associated protein-like 2	protein-coding	intron	-2.01066	1.37102	8.38387	0.00379009	0.0391969
chr6	48619600	48620799	1200	WT	peak3124	exon (NM_173429, exon 2 of 2)	exon (NM_173429, exon 2 of 2)	7020	NM_173429	243372	Mm.435190	NM_173429	ENSMUSG00000007216	Zfp775	C130032F08Rik|Znf775	zinc finger protein 775	protein-coding	exon	-3.60054	2.70845	20.4569	6.13705995235656e-06	0.000214448
chr6	48629100	48629999	900	WT	peak3125	promoter-TSS (NR_027236)	promoter-TSS (NR_027236)	1383	NR_027236	243373	Mm.26678	NM_177737	ENSMUSG00000053297	AI854703	AI182503|D630044C04	expressed sequence AI854703	pseudo	promoter-TSS	-5.51556	3.29574	36.9414	1.24127382452382e-09	5.20488683237828e-07
chr6	48742400	48743199	800	WT	peak3126	exon (NM_175860, exon 3 of 3)	exon (NM_175860, exon 3 of 3)	-3397	NM_175035	317757	Mm.455917	NM_175035	ENSMUSG00000043505	Gimap5	D630024P16|E230026N22Rik	GTPase, IMAP family member 5	protein-coding	exon	-3.57145	3.06211	19.8718	8.32991152461135e-06	0.000271147
chr6	52205900	52206199	300	WT	peak3152	promoter-TSS (NM_010453)	promoter-TSS (NM_010453)	-1463	NM_010453	15402	Mm.173	NM_010453	ENSMUSG00000038253	Hoxa5	Hox-1.3	homeobox A5	protein-coding	promoter-TSS	-2.20519	1.67299	9.65335	0.00189294	0.0218553
chr6	54943600	54944699	1100	WT	peak3182	exon (NM_001171007, exon 4 of 12)	exon (NM_001171007, exon 4 of 12)	27511	NM_001171007	107607	Mm.28498	NM_172729	ENSMUSG00000038058	Nod1	C230079P11|Card4|F830007N14Rik|Nlrc1	nucleotide-binding oligomerization domain containing 1	protein-coding	exon	-4.6932	3.31485	29.6927	5.12735011995523e-08	6.14283179955675e-06
chr6	55676700	55677199	500	WT	peak3187	TTS (NM_009717)	TTS (NM_009717)	4313	NM_009717	11922	Mm.5106	NM_009717	ENSMUSG00000037984	Neurod6	Atoh2|Math-2|Math2|Nex|Nex1m|bHLHa2	neurogenic differentiation 6	protein-coding	TTS	-5.19722	1.55286	35.5707	2.50440305287597e-09	7.96659246992442e-07
chr6	58906500	58907199	700	WT	peak3191	promoter-TSS (NM_021432)	promoter-TSS (NM_021432)	276	NM_021432	58243	Mm.389747	NM_021432	ENSMUSG00000055430	Nap1l5	1110020M21Rik	nucleosome assembly protein 1-like 5	protein-coding	promoter-TSS	-4.29798	2.25758	27.2027	1.85183906460639e-07	1.6116240916032e-05
chr6	59426000	59426599	600	WT	peak3192	promoter-TSS (NM_183183)	promoter-TSS (NM_183183)	6	NM_183183	243385	Mm.138080	NM_183183	ENSMUSG00000045441	Gprin3	C030038J10Rik|C730021L23	GPRIN family member 3	protein-coding	promoter-TSS	-2.02672	2.05424	7.98831	0.0047131	0.047259
chr6	65380900	65381599	700	WT	peak3198	promoter-TSS (NM_175524)	promoter-TSS (NM_175524)	-44	NM_175524	243407	Mm.389758	NM_175524	ENSMUSG00000029917	Qrfprl	C130060K24Rik	pyroglutamylated RFamide peptide receptor like	protein-coding	promoter-TSS	-6.51017	3.00117	45.1521	1.87632713306795e-11	7.01807746283067e-08
chr6	66877000	66877199	200	WT	peak3201	Intergenic	L1Md_T|LINE|L1	-19297	NM_001177559	14701	Mm.234342	NM_025278	ENSMUSG00000036402	Gng12	2010305F15Rik|AA536815|AI115529|AI314170|AI842738	guanine nucleotide binding protein (G protein), gamma 12	protein-coding	Intergenic	-3.53711	0.208681	18.4082	1.79199591696811e-05	0.000484785
chr6	67375700	67376299	600	WT	peak3204	promoter-TSS (NM_008354)	promoter-TSS (NM_008354)	188	NM_008354	16162	Mm.188337	NM_008354	ENSMUSG00000018341	Il12rb2	A930027I18Rik|IL-12RB2|Ifnm	interleukin 12 receptor, beta 2	protein-coding	promoter-TSS	-2.66747	1.72454	13.3132	0.000264271	0.00429812
chr6	67533100	67533299	200	WT	peak3205	TTS (NM_020047)	TTS (NM_020047)	2622	NM_020047	56753	Mm.439913	NM_020047	ENSMUSG00000051397	Tacstd2	C80403|EGP-1|GA733-1|Ly97|TROP2	tumor-associated calcium signal transducer 2	protein-coding	TTS	-3.05318	0.472012	15.7515	7.2503375963725e-05	0.00148632
chr6	67534900	67535999	1100	WT	peak3206	promoter-TSS (NM_020047)	promoter-TSS (NM_020047)	372	NM_020047	56753	Mm.439913	NM_020047	ENSMUSG00000051397	Tacstd2	C80403|EGP-1|GA733-1|Ly97|TROP2	tumor-associated calcium signal transducer 2	protein-coding	promoter-TSS	-4.70045	3.63889	29.274	6.36172489784843e-08	7.24529780032738e-06
chr6	82401800	82401999	200	WT	peak3226	promoter-TSS (NM_009313)	promoter-TSS (NM_009313)	-575	NM_009313	21336	Mm.8055	NM_009313	ENSMUSG00000030043	Tacr1	Nk1r|Spr|Tac1r	tachykinin receptor 1	protein-coding	promoter-TSS	-2.84131	0.105087	12.7575	0.000355482	0.00541141
chr6	82402200	82402399	200	WT	peak3227	promoter-TSS (NM_009313)	promoter-TSS (NM_009313)	-175	NM_009313	21336	Mm.8055	NM_009313	ENSMUSG00000030043	Tacr1	Nk1r|Spr|Tac1r	tachykinin receptor 1	protein-coding	promoter-TSS	-2.74941	0.622543	13.6857	0.000216722	0.00366836
chr6	83086300	83086899	600	WT	peak3232	promoter-TSS (NM_010692)	promoter-TSS (NM_010692)	235	NM_010692	16815	Mm.20359	NM_010692	ENSMUSG00000034968	Lbx2	Lbx2h	ladybird homeobox 2	protein-coding	promoter-TSS	-2.19271	2.14239	9.12096	0.00253043	0.0277565
chr6	84105300	84106399	1100	WT	peak3260	intron (NM_001310152, intron 21 of 53)	CpG	86464	NM_021469	26903	Mm.220982	NM_021469	ENSMUSG00000033788	Dysf	2310004N10Rik|AI604795|D6Pas3	dysferlin	protein-coding	intron	-3.69912	2.61353	21.3567	3.83868245171355e-06	0.000147549
chr6	85125500	85126299	800	WT	peak3267	Intergenic	Intergenic	11864	NM_011467	20751	Mm.28393	NM_011467	ENSMUSG00000033735	Spr	AA409688|Gm10328	sepiapterin reductase	protein-coding	Intergenic	-3.91683	3.11536	23.0272	1.60978892935956e-06	7.81594888070627e-05
chr6	85408900	85409599	700	WT	peak3272	Intergenic	CpG	-14636	NM_001007472	384452	Mm.347883	NM_001007472	ENSMUSG00000068302	Noto	Flh|MmNot|Not|tc	notochord homeobox	protein-coding	Intergenic	-2.31069	2.74071	9.5916	0.00195763	0.0225457
chr6	86028600	86029399	800	WT	peak3276	promoter-TSS (NM_001271857)	promoter-TSS (NM_001271857)	319	NM_001271857	11519	Mm.104155	NM_013458	ENSMUSG00000030000	Add2	2900072M03Rik|add97	adducin 2 (beta)	protein-coding	promoter-TSS	-3.13676	3.75336	15.289	9.25843921708028e-05	0.00182889
chr6	87581300	87581799	500	WT	peak3284	exon (NM_021381, exon 3 of 3)	exon (NM_021381, exon 3 of 3)	9193	NM_001355655	58182	Mm.333226	NM_021381	ENSMUSG00000049409	Prokr1	EG-VEGFR1|Gpr73|Pk-r1|Pkr1	prokineticin receptor 1	protein-coding	exon	-3.33986	0.50672	18.1141	2.09080434494021e-05	0.000540271
chr6	88627100	88627599	500	WT	peak3300	promoter-TSS (NM_001278671)	promoter-TSS (NM_001278671)	79	NM_001278671	74589	Mm.196226	NM_029013	ENSMUSG00000033182	Kbtbd12	4833415F11Rik|4933428M03Rik|Klhdc6	kelch repeat and BTB (POZ) domain containing 12	protein-coding	promoter-TSS	-3.4303	1.82428	19.9576	7.96497125553703e-06	0.000262417
chr6	90235700	90236099	400	WT	peak3306	Intergenic	Intergenic	-11462	NM_053226	113853	Mm.434332	NM_053226	ENSMUSG00000057697	Vmn1r53	V1rb3|VN5	vomeronasal 1 receptor 53	protein-coding	Intergenic	-2.57889	0.647173	12.4835	0.000411566	0.00609422
chr6	91807200	91807699	500	WT	peak3317	promoter-TSS (NM_001159507)	promoter-TSS (NM_001159507)	-57	NM_001159507	243547	Mm.333264	NM_001033353	ENSMUSG00000030098	Grip2	-	glutamate receptor interacting protein 2	protein-coding	promoter-TSS	-2.61566	1.87283	12.7764	0.000351921	0.00536607
chr6	93678300	93678999	700	WT	peak3324	exon (NM_001286784, exon 23 of 23)	exon (NM_001286784, exon 23 of 23)	234313	NR_104594	14924	Mm.217216	NM_010367	ENSMUSG00000045095	Magi1	AIP3|BAP1|Baiap1|Gukmi1|MAGI1c|Magi-1|TNRC19|WWP3|mKIAA4129	membrane associated guanylate kinase, WW and PDZ domain containing 1	protein-coding	exon	-3.31664	2.03264	18.6283	1.59673446066631e-05	0.000453227
chr6	96116800	96117299	500	WT	peak3326	intron (NM_182808, intron 2 of 4)	intron (NM_182808, intron 2 of 4)	3896	NM_182808	320265	Mm.489890	NM_182808	ENSMUSG00000059187	Tafa1	C630007B19Rik|FAM19A1 TAFA-1|Fam19a1|Tafa-1	TAFA chemokine like family member 1	protein-coding	intron	-3.94977	1.66227	24.8142	6.37007264598113e-07	3.7912206554307e-05
chr6	97487500	97487999	500	WT	peak3328	promoter-TSS (NM_001346637)	promoter-TSS (NM_001346637)	70	NM_001346637	232288	Mm.27789	NM_145148	ENSMUSG00000030064	Frmd4b	6030440G05Rik|C87375|GOBLIN|GRSP1|R74720	FERM domain containing 4B	protein-coding	promoter-TSS	-4.74177	2.58845	30.9801	2.64313390586004e-08	3.75121696639367e-06
chr6	112488900	112490999	2100	WT&DKO	peak3345	promoter-TSS (NM_001081147)	promoter-TSS (NM_001081147)	-125	NM_001081147	18430	Mm.333310	NM_001081147	ENSMUSG00000049112	Oxtr	OTR	oxytocin receptor	protein-coding	promoter-TSS	-2.42611	4.30231	9.35921	0.00222186	0.0249351
chr6	114131000	114131699	700	WT	peak3355	promoter-TSS (NM_172890)	promoter-TSS (NM_172890)	109	NM_172890	243616	Mm.44683	NM_172890	ENSMUSG00000030307	Slc6a11	D930045G19Rik|E130202I16Rik|GAT4|Gabt4|Gat3	solute carrier family 6 (neurotransmitter transporter, GABA), member 11	protein-coding	promoter-TSS	-5.03128	3.27216	32.6693	1.10937593381578e-08	1.89518388693529e-06
chr6	114738400	114738899	500	WT	peak3359	intron (NM_001253717, intron 18 of 19)	intron (NM_001253717, intron 18 of 19)	95553	NM_001253718	74244	Mm.275332	NM_028835	ENSMUSG00000030314	Atg7	1810013K23Rik|Agp7|Apg7l|Atg7l|Gm21553	autophagy related 7	protein-coding	intron	-4.04563	1.11719	25.9496	3.53897081946851e-07	2.41829672663681e-05
chr6	116460600	116461199	600	WT	peak3368	promoter-TSS (NM_009662)	promoter-TSS (NM_009662)	278	NM_009662	11689	Mm.41072	NM_009662	ENSMUSG00000025701	Alox5	5-LO|5-LOX|5LO|5LX|AI850497|F730011J02	arachidonate 5-lipoxygenase	protein-coding	promoter-TSS	-3.80311	2.71023	22.2328	2.43279615603065e-06	0.000105364
chr6	121210400	121210999	600	WT	peak3387	promoter-TSS (NM_017379)	promoter-TSS (NM_017379)	-34	NM_017379	53857	Mm.32884	NM_017379	ENSMUSG00000030137	Tuba8	-	tubulin, alpha 8	protein-coding	promoter-TSS	-3.91973	1.90428	24.4783	7.58115012444306e-07	4.34385775763896e-05
chr6	121211200	121211299	100	WT	peak3388	promoter-TSS (NM_017379)	promoter-TSS (NM_017379)	516	NM_017379	53857	Mm.32884	NM_017379	ENSMUSG00000030137	Tuba8	-	tubulin, alpha 8	protein-coding	promoter-TSS	-2.20759	-0.0956425	8.01279	0.00464982	0.0467771
chr6	121412500	121413599	1100	WT	peak3389	exon (NM_001289685, exon 3 of 13)	exon (NM_001289685, exon 3 of 13)	60628	NM_001033354	243621	Mm.299442	NM_001033354	ENSMUSG00000040797	Iqsec3	AK122446|BRAG3|mKIAA1110|synarfGEF	IQ motif and Sec7 domain 3	protein-coding	exon	-3.28818	4.01236	16.2492	5.57565023522178e-05	0.00120458
chr6	121462800	121463199	400	WT	peak3390	intron (NR_110358, intron 1 of 13)	GC_rich|Low_complexity|Low_complexity	10678	NM_001033354	243621	Mm.299442	NM_001033354	ENSMUSG00000040797	Iqsec3	AK122446|BRAG3|mKIAA1110|synarfGEF	IQ motif and Sec7 domain 3	protein-coding	intron	-2.12656	1.11937	9.24756	0.0023614	0.0261826
chr6	125690300	125690599	300	WT	peak3413	promoter-TSS (NM_153589)	promoter-TSS (NM_153589)	31	NM_153589	243634	Mm.333398	NM_153589	ENSMUSG00000038115	Ano2	BC033409|Tmem16b	anoctamin 2	protein-coding	promoter-TSS	-3.51863	0.104123	17.4204	3.00968371708937e-05	0.000728125
chr6	126534700	126535599	900	WT	peak3416	promoter-TSS (NM_145983)	promoter-TSS (NM_145983)	405	NM_145983	16493	Mm.222831	NM_145983	ENSMUSG00000045534	Kcna5	Kv1.5	potassium voltage-gated channel, shaker-related subfamily, member 5	protein-coding	promoter-TSS	-3.18658	2.5661	16.8775	4.00435276729943e-05	0.000916629
chr6	126738300	126738599	300	WT	peak3419	exon (NM_013568, exon 1 of 2)	exon (NM_013568, exon 1 of 2)	2224	NM_013568	16494	Mm.62535	NM_013568	ENSMUSG00000038077	Kcna6	Kv1.6|MK1.6	potassium voltage-gated channel, shaker-related, subfamily, member 6	protein-coding	exon	-3.13744	-0.0330401	14.2061	0.00016435	0.00293255
chr6	126739100	126740699	1600	WT	peak3420	promoter-TSS (NM_013568)	promoter-TSS (NM_013568)	774	NM_013568	16494	Mm.62535	NM_013568	ENSMUSG00000038077	Kcna6	Kv1.6|MK1.6	potassium voltage-gated channel, shaker-related, subfamily, member 6	protein-coding	promoter-TSS	-2.68832	4.34378	11.2199	0.00081086	0.0108882
chr6	127181500	127181599	100	WT	peak3424	intron (NR_040275, intron 1 of 1)	intron (NR_040275, intron 1 of 1)	-30502	NM_009829	12444	Mm.333406	NM_009829	ENSMUSG00000000184	Ccnd2	2600016F06Rik|AI256817|BF642806|C86853|Vin-1|Vin1|cD2	cyclin D2	protein-coding	intron	-6.81161	-1.28395	18.7781	1.47620606286073e-05	0.000422919
chr6	136661300	136662399	1100	WT	peak3441	promoter-TSS (NM_025806)	promoter-TSS (NM_025806)	43	NM_025806	66857	Mm.3311	NM_025806	ENSMUSG00000030214	Plbd1	1100001H23Rik	phospholipase B domain containing 1	protein-coding	promoter-TSS	-2.33191	3.31738	9.39537	0.00217848	0.0245727
chr7	4993300	4994899	1600	WT	peak3477	exon (NM_026741, exon 2 of 2)	exon (NM_026741, exon 2 of 2)	2001	NM_026741	68490	Mm.76400	NM_026741	ENSMUSG00000051550	Zfp579	1110003A17Rik|Znf579	zinc finger protein 579	protein-coding	exon	-3.59397	4.2051	18.5549	1.65931768845117e-05	0.000462453
chr7	6131800	6133099	1300	WT	peak3484	exon (NM_001013012, exon 3 of 3)	exon (NM_001013012, exon 3 of 3)	23521	NM_001013012	67109	Mm.3254	NM_001013012	ENSMUSG00000046792	Zfp787	2210018M03Rik|Znf787	zinc finger protein 787	protein-coding	exon	-4.46806	3.50372	27.2492	1.80789190618737e-07	1.6116240916032e-05
chr7	6189300	6190099	800	WT	peak3485	exon (NM_028316, exon 4 of 4)	exon (NM_028316, exon 4 of 4)	-7390	NM_178028	232836	Mm.246599	NM_178028	ENSMUSG00000034660	Galp	-	galanin-like peptide	protein-coding	exon	-3.96559	2.58742	23.7629	1.09866406931445e-06	5.85848325978371e-05
chr7	16145000	16145399	400	WT	peak3500	exon (NM_001347561, exon 4 of 9)	exon (NM_001347561, exon 4 of 9)	15374	NM_148946	110891	Mm.241147	NM_148946	ENSMUSG00000030376	Slc8a2	Ncx2	solute carrier family 8 (sodium/calcium exchanger), member 2	protein-coding	exon	-2.03263	1.38057	8.57193	0.00341803	0.0356689
chr7	16158700	16159399	700	WT	peak3501	exon (NM_001347561, exon 9 of 9)	exon (NM_001347561, exon 9 of 9)	-16345	NM_001277988	17537	Mm.360516	NM_008627	ENSMUSG00000041420	Meis3	AI573393|Mrg2	Meis homeobox 3	protein-coding	exon	-2.96235	2.33501	15.1316	0.00010062	0.00195827
chr7	16906900	16907299	400	WT	peak3510	promoter-TSS (NM_008967)	promoter-TSS (NM_008967)	610	NM_008967	19222	Mm.287572	NM_008967	ENSMUSG00000043017	Ptgir	IP|PGI2	prostaglandin I receptor (IP)	protein-coding	promoter-TSS	-2.5358	0.731458	12.3287	0.00044712	0.00655752
chr7	16946600	16947299	700	WT	peak3512	exon (NM_001099636, exon 1 of 1)	exon (NM_001099636, exon 1 of 1)	2268	NM_001099636	434128	Mm.483018	NM_001099636	ENSMUSG00000070802	Pnmal2	EG434128	PNMA-like 2	protein-coding	exon	-2.76776	2.60505	13.3108	0.000264605	0.00429812
chr7	19065200	19065999	800	WT	peak3524	exon (NM_031255, exon 3 of 6)	exon (NM_031255, exon 3 of 6)	-10600	NM_010058	13401	Mm.2852	NM_010058	ENSMUSG00000030410	Dmwd	DMR-N9|Dm9	dystrophia myotonica-containing WD repeat motif	protein-coding	exon	-3.92891	2.85388	23.466	1.28175548323358e-06	6.60569515800545e-05
chr7	19303800	19303899	100	DKO	peak3531	3' UTR (NM_001347586, exon 5 of 5)	3' UTR (NM_001347586, exon 5 of 5)	6195	NM_008036	14282	Mm.248335	NM_008036	ENSMUSG00000003545	Fosb	-	FBJ osteosarcoma oncogene B	protein-coding	3' UTR	2.78294	-0.375504	10.0358	0.00153781	0.0185928
chr7	19375700	19375799	100	WT	peak3539	exon (NM_001010836, exon 11 of 13)	exon (NM_001010836, exon 11 of 13)	-6267	NM_007949	13871	Mm.36524	NM_007949	ENSMUSG00000030400	Ercc2	AA407812|AU020867|AW240756|CXPD|Ercc-2|Mhdarco15|RCO015|XPD	excision repair cross-complementing rodent repair deficiency, complementation group 2	protein-coding	exon	-3.95034	-1.05485	13.1803	0.000283671	0.00454317
chr7	19489200	19489999	800	WT&DKO	peak3544	intron (NM_001370800, intron 9 of 11)	intron (NM_001370800, intron 9 of 11)	18770	NM_177692	232946	Mm.64557	NM_177692	ENSMUSG00000057667	Bloc1s3	BC043666|Blos3|E230011O18|rp	biogenesis of lysosomal organelles complex-1, subunit 3	protein-coding	intron	-2.24712	3.13342	8.91577	0.00283089	0.030331
chr7	19491700	19492099	400	WT	peak3545	intron (NM_001370800, intron 11 of 11)	CpG	16470	NM_177692	232946	Mm.64557	NM_177692	ENSMUSG00000057667	Bloc1s3	BC043666|Blos3|E230011O18|rp	biogenesis of lysosomal organelles complex-1, subunit 3	protein-coding	intron	-2.48015	1.92169	11.5281	0.000686967	0.00943121
chr7	19519900	19520499	600	WT	peak3546	promoter-TSS (NM_027116)	promoter-TSS (NM_027116)	1469	NM_027116	69547	Mm.77325	NM_027116	ENSMUSG00000060621	Nkpd1	2310015G09Rik	NTPase, KAP family P-loop domain containing 1	protein-coding	promoter-TSS	-3.48042	2.13345	19.9599	7.95543988653734e-06	0.000262417
chr7	19523000	19524599	1600	WT	peak3547	exon (NM_027116, exon 4 of 4)	exon (NM_027116, exon 4 of 4)	5069	NM_027116	69547	Mm.77325	NM_027116	ENSMUSG00000060621	Nkpd1	2310015G09Rik	NTPase, KAP family P-loop domain containing 1	protein-coding	exon	-3.51195	4.41081	17.6884	2.61431919963254e-05	0.000645506
chr7	24377400	24377699	300	WT	peak3554	exon (NM_001163510, exon 3 of 9)	exon (NM_001163510, exon 3 of 9)	7287	NM_008433	16534	Mm.9911	NM_008433	ENSMUSG00000054342	Kcnn4	IK1|IKCA1|KCA4|KCa3.1|SK4|SKCas|mIKCa1	potassium intermediate/small conductance calcium-activated channel, subfamily N, member 4	protein-coding	exon	-2.17382	2.08779	9.04691	0.00263494	0.0286272
chr7	25422500	25423099	600	WT	peak3571	intron (NR_015569, intron 4 of 6)	intron (NR_015569, intron 4 of 6)	-9914	NM_153576	232983	Mm.10545	NM_153576	ENSMUSG00000060188	Cxcl17	VCC-1|Vcc1	chemokine (C-X-C motif) ligand 17	protein-coding	intron	-2.6611	1.2762	13.6756	0.000217886	0.00368132
chr7	27657700	27658499	800	WT	peak3587	exon (NM_001290528, exon 9 of 10)	exon (NM_001290528, exon 9 of 10)	4176	NM_028417	73032	Mm.44095	NM_028417	ENSMUSG00000007944	Ttc9b	2900074C18Rik	tetratricopeptide repeat domain 9B	protein-coding	exon	-3.4467	2.75181	19.0396	1.28726253950247e-05	0.000379393
chr7	29085800	29086399	600	WT	peak3601	exon (NM_009109, exon 34 of 106)	exon (NM_009109, exon 34 of 106)	-2406	NR_035489	100316710		NR_035489	ENSMUSG00000089219	Mir1963	mir-1963|mmu-mir-1963	microRNA 1963	ncRNA	exon	-2.73525	1.90947	13.6915	0.000216056	0.00366382
chr7	30360300	30360699	400	WT	peak3610	exon (NM_175478, exon 2 of 3)	exon (NM_175478, exon 2 of 3)	2272	NM_175478	233067	Mm.23157	NM_175478	ENSMUSG00000036957	Lrfn3	A530045B06Rik|SALM4	leucine rich repeat and fibronectin type III domain containing 3	protein-coding	exon	-2.81086	0.968996	14.9203	0.000112536	0.00214936
chr7	31067500	31067699	200	WT	peak3622	exon (NM_144556, exon 8 of 9)	exon (NM_144556, exon 8 of 9)	7665	NM_144556	243914	Mm.389870	NM_144556	ENSMUSG00000036560	Lgi4	Lgil3|clp	leucine-rich repeat LGI family, member 4	protein-coding	exon	-3.35179	0.822407	19.4386	1.04472874296385e-05	0.000324499
chr7	34674900	34676199	1300	WT	peak3625	exon (NM_175140, exon 4 of 4)	exon (NM_175140, exon 4 of 4)	-20041	NM_001360818	233107	Mm.76761	NM_146188	ENSMUSG00000030499	Kctd15	BC031749	potassium channel tetramerisation domain containing 15	protein-coding	exon	-2.38664	3.8312	9.42386	0.00214492	0.0242784
chr7	35184800	35186799	2000	WT	peak3629	promoter-TSS (NM_017394)	promoter-TSS (NM_017394)	-585	NM_017394	53896	Mm.35567	NM_017394	ENSMUSG00000030495	Slc7a10	AL024237|Asc-1|D7Bwg0847e	solute carrier family 7 (cationic amino acid transporter, y+ system), member 10	protein-coding	promoter-TSS	-2.4888	4.41529	9.74375	0.00180211	0.0211507
chr7	35203400	35203899	500	WT	peak3630	exon (NM_001024707, exon 6 of 8)	exon (NM_001024707, exon 6 of 8)	11695	NM_001024707	435965	Mm.333783	NM_001024707	ENSMUSG00000001802	Lrp3	-	low density lipoprotein receptor-related protein 3	protein-coding	exon	-3.60021	1.26752	22.0479	2.6783679825409e-06	0.000113339
chr7	43675000	43675599	600	WT	peak3651	exon (NM_145582, exon 2 of 3)	exon (NM_145582, exon 2 of 3)	3269	NM_145582	233189	Mm.26514	NM_145582	ENSMUSG00000038888	Ctu1	Atpbd3|BC005752	cytosolic thiouridylase subunit 1	protein-coding	exon	-4.3514	2.05016	27.8751	1.30870389161579e-07	1.24461787630471e-05
chr7	43676700	43676999	300	WT	peak3652	exon (NM_145582, exon 3 of 3)	exon (NM_145582, exon 3 of 3)	4819	NM_145582	233189	Mm.26514	NM_145582	ENSMUSG00000038888	Ctu1	Atpbd3|BC005752	cytosolic thiouridylase subunit 1	protein-coding	exon	-3.42188	0.544027	19.0328	1.29185369849908e-05	0.000379533
chr7	45632200	45632899	700	WT	peak3695	exon (NM_028544, exon 5 of 12)	exon (NM_028544, exon 5 of 12)	5013	NM_028544	69903	Mm.181396	NM_028544	ENSMUSG00000044562	Rasip1	1110025D03Rik|2610025P08Rik|AI853551|Rain	Ras interacting protein 1	protein-coding	exon	-2.09293	2.18316	8.35469	0.00385141	0.0396975
chr7	46376200	46377599	1400	WT	peak3710	promoter-TSS (NM_010866)	promoter-TSS (NM_010866)	426	NM_010866	17927	Mm.1526	NM_010866	ENSMUSG00000009471	Myod1	AI503393|MYF3|MyoD|Myod-1|bHLHc1	myogenic differentiation 1	protein-coding	promoter-TSS	-3.21962	3.59611	16.1621	5.83770910963113e-05	0.00124949
chr7	49911700	49912499	800	WT	peak3731	promoter-TSS (NM_148931)	promoter-TSS (NM_148931)	400	NM_148931	104245	Mm.207053	NM_148931	ENSMUSG00000039728	Slc6a5	Glyt2|prestin	solute carrier family 6 (neurotransmitter transporter, glycine), member 5	protein-coding	promoter-TSS	-3.30399	2.6604	17.8313	2.42533660556618e-05	0.000612979
chr7	51510700	51511499	800	WT	peak3733	promoter-TSS (NM_001271879)	promoter-TSS (NM_001271879)	71	NM_001271879	233246	Mm.254431	NM_177694	ENSMUSG00000055489	Ano5	9330162L24|Gdd1|Tmem16e	anoctamin 5	protein-coding	promoter-TSS	-2.66392	2.62886	12.431	0.000423298	0.00625789
chr7	54835400	54835999	600	WT	peak3737	promoter-TSS (NM_178705)	promoter-TSS (NM_178705)	455	NM_178705	233271	Mm.387344	NM_178705	ENSMUSG00000063297	Luzp2	9330154K17Rik|D130073E01	leucine zipper protein 2	protein-coding	promoter-TSS	-3.46776	2.11444	19.9406	8.03606766150767e-06	0.000263818
chr7	64268200	64268499	300	WT	peak3757	exon (NM_001039104, exon 27 of 27)	exon (NM_001039104, exon 27 of 27)	-18251	NR_105844	102465226		NR_105844	ENSMUSG00000098910	Mir6416	Gm27746|mmu-mir-6416	microRNA 6416	ncRNA	exon	-2.6016	1.08206	13.1226	0.000292533	0.0046368
chr7	75308100	75309199	1100	WT	peak3801	promoter-TSS (NR_045812)	promoter-TSS (NR_045812)	-46	NR_045812	68954	Mm.46960	NR_045812	ENSMUSG00000097247	1500012K07Rik	-	RIKEN cDNA 1500012K07 gene	ncRNA	promoter-TSS	-3.48061	2.87072	19.2656	1.14371240532095e-05	0.000348209
chr7	84528800	84529399	600	WT	peak3853	promoter-TSS (NR_045098)	promoter-TSS (NR_045098)	146	NR_045098	100039239	Mm.44882	NR_045098		Gm2115	C77713	predicted gene 2115	ncRNA	promoter-TSS	-2.3194	2.87038	9.59204	0.00195716	0.0225457
chr7	88130000	88130699	700	WT	peak3855	exon (NM_001143834, exon 11 of 11)	exon (NM_001143834, exon 11 of 11)	-147735	NM_009982	13032	Mm.89295	NM_009982	ENSMUSG00000030560	Ctsc	AI047818|CatC|DPP1|DPPI	cathepsin C	protein-coding	exon	-5.31679	2.56621	35.6258	2.43473354791629e-09	7.96659246992442e-07
chr7	97325200	97326199	1000	WT	peak3867	exon (NM_001177412, exon 2 of 11)	exon (NM_001177412, exon 2 of 11)	6409	NM_001177412	244144	Mm.297541	NM_001177412	ENSMUSG00000035713	Usp35	Gm1088|Gm493	ubiquitin specific peptidase 35	protein-coding	exon	-4.87633	3.45136	31.0513	2.54811466037124e-08	3.72848449038092e-06
chr7	98111100	98111599	500	WT	peak3870	intron (NM_008663, intron 2 of 48)	CpG	-2102	NM_001256083	17921	Mm.1403	NM_008663	ENSMUSG00000030761	Myo7a	Hdb|Myo7|USH1B|nmf371|polka|sh-1|sh1	myosin VIIA	protein-coding	intron	-3.78221	2.16508	22.6308	1.97794789609706e-06	9.03295511955217e-05
chr7	98193600	98194699	1100	WT	peak3871	exon (NM_001081167, exon 2 of 2)	exon (NM_001081167, exon 2 of 2)	5325	NM_001081167	272411	Mm.98333	NM_001081167	ENSMUSG00000074004	B3gnt6	BC039789|Core-3|Core3	UDP-GlcNAc:betaGal beta-1,3-N-acetylglucosaminyltransferase 6 (core 3 synthase)	protein-coding	exon	-4.99819	4.14064	31.0287	2.57783601094845e-08	3.72848449038092e-06
chr7	99348900	99349399	500	WT	peak3887	exon (NM_001111043, exon 3 of 6)	exon (NM_001111043, exon 3 of 6)	4089	NM_009825	12406	Mm.22708	NM_009825	ENSMUSG00000070436	Serpinh1	BERF-1|Cbp1|Cbp2|Hsp47|J6|Serpinh2|gp46	serine (or cysteine) peptidase inhibitor, clade H, member 1	protein-coding	exon	-3.72994	1.46797	23.3157	1.38576577445293e-06	7.0240050930375e-05
chr7	99917000	99917799	800	WT	peak3895	exon (NM_001164258, exon 19 of 19)	exon (NM_001164258, exon 19 of 19)	15492	NR_163856	NA								exon	-2.98325	3.02188	14.7709	0.0001218	0.00231195
chr7	100998100	100998799	700	WT	peak3906	exon (NM_001302347, exon 2 of 2)	exon (NM_001302347, exon 2 of 2)	13548	NM_001302347	18442	Mm.3000	NM_008773	ENSMUSG00000032860	P2ry2	P2U1|P2Y2	purinergic receptor P2Y, G-protein coupled 2	protein-coding	exon	-3.02045	1.57845	16.4868	4.9192145657164e-05	0.00108824
chr7	102106700	102107599	900	WT	peak3918	exon (NM_009710, exon 3 of 5)	exon (NM_009710, exon 3 of 5)	5407	NM_009710	11870	Mm.261071	NM_009710	ENSMUSG00000030996	Art1	ADPRT|ARTC1|Yac-1	ADP-ribosyltransferase 1	protein-coding	exon	-2.80241	1.52847	14.711	0.00012573	0.0023719
chr7	102113000	102113799	800	WT	peak3919	exon (NM_001081424, exon 4 of 5)	exon (NM_001081424, exon 4 of 5)	3313	NM_001081424	504186	Mm.334074	NM_001081424	ENSMUSG00000066279	Chrna10	-	cholinergic receptor, nicotinic, alpha polypeptide 10	protein-coding	exon	-3.57698	2.28717	20.6363	5.58838965825806e-06	0.000202168
chr7	105425200	105425499	300	WT	peak3922	promoter-TSS (NM_007627)	promoter-TSS (NM_007627)	-381	NM_007627	12426	Mm.44513	NM_007627	ENSMUSG00000030898	Cckbr	CCK-BR|CCK2-R|CCK2R|CCKR-2	cholecystokinin B receptor	protein-coding	promoter-TSS	-2.01614	0.743755	8.15727	0.00429367	0.0437187
chr7	109082900	109083599	700	WT	peak3937	promoter-TSS (NM_001038624)	promoter-TSS (NM_001038624)	74	NM_001038624	320360	Mm.71007	NM_178780	ENSMUSG00000048330	Ric3	E130307J04Rik	RIC3 acetylcholine receptor chaperone	protein-coding	promoter-TSS	-2.66192	1.77832	13.2731	0.000269974	0.004377
chr7	109169200	109170299	1100	WT	peak3938	promoter-TSS (NM_001302206)	promoter-TSS (NM_001302206)	762	NM_001302206	109594	Mm.360145	NM_057173	ENSMUSG00000036111	Lmo1	Rbtn-1|Rbtn1|Ttg1	LIM domain only 1	protein-coding	promoter-TSS	-2.96705	3.82549	13.8334	0.00020034	0.0034416
chr7	110625900	110626399	500	WT	peak3946	Intergenic	Intergenic	-1507	NM_009627	11535	Mm.1408	NM_009627	ENSMUSG00000030790	Adm	AM	adrenomedullin	protein-coding	Intergenic	-2.6695	1.47206	13.6424	0.000221774	0.00373334
chr7	110627700	110628299	600	WT	peak3947	promoter-TSS (NM_009627)	promoter-TSS (NM_009627)	343	NM_009627	11535	Mm.1408	NM_009627	ENSMUSG00000030790	Adm	AM	adrenomedullin	protein-coding	promoter-TSS	-2.13341	2.05341	8.77083	0.00306476	0.0324225
chr7	110628500	110629399	900	WT	peak3948	promoter-TSS (NM_009627)	promoter-TSS (NM_009627)	1293	NM_009627	11535	Mm.1408	NM_009627	ENSMUSG00000030790	Adm	AM	adrenomedullin	protein-coding	promoter-TSS	-2.38038	2.98766	9.97882	0.00158606	0.0190762
chr7	110768100	110768199	100	WT	peak3950	promoter-TSS (NM_001276301)	promoter-TSS (NM_001276301)	-56	NM_001276301	11717	Mm.3238	NM_009667	ENSMUSG00000005686	Ampd3	-	adenosine monophosphate deaminase 3	protein-coding	promoter-TSS	-2.6353	-0.855646	8.38162	0.00379478	0.0392014
chr7	110768400	110769199	800	WT	peak3951	promoter-TSS (NM_001276301)	promoter-TSS (NM_001276301)	594	NM_001276301	11717	Mm.3238	NM_009667	ENSMUSG00000005686	Ampd3	-	adenosine monophosphate deaminase 3	protein-coding	promoter-TSS	-2.30406	3.21936	9.29457	0.00230159	0.0256624
chr7	112427700	112428399	700	WT	peak3954	promoter-TSS (NM_020606)	promoter-TSS (NM_020606)	344	NM_020606	57342	Mm.143763	NM_020606	ENSMUSG00000030770	Parva	2010012A22Rik|5430400F08Rik|AI225929|AU042898|Actp|CH-ILKBP|Parvin	parvin, alpha	protein-coding	promoter-TSS	-2.81013	3.23904	13.1471	0.000288744	0.0046001
chr7	113765800	113766899	1100	WT	peak3960	promoter-TSS (NM_145584)	promoter-TSS (NM_145584)	352	NM_145584	233744	Mm.334160	NM_145584	ENSMUSG00000038156	Spon1	AI666765|AW455831|BC020531|D330035F22Rik|FSP	spondin 1, (f-spondin) extracellular matrix protein	protein-coding	promoter-TSS	-2.89645	4.14612	12.9419	0.000322141	0.00500294
chr7	126291900	126292999	1100	WT	peak3997	exon (NM_001360811, exon 4 of 4)	exon (NM_001360811, exon 4 of 4)	19954	NM_145587	104175	Mm.29660	NM_145587	ENSMUSG00000042978	Sbk1	Sbk	SH3-binding kinase 1	protein-coding	exon	-4.22792	3.24401	25.5446	4.3639726261216e-07	2.85922399339396e-05
chr7	126823400	126823599	200	WT	peak4000	promoter-TSS (NM_029978)	promoter-TSS (NM_029978)	197	NM_029978	68952	Mm.440393	NM_026884	ENSMUSG00000058966	Fam57b	1500016O10Rik|A330104J06Rik|AI413816|AW060769	family with sequence similarity 57, member B	protein-coding	promoter-TSS	-2.23981	0.885531	10.1063	0.00148008	0.0179891
chr7	127614600	127615199	600	WT	peak4010	promoter-TSS (NR_155452)	promoter-TSS (NR_155452)	-33	NR_155452	320683	Mm.156718	NM_177226	ENSMUSG00000045639	Zfp629	9330199A09Rik|Znf629	zinc finger protein 629	protein-coding	promoter-TSS	-3.53093	1.55081	21.2584	4.04037851163538e-06	0.000153385
chr7	127944600	127944899	300	WT	peak4013	exon (NM_001319147, exon 5 of 15)	exon (NM_001319147, exon 5 of 15)	1975	NM_001319147	77613	Mm.334253	NM_001081374	ENSMUSG00000070371	Prss36	C330007D15Rik	protease, serine 36	protein-coding	exon	-3.04124	1.78353	16.5888	4.66172410238055e-05	0.0010438
chr7	127945200	127945499	300	WT	peak4014	promoter-TSS (NM_001319147)	promoter-TSS (NM_001319147)	1375	NM_001319147	77613	Mm.334253	NM_001081374	ENSMUSG00000070371	Prss36	C330007D15Rik	protease, serine 36	protein-coding	promoter-TSS	-2.57836	1.09945	12.9572	0.000319535	0.00497924
chr7	131966500	131967499	1000	WT	peak4032	promoter-TSS (NM_173410)	promoter-TSS (NM_173410)	540	NM_173410	233919	Mm.208740	NM_173410	ENSMUSG00000040125	Gpr26	9630036A11Rik|A730021D22	G protein-coupled receptor 26	protein-coding	promoter-TSS	-5.38325	3.90514	34.9027	3.52687447374184e-09	9.03761583896345e-07
chr7	132154200	132154999	800	WT	peak4033	promoter-TSS (NM_018867)	promoter-TSS (NM_018867)	141	NM_018867	55987	Mm.471654	NM_018867	ENSMUSG00000030862	Cpxm2	4632435C11Rik|CPX-2|Cpx2	carboxypeptidase X 2 (M14 family)	protein-coding	promoter-TSS	-3.18597	3.24652	16.2715	5.51030700029476e-05	0.00119732
chr7	135410400	135410899	500	WT	peak4040	promoter-TSS (NM_183193)	promoter-TSS (NM_183193)	283	NM_183193	270004	Mm.132547	NM_183193	ENSMUSG00000048377	Foxi2	B130055A05Rik	forkhead box I2	protein-coding	promoter-TSS	-5.08398	2.58255	33.8346	6.09929000309751e-09	1.25035445063499e-06
chr7	135411100	135411199	100	WT	peak4041	promoter-TSS (NM_183193)	promoter-TSS (NM_183193)	783	NM_183193	270004	Mm.132547	NM_183193	ENSMUSG00000048377	Foxi2	B130055A05Rik	forkhead box I2	protein-coding	promoter-TSS	-2.90213	-0.882801	9.66721	0.00187872	0.0217728
chr7	138830100	138830499	400	WT	peak4054	Intergenic	CpG	15967	NM_001045483	69546	Mm.31598	NM_027115	ENSMUSG00000041775	Mapk1ip1	2310009E07Rik|AU043776|MISS	mitogen-activated protein kinase 1 interacting protein 1	protein-coding	Intergenic	-5.71822	0.964193	37.5275	9.19602714697743e-10	4.71296391282593e-07
chr7	139834000	139834399	400	WT	peak4062	promoter-TSS (NM_177469)	promoter-TSS (NM_177469)	26	NM_177469	52389	Mm.39863	NM_177469	ENSMUSG00000025475	Adgra1	2900059M17Rik|D7Ertd680e|Gpr123	adhesion G protein-coupled receptor A1	protein-coding	promoter-TSS	-2.6671	1.19141	13.8363	0.000200033	0.0034416
chr7	140153100	140153699	600	WT	peak4070	promoter-TSS (NM_183147)	promoter-TSS (NM_183147)	1259	NM_183147	212518	Mm.246858	NM_183147	ENSMUSG00000045733	Sprn	C630041J07	shadow of prion protein	protein-coding	promoter-TSS	-3.21238	1.90566	17.9725	2.25211859037853e-05	0.000573917
chr7	140787500	140787799	300	WT	peak4072	promoter-TSS (NM_001143765)	promoter-TSS (NM_001143765)	204	NM_001143765	74075	Mm.46102	NM_001143765	ENSMUSG00000025480	Syce1	4933406J07Rik	synaptonemal complex central element protein 1	protein-coding	promoter-TSS	-4.52958	1.4414	30.2139	3.92056923456905e-08	4.95441797108212e-06
chr7	141293000	141294699	1700	WT	peak4077	intron (NM_007878, intron 2 of 3)	CpG	1832	NM_007878	13491	Mm.41075	NM_007878	ENSMUSG00000025496	Drd4	AW125663|D4R|Drd-4	dopamine receptor D4	protein-coding	intron	-2.92935	4.12115	13.2271	0.000276685	0.00444754
chr7	142081800	142083099	1300	WT	peak4093	exon (NM_008748, exon 7 of 7)	exon (NM_008748, exon 7 of 7)	12834	NM_008748	18218	Mm.39725	NM_008748	ENSMUSG00000037887	Dusp8	5530400B01Rik|AI593498|Nttp1	dual specificity phosphatase 8	protein-coding	exon	-3.39863	3.60319	17.6712	2.63804875658763e-05	0.00064896
chr7	142371700	142372499	800	WT	peak4095	promoter-TSS (NM_177265)	promoter-TSS (NM_177265)	159	NM_177265	320802	Mm.154486	NM_177265	ENSMUSG00000045777	Ifitm10	6330512M04Rik|AI848576|DSPA3	interferon induced transmembrane protein 10	protein-coding	promoter-TSS	-2.30514	3.20038	9.29713	0.00229839	0.0256624
chr7	143106500	143107699	1200	WT&DKO	peak4103	promoter-TSS (NM_008434)	promoter-TSS (NM_008434)	-154	NM_008434	16535	Mm.439769	NM_008434	ENSMUSG00000009545	Kcnq1	AW559127|KVLQT1|Kcna9	potassium voltage-gated channel, subfamily Q, member 1	protein-coding	promoter-TSS	-2.35926	4.5937	8.7862	0.00303906	0.0322524
chr7	143445400	143446199	800	WT	peak4105	Intergenic	CpG	15250	NM_009876	12577	Mm.168789	NM_009876	ENSMUSG00000037664	Cdkn1c	AL024410|CDKI|Kip2|p57(kip2)|p57Kip2	cyclin-dependent kinase inhibitor 1C (P57)	protein-coding	Intergenic	-3.26865	3.23772	17.0588	3.63991098657979e-05	0.000847934
chr7	144175500	144175899	400	WT	peak4117	promoter-TSS (NM_001113373)	promoter-TSS (NM_001113373)	240	NM_001113373	210274	Mm.483624	NM_001081370	ENSMUSG00000037541	Shank2	ProSAP1|mKIAA1022	SH3 and multiple ankyrin repeat domains 2	protein-coding	promoter-TSS	-4.06018	1.53143	26.151	3.18891792792384e-07	2.26290522193057e-05
chr7	144410000	144410299	300	WT	peak4118	exon (NM_001113373, exon 15 of 16)	exon (NM_001113373, exon 15 of 16)	60785	NM_007803	13043	Mm.205601	NM_007803	ENSMUSG00000031078	Cttn	1110020L01Rik|Ems1	cortactin	protein-coding	exon	-2.47372	-0.146338	9.48579	0.00207374	0.023687
chr7	145205800	145206599	800	WT	peak4126	5' UTR (NM_001369202, exon 3 of 3)	5' UTR (NM_001369202, exon 3 of 3)	1919	NM_001369202	100040049	Mm.102235	NM_001369202	ENSMUSG00000109305	Smim38	1810010D01Rik|Gm2572	small integral membrane protein 38	protein-coding	5' UTR	-2.08969	2.29813	8.23933	0.00410388	0.0420181
chr8	3994300	3994599	300	WT	peak4132	Intergenic	CpG	-47587	NM_130903	170776	Mm.215729	NM_130903	ENSMUSG00000040165	Cd209c	SIGNR2|mSIGNR2	CD209c antigen	protein-coding	Intergenic	-3.88616	1.86103	24.2481	8.54228739943797e-07	4.77591522786759e-05
chr8	4205500	4206899	1400	WT&DKO	peak4134	intron (NM_001368794, intron 17 of 18)	intron (NM_001368794, intron 17 of 18)	11112	NM_207203	73072	Mm.477379	NM_207203	ENSMUSG00000064125	Prr36	-	proline rich 36	protein-coding	intron	-2.72601	3.73791	12.0228	0.000526736	0.00751026
chr8	10006800	10007499	700	WT	peak4143	promoter-TSS (NM_033622)	promoter-TSS (NM_033622)	517	NM_033622	24099	Mm.28835	NM_033622	ENSMUSG00000031497	Tnfsf13b	BAFF|BLyS|D8Ertd387e|TALL-1|TALL1|THANK|TNFSF20|Tnlg7a|zTNF4	tumor necrosis factor (ligand) superfamily, member 13b	protein-coding	promoter-TSS	-3.21666	1.72022	18.0979	2.10868137429395e-05	0.00054186
chr8	17532200	17532899	700	WT	peak4179	intron (NM_053171, intron 1 of 69)	intron (NM_053171, intron 1 of 69)	2835	NM_053171	94109	Mm.436988	NM_053171	ENSMUSG00000060924	Csmd1	B930082H09|mKIAA1890	CUB and Sushi multiple domains 1	protein-coding	intron	-2.37486	3.03555	9.90018	0.00165525	0.0198051
chr8	19535100	19535999	900	WT	peak4181	Intergenic	CpG	40453	NM_139220	246080	Mm.207067	NM_139220	ENSMUSG00000037790	Defb7	BD-7|Defb15	defensin beta 7	protein-coding	Intergenic	-6.04855	2.97255	41.7812	1.04638468903148e-10	1.20661234453943e-07
chr8	23035100	23035399	300	WT	peak4190	promoter-TSS (NM_001277284)	promoter-TSS (NM_001277284)	151	NM_001277284	11733	Mm.334444	NM_031158	ENSMUSG00000031543	Ank1	Ank-1|nb|pale	ankyrin 1, erythroid	protein-coding	promoter-TSS	-2.12543	0.814755	9.13993	0.00250435	0.0275368
chr8	35765200	35765999	800	WT	peak4225	promoter-TSS (NM_001370844)	promoter-TSS (NM_001370844)	-123	NM_001370844	100502846		NM_001370844	ENSMUSG00000109372	Gm19410	-	predicted gene, 19410	protein-coding	promoter-TSS	-2.73141	2.63289	12.9829	0.000315176	0.00491962
chr8	36102800	36103499	700	WT	peak4228	exon (NM_172911, exon 3 of 6)	exon (NM_172911, exon 3 of 6)	8322	NM_172911	244418	Mm.244971	NM_172911	ENSMUSG00000050271	Prag1	9830148H23|D8Ertd82e|NACK|Sgk223|mFLJ00269	PEAK1 related kinase activating pseudokinase 1	protein-coding	exon	-2.62149	2.26369	12.3648	0.000438564	0.00645256
chr8	36146300	36146999	700	WT	peak4229	exon (NM_172911, exon 6 of 6)	exon (NM_172911, exon 6 of 6)	-9360	NR_151736	330738	Mm.128075	NR_151736	ENSMUSG00000109704	Gm38414	A230084N10|Gm45568	predicted gene, 38414	ncRNA	exon	-3.38481	2.06884	19.2793	1.13549022434415e-05	0.000346851
chr8	40286100	40287099	1000	WT	peak4235	promoter-TSS (NM_030610)	promoter-TSS (NM_030610)	353	NM_030610	80857	Mm.425526	NM_030610	ENSMUSG00000031603	Fgf20	-	fibroblast growth factor 20	protein-coding	promoter-TSS	-2.79042	3.63237	12.6021	0.000386262	0.00580337
chr8	43603200	43603699	500	WT	peak4240	Intergenic	L1Md_F3|LINE|L1	23735	NM_001025240	384813	Mm.383319	NM_001025240	ENSMUSG00000050190	Gm5346	EG384813	predicted gene 5346	protein-coding	Intergenic	-2.32637	0.732149	10.5055	0.00119233	0.0150674
chr8	45358200	45358999	800	WT	peak4242	intron (NM_153535, intron 1 of 13)	CpG	23691	NM_153535	212326	Mm.51259	NM_153535	ENSMUSG00000070044	Fam149a	AW213256|mKIAA4166	family with sequence similarity 149, member A	protein-coding	intron	-5.94563	2.68361	40.5365	1.97534197709585e-10	1.65659361260993e-07
chr8	46292300	46292499	200	WT	peak4251	exon (NM_173789, exon 4 of 4)	exon (NM_173789, exon 4 of 4)	2271	NM_173789	234219	Mm.145631	NM_173789	ENSMUSG00000047171	Helt	A830086M02|Hesl|Heslike|Mgn|megane	helt bHLH transcription factor	protein-coding	exon	-2.07942	1.88071	8.50412	0.0035477	0.0368553
chr8	48228200	48229099	900	WT	peak4258	exon (NM_001145937, exon 27 of 27)	exon (NM_001145937, exon 27 of 27)	118637	NM_001161515	320685	Mm.121549	NM_178788	ENSMUSG00000031562	Dctd	6030466N05Rik	dCMP deaminase	protein-coding	exon	-4.06987	2.53497	24.8199	6.35130595775201e-07	3.7912206554307e-05
chr8	58912400	58913599	1200	WT	peak4276	promoter-TSS (NM_173411)	promoter-TSS (NM_173411)	1245	NM_173411	234290	Mm.39244	NM_173411	ENSMUSG00000049946	BC030500	-	cDNA sequence BC030500	protein-coding	promoter-TSS	-2.12974	3.13448	8.08376	0.00447127	0.04503
chr8	63951900	63952399	500	WT	peak4285	promoter-TSS (NM_001195687)	promoter-TSS (NM_001195687)	20	NM_001195687	244495	Mm.485331	NM_001195687	ENSMUSG00000094443	Sgo2b	EG244495|Gm4975|Sgol2b	shugoshin 2B	protein-coding	promoter-TSS	-3.4611	1.23759	20.9407	4.76816313024873e-06	0.000175244
chr8	66687700	66688399	700	WT	peak4291	promoter-TSS (NM_001358957)	promoter-TSS (NM_001358957)	44	NM_001358957	18168	Mm.10685	NM_016708	ENSMUSG00000044014	Npy5r	NPY5-R|NPYY5-R|Y5R	neuropeptide Y receptor Y5	protein-coding	promoter-TSS	-3.47431	2.2568	19.772	8.7760009577963e-06	0.000284065
chr8	69881000	69883499	2500	WT	peak4300	exon (NM_026818, exon 8 of 8)	exon (NM_026818, exon 8 of 8)	5142	NM_026818	68709	Mm.334584	NM_026818	ENSMUSG00000044006	Cilp2	1110031K21Rik|AA407300|CLIP-2	cartilage intermediate layer protein 2	protein-coding	exon	-4.90233	5.06661	29.37	6.05451051666475e-08	7.0699822172446e-06
chr8	69885900	69886399	500	WT	peak4301	promoter-TSS (NM_026818)	promoter-TSS (NM_026818)	1242	NM_026818	68709	Mm.334584	NM_026818	ENSMUSG00000044006	Cilp2	1110031K21Rik|AA407300|CLIP-2	cartilage intermediate layer protein 2	protein-coding	promoter-TSS	-2.75223	2.65253	13.1483	0.000288563	0.0046001
chr8	70451900	70452899	1000	WT	peak4310	exon (NM_001122830, exon 2 of 2)	exon (NM_001122830, exon 2 of 2)	-12827	NM_001004062	382056	Mm.227767	NM_001004062	ENSMUSG00000003575	Crtc1	AI413414|Mect1|R74955|TORC1|mKIAA0616	CREB regulated transcription coactivator 1	protein-coding	exon	-3.87867	3.09128	22.5432	2.07008116786854e-06	9.40714225299866e-05
chr8	70717000	70717299	300	WT	peak4320	promoter-TSS (NM_001195253)	promoter-TSS (NM_001195253)	-1393	NM_001195253	100502950	Mm.52981	NM_001195253	ENSMUSG00000095026	Gm3336	100041434|2410018E23Rik	predicted gene 3336	protein-coding	promoter-TSS	-2.42165	0.4823	10.8199	0.00100603	0.0129826
chr8	71461300	71461999	700	WT	peak4339	exon (NM_022419, exon 2 of 5)	exon (NM_022419, exon 2 of 5)	2007	NM_022419	64296	Mm.276383	NM_022419	ENSMUSG00000007950	Abhd8	0910001L24Rik|AB030191	abhydrolase domain containing 8	protein-coding	exon	-2.12708	2.3821	8.4438	0.00366726	0.0380546
chr8	71480500	71481399	900	WT	peak4342	exon (NM_001164679, exon 13 of 17)	exon (NM_001164679, exon 13 of 17)	5117	NM_001164679	382014	Mm.260360	NM_001164679	ENSMUSG00000034863	Ano8	BC053460|Tmem16h	anoctamin 8	protein-coding	exon	-2.2355	2.15483	9.41899	0.00215061	0.024313
chr8	71584300	71585099	800	WT	peak4357	exon (NM_011977, exon 11 of 14)	exon (NM_011977, exon 11 of 14)	-7484	NM_001294269	66171	Mm.282284	NM_025396	ENSMUSG00000031807	Pgls	1110030K05Rik|AI447866|Plgs	6-phosphogluconolactonase	protein-coding	exon	-2.37476	2.01793	10.6521	0.00110144	0.0140342
chr8	71679600	71679799	200	WT	peak4362	exon (NM_010589, exon 6 of 25)	exon (NM_010589, exon 6 of 25)	3317	NM_010589	16453	Mm.249645	NM_010589	ENSMUSG00000031805	Jak3	fae|wil	Janus kinase 3	protein-coding	exon	-2.0041	1.11797	8.41404	0.00372774	0.0385953
chr8	79210000	79210199	200	WT	peak4382	TTS (NM_026315)	TTS (NM_026315)	38483	NM_026315	67687	Mm.178707	NM_026315	ENSMUSG00000031682	1700011L22Rik	-	RIKEN cDNA 1700011L22 gene	protein-coding	TTS	-2.24306	0.56588	9.68291	0.00186273	0.021642
chr8	80611200	80611699	500	WT	peak4386	promoter-TSS (NM_001167898)	promoter-TSS (NM_001167898)	411	NM_001167898	333315	Mm.134296	NM_001167898	ENSMUSG00000042353	Frem3	Gm795|NV2	Fras1 related extracellular matrix protein 3	protein-coding	promoter-TSS	-3.85292	2.02686	23.5563	1.22304709946355e-06	6.37435564550916e-05
chr8	84715800	84716299	500	WT	peak4406	intron (NM_010906, intron 7 of 8)	intron (NM_010906, intron 7 of 8)	14593	NM_008535	17095	Mm.4925	NM_008535	ENSMUSG00000034041	Lyl1	Lyl-1|bHLHa18	lymphoblastomic leukemia 1	protein-coding	intron	-2.19157	1.64824	9.53187	0.00202234	0.0231802
chr8	87037700	87038399	700	WT	peak4427	Intergenic	CpG	-152792	NM_030563	80750	Mm.25117	NM_030563	ENSMUSG00000031652	N4bp1	AI481586|C81621	NEDD4 binding protein 1	protein-coding	Intergenic	-3.18069	2.54057	16.7934	4.18555668645755e-05	0.000953377
chr8	92960100	92961799	1700	WT	peak4455	promoter-TSS (NM_009209)	promoter-TSS (NM_009209)	-97	NM_009209	20538	Mm.57040	NM_009209	ENSMUSG00000055368	Slc6a2	NE-T|NET|Slc6a5	solute carrier family 6 (neurotransmitter transporter, noradrenalin), member 2	protein-coding	promoter-TSS	-3.50653	4.2748	17.7348	2.55141227371814e-05	0.000634415
chr8	95327700	95329699	2000	WT	peak4477	exon (NM_024467, exon 2 of 2)	exon (NM_024467, exon 2 of 2)	3111	NM_024467	79233	Mm.350514	NM_024467	ENSMUSG00000046556	Zfp319	AI225750|AI413472|Znf319|mKIAA1388	zinc finger protein 319	protein-coding	exon	-3.5837	4.06067	18.6623	1.56854733823924e-05	0.0004466
chr8	104142600	104142899	300	WT	peak4486	exon (NM_009868, exon 12 of 12)	exon (NM_009868, exon 12 of 12)	-27763	NM_001141924	65115	Mm.41849	NM_001141922	ENSMUSG00000031872	Bean1	Bean	brain expressed, associated with Nedd4, 1	protein-coding	exon	-2.65044	1.11495	13.7299	0.000211681	0.00360155
chr8	108791900	108792999	1100	WT	peak4532	exon (NM_007496, exon 2 of 10)	exon (NM_007496, exon 2 of 10)	77806	NM_007496	11906	Mm.416972	NM_007496	ENSMUSG00000038872	Zfhx3	A230102L03Rik|Atbf1|Sci|WBP9|mKIAA4228	zinc finger homeobox 3	protein-coding	exon	-3.61554	2.82396	20.4961	6.01275559748176e-06	0.00021252
chr8	108794400	108794999	600	WT	peak4533	exon (NM_007496, exon 2 of 10)	exon (NM_007496, exon 2 of 10)	80056	NM_007496	11906	Mm.416972	NM_007496	ENSMUSG00000038872	Zfhx3	A230102L03Rik|Atbf1|Sci|WBP9|mKIAA4228	zinc finger homeobox 3	protein-coding	exon	-4.14718	1.7106	26.6504	2.46336309546683e-07	1.92580716573572e-05
chr8	109737100	109737799	700	WT	peak4535	promoter-TSS (NM_001080930)	promoter-TSS (NM_001080930)	330	NM_001080930	52335	Mm.276770	NM_001080930	ENSMUSG00000069895	Atxn1l	AW558552|Boat|C330011L24Rik|D6Mgi37|D8Ertd587e	ataxin 1-like	protein-coding	promoter-TSS	-1.95724	1.31863	7.94704	0.00482173	0.0479832
chr8	109948100	109948599	500	WT	peak4537	exon (NM_212447, exon 3 of 3)	exon (NM_212447, exon 3 of 3)	13855	NM_028584	73608	Mm.86833	NM_028584	ENSMUSG00000001672	Marveld3	1810006A16Rik|AI642133|Marvd3|Mrvldc3	MARVEL (membrane-associating) domain containing 3	protein-coding	exon	-2.96813	1.85152	15.8029	7.05642284621479e-05	0.00144979
chr8	116863300	116863899	600	WT	peak4556	Intergenic	CpG	57836	NM_026844	66531	Mm.4011	NM_026844	ENSMUSG00000014633	Cmc2	1110046L09Rik|2310061C15Rik|DC13	COX assembly mitochondrial protein 2	protein-coding	Intergenic	-3.51759	2.92769	19.4903	1.01687593954229e-05	0.000319071
chr8	119632700	119633499	800	WT	peak4569	exon (NM_025734, exon 2 of 3)	exon (NM_025734, exon 2 of 3)	2580	NM_001357210	66733	Mm.358699	NM_025734	ENSMUSG00000045246	Kcng4	4921535I01Rik|AW049024|KV6.3|KV6.4	potassium voltage-gated channel, subfamily G, member 4	protein-coding	exon	-2.81504	2.90694	13.484	0.000241288	0.00397479
chr8	119699800	119700199	400	WT	peak4570	promoter-TSS (NM_026922)	promoter-TSS (NM_026922)	-9	NM_026922	69047	Mm.46251	NM_026922	ENSMUSG00000034112	Atp2c2	1810010G06Rik|Spca2|mKIAA0703	ATPase, Ca++ transporting, type 2C, member 2	protein-coding	promoter-TSS	-2.77811	1.61969	14.4006	0.00014823	0.00270777
chr8	119869600	119869699	100	WT	peak4574	exon (NM_146219, exon 3 of 5)	exon (NM_146219, exon 3 of 5)	7345	NM_146219	234796	Mm.86446	NM_146219	ENSMUSG00000031828	Klhl36	-	kelch-like 36	protein-coding	exon	-3.59121	-0.300018	15.9336	6.58588072804409e-05	0.00136221
chr8	119869900	119870599	700	WT	peak4575	exon (NM_146219, exon 3 of 5)	exon (NM_146219, exon 3 of 5)	7945	NM_146219	234796	Mm.86446	NM_146219	ENSMUSG00000031828	Klhl36	-	kelch-like 36	protein-coding	exon	-2.4094	1.7119	11.1708	0.000832617	0.0110835
chr8	121089200	121090299	1100	WT	peak4591	Intergenic	CpG	5364	NM_010426	15227	Mm.33897	NM_010426	ENSMUSG00000042812	Foxf1	AI450827|FREAC1|Foxf1a|Freac-1|HFH-8|Hfh8	forkhead box F1	protein-coding	Intergenic	-2.40284	3.38125	9.87386	0.00167909	0.0200383
chr8	121127700	121128999	1300	WT	peak4597	promoter-TSS (NM_008024)	promoter-TSS (NM_008024)	665	NM_008024	14241	Mm.5111	NM_008024	ENSMUSG00000097084	Foxl1	FREAC7|Fkh6|fkh-6	forkhead box L1	protein-coding	promoter-TSS	-2.51945	4.31037	10.0069	0.00156204	0.018861
chr8	121752800	121753999	1200	WT	peak4600	exon (NM_020605, exon 2 of 5)	exon (NM_020605, exon 2 of 5)	22841	NM_020605	57340	Mm.306870	NM_020605	ENSMUSG00000025318	Jph3	JP-3|Jp3	junctophilin 3	protein-coding	exon	-2.73509	3.12189	12.6556	0.000375381	0.00566757
chr8	122630500	122630799	300	WT	peak4607	3' UTR (NM_177289, exon 11 of 11)	3' UTR (NM_177289, exon 11 of 11)	-7915	NM_001007462	382035	Mm.25449	NM_001007462	ENSMUSG00000069867	Pabpn1l	Gm1108|Pabpnl1|ePABP2	poly(A)binding protein nuclear 1-like	protein-coding	3' UTR	-3.02521	0.656516	16.1054	6.01504899595667e-05	0.00127854
chr8	123891600	123893099	1500	WT	peak4620	exon (NM_001272041, exon 7 of 8)	exon (NM_001272041, exon 7 of 8)	2425	NM_009606	11459	Mm.214950	NM_009606	ENSMUSG00000031972	Acta1	AA959943|Acta-2|Acts|Actsk-1	actin, alpha 1, skeletal muscle	protein-coding	exon	-2.28195	3.60306	8.83407	0.00296041	0.0315355
chr8	126138500	126139799	1300	WT	peak4637	promoter-TSS (NM_001363500)	promoter-TSS (NM_001363500)	25	NM_001363500	210027	Mm.405238	NM_175434	ENSMUSG00000057060	Slc35f3	B230375D17Rik	solute carrier family 35, member F3	protein-coding	promoter-TSS	-4.49075	4.26796	26.2306	3.06037328027742e-07	2.18852275275653e-05
chr8	126988100	126988299	200	WT	peak4643	Intergenic	Intergenic	-8762	NR_151744	629746	Mm.264954	NR_151744		Gm29688	-	predicted gene, 29688	ncRNA	Intergenic	-2.64432	0.167135	11.576	0.000669503	0.00921816
chr9	4977600	4977899	300	WT	peak4649	Intergenic	CpG	-181516	NM_019691	14802	Mm.209263	NM_019691	ENSMUSG00000025892	Gria4	GluA4|GluR-D|Glur-4|Glur4|Gluralpha4|spkw1	glutamate receptor, ionotropic, AMPA4 (alpha 4)	protein-coding	Intergenic	-3.55659	-0.133365	16.7307	4.32603658323925e-05	0.00097813
chr9	6168500	6168799	300	WT	peak4650	promoter-TSS (NM_001357397)	promoter-TSS (NM_001357397)	164	NM_001357397	71785	Mm.390122	NM_027924	ENSMUSG00000032006	Pdgfd	1110003I09Rik	platelet-derived growth factor, D polypeptide	protein-coding	promoter-TSS	-2.75488	0.194398	12.5926	0.000388241	0.00581416
chr9	8544100	8544899	800	WT	peak4653	promoter-TSS (NM_001282087)	promoter-TSS (NM_001282087)	358	NM_001282087	22068	Mm.325086	NM_013838	ENSMUSG00000031997	Trpc6	AV025995|LLHWJM002|LLHWJM003|LLHWJM004|TRP-6|Trrp6|mtrp6	transient receptor potential cation channel, subfamily C, member 6	protein-coding	promoter-TSS	-2.7232	3.15061	12.5347	0.000400454	0.00596799
chr9	14750800	14752399	1600	WT	peak4657	promoter-TSS (NM_010242)	promoter-TSS (NM_010242)	522	NM_010242	14345	Mm.63450	NM_010242	ENSMUSG00000049307	Fut4	AI451562|CD15|FAL|FucT-IV|LeX|SSEA-1|Ssea1	fucosyltransferase 4	protein-coding	promoter-TSS	-3.07689	4.46464	14.1204	0.000171998	0.00302226
chr9	18779500	18780099	600	WT	peak4664	Intergenic	Intergenic	-24167	NM_146606	18322	Mm.246530	NM_146606	ENSMUSG00000054141	Olfr24	MOR132-1|MTPCR51	olfactory receptor 24	protein-coding	Intergenic	-2.90134	1.11488	15.8166	7.00540262272676e-05	0.00144252
chr9	20695000	20695199	200	WT	peak4665	intron (NM_001357639, intron 1 of 5)	intron (NM_001357639, intron 1 of 5)	31903	NM_001357635	244723	Mm.293552	NM_173777	ENSMUSG00000032172	Olfm2	A030009A06Rik	olfactomedin 2	protein-coding	intron	-3.43642	0.367697	18.5921	1.62733603914262e-05	0.000456954
chr9	21981200	21981699	500	WT	peak4678	exon (NM_023622, exon 7 of 19)	exon (NM_023622, exon 7 of 19)	8003	NM_023622	71746	Mm.110594	NM_023622	ENSMUSG00000040146	Rgl3	1300003D20Rik|mFLJ00153	ral guanine nucleotide dissociation stimulator-like 3	protein-coding	exon	-2.97667	1.60543	16.1055	6.01465477982574e-05	0.00127854
chr9	24695900	24696599	700	WT	peak4686	promoter-TSS (NM_001166207)	promoter-TSS (NM_001166207)	43	NM_001166207	320752	Mm.46158	NM_001166207	ENSMUSG00000085576	Dpy19l2	4932443J21Rik|Gm18376	dpy-19-like 2 (C. elegans)	protein-coding	promoter-TSS	-2.43781	2.12193	11.0201	0.000903056	0.0119351
chr9	24952800	24952999	200	WT	peak4690	Intergenic	CpG	-21308	NR_153861	102631612	Mm.410759	NR_153861		E130101E03Rik	-	RIKEN cDNA E130101E03 gene	ncRNA	Intergenic	-4.17164	1.43233	27.2943	1.76625724333912e-07	1.6116240916032e-05
chr9	26755800	26755999	200	WT	peak4693	exon (NM_001310766, exon 4 of 7)	exon (NM_001310766, exon 4 of 7)	4338	NM_029792	76898	Mm.218788	NM_029792	ENSMUSG00000045994	B3gat1	0710007K08Rik|AI846286|GlcAT-P|Glcatp|Hnk1	beta-1,3-glucuronyltransferase 1 (glucuronosyltransferase P)	protein-coding	exon	-4.36396	-0.245236	20.4267	6.23449170238874e-06	0.000216215
chr9	27790900	27792299	1400	WT	peak4695	Intergenic	Intergenic	394388	NM_001305058	75469	Mm.45824	NM_029299	ENSMUSG00000031991	Spata19	1700001L23Rik|AV047838|spergen-1	spermatogenesis associated 19	protein-coding	Intergenic	-3.21294	2.75422	17.0016	3.75117775993016e-05	0.000868892
chr9	32343800	32344899	1100	WT	peak4708	promoter-TSS (NR_157190)	promoter-TSS (NR_157190)	-6	NR_157190	16521	Mm.69472	NM_010605	ENSMUSG00000032034	Kcnj5	CIR|GIRK4|KATP-1|Kir3.4	potassium inwardly-rectifying channel, subfamily J, member 5	protein-coding	promoter-TSS	-2.3363	2.94121	9.67755	0.00186818	0.0216779
chr9	40877500	40878599	1100	WT	peak4742	TTS (NM_178245)	TTS (NM_178245)	3923	NM_178245	244813	Mm.261652	NM_178245	ENSMUSG00000054360	Bsx	Bsx1a|Bsx1b	brain specific homeobox	protein-coding	TTS	-2.55609	3.49672	10.9288	0.000948623	0.0123953
chr9	40878900	40879099	200	WT	peak4743	Intergenic	Intergenic	4873	NM_178245	244813	Mm.261652	NM_178245	ENSMUSG00000054360	Bsx	Bsx1a|Bsx1b	brain specific homeobox	protein-coding	Intergenic	-2.22622	-0.0136212	8.33916	0.00388447	0.0399936
chr9	42520800	42521199	400	WT	peak4750	exon (NM_175481, exon 21 of 21)	exon (NM_175481, exon 21 of 21)	-48742	NM_173038	272589	Mm.34483	NM_173038	ENSMUSG00000037287	Tbcel	D330014K23|E130107N23Rik|Lrrc35	tubulin folding cofactor E-like	protein-coding	exon	-5.09251	2.41532	33.9807	5.65900701537669e-09	1.18646226629205e-06
chr9	46269800	46270499	700	WT	peak4784	exon (NM_001348095, exon 4 of 4)	exon (NM_001348095, exon 4 of 4)	1517	NM_001348095	66113	Mm.29738	NM_080434	ENSMUSG00000032079	Apoa5	1300007O05Rik|Apoav|RAP3	apolipoprotein A-V	protein-coding	exon	-3.70379	1.38346	23.1542	1.50699736219647e-06	7.48410552371178e-05
chr9	46334700	46334899	200	WT	peak4786	Intergenic	Intergenic	-14814	NM_183104	74361	Mm.159169	NM_183104	ENSMUSG00000056617	4931429L15Rik	-	RIKEN cDNA 4931429L15 gene	protein-coding	Intergenic	-3.98109	0.902351	25.064	5.59693277385837e-07	3.46521508985527e-05
chr9	50561000	50561399	400	WT	peak4795	promoter-TSS (NM_025687)	promoter-TSS (NM_025687)	68	NM_025687	66654	Mm.442255	NM_025687	ENSMUSG00000032065	Tex12	5730518K06Rik	testis expressed 12	protein-coding	promoter-TSS	-2.17857	1.37665	9.66095	0.00188512	0.0218196
chr9	53884300	53884499	200	WT	peak4808	Intergenic	Intergenic	34149	NM_025540	66402	Mm.29132	NM_025540	ENSMUSG00000042045	Sln	2310045A07Rik	sarcolipin	protein-coding	Intergenic	-2.66247	-0.255083	10.5942	0.00113649	0.0144211
chr9	54286200	54286899	700	WT	peak4811	promoter-TSS (NM_177350)	promoter-TSS (NM_177350)	64	NM_177350	235379	Mm.123549	NM_177350	ENSMUSG00000046167	Gldn	CRG-L2|Clom|Colm|Crgl2|Crlg2	gliomedin	protein-coding	promoter-TSS	-5.43482	3.05499	36.3277	1.69942939214368e-09	6.02970620866365e-07
chr9	55025600	55026799	1200	WT&DKO	peak4818	promoter-TSS (NM_145129)	promoter-TSS (NM_145129)	362	NM_145129	110834	Mm.63569	NM_145129	ENSMUSG00000032303	Chrna3	(a)3|A730007P14Rik|Acra-3|Acra3	cholinergic receptor, nicotinic, alpha polypeptide 3	protein-coding	promoter-TSS	-2.28881	3.81947	8.73835	0.0031198	0.0327792
chr9	56619700	56620399	700	WT	peak4826	exon (NM_001311076, exon 2 of 2)	exon (NM_001311076, exon 2 of 2)	15598	NM_001311076	235402	Mm.246605	NM_181074	ENSMUSG00000049556	Lingo1	4930471K13Rik|AV148400|LERN1|LINGO-1|Lrrn6a|UNQ201	leucine rich repeat and Ig domain containing 1	protein-coding	exon	-3.9517	2.63263	23.6487	1.16578931763494e-06	6.1104582131718e-05
chr9	56620600	56621399	800	WT	peak4827	exon (NM_001311076, exon 2 of 2)	exon (NM_001311076, exon 2 of 2)	14648	NM_001311076	235402	Mm.246605	NM_181074	ENSMUSG00000049556	Lingo1	4930471K13Rik|AV148400|LERN1|LINGO-1|Lrrn6a|UNQ201	leucine rich repeat and Ig domain containing 1	protein-coding	exon	-2.24547	2.09318	9.53456	0.00201938	0.0231802
chr9	58203800	58204699	900	WT	peak4843	promoter-TSS (NM_001161541)	promoter-TSS (NM_001161541)	69	NM_001161541	320563	Mm.186499	NM_177193	ENSMUSG00000051243	Islr2	B930052A04Rik|Linx|Mbu-3|mKIAA1465	immunoglobulin superfamily containing leucine-rich repeat 2	protein-coding	promoter-TSS	-2.06966	2.03022	8.28484	0.00400234	0.0410696
chr9	58859100	58860099	1000	WT	peak4849	exon (NM_001081192, exon 8 of 8)	exon (NM_001081192, exon 8 of 8)	36651	NM_001081192	330953	Mm.151967	NM_001081192	ENSMUSG00000032338	Hcn4	Bcng3|Hcn3	hyperpolarization-activated, cyclic nucleotide-gated K+ 4	protein-coding	exon	-3.71006	2.42848	21.6858	3.23389942098755e-06	0.000130274
chr9	59603000	59603599	600	WT	peak4855	exon (NM_001311092, exon 6 of 11)	exon (NM_001311092, exon 6 of 11)	-13984	NR_038075	67287	Mm.439943	NM_029922	ENSMUSG00000025237	Parp6	1700119G14Rik|2310028P13Rik|3110038K10Rik|ARTD17|C030013N01Rik|PARP-6	poly (ADP-ribose) polymerase family, member 6	protein-coding	exon	-3.00031	1.82926	16.173	5.80414736927263e-05	0.00124519
chr9	62677500	62678099	600	WT	peak4863	promoter-TSS (NM_176922)	promoter-TSS (NM_176922)	-55	NM_176922	319480	Mm.34883	NM_176922	ENSMUSG00000032243	Itga11	4732459H24Rik	integrin alpha 11	protein-coding	promoter-TSS	-3.4701	2.48775	19.4609	1.03263736931465e-05	0.000321827
chr9	62678300	62678799	500	WT	peak4864	promoter-TSS (NM_176922)	promoter-TSS (NM_176922)	695	NM_176922	319480	Mm.34883	NM_176922	ENSMUSG00000032243	Itga11	4732459H24Rik	integrin alpha 11	protein-coding	promoter-TSS	-2.52741	1.8686	11.9957	0.000534445	0.0075967
chr9	63927400	63928099	700	WT	peak4875	Intergenic	CpG	94309	NM_008542	17130	Mm.325757	NM_008542	ENSMUSG00000036867	Smad6	Madh6|b2b390Clo	SMAD family member 6	protein-coding	Intergenic	-4.04074	2.43433	24.7214	6.68406570393619e-07	3.95259654607765e-05
chr9	63953600	63953899	300	WT	peak4876	exon (NM_008542, exon 4 of 4)	exon (NM_008542, exon 4 of 4)	68309	NM_008542	17130	Mm.325757	NM_008542	ENSMUSG00000036867	Smad6	Madh6|b2b390Clo	SMAD family member 6	protein-coding	exon	-2.47638	0.177362	10.4793	0.00120932	0.0152404
chr9	64060200	64060499	300	WT	peak4878	Intergenic	CpG	10521	NR_040713	68697	Mm.491042	NR_040713	ENSMUSG00000097036	1110036E04Rik	-	RIKEN cDNA 1110036E04 gene	ncRNA	Intergenic	-2.64345	1.36847	13.5997	0.000226867	0.00380518
chr9	65390500	65391799	1300	WT	peak4887	promoter-TSS (NM_028974)	promoter-TSS (NM_028974)	502	NM_028974	74492	Mm.159223	NM_028974	ENSMUSG00000054978	Kbtbd13	5430433E21Rik	kelch repeat and BTB (POZ) domain containing 13	protein-coding	promoter-TSS	-2.38139	4.27223	9.06482	0.00260926	0.0284857
chr9	67699900	67700199	300	WT	peak4898	Intergenic	Intergenic	27730	NR_106100	102466824		NR_106100	ENSMUSG00000098937	Mir7241	Gm27918|mmu-mir-7241	microRNA 7241	ncRNA	Intergenic	-7.07876	0.922733	43.8322	3.676308036789e-11	8.47848540984462e-08
chr9	73102800	73104099	1300	WT	peak4922	promoter-TSS (NM_001311106)	promoter-TSS (NM_001311106)	1052	NM_001311106	66991	Mm.471745	NM_025890	ENSMUSG00000092622	Khdc3	2410004A20Rik|AI467128|FILIA|OEEP48	KH domain containing 3, subcortical maternal complex member	protein-coding	promoter-TSS	-3.34008	3.64786	17.1603	3.45074150867212e-05	0.000814146
chr9	73968600	73968899	300	WT	peak4923	promoter-TSS (NM_001081153)	promoter-TSS (NM_001081153)	287	NM_001081153	208898	Mm.41035	NM_001081153	ENSMUSG00000062151	Unc13c	1500037O19Rik|D9Ertd414e|Munc13-3|Unc13h3	unc-13 homolog C	protein-coding	promoter-TSS	-2.80162	0.128505	12.6738	0.000371746	0.00563113
chr9	75409800	75409999	200	WT	peak4930	promoter-TSS (NM_015806)	promoter-TSS (NM_015806)	116	NM_015806	50772	Mm.480076	NM_015806	ENSMUSG00000042688	Mapk6	2610021I23Rik|D130053K17Rik|Erk3|Mapk4|Mapk63|Prkm4|Prkm6	mitogen-activated protein kinase 6	protein-coding	promoter-TSS	-2.33471	0.33395	9.83601	0.00171397	0.0203493
chr9	78521200	78521599	400	WT	peak4943	Intergenic	Intergenic	-39676	NM_010106	13627	Mm.138471	NM_010106	ENSMUSG00000037742	Eef1a1	-	eukaryotic translation elongation factor 1 alpha 1	protein-coding	Intergenic	-2.413	0.0462562	9.72013	0.0018254	0.0212534
chr9	87015200	87016199	1000	WT	peak4957	promoter-TSS (NM_001037907)	promoter-TSS (NM_001037907)	163	NM_001037907	382089	Mm.92244	NM_001037907	ENSMUSG00000047897	Ripply2	C030002E08Rik|Gm1122	ripply transcriptional repressor 2	protein-coding	promoter-TSS	-2.42872	3.92187	9.65596	0.00189025	0.0218516
chr9	89881500	89881699	200	WT	peak4967	Intergenic	(CTG)n|Simple_repeat|Simple_repeat	-28175	NM_001357744	19417	Mm.44561	NM_011245	ENSMUSG00000032356	Rasgrf1	AI844718|CDC25|CDC25Mm|Gnrp|Grf1|Grfbeta|P190-A|Ras-GRF1|p190|p190RhoGEF	RAS protein-specific guanine nucleotide-releasing factor 1	protein-coding	Intergenic	-2.41645	0.355943	10.4418	0.00123411	0.0154473
chr9	91384200	91384499	300	WT	peak4983	intron (NM_009576, intron 4 of 4)	CpG	15378	NM_009576	22774	Mm.8062	NM_009576	ENSMUSG00000036972	Zic4	-	zinc finger protein of the cerebellum 4	protein-coding	intron	-2.3725	1.30133	11.3435	0.000758657	0.0103072
chr9	91406100	91406199	100	WT	peak4984	Intergenic	Intergenic	37178	NM_009576	22774	Mm.8062	NM_009576	ENSMUSG00000036972	Zic4	-	zinc finger protein of the cerebellum 4	protein-coding	Intergenic	-3.87203	-0.380831	17.1844	3.40733455520985e-05	0.000805966
chr9	96120000	96120199	200	DKO	peak4995	promoter-TSS (NM_177352)	promoter-TSS (NM_177352)	671	NM_177352	235533	Mm.213651	NM_177352	ENSMUSG00000041440	Gk5	AV095337|C330018K18Rik|G630067D24Rik	glycerol kinase 5 (putative)	protein-coding	promoter-TSS	2.58825	-0.505963	8.53024	0.00349716	0.0363713
chr9	98842400	98843199	800	WT	peak5003	promoter-TSS (NM_001134660)	promoter-TSS (NM_001134660)	213	NM_001134660	623166	Mm.390211	NM_001134660	ENSMUSG00000091080	Prr23a1	EG623166|Gm6400|Prr23a	proline rich 23A, member 1	protein-coding	promoter-TSS	-3.90684	2.9357	23.0064	1.62723978045688e-06	7.84728824376917e-05
chr9	98856400	98856999	600	WT	peak5004	promoter-TSS (NM_001134661)	promoter-TSS (NM_001134661)	109	NM_001134661	623186	Mm.477438	NM_001134661	ENSMUSG00000063058	Prr23a2	EG623186|Gm6406	proline rich 23A, member 2	protein-coding	promoter-TSS	-3.65462	2.06335	21.6918	3.22386322497778e-06	0.000130274
chr9	102505800	102506599	800	WT	peak5019	promoter-TSS (NM_024291)	promoter-TSS (NM_024291)	62	NM_024291	16716	Mm.101692	NM_024291	ENSMUSG00000035606	Ky	CD1|D9Mgc44e|ky	kyphoscoliosis peptidase	protein-coding	promoter-TSS	-3.17593	3.34963	16.0921	6.0572898010428e-05	0.00128456
chr9	106225800	106226599	800	WT	peak5029	exon (NM_031178, exon 2 of 2)	exon (NM_031178, exon 2 of 2)	3602	NM_031178	81897	Mm.44889	NM_031178	ENSMUSG00000045322	Tlr9	-	toll-like receptor 9	protein-coding	exon	-3.72107	2.72695	21.4945	3.57276039509663e-06	0.000139349
chr9	112234500	112234899	400	WT	peak5090	promoter-TSS (NM_001362019)	promoter-TSS (NM_001362019)	141	NM_001362019	74100	Mm.297444	NM_028755	ENSMUSG00000032503	Arpp21	0710001E13Rik|AI853636|ARPP-21|D9Bwg1012e|R3hdm3|Tarpp	cyclic AMP-regulated phosphoprotein, 21	protein-coding	promoter-TSS	-3.25691	1.93382	18.2987	1.89785792067491e-05	0.00050894
chr9	112235100	112235999	900	WT	peak5091	promoter-TSS (NM_001362022)	promoter-TSS (NM_001362022)	435	NM_001362022	74100	Mm.297444	NM_028755	ENSMUSG00000032503	Arpp21	0710001E13Rik|AI853636|ARPP-21|D9Bwg1012e|R3hdm3|Tarpp	cyclic AMP-regulated phosphoprotein, 21	protein-coding	promoter-TSS	-4.58505	3.57581	28.2581	1.07402751769254e-07	1.06536600545308e-05
chr9	114057000	114058099	1100	WT	peak5094	promoter-TSS (NM_001101510)	promoter-TSS (NM_001101510)	196	NM_001101510	382111	Mm.376140	NM_001101510	ENSMUSG00000086596	Susd5	Gm1126	sushi domain containing 5	protein-coding	promoter-TSS	-2.46197	4.05293	9.7863	0.0017609	0.0207994
chr9	121494200	121494799	600	WT	peak5124	promoter-TSS (NM_001284508)	promoter-TSS (NM_001284508)	1194	NM_001284508	12424	Mm.2619	NM_031161	ENSMUSG00000032532	Cck	-	cholecystokinin	protein-coding	promoter-TSS	-4.04117	2.57098	24.5188	7.42400203735148e-07	4.28040117466046e-05
chr9	121777600	121778799	1200	WT	peak5129	promoter-TSS (NM_028202)	promoter-TSS (NM_028202)	593	NM_028202	72330	Mm.45734	NM_028202	ENSMUSG00000074001	Klhl40	2310024D23Rik|Kbtbd5	kelch-like 40	protein-coding	promoter-TSS	-4.35492	3.65097	26.083	3.30312296920834e-07	2.30843252961719e-05
chr9	122747000	122747499	500	WT	peak5135	promoter-TSS (NM_001199736)	promoter-TSS (NM_001199736)	51	NM_001199736	671232	Mm.296421	NM_001199736	ENSMUSG00000094985	Topaz1	Gm9524	testis and ovary specific PAZ domain containing 1	protein-coding	promoter-TSS	-2.46115	0.951349	11.9523	0.000547027	0.00775165
chr9	123215500	123216099	600	WT	peak5139	promoter-TSS (NM_133974)	promoter-TSS (NM_133974)	238	NM_133974	109332	Mm.27519	NM_133974	ENSMUSG00000035498	Cdcp1	9030022E12Rik|AA409659|E030027H19Rik	CUB domain containing protein 1	protein-coding	promoter-TSS	-4.18127	2.19452	26.2768	2.98810393376367e-07	2.15353584288827e-05
chr10	4712000	4712999	1000	WT	peak5143	exon (NM_001302533, exon 2 of 8)	exon (NM_001302533, exon 2 of 8)	2342	NM_001302531	13982	Mm.9213	NM_007956	ENSMUSG00000019768	Esr1	ER|ER-alpha|ERa|ERalpha|ESR|Estr|Estra|Nr3a1	estrogen receptor 1 (alpha)	protein-coding	exon	-5.35702	3.86722	34.6343	4.04722571361889e-09	9.82975873157779e-07
chr10	7867100	7868199	1100	WT	peak5151	exon (NM_172785, exon 6 of 6)	exon (NM_172785, exon 6 of 6)	31269	NR_039563	100628581		NR_039563	ENSMUSG00000093060	Mir5104	mir-5104|mmu-mir-5104|mu-mir-5104	microRNA 5104	ncRNA	exon	-4.5792	3.08629	28.9083	7.68107690288285e-08	8.43546838441598e-06
chr10	10689200	10689699	500	WT	peak5159	exon (NM_016976, exon 9 of 9)	exon (NM_016976, exon 9 of 9)	-61596	NR_046010	78056	Mm.271285	NR_046010	ENSMUSG00000112730	4930567K20Rik	1700038H22Rik	RIKEN cDNA 4930567K20 gene	ncRNA	exon	-3.97484	2.08401	24.5523	7.29599268090404e-07	4.2598438279329e-05
chr10	11079900	11080899	1000	WT	peak5160	exon (NM_001114333, exon 2 of 10)	exon (NM_001114333, exon 2 of 10)	1931	NM_001114333	14816	Mm.391904	NM_016976	ENSMUSG00000019828	Grm1	4930455H15Rik|Gm10828|Gprc1a|mGluR1|nmf373|rcw|wobl	glutamate receptor, metabotropic 1	protein-coding	exon	-2.68861	2.35493	12.8074	0.000346141	0.00529667
chr10	13060500	13061499	1000	WT	peak5165	Intergenic	CpG	-29832	NM_009538	22634	Mm.287857	NM_009538	ENSMUSG00000019817	Plagl1	2610311E24Rik|Lot1|Zac1	pleiomorphic adenoma gene-like 1	protein-coding	Intergenic	-3.88724	3.21316	22.5131	2.1027721267734e-06	9.50885924974734e-05
chr10	14759900	14760599	700	WT	peak5171	promoter-TSS (NM_008703)	promoter-TSS (NM_008703)	303	NM_008703	18101	Mm.487342	NM_008703	ENSMUSG00000019865	Nmbr	BB182387	neuromedin B receptor	protein-coding	promoter-TSS	-3.0434	2.22384	15.9621	6.48749868405641e-05	0.00134791
chr10	19356600	19357799	1200	WT	peak5180	promoter-TSS (NM_053008)	promoter-TSS (NM_053008)	661	NM_053008	94222	Mm.156946	NM_053008	ENSMUSG00000045591	Olig3	Bhlhb7|bHLHe20|oligo3	oligodendrocyte transcription factor 3	protein-coding	promoter-TSS	-3.68513	3.71138	20.0277	7.67869727787403e-06	0.000256652
chr10	20400100	20400599	500	WT	peak5187	3' UTR (NM_013875, exon 13 of 13)	3' UTR (NM_013875, exon 13 of 13)	52531	NM_027930	71804	Mm.262151	NM_027930	ENSMUSG00000019992	Mtfr2	2610016C23Rik|4933412C16Rik|Dufd1|Fam54a	mitochondrial fission regulator 2	protein-coding	3' UTR	-3.11304	1.10959	17.8368	2.41837294544122e-05	0.000612898
chr10	22645100	22645499	400	WT	peak5192	promoter-TSS (NM_178934)	promoter-TSS (NM_178934)	289	NM_178934	353169	Mm.473705	NM_178934	ENSMUSG00000037490	Slc2a12	GLUT-12|Glut12	solute carrier family 2 (facilitated glucose transporter), member 12	protein-coding	promoter-TSS	-2.22058	0.526593	9.47874	0.00208172	0.0237084
chr10	22813600	22813899	300	WT	peak5193	Intergenic	Intergenic	6393	NM_011545	21412	Mm.16497	NM_011545	ENSMUSG00000045680	Tcf21	Pod-1|Pod1|bHLHa23|capsulin|epc|epicardin	transcription factor 21	protein-coding	Intergenic	-2.88438	0.330614	13.9366	0.000189646	0.00329469
chr10	22819300	22819799	500	WT	peak5194	promoter-TSS (NM_011545)	promoter-TSS (NM_011545)	593	NM_011545	21412	Mm.16497	NM_011545	ENSMUSG00000045680	Tcf21	Pod-1|Pod1|bHLHa23|capsulin|epc|epicardin	transcription factor 21	protein-coding	promoter-TSS	-6.02885	2.15284	41.2866	1.34683954333247e-10	1.38051053191578e-07
chr10	26695400	26695599	200	WT	peak5203	Intergenic	Intergenic	-20849	NR_033633	667572	Mm.482728	NR_033633	ENSMUSG00000098179	Gm8709	EG667572	glyceraldehyde-3-phosphate dehydrogenase pseudogene	pseudo	Intergenic	-3.96297	0.99126	25.1992	5.21842810526848e-07	3.29726022404806e-05
chr10	29196700	29197399	700	WT	peak5206	exon (NM_026138, exon 6 of 7)	exon (NM_026138, exon 6 of 7)	-14593	NM_001162537	212448	Mm.132789	NM_001162537	ENSMUSG00000004360	9330159F19Rik	-	RIKEN cDNA 9330159F19 gene	protein-coding	exon	-3.81231	2.12377	22.9884	1.64252172161352e-06	7.84728824376917e-05
chr10	40024500	40025299	800	WT	peak5222	promoter-TSS (NM_144821)	promoter-TSS (NM_144821)	368	NM_144821	215929	Mm.55513	NM_144821	ENSMUSG00000038522	Mfsd4b1	AI317395|AI482555|Naglt1a	major facilitator superfamily domain containing 4B1	protein-coding	promoter-TSS	-2.40536	2.73372	10.3292	0.0013117	0.0162422
chr10	42572800	42573299	500	WT	peak5236	intron (NM_152229, intron 3 of 8)	CpG	10540	NM_152229	21907	Mm.287100	NM_152229	ENSMUSG00000019803	Nr2e1	Mtl1|Mtll|TLL|Tlx|XTLL|fierce|frc|tailless	nuclear receptor subfamily 2, group E, member 1	protein-coding	intron	-2.3557	2.71073	9.95283	0.0016086	0.019322
chr10	43510800	43511699	900	WT	peak5245	exon (NM_001359600, exon 4 of 4)	exon (NM_001359600, exon 4 of 4)	18085	NM_001359600	331623	Mm.490388	NM_199028	ENSMUSG00000038214	Bend3	mKIAA1553	BEN domain containing 3	protein-coding	exon	-2.75061	1.55901	14.2236	0.000162832	0.0029111
chr10	52027200	52028299	1100	WT	peak5266	exon (NM_153786, exon 3 of 3)	exon (NM_153786, exon 3 of 3)	5248	NM_153786	215031	Mm.87237	NM_153786	ENSMUSG00000049641	Vgll2	C130057C21Rik|VITO-1|Vito1|vgl-2	vestigial like family member 2	protein-coding	exon	-4.49881	3.97605	26.86	2.2104015206921e-07	1.82062089539148e-05
chr10	52704700	52704999	300	WT	peak5268	intron (NM_178675, intron 1 of 7)	intron (NM_178675, intron 1 of 7)	14349	NM_178675	215085	Mm.338690	NM_178675	ENSMUSG00000038602	Slc35f1	Duf6|E130016L02	solute carrier family 35, member F1	protein-coding	intron	-2.53799	0.97248	12.6688	0.000372734	0.00563684
chr10	57794600	57795199	600	WT	peak5273	promoter-TSS (NM_020561)	promoter-TSS (NM_020561)	356	NM_020561	57319	Mm.2379	NM_020561	ENSMUSG00000019872	Smpdl3a	0610010C24Rik|AI529588|ASM3A|ASML3|ASML3A	sphingomyelin phosphodiesterase, acid-like 3A	protein-coding	promoter-TSS	-4.06601	2.1209	25.4097	4.67975951465228e-07	3.0189357708159e-05
chr10	61594700	61595499	800	WT	peak5298	promoter-TSS (NM_001177511)	promoter-TSS (NM_001177511)	-195	NM_001177511	237362	Mm.131297	NM_001177511	ENSMUSG00000020090	Npffr1	Gm236|Gpr147|NPFF1|NPFF1R|OT7T022	neuropeptide FF receptor 1	protein-coding	promoter-TSS	-2.90257	2.57421	14.4286	0.000146045	0.00267845
chr10	68723700	68724399	700	WT	peak5326	promoter-TSS (NM_177794)	promoter-TSS (NM_177794)	304	NM_177794	327766	Mm.2479	NM_177794	ENSMUSG00000060044	Tmem26	3230401A06|AI195372	transmembrane protein 26	protein-coding	promoter-TSS	-4.42028	2.48086	27.9225	1.27707298721949e-07	1.22718732365622e-05
chr10	77664000	77664499	500	WT	peak5356	Intergenic	Intergenic	-22319	NM_001287074	252974	Mm.221237	NM_145855	ENSMUSG00000069581	Tspear	C330046G03Rik|ORF65|TSP-EAR|Tnep1	thrombospondin type laminin G domain and EAR repeats	protein-coding	Intergenic	-3.23481	1.63984	18.4344	1.76754128591478e-05	0.00048099
chr10	78465200	78465399	200	DKO	peak5371	promoter-TSS (NM_172134)	promoter-TSS (NM_172134)	-352	NM_172134	216134	Mm.206159	NM_172134	ENSMUSG00000032788	Pdxk	2310036D04Rik|AA119688|C77999	pyridoxal (pyridoxine, vitamin B6) kinase	protein-coding	promoter-TSS	2.71547	-0.212533	10.1731	0.00142739	0.0174406
chr10	80311400	80311699	300	WT	peak5398	exon (NM_011789, exon 14 of 14)	exon (NM_011789, exon 14 of 14)	8998	NM_025521	66374	Mm.383824	NM_025521	ENSMUSG00000020133	2310011J03Rik	AI452186|AW545358	RIKEN cDNA 2310011J03 gene	protein-coding	exon	-2.07078	1.08616	8.86698	0.00290752	0.0310798
chr10	80471700	80471999	300	WT	peak5408	Intergenic	Intergenic	-23056	NM_139226	246086	Mm.250572	NM_139226	ENSMUSG00000045518	Onecut3	OC-3|Oc3	one cut domain, family member 3	protein-coding	Intergenic	-2.3685	0.620738	10.8338	0.0009985	0.0129189
chr10	80834400	80836099	1700	WT	peak5417	exon (NM_001013758, exon 2 of 2)	exon (NM_001013758, exon 2 of 2)	6453	NR_035503	100316778		NR_035503	ENSMUSG00000087993	Mir1982	mir-1982|mmu-mir-1982	microRNA 1982	ncRNA	exon	-2.33688	3.92816	9.004	0.00269749	0.0291045
chr10	80888200	80888499	300	WT	peak5420	exon (NM_001081688, exon 8 of 18)	exon (NM_001081688, exon 8 of 18)	8534	NM_001081688	432478	Mm.235302	NM_001081688	ENSMUSG00000059406	Tmprss9	Serase-1B	transmembrane protease, serine 9	protein-coding	exon	-3.0641	1.5719	17.0285	3.69840815272557e-05	0.000859391
chr10	81257200	81258299	1100	WT	peak5425	promoter-TSS (NM_001285853)	promoter-TSS (NM_001285853)	451	NM_001285853	17179	Mm.2918	NM_010768	ENSMUSG00000004933	Matk	CHK|HYL|Ntk|p56ntk	megakaryocyte-associated tyrosine kinase	protein-coding	promoter-TSS	-2.31045	4.00055	8.75873	0.00308515	0.0325695
chr10	81332300	81333299	1000	WT	peak5428	exon (NM_009325, exon 3 of 4)	exon (NM_009325, exon 3 of 4)	4097	NM_009325	21390	Mm.4545	NM_009325	ENSMUSG00000034881	Tbxa2r	TP|TXA2-R	thromboxane A2 receptor	protein-coding	exon	-3.42941	3.18204	18.4841	1.72206460897623e-05	0.000472113
chr10	81337800	81338299	500	WT	peak5429	intron (NM_148951, intron 5 of 5)	CpG	5309	NM_148951	209047	Mm.218755	NM_148951	ENSMUSG00000034872	Gipc3	Ahl5|Rgs19ip3	GIPC PDZ domain containing family, member 3	protein-coding	intron	-4.1011	2.03576	26.0074	3.43482525942248e-07	2.36464649389346e-05
chr10	81420300	81420599	300	WT	peak5432	exon (NM_008688, exon 2 of 10)	exon (NM_008688, exon 2 of 10)	-4153	NR_106141	102465778		NR_106141	ENSMUSG00000105379	Mir1191b	mmu-mir-1191b	microRNA 1191b	ncRNA	exon	-2.43592	1.29808	11.8135	0.000589335	0.00827491
chr10	85829300	85829899	600	WT	peak5455	Intergenic	CpG	-42231	NM_133993	103136	Mm.18834	NM_133993	ENSMUSG00000001785	Pwp1	2310058A11Rik|2610205J09Rik|AI098170|AL022879|AV083409|AW550690	PWP1 homolog, endonuclein	protein-coding	Intergenic	-3.01424	1.96638	16.0831	6.08624110298122e-05	0.00128774
chr10	88885800	88886599	800	WT	peak5467	promoter-TSS (NM_145423)	promoter-TSS (NM_145423)	208	NM_145423	216225	Mm.77381	NM_145423	ENSMUSG00000020062	Slc5a8	Ait|SMCT	solute carrier family 5 (iodide transporter), member 8	protein-coding	promoter-TSS	-2.9039	3.43471	13.7271	0.000211994	0.00360155
chr10	90969400	90970299	900	WT	peak5471	exon (NM_001128086, exon 25 of 25)	exon (NM_001128086, exon 25 of 25)	112893	NM_009684	11783	Mm.220289	NM_009684	ENSMUSG00000019979	Apaf1	6230400I06Rik|Apaf-1|Apaf1l|fog|mKIAA0413	apoptotic peptidase activating factor 1	protein-coding	exon	-3.87402	3.53704	21.9136	2.87236367244874e-06	0.00012005
chr10	94311800	94312499	700	WT	peak5475	promoter-TSS (NM_001359762)	promoter-TSS (NM_001359762)	201	NM_001359762	319880	Mm.23047	NM_172051	ENSMUSG00000020023	Tmcc3	A230066D03Rik|AW488095|C630016B22Rik|C88213|Gm1556|Tmcc1	transmembrane and coiled coil domains 3	protein-coding	promoter-TSS	-2.86864	2.66217	14.0691	0.000176754	0.00308818
chr10	97693900	97694099	200	WT	peak5479	promoter-TSS (NM_025724)	promoter-TSS (NM_025724)	941	NM_025724	66716	Mm.56430	NM_025724	ENSMUSG00000047025	Ccer1	4921510H08Rik|AV259683	coiled-coil glutamate-rich protein 1	protein-coding	promoter-TSS	-2.5586	0.666439	12.2919	0.000456	0.0066652
chr10	107271400	107272999	1600	WT	peak5489	promoter-TSS (NM_001284329)	promoter-TSS (NM_001284329)	-194	NM_001284329	108030	Mm.268025	NM_001033223	ENSMUSG00000019906	Lin7a	AI848705|LIN-7A|MALS-1|TIP-33|Veli|Veli1	lin-7 homolog A (C. elegans)	protein-coding	promoter-TSS	-3.12607	4.35332	14.5683	0.000135607	0.00252254
chr10	116113400	116114099	700	WT	peak5506	promoter-TSS (NM_001161855)	promoter-TSS (NM_001161855)	167	NM_001161855	619332	Mm.391427	NM_001033821	ENSMUSG00000074734	Taf7l2	4933416C03Rik	Taf7l2	protein-coding	promoter-TSS	-3.10606	1.57298	17.3757	3.08122474460902e-05	0.000738293
chr10	120428500	120428999	500	WT	peak5521	intron (NM_010441, intron 3 of 4)	intron (NM_010441, intron 3 of 4)	19360	NR_030434	791076		NR_030434	ENSMUSG00000076448	Mir763	Mirn763|mir-763|mmu-mir-763	microRNA 763	ncRNA	intron	-3.10811	1.6234	17.3971	3.04673442847401e-05	0.00073193
chr10	122448300	122449699	1400	WT	peak5534	promoter-TSS (NM_016847)	promoter-TSS (NM_016847)	501	NM_016847	54140	Mm.4351	NM_016847	ENSMUSG00000020123	Avpr1a	AVPR|Avpr1|V1a|V1aR	arginine vasopressin receptor 1A	protein-coding	promoter-TSS	-4.322	4.04547	25.1405	5.37948022238912e-07	3.37589830282582e-05
chr10	127167100	127167199	100	DKO	peak5555	promoter-TSS (NM_001358578)	promoter-TSS (NM_001358578)	1319	NM_001358578	14421	Mm.386762	NM_008080	ENSMUSG00000006731	B4galnt1	4933429D13Rik|Gal-NAc-T|GalNAc-T|GalNAcT|Galgt1|Ggm-2|Ggm2	beta-1,4-N-acetyl-galactosaminyl transferase 1	protein-coding	promoter-TSS	-2.23787	0.340261	9.16998	0.00246358	0.0271523
chr10	130412400	130412799	400	WT	peak5594	Intergenic	Intergenic	17012	NM_001102602	623734	Mm.469840	NM_001102602	ENSMUSG00000092048	Vmn2r85	EG623734	vomeronasal 2, receptor 85	protein-coding	Intergenic	-2.26461	0.764809	10.2546	0.00136574	0.0168435
chr10	130470400	130470699	300	WT	peak5595	Intergenic	CpG	-14656	NM_001103365	625109	Mm.469845	NM_001103365	ENSMUSG00000092162	Vmn2r86	EG625109	vomeronasal 2, receptor 86	protein-coding	Intergenic	-3.82091	1.54859	24.0036	9.69695201160283e-07	5.32466561351406e-05
chr11	3628900	3629699	800	WT	peak5599	Intergenic	CpG	18236	NR_110490	544752	Mm.390314	NR_002321	ENSMUSG00000056579	Tug1	AI316828	taurine upregulated gene 1	ncRNA	Intergenic	-2.28284	3.3707	9.0084	0.00269101	0.0290686
chr11	3705000	3705299	300	WT	peak5600	exon (NM_001363163, exon 14 of 14)	exon (NM_001363163, exon 14 of 14)	17077	NM_001302631	74309	Mm.61022	NM_152818	ENSMUSG00000020435	Osbp2	1700095P05Rik|C630001G20Rik|Gm244|ORP-4|OSBPL1	oxysterol binding protein 2	protein-coding	exon	-3.01681	0.439735	15.3343	9.03903289381358e-05	0.00179709
chr11	3997900	3999199	1300	WT&DKO	peak5606	exon (NM_001177703, exon 3 of 3)	exon (NM_001177703, exon 3 of 3)	8617	NM_001177691	53897	Mm.103414	NM_016922	ENSMUSG00000049721	Gal3st1	Cst|Gcst	galactose-3-O-sulfotransferase 1	protein-coding	exon	-2.2209	4.05512	8.12246	0.00437686	0.0443698
chr11	17051800	17052299	500	WT	peak5642	promoter-TSS (NM_029861)	promoter-TSS (NM_029861)	191	NM_029861	380686	Mm.425666	NM_029861	ENSMUSG00000044629	Cnrip1	1500041B16Rik|3110054C06Rik|5330437A18Rik|AI854501|C2orf32	cannabinoid receptor interacting protein 1	protein-coding	promoter-TSS	-3.05204	1.4313	17.0658	3.62655041528651e-05	0.00084696
chr11	31965700	31966099	400	WT	peak5670	promoter-TSS (NM_026262)	promoter-TSS (NM_026262)	267	NM_026262	67592	Mm.78654	NM_026262	ENSMUSG00000020299	4930524B15Rik	-	RIKEN cDNA 4930524B15 gene	protein-coding	promoter-TSS	-3.00675	2.15754	15.7343	7.31661537788475e-05	0.00148997
chr11	33122700	33123399	700	WT	peak5676	intron (NR_102395, intron 4 of 4)	CpG	24350	NM_008005	14172	Mm.339812	NM_008005	ENSMUSG00000057967	Fgf18	D130055P09Rik|FGF-18	fibroblast growth factor 18	protein-coding	intron	-2.71501	2.49301	12.9029	0.000328935	0.00509132
chr11	33843200	33843899	700	WT	peak5680	promoter-TSS (NM_027398)	promoter-TSS (NM_027398)	136	NM_027398	70357	Mm.252514	NM_027398	ENSMUSG00000053519	Kcnip1	KCHIP1|Kchip1.2	Kv channel-interacting protein 1	protein-coding	promoter-TSS	-2.94083	3.21522	14.2845	0.000157652	0.00285164
chr11	35544500	35544799	300	WT	peak5682	intron (NM_011412, intron 5 of 35)	intron (NM_011412, intron 5 of 35)	-72166	NR_029799	723924		NR_029799	ENSMUSG00000065583	Mir218-2	Mirn218-2|mir-218-2	microRNA 218-2	ncRNA	intron	-2.5335	0.921475	12.6074	0.000385182	0.00579658
chr11	43775500	43776399	900	WT	peak5689	exon (NM_001284380, exon 4 of 4)	exon (NM_001284380, exon 4 of 4)	-27942	NM_133795	66827	Mm.271974	NM_133795	ENSMUSG00000041278	Ttc1	4833412C19Rik|C79328|TPR1	tetratricopeptide repeat domain 1	protein-coding	exon	-5.32475	3.49433	34.9045	3.52366448049966e-09	9.03761583896345e-07
chr11	46166000	46166799	800	WT	peak5697	promoter-TSS (NM_172524)	promoter-TSS (NM_172524)	-41	NM_172524	214112	Mm.225253	NM_172524	ENSMUSG00000020411	Nipal4	9530066K23Rik	NIPA-like domain containing 4	protein-coding	promoter-TSS	-3.69919	3.08371	20.9483	4.74927112702448e-06	0.000175244
chr11	49169100	49169699	600	WT	peak5704	exon (NM_172793, exon 10 of 10)	exon (NM_172793, exon 10 of 10)	9384	NM_146276	258273	Mm.377407	NM_146276	ENSMUSG00000048378	Olfr1394	MOR280-1	olfactory receptor 1394	protein-coding	exon	-3.67934	2.79697	21.0578	4.4857173334966e-06	0.000168214
chr11	53463300	53464299	1000	WT	peak5732	exon (NM_001290789, exon 2 of 7)	exon (NM_001290789, exon 2 of 7)	6595	NM_027917	71774	Mm.274370	NM_027917	ENSMUSG00000018387	Shroom1	Apx|Shrm1	shroom family member 1	protein-coding	exon	-2.19775	3.98552	8.01076	0.00465505	0.0467787
chr11	53859100	53859499	400	WT	peak5738	promoter-TSS (NR_033332)	promoter-TSS (NR_033332)	-44	NR_033332	622459	Mm.479656	NR_033332	ENSMUSG00000081769	Gm12216	602-19-115	predicted gene 12216	ncRNA	promoter-TSS	-2.83276	2.10472	14.3336	0.00015359	0.00280013
chr11	57831200	57832099	900	WT	peak5754	promoter-TSS (NM_008213)	promoter-TSS (NM_008213)	497	NM_008213	15110	Mm.4746	NM_008213	ENSMUSG00000037335	Hand1	Ehand1|Hxt|Th1|Thing1|bHLHa27|eHAND	heart and neural crest derivatives expressed 1	protein-coding	promoter-TSS	-2.89997	3.26597	13.8812	0.000195318	0.00337418
chr11	58640400	58640899	500	WT	peak5755	promoter-TSS (NM_001039047)	promoter-TSS (NM_001039047)	185	NM_001039047	216781	Mm.339507	NM_001039047	ENSMUSG00000037124	Trim58	Gm16|Gm1783	tripartite motif-containing 58	protein-coding	promoter-TSS	-3.90499	2.14517	23.9197	1.01284330493128e-06	5.46402309239246e-05
chr11	59134400	59136499	2100	WT	peak5765	promoter-TSS (NM_001171512)	promoter-TSS (NM_001171512)	925	NM_001171512	380698	Mm.339542	NM_199152	ENSMUSG00000061462	Obscn	BC046431|Gm878|UNC89	obscurin, cytoskeletal calmodulin and titin-interacting RhoGEF	protein-coding	promoter-TSS	-4.14686	4.38005	23.1442	1.51481964334009e-06	7.48410552371178e-05
chr11	59175800	59177699	1900	WT	peak5766	exon (NM_175452, exon 2 of 2)	exon (NM_175452, exon 2 of 2)	6076	NM_175452	118454	Mm.40016	NM_080454	ENSMUSG00000043448	Gjc2	B230382L12Rik|Cx47|Gja12	gap junction protein, gamma 2	protein-coding	exon	-3.62024	4.68265	18.4023	1.7975142980893e-05	0.000484856
chr11	61146900	61147899	1000	WT	peak5784	intron (NR_157295, intron 2 of 2)	CpG	4916	NR_157295	57916	Mm.265915	NM_021349	ENSMUSG00000010142	Tnfrsf13b	1200009E08Rik|Taci	tumor necrosis factor receptor superfamily, member 13b	protein-coding	intron	-2.25625	2.66599	9.22968	0.00238456	0.026376
chr11	62560500	62560999	500	WT	peak5794	Intergenic	CpG	9019	NM_001313984	22187	Mm.371592	NM_011664	ENSMUSG00000019505	Ubb	AL033289|Rps27a|Uba52|Ubb2|Ubc	ubiquitin B	protein-coding	Intergenic	-2.32786	1.83843	10.4317	0.00124089	0.0154901
chr11	62751100	62751299	200	WT	peak5796	Intergenic	Intergenic	-22107	NM_133208	170740	Mm.339982	NM_133208	ENSMUSG00000005267	Zfp287	B230333C16Rik|SKAT-2|Skat2|Znf287|mszf16|mszf74|zfp-287	zinc finger protein 287	protein-coding	Intergenic	-2.40794	0.0972624	9.86937	0.00168318	0.0200612
chr11	64520200	64520399	200	WT	peak5806	exon (NM_178870, exon 2 of 2)	exon (NM_178870, exon 2 of 2)	-83626	NR_028445	654805	Mm.436132	NR_028445		F930015N05Rik	-	RIKEN cDNA F930015N05 gene	ncRNA	exon	-5.13581	0.774526	33.0081	9.3219798346066e-09	1.71990527948492e-06
chr11	65269700	65270399	700	WT	peak5808	promoter-TSS (NM_146386)	promoter-TSS (NM_146386)	-61	NM_146386	214384	Mm.32257	NM_145136	ENSMUSG00000020542	Myocd	BSAC2A|Srfcp	myocardin	protein-coding	promoter-TSS	-2.92354	1.90361	15.3427	8.99876803040471e-05	0.00179295
chr11	67094500	67095099	600	WT	peak5812	exon (NM_001099635, exon 27 of 41)	exon (NM_001099635, exon 27 of 41)	-5004	NR_105888	102466766		NR_105888	ENSMUSG00000098855	Mir6923	Gm27312|mmu-mir-6923	microRNA 6923	ncRNA	exon	-2.55345	2.20158	11.9004	0.000562481	0.00794623
chr11	67364800	67365099	300	WT	peak5813	exon (NM_001081250, exon 33 of 39)	exon (NM_001081250, exon 33 of 39)	37847	NM_001081250	544791	Mm.461064	NM_001081250	ENSMUSG00000060180	Myh13	MyHC-eo	myosin, heavy polypeptide 13, skeletal muscle	protein-coding	exon	-2.67082	0.20285	11.8313	0.000583715	0.00821205
chr11	69235500	69236799	1300	WT	peak5827	promoter-TSS (NM_008192)	promoter-TSS (NM_008192)	872	NM_008192	14919	Mm.291816	NM_008192	ENSMUSG00000020890	Gucy2e	GC-E|GC1|ROS-GC1	guanylate cyclase 2e	protein-coding	promoter-TSS	-2.52521	3.92987	10.3574	0.0012918	0.0160172
chr11	69346400	69346899	500	WT	peak5830	exon (NM_146019, exon 37 of 40)	exon (NM_146019, exon 37 of 40)	5881	NR_027827	80515	Mm.5324	NM_020591	ENSMUSG00000043419	Rnf227	2310043C11Rik|A030009H04Rik|AA589459|AB041807|Chd3os|MNCb-2875|RNF21	ring finger protein 227	ncRNA	exon	-3.44327	1.91604	20.0018	7.78322011690364e-06	0.000258274
chr11	71750500	71751699	1200	WT	peak5856	promoter-TSS (NM_001357965)	promoter-TSS (NM_001357965)	85	NM_001357965	216881	Mm.48648	NM_177618	ENSMUSG00000020811	Wscd1	mKIAA0523	WSC domain containing 1	protein-coding	promoter-TSS	-2.51571	3.98712	10.229	0.00138484	0.0170109
chr11	71751900	71752099	200	WT	peak5857	promoter-TSS (NM_001357965)	promoter-TSS (NM_001357965)	985	NM_001357965	216881	Mm.48648	NM_177618	ENSMUSG00000020811	Wscd1	mKIAA0523	WSC domain containing 1	protein-coding	promoter-TSS	-2.70236	0.968709	14.0562	0.000177967	0.00310349
chr11	72050600	72051499	900	WT	peak5859	3' UTR (NM_001081641, exon 19 of 19)	3' UTR (NM_001081641, exon 19 of 19)	8548	NM_144526	109212	Mm.33118	NM_144526	ENSMUSG00000020808	Pimreg	2610008F03Rik|6720460F02Rik|AI115087|CATS|Fam64a	PICALM interacting mitotic regulator	protein-coding	3' UTR	-3.08983	2.48616	16.038	6.23275356655268e-05	0.00130973
chr11	72314100	72314799	700	WT	peak5863	promoter-TSS (NM_001099688)	promoter-TSS (NM_001099688)	6	NM_001099688	628100	Mm.390365	NM_001099688	ENSMUSG00000070388	Fbxo39	1700010H23Rik	F-box protein 39	protein-coding	promoter-TSS	-2.91439	2.48087	14.6117	0.000132525	0.0024798
chr11	76672000	76673399	1400	WT	peak5897	promoter-TSS (NM_177182)	promoter-TSS (NM_177182)	230	NM_177182	320522	Mm.131585	NM_177182	ENSMUSG00000044243	Bhlha9	A830053O21Rik|Fingerin	basic helix-loop-helix family, member a9	protein-coding	promoter-TSS	-4.08875	4.11187	22.9558	1.67057051750705e-06	7.90308360205257e-05
chr11	77471400	77472099	700	WT	peak5905	exon (NM_172945, exon 16 of 16)	exon (NM_172945, exon 16 of 16)	4232	NR_162779	114482797		NR_162779		Mir12181	mmu-mir-12181	microRNA mir-12181	ncRNA	exon	-2.6297	2.40218	12.3115	0.000451244	0.0066075
chr11	81968500	81968899	400	WT	peak5940	promoter-TSS (NM_001034013)	promoter-TSS (NM_001034013)	-304	NM_001034013	11418	Mm.234998	NM_007384	ENSMUSG00000020704	Asic2	ACIC2|Accn1|BNC1|BNaC1|BNaC1a|Mdeg	acid-sensing (proton-gated) ion channel 2	protein-coding	promoter-TSS	-2.19004	1.69447	9.47959	0.00208076	0.0237084
chr11	82434200	82435199	1000	WT	peak5943	exon (NM_001304439, exon 2 of 9)	exon (NM_001304439, exon 2 of 9)	45800	NM_001304439	270893	Mm.341593	NM_023438	ENSMUSG00000020701	Tmem132e	Gm644	transmembrane protein 132E	protein-coding	exon	-5.30722	3.81033	34.366	4.64405037142114e-09	1.09849653016308e-06
chr11	82444600	82444699	100	WT	peak5944	exon (NM_001304439, exon 9 of 9)	exon (NM_001304439, exon 9 of 9)	55750	NM_001304439	270893	Mm.341593	NM_023438	ENSMUSG00000020701	Tmem132e	Gm644	transmembrane protein 132E	protein-coding	exon	-3.77466	-0.413076	16.2577	5.5505660415908e-05	0.00120197
chr11	83427200	83427399	200	WT	peak5951	exon (NM_001013759, exon 2 of 6)	exon (NM_001013759, exon 2 of 6)	2221	NM_001013759	237891	Mm.340523	NM_001013759	ENSMUSG00000020686	Gas2l2	-	growth arrest-specific 2 like 2	protein-coding	exon	-3.0353	1.76771	16.5147	4.84740110443878e-05	0.00107732
chr11	83462500	83463299	800	WT	peak5953	promoter-TSS (NM_172797)	promoter-TSS (NM_172797)	140	NM_172797	118453	Mm.264648	NM_080453	ENSMUSG00000020682	Mmp28	D130023P12	matrix metallopeptidase 28 (epilysin)	protein-coding	promoter-TSS	-2.26826	3.3212	8.94398	0.00278752	0.0299358
chr11	84642200	84643299	1100	WT	peak5963	Intergenic	CpG	77682	NR_046197	78471	Mm.47152	NR_046197	ENSMUSG00000085044	1700109G15Rik	-	RIKEN cDNA 1700109G15 gene	ncRNA	Intergenic	-3.20396	3.30255	16.35	5.2869272768569e-05	0.00115848
chr11	84957600	84958699	1100	WT	peak5968	promoter-TSS (NM_007607)	promoter-TSS (NM_007607)	396	NM_007607	12351	Mm.1641	NM_007607	ENSMUSG00000000805	Car4	AW456718|Ca4	carbonic anhydrase 4	protein-coding	promoter-TSS	-3.04063	3.05422	15.2536	9.43309818219021e-05	0.00185526
chr11	85885600	85886799	1200	WT	peak5978	promoter-TSS (NM_011536)	promoter-TSS (NM_011536)	-167	NM_011536	21387	Mm.275336	NM_011536	ENSMUSG00000000094	Tbx4	3930401C23	T-box 4	protein-coding	promoter-TSS	-3.75845	2.86928	21.8632	2.94869778708628e-06	0.000121436
chr11	85888300	85888899	600	WT	peak5979	intron (NM_011536, intron 1 of 8)	intron (NM_011536, intron 1 of 8)	2233	NM_011536	21387	Mm.275336	NM_011536	ENSMUSG00000000094	Tbx4	3930401C23	T-box 4	protein-coding	intron	-3.05532	2.16863	16.1963	5.73333923067044e-05	0.00123287
chr11	85889800	85890599	800	WT	peak5980	exon (NM_011536, exon 2 of 9)	exon (NM_011536, exon 2 of 9)	3833	NM_011536	21387	Mm.275336	NM_011536	ENSMUSG00000000094	Tbx4	3930401C23	T-box 4	protein-coding	exon	-2.54789	3.12919	11.1671	0.000834244	0.0110892
chr11	85895000	85895499	500	WT	peak5981	intron (NM_011536, intron 3 of 8)	intron (NM_011536, intron 3 of 8)	-1515	NM_172798	21387	Mm.275336	NM_011536	ENSMUSG00000000094	Tbx4	3930401C23	T-box 4	protein-coding	intron	-2.26915	1.99786	9.82272	0.00172639	0.0204704
chr11	87617000	87617999	1000	WT	peak5990	promoter-TSS (NM_001045527)	promoter-TSS (NM_001045527)	336	NM_001045527	327992	Mm.390371	NM_001045527	ENSMUSG00000070345	Hsf5	Gm739|MLZ-220	heat shock transcription factor family member 5	protein-coding	promoter-TSS	-4.57106	3.19828	28.7693	8.25160540487433e-08	8.74954711034088e-06
chr11	94881000	94881499	500	WT	peak6017	Intergenic	Intergenic	-31657	NM_001205037	432591	Mm.370372	NM_001205037		Gm11544	-	predicted gene 11544	protein-coding	Intergenic	-2.89865	1.7838	15.3168	9.12316671115402e-05	0.00180603
chr11	95019600	95020299	700	WT	peak6022	exon (NM_001364136, exon 3 of 9)	exon (NM_001364136, exon 3 of 9)	10071	NM_001364135	217125	Mm.297199	NM_146025	ENSMUSG00000047181	Samd14	AI839049|AI854782|BC034054	sterile alpha motif domain containing 14	protein-coding	exon	-2.77451	2.44106	13.4569	0.000244793	0.00401817
chr11	95201800	95202499	700	WT	peak6029	Intergenic	CpG	-56349	NM_007867	13394	Mm.439766	NM_007867	ENSMUSG00000020871	Dlx4	Dlx-4|Dlx7	distal-less homeobox 4	protein-coding	Intergenic	-2.68036	2.58447	12.5966	0.000387418	0.00581126
chr11	97138400	97139499	1100	WT	peak6078	exon (NM_198100, exon 8 of 9)	exon (NM_198100, exon 8 of 9)	7469	NR_106094	102466822		NR_106094	ENSMUSG00000099286	Mir7235	Gm27986|mmu-mir-7235	microRNA 7235	ncRNA	exon	-3.84522	3.61455	21.5659	3.44236541969204e-06	0.000137735
chr11	97500000	97501299	1300	WT	peak6082	promoter-TSS (NM_001289118)	promoter-TSS (NM_001289118)	-310	NM_001289118	100141474	Mm.482426	NM_001289118	ENSMUSG00000047988	4933428G20Rik	-	RIKEN cDNA 4933428G20 gene	protein-coding	promoter-TSS	-2.85017	3.86057	12.8698	0.000334795	0.00516469
chr11	99993700	99993999	300	WT	peak6112	promoter-TSS (NM_001099774)	promoter-TSS (NM_001099774)	144	NM_001099774	77914	Mm.293692	NM_001099774	ENSMUSG00000078252	Krtap17-1	A030006P16Rik	keratin associated protein 17-1	protein-coding	promoter-TSS	-5.5171	0.237066	30.6334	3.15930597411678e-08	4.22385472626483e-06
chr11	100356400	100356899	500	WT	peak6115	promoter-TSS (NM_010404)	promoter-TSS (NM_010404)	-509	NM_010404	15114	Mm.281700	NM_010404	ENSMUSG00000006930	Hap1	HAP-1	huntingtin-associated protein 1	protein-coding	promoter-TSS	-2.18853	0.580628	9.24193	0.00236867	0.0262316
chr11	100749300	100750099	800	WT	peak6121	exon (NM_001081194, exon 9 of 17)	exon (NM_001081194, exon 9 of 17)	10078	NM_001081194	380728	Mm.297539	NM_001081194	ENSMUSG00000035355	Kcnh4	BEC2	potassium voltage-gated channel, subfamily H (eag-related), member 4	protein-coding	exon	-2.3734	2.2037	10.4585	0.00122299	0.0153707
chr11	101078900	101080199	1300	WT	peak6131	promoter-TSS (NM_010475)	promoter-TSS (NM_010475)	1139	NM_010475	15485	Mm.188939	NM_010475	ENSMUSG00000019301	Hsd17b1	17HSDB1|17beta-HSD|E2DH|Hsd17ba	hydroxysteroid (17-beta) dehydrogenase 1	protein-coding	promoter-TSS	-2.64654	3.37772	11.7283	0.000616891	0.00864175
chr11	101265200	101265399	200	WT	peak6140	exon (NM_175638, exon 6 of 19)	exon (NM_175638, exon 6 of 19)	4733	NM_175638	69847	Mm.23656	NM_175638	ENSMUSG00000035112	Wnk4	2010002J11Rik|Pha2b|Prkwnk4	WNK lysine deficient protein kinase 4	protein-coding	exon	-3.08995	1.40746	17.6338	2.69041564665888e-05	0.000658331
chr11	103151200	103151299	100	WT	peak6176	Intergenic	Intergenic	17891	NM_027658	71059	Mm.273871	NM_027658	ENSMUSG00000043372	Hexim2	4933402L21Rik	hexamethylene bis-acetamide inducible 2	protein-coding	Intergenic	-3.00425	-0.622215	11.3	0.000776648	0.0105361
chr11	103312000	103312299	300	WT	peak6182	Intergenic	CpG	32552	NM_133715	544817	Mm.259113	NM_133715	ENSMUSG00000034255	Arhgap27	2310069I04Rik|5730442P18Rik|Gm21552|Sh3d20	Rho GTPase activating protein 27	protein-coding	Intergenic	-2.56358	1.23926	12.8869	0.000331741	0.00512615
chr11	103795300	103795899	600	WT	peak6190	intron (NM_009521, intron 1 of 4)	CpG	21425	NM_009521	22415	Mm.159091	NM_009521	ENSMUSG00000000125	Wnt3	Int-4|Wnt-3	wingless-type MMTV integration site family, member 3	protein-coding	intron	-2.07918	2.37853	8.10963	0.00440794	0.0446358
chr11	104072900	104073099	200	WT	peak6198	Intergenic	FordPrefect|DNA|hAT-Tip100	-59781	NM_001313928	12921	Mm.1892	NM_007762	ENSMUSG00000018634	Crhr1	CRF1R|CRFR1|Crhr	corticotropin releasing hormone receptor 1	protein-coding	Intergenic	-2.8419	0.141225	12.8229	0.000343287	0.00527803
chr11	104571600	104571699	100	WT	peak6204	intron (NM_010858, intron 2 of 8)	CpG	-5335	NM_001355754	17896	Mm.390355	NM_010858	ENSMUSG00000061086	Myl4	ALC1|AMLC|ELC|ELC1a|GT1|MLC1EMB|MLC1a|Myla	myosin, light polypeptide 4	protein-coding	intron	-2.19947	0.580929	9.44919	0.00211551	0.0240044
chr11	113618600	113619999	1400	WT&DKO	peak6234	promoter-TSS (NM_009217)	promoter-TSS (NM_009217)	-27	NM_009217	20606		NM_009217	ENSMUSG00000047904	Sstr2	SRIF-1|SS2R|SSTR-2|Smstr-2|Smstr2|sst2	somatostatin receptor 2	protein-coding	promoter-TSS	-2.7651	3.95794	12.1238	0.000498971	0.0071698
chr11	114786300	114786899	600	WT	peak6241	exon (NM_001102615, exon 13 of 20)	exon (NM_001102615, exon 13 of 20)	9292	NM_028055	72014	Mm.38347	NM_028055	ENSMUSG00000000202	Btbd17	1500005I02Rik|Tango10a	BTB (POZ) domain containing 17	protein-coding	exon	-3.41332	2.66188	18.8596	1.41452604956047e-05	0.000410346
chr11	115318100	115319199	1100	WT	peak6251	exon (NM_176847, exon 2 of 3)	exon (NM_176847, exon 2 of 3)	3268	NM_176847	16470	Mm.451539	NM_176847	ENSMUSG00000045288	Ush1g	Sans|js	USH1 protein network component sans	protein-coding	exon	-2.59794	3.4558	11.2805	0.000784829	0.0105891
chr11	116220700	116221399	700	WT	peak6261	TTS (NR_004853)	TTS (NR_004853)	5048	NR_004853	69681	Mm.33677	NR_004853	ENSMUSG00000092300	Cdk3	2310050O10Rik|Cdk3-ps	cyclin-dependent kinase 3	pseudo	TTS	-2.58111	1.15125	13.0574	0.000302888	0.00476997
chr11	116221800	116223199	1400	WT	peak6262	exon (NM_025276, exon 22 of 22)	exon (NM_025276, exon 22 of 22)	6498	NR_004853	69681	Mm.33677	NR_004853	ENSMUSG00000092300	Cdk3	2310050O10Rik|Cdk3-ps	cyclin-dependent kinase 3	pseudo	exon	-3.42844	3.46489	18.1327	2.0705258001675e-05	0.000536534
chr11	116282300	116283599	1300	WT	peak6266	exon (NM_010254, exon 2 of 2)	exon (NM_010254, exon 2 of 2)	2011	NM_010254	14428	Mm.57149	NM_010254	ENSMUSG00000020793	Galr2	mGalR	galanin receptor 2	protein-coding	exon	-2.45336	2.83674	10.6464	0.00110487	0.0140586
chr11	116515800	116515999	200	WT	peak6273	Intergenic	Intergenic	-16011	NM_001172475	20698	Mm.20944	NM_011451	ENSMUSG00000061878	Sphk1	1110006G24Rik|Sk1|Spk1	sphingosine kinase 1	protein-coding	Intergenic	-2.26092	-0.12617	8.26635	0.00404328	0.0414436
chr11	120013400	120013799	400	WT	peak6320	promoter-TSS (NR_037225)	promoter-TSS (NR_037225)	-1167	NR_037225	100526518		NR_037225	ENSMUSG00000105524	Mir3065	mir-3065|mmu-mir-3065	microRNA 3065	ncRNA	promoter-TSS	-2.34989	0.680732	10.7553	0.00104172	0.013347
chr11	120046400	120047699	1300	WT	peak6321	promoter-TSS (NM_001198785)	promoter-TSS (NM_001198785)	95	NM_001198785	11302	Mm.6826	NM_007377	ENSMUSG00000025375	Aatk	AATYK|aatyk1|mKIAA0641	apoptosis-associated tyrosine kinase	protein-coding	promoter-TSS	-3.79484	3.68322	21.0244	4.56438677703045e-06	0.000169712
chr11	120048200	120048399	200	WT	peak6322	promoter-TSS (NM_007377)	promoter-TSS (NM_007377)	-1155	NM_007377	11302	Mm.6826	NM_007377	ENSMUSG00000025375	Aatk	AATYK|aatyk1|mKIAA0641	apoptosis-associated tyrosine kinase	protein-coding	promoter-TSS	-2.81666	0.589633	14.1442	0.000169843	0.0029958
chr11	121156400	121157199	800	WT	peak6331	Intergenic	CpG	-3471	NM_145440	217369	Mm.20122	NM_145440	ENSMUSG00000039321	Uts2r	Gpr14|UR-2-R|UTR|UTR2	urotensin 2 receptor	protein-coding	Intergenic	-3.6263	3.27007	20.134	7.26362376910121e-06	0.000244551
chr11	121830000	121831099	1100	WT	peak6334	promoter-TSS (NM_029049)	promoter-TSS (NM_029049)	332	NM_029049	74675	Mm.61213	NM_029049	ENSMUSG00000039198	Ptchd3	4930451E13Rik|4933440L20Rik|RNDEu-3	patched domain containing 3	protein-coding	promoter-TSS	-3.20763	2.89576	16.8366	4.09156903669828e-05	0.000934275
chr12	9914500	9915099	600	WT	peak6363	Intergenic	(CAGG)n|Simple_repeat|Simple_repeat	340358	NM_011859	23967	Mm.45055	NM_011859	ENSMUSG00000048387	Osr1	Odd1|Osr	odd-skipped related transcription factor 1	protein-coding	Intergenic	-5.17781	1.37493	35.2686	2.92384547858242e-09	8.99082484664094e-07
chr12	17176000	17176799	800	WT	peak6377	promoter-TSS (NM_201531)	promoter-TSS (NM_201531)	488	NM_201531	382571	Mm.40173	NM_201531	ENSMUSG00000051726	Kcnf1	Gm1182|Kv5.1	potassium voltage-gated channel, subfamily F, member 1	protein-coding	promoter-TSS	-2.4504	3.61248	10.0402	0.00153413	0.0185726
chr12	26469100	26469799	700	WT	peak6399	promoter-TSS (NM_020557)	promoter-TSS (NM_020557)	235	NM_020557	22169	Mm.271839	NM_020557	ENSMUSG00000020638	Cmpk2	1200004E04Rik|TDKI|Tyki	cytidine monophosphate (UMP-CMP) kinase 2, mitochondrial	protein-coding	promoter-TSS	-4.24807	2.29334	26.6634	2.44687544731817e-07	1.92580716573572e-05
chr12	28551900	28552499	600	WT	peak6402	Intergenic	CpG	-3863	NM_001177964	68511	Mm.310284	NM_001177964	ENSMUSG00000020633	Dcdc2c	1110015M06Rik	doublecortin domain containing 2C	protein-coding	Intergenic	-4.71307	2.23395	30.7156	3.02842040532464e-08	4.10840856457644e-06
chr12	30102900	30103299	400	WT	peak6404	exon (NM_009417, exon 8 of 17)	exon (NM_009417, exon 8 of 17)	29524	NM_009417	22018	Mm.4991	NM_009417	ENSMUSG00000020673	Tpo	-	thyroid peroxidase	protein-coding	exon	-4.5135	1.06438	29.9622	4.46302378353431e-08	5.55300049057789e-06
chr12	36317200	36317399	200	WT	peak6428	exon (NM_025312, exon 2 of 2)	exon (NM_025312, exon 2 of 2)	3131	NM_025312	66042	Mm.43375	NM_025312	ENSMUSG00000036169	Sostdc1	0610006G05Rik|Sostl|USAG-1|Wise|ectodin	sclerostin domain containing 1	protein-coding	exon	-2.38902	0.267467	10.136	0.00145645	0.0177486
chr12	37108700	37109399	700	WT	peak6430	promoter-TSS (NM_008584)	promoter-TSS (NM_008584)	510	NM_008584	17286	Mm.341398	NM_008584	ENSMUSG00000036144	Meox2	AI528662|Gax|Mox-2|Mox2	mesenchyme homeobox 2	protein-coding	promoter-TSS	-2.41076	2.72319	10.3835	0.00127368	0.0158455
chr12	46399500	46399899	400	WT	peak6436	Intergenic	Intergenic	419067	NM_001364635	664883	Mm.247195	NM_021361	ENSMUSG00000021047	Nova1	9430099M15Rik|G630039L02|Nova-1	neuro-oncological ventral antigen 1	protein-coding	Intergenic	-2.73831	0.753277	14.0948	0.000174358	0.0030521
chr12	58268200	58268299	100	WT	peak6481	promoter-TSS (NM_025809)	promoter-TSS (NM_025809)	1008	NM_025809	66864	Mm.280563	NM_025809	ENSMUSG00000045930	Clec14a	1200003C23Rik|AI642649	C-type lectin domain family 14, member a	protein-coding	promoter-TSS	-3.71776	0.749788	22.0529	2.67152650278304e-06	0.000113339
chr12	58268500	58269199	700	WT	peak6482	promoter-TSS (NM_025809)	promoter-TSS (NM_025809)	408	NM_025809	66864	Mm.280563	NM_025809	ENSMUSG00000045930	Clec14a	1200003C23Rik|AI642649	C-type lectin domain family 14, member a	protein-coding	promoter-TSS	-3.27137	2.03068	18.2826	1.9139461517401e-05	0.000510293
chr12	69893300	69893499	200	DKO	peak6495	promoter-TSS (NM_201519)	promoter-TSS (NM_201519)	-237	NM_201519	399510	Mm.291936	NM_201519	ENSMUSG00000034761	Map4k5	4432415E19Rik|GCKR|KHS|MAPKKKK5	mitogen-activated protein kinase kinase kinase kinase 5	protein-coding	promoter-TSS	2.33949	-0.217186	8.09153	0.00445216	0.0449849
chr12	71111300	71111799	500	WT	peak6501	promoter-TSS (NM_029227)	promoter-TSS (NM_029227)	122	NM_029227	75266	Mm.402075	NM_029227	ENSMUSG00000021078	Tomm20l	4930553D19Rik	translocase of outer mitochondrial membrane 20-like	protein-coding	promoter-TSS	-3.05465	1.49843	17.0724	3.61400270591258e-05	0.000846172
chr12	71317400	71318799	1400	WT	peak6503	exon (NM_001190466, exon 4 of 4)	exon (NM_001190466, exon 4 of 4)	8216	NM_001190466	59036	Mm.46662	NM_021532	ENSMUSG00000044548	Dact1	4921528D17Rik|AI115603|DAPPER|DAPPER1|FRODO|Frd1|Frodo1|MDpr1|MTNG3|THYEX3	dishevelled-binding antagonist of beta-catenin 1	protein-coding	exon	-4.32781	3.28498	26.4471	2.73623019773817e-07	2.04156875871515e-05
chr12	73997400	73998299	900	WT	peak6521	promoter-TSS (NM_001364281)	promoter-TSS (NM_001364281)	73	NM_001364281	238266	Mm.311393	NM_172804	ENSMUSG00000044912	Syt16	Strep14|Syt14l|syt14r	synaptotagmin XVI	protein-coding	promoter-TSS	-2.65188	3.57526	11.5919	0.0006638	0.0091533
chr12	75308300	75308999	700	WT	peak6525	promoter-TSS (NM_023275)	promoter-TSS (NM_023275)	337	NM_023275	80837	Mm.27467	NM_023275	ENSMUSG00000046768	Rhoj	1110005O19Rik|AW210585|Arhj|TC10L|TCL	ras homolog family member J	protein-coding	promoter-TSS	-4.64573	2.22271	30.2527	3.84308394366811e-08	4.92395130282476e-06
chr12	80109700	80110599	900	WT	peak6547	exon (NM_007564, exon 2 of 2)	exon (NM_007564, exon 2 of 2)	2863	NM_007564	12192	Mm.235132	NM_007564	ENSMUSG00000021127	Zfp36l1	AW742437|AW743212|Berg36|Brf1|D530020L18Rik|ERF1|TIS11b|cMG1	zinc finger protein 36, C3H type-like 1	protein-coding	exon	-2.07597	2.28903	8.15266	0.00430459	0.0437815
chr12	80998600	80999099	500	WT	peak6552	Intergenic	Intergenic	-27958	NM_001146217	64075	Mm.273295	NM_022316	ENSMUSG00000021136	Smoc1	2600002F22Rik|AI848508|SRG	SPARC related modular calcium binding 1	protein-coding	Intergenic	-4.74453	1.5273	31.7779	1.75374530021962e-08	2.83829831482912e-06
chr12	81332400	81333299	900	WT	peak6554	promoter-TSS (NM_001167920)	promoter-TSS (NM_001167920)	330	NM_001167920	110893	Mm.443748	NM_080440	ENSMUSG00000079055	Slc8a3	AW742262|Ncx3	solute carrier family 8 (sodium/calcium exchanger), member 3	protein-coding	promoter-TSS	-4.01238	3.89365	22.6452	1.96321631932345e-06	9.01028385361137e-05
chr12	83763500	83764399	900	WT	peak6562	promoter-TSS (NM_130887)	promoter-TSS (NM_130887)	316	NM_130887	170721	Mm.133443	NM_130887	ENSMUSG00000021223	Papln	E030033C16Rik	papilin, proteoglycan-like sulfated glycoprotein	protein-coding	promoter-TSS	-3.25489	2.00808	18.2282	1.96936013486999e-05	0.000516118
chr12	83771800	83772199	400	WT	peak6563	intron (NM_130887, intron 4 of 26)	CpG-3345	8366	NM_130887	170721	Mm.133443	NM_130887	ENSMUSG00000021223	Papln	E030033C16Rik	papilin, proteoglycan-like sulfated glycoprotein	protein-coding	intron	-2.52832	1.64508	12.2431	0.000468078	0.00682152
chr12	84069500	84069999	500	WT	peak6568	promoter-TSS (NM_145444)	promoter-TSS (NM_145444)	425	NM_145444	217698	Mm.484019	NM_145444	ENSMUSG00000042540	Acot5	BC016076|PTE-Ic	acyl-CoA thioesterase 5	protein-coding	promoter-TSS	-2.46786	3.67865	10.115	0.00147313	0.0179282
chr12	84569400	84571999	2600	WT	peak6573	promoter-TSS (NM_001301427)	promoter-TSS (NM_001301427)	872	NM_001301427	12677	Mm.4405	NM_007701	ENSMUSG00000021239	Vsx2	Chx10|Hox-10|Hox10|or	visual system homeobox 2	protein-coding	promoter-TSS	-2.61496	4.19471	10.7722	0.00103225	0.0132441
chr12	84648500	84648799	300	WT	peak6578	exon (NM_001168589, exon 2 of 2)	exon (NM_001168589, exon 2 of 2)	5754	NM_001033776	432677	Mm.311913	NM_001033776	ENSMUSG00000071235	Vrtn	7420416P09Rik	vertebrae development associated	protein-coding	exon	-2.49349	0.776387	12.0467	0.000520019	0.00742597
chr12	84649300	84649599	300	WT	peak6579	exon (NM_001168589, exon 2 of 2)	exon (NM_001168589, exon 2 of 2)	6554	NM_001033776	432677	Mm.311913	NM_001033776	ENSMUSG00000071235	Vrtn	7420416P09Rik	vertebrae development associated	protein-coding	exon	-2.52938	0.629805	12.0898	0.000508151	0.00729034
chr12	84649900	84650699	800	WT	peak6580	exon (NM_001168589, exon 2 of 2)	exon (NM_001168589, exon 2 of 2)	7404	NM_001033776	432677	Mm.311913	NM_001033776	ENSMUSG00000071235	Vrtn	7420416P09Rik	vertebrae development associated	protein-coding	exon	-2.68107	1.73372	13.5077	0.000238262	0.00394608
chr12	87101800	87102599	800	WT	peak6604	promoter-TSS (NM_022414)	promoter-TSS (NM_022414)	339	NM_022414	64242	Mm.41395	NM_022414	ENSMUSG00000021032	Ngb	-	neuroglobin	protein-coding	promoter-TSS	-3.25846	2.68836	17.4157	3.01714406450438e-05	0.000728125
chr12	89260200	89260399	200	WT	peak6610	exon (NM_001198587, exon 7 of 20)	exon (NM_001198587, exon 7 of 20)	306910	NM_172544	18191	Mm.425766	NM_172544	ENSMUSG00000066392	Nrxn3	-	neurexin III	protein-coding	exon	-2.3664	-0.127368	9.02899	0.00266088	0.0287768
chr12	98577900	98578199	300	WT	peak6621	promoter-TSS (NM_029911)	promoter-TSS (NM_029911)	163	NM_029911	72258	Mm.196158	NM_029911	ENSMUSG00000033854	Kcnk10	1700024D23Rik|3010005K24Rik|Trek2	potassium channel, subfamily K, member 10	protein-coding	promoter-TSS	-2.47304	1.0532	12.1278	0.000497918	0.00716583
chr12	100898900	100899699	800	WT	peak6630	promoter-TSS (NM_001177674)	promoter-TSS (NM_001177674)	224	NM_001177674	238377	Mm.32160	NM_175493	ENSMUSG00000047415	Gpr68	BB131428|Ogr1	G protein-coupled receptor 68	protein-coding	promoter-TSS	-2.28379	3.28643	9.08124	0.00258595	0.0282982
chr12	107915300	107917599	2300	WT	peak6658	exon (NM_021399, exon 3 of 3)	exon (NM_021399, exon 3 of 3)	86964	NM_001079883	58208	Mm.392694	NM_021399	ENSMUSG00000048251	Bcl11b	9130430L19Rik|AI604821|B630002E05Rik|BCL-11B|Ctip2|Rit1	B cell leukemia/lymphoma 11B	protein-coding	exon	-5.12933	4.7016	31.5098	2.01286371763719e-08	3.12770475986949e-06
chr12	108327200	108328299	1100	WT	peak6667	exon (NM_001044380, exon 9 of 9)	exon (NM_001044380, exon 9 of 9)	-6566	NM_010010	13116	Mm.41911	NM_010010	ENSMUSG00000021259	Cyp46a1	CH24H|Cyp46	cytochrome P450, family 46, subfamily a, polypeptide 1	protein-coding	exon	-2.78385	3.69869	12.508	0.000406203	0.00603418
chr12	109033100	109034499	1400	WT	peak6674	exon (NM_001163175, exon 7 of 7)	exon (NM_001163175, exon 7 of 7)	34417	NM_001163175	380785	Mm.342085	NM_001163175	ENSMUSG00000040867	Begain	BM948371|Gm897	brain-enriched guanylate kinase-associated	protein-coding	exon	-5.1268	3.91673	32.6281	1.13309781074053e-08	1.90051405528753e-06
chr12	109459700	109460099	400	WT	peak6679	exon (NM_010052, exon 5 of 5)	exon (NM_010052, exon 5 of 5)	6445	NM_010052	13386	Mm.157069	NM_010052	ENSMUSG00000040856	Dlk1	AW742678|DLK-1|DlkI|FA1|Ly107|Peg9|SCP1|ZOG|pG2|pref-1	delta like non-canonical Notch ligand 1	protein-coding	exon	-2.61156	1.48207	13.2502	0.000273298	0.00442312
chr12	110187500	110189099	1600	WT	peak6681	Intergenic	CpG	-30227	NR_045466	67280	Mm.390495	NR_045466	ENSMUSG00000113331	3110009F21Rik	-	RIKEN cDNA 3110009F21 gene	ncRNA	Intergenic	-3.70566	4.15287	19.5896	9.65390581393759e-06	0.000305102
chr12	110189300	110189399	100	WT	peak6682	Intergenic	CpG	-31277	NR_045466	67280	Mm.390495	NR_045466	ENSMUSG00000113331	3110009F21Rik	-	RIKEN cDNA 3110009F21 gene	ncRNA	Intergenic	-3.53607	0.574917	19.8821	8.28548334239059e-06	0.000271041
chr12	111166000	111166199	200	DKO	peak6692	promoter-TSS (NM_001286122)	promoter-TSS (NM_001286122)	-270	NM_001286122	22031	Mm.27431	NM_011632	ENSMUSG00000021277	Traf3	AI528849|CAP-1|CD40bp|CRAF1|LAP1|T-BAM|TRAFAMN|amn	TNF receptor-associated factor 3	protein-coding	promoter-TSS	2.50709	-0.261948	8.97053	0.00274733	0.029573
chr12	111271000	111272499	1500	WT	peak6694	promoter-TSS (NM_033603)	promoter-TSS (NM_033603)	654	NM_033603	93835	Mm.197639	NM_033603	ENSMUSG00000021278	Amn	-	amnionless	protein-coding	promoter-TSS	-2.4293	3.2603	10.1741	0.00142666	0.0174406
chr12	111423400	111423999	600	WT	peak6696	exon (NM_001289488, exon 5 of 14)	exon (NM_001289488, exon 5 of 14)	6255	NM_001289488	74190	Mm.248640	NM_028807	ENSMUSG00000021280	Exoc3l4	1200009I06Rik|1600013K19Rik	exocyst complex component 3-like 4	protein-coding	exon	-2.61744	2.73774	11.983	0.000538097	0.00763684
chr12	111444900	111446299	1400	WT	peak6701	exon (NM_009396, exon 3 of 12)	exon (NM_009396, exon 3 of 12)	2939	NM_009396	21928	Mm.255332	NM_009396	ENSMUSG00000021281	Tnfaip2	B94|Exoc3l3|M-sec|Tnfip2|tnfb94	tumor necrosis factor, alpha-induced protein 2	protein-coding	exon	-2.53673	3.8701	10.4809	0.00120831	0.0152404
chr12	116077500	116078299	800	WT	peak6729	promoter-TSS (NM_009511)	promoter-TSS (NM_009511)	174	NM_009511	22355	Mm.395245	NM_009511	ENSMUSG00000011171	Vipr2	VPAC2|VPAC2R|Vip2	vasoactive intestinal peptide receptor 2	protein-coding	promoter-TSS	-2.10083	3.08029	7.91257	0.00491443	0.0488005
chr12	119946100	119946299	200	WT	peak6745	promoter-TSS (NM_001160385)	promoter-TSS (NM_001160385)	238	NM_001160385	217951	Mm.387395	NM_001160385	ENSMUSG00000048004	Tmem196	Gm528	transmembrane protein 196	protein-coding	promoter-TSS	-3.87331	0.372356	21.5247	3.51709071082969e-06	0.000139166
chr13	24638200	24639399	1200	WT	peak6783	promoter-TSS (NM_029679)	promoter-TSS (NM_029679)	152	NM_029679	193385	Mm.217319	NM_029679	ENSMUSG00000036006	Ripor2	Fam65b	RHO family interacting cell polarization regulator 2	protein-coding	promoter-TSS	-2.78778	3.9142	12.3448	0.000443274	0.00651148
chr13	30750400	30750999	600	WT	peak6793	promoter-TSS (NM_013674)	promoter-TSS (NM_013674)	1467	NM_013674	16364	Mm.4677	NM_013674	ENSMUSG00000021356	Irf4	AI385587|IRF-4|LSIRF|NF-EM5|Spip	interferon regulatory factor 4	protein-coding	promoter-TSS	-3.30492	1.90999	18.7954	1.46291503125539e-05	0.000421731
chr13	34746400	34747499	1100	WT	peak6810	exon (NM_138746, exon 2 of 2)	exon (NM_138746, exon 2 of 2)	7308	NM_138746	108161	Mm.41991	NM_138746	ENSMUSG00000038246	Fam50b	D0H6S2654E|X5L|XAP-5-like	family with sequence similarity 50, member B	protein-coding	exon	-3.32921	2.97771	17.7964	2.47018973666922e-05	0.00062229
chr13	38195200	38195399	200	WT	peak6824	exon (NM_023842, exon 24 of 24)	exon (NM_023842, exon 24 of 24)	-9639	NM_026382	67797	Mm.250783	NM_026382	ENSMUSG00000021431	Snrnp48	1110050F08Rik|6530403A03Rik|C6orf151	small nuclear ribonucleoprotein 48 (U11/U12)	protein-coding	exon	-3.10195	0.0773141	14.4402	0.000145142	0.00266721
chr13	42184000	42184299	300	WT	peak6841	exon (NM_007772, exon 9 of 9)	exon (NM_007772, exon 9 of 9)	-117326	NM_010104	13614	Mm.14543	NM_010104	ENSMUSG00000021367	Edn1	ET-1|PPET1|preproET	endothelin 1	protein-coding	exon	-8.57574	0.265413	39.7418	2.96434506321689e-10	2.27884026734799e-07
chr13	43784900	43785799	900	WT	peak6852	promoter-TSS (NM_001289915)	promoter-TSS (NM_001289915)	238	NM_001289915	12522	Mm.57175	NM_009856	ENSMUSG00000015396	Cd83	-	CD83 antigen	protein-coding	promoter-TSS	-3.11382	3.45619	15.4402	8.54693663688294e-05	0.00171031
chr13	45078600	45078799	200	WT	peak6854	Intergenic	CpG	-76604	NM_025772	94245	Mm.352311	NM_025772	ENSMUSG00000057531	Dtnbp1	5430437B18Rik|AW048963|Bloc1s8|dysbindin|sdy	dystrobrevin binding protein 1	protein-coding	Intergenic	-4.01368	0.777753	25.008	5.76180373618806e-07	3.54350929775566e-05
chr13	48731400	48731999	600	WT	peak6878	Intergenic	CpG	68664	NM_007526	12022	Mm.42241	NM_007526	ENSMUSG00000021381	Barx1	-	BarH-like homeobox 1	protein-coding	Intergenic	-2.25856	2.35241	9.43322	0.00213399	0.0241844
chr13	51566700	51568099	1400	WT	peak6886	exon (NM_009167, exon 1 of 12)	exon (NM_009167, exon 1 of 12)	2051	NM_009167	20418	Mm.131870	NM_009167	ENSMUSG00000021448	Shc3	N-Shc|Rai|ShcC	src homology 2 domain-containing transforming protein C3	protein-coding	exon	-4.82635	4.02528	29.7333	5.02129742697222e-08	6.09493010050246e-06
chr13	53118700	53118899	200	WT	peak6896	exon (NM_013846, exon 6 of 9)	exon (NM_013846, exon 6 of 9)	-137761	NM_017373	18030	Mm.136604	NM_017373	ENSMUSG00000056749	Nfil3	AV225605|E4BP4	nuclear factor, interleukin 3, regulated	protein-coding	exon	-2.99482	0.598618	15.9543	6.51428679943952e-05	0.00135043
chr13	55420300	55421399	1100	WT	peak6919	exon (NM_021489, exon 10 of 14)	exon (NM_021489, exon 10 of 14)	-5618	NM_029303	75477	Mm.432537	NM_029303	ENSMUSG00000044444	Pfn3	1700012P12Rik	profilin 3	protein-coding	exon	-2.31486	2.93869	9.53518	0.00201869	0.0231802
chr13	58807400	58809099	1700	WT	peak6946	promoter-TSS (NM_001025074)	promoter-TSS (NM_001025074)	553	NM_001025074	18212	Mm.130054	NM_008745	ENSMUSG00000055254	Ntrk2	GP145-TrkB/GP95-TrkB|Tkrb|trk-B|trkB	neurotrophic tyrosine kinase, receptor, type 2	protein-coding	promoter-TSS	-2.52274	4.51695	9.94626	0.00161435	0.0193659
chr13	65258800	65259899	1100	WT	peak6959	Intergenic	CpG	-19504	NM_178364	170936	Mm.151546	NM_178364	ENSMUSG00000021514	Zfp369	B930030B22Rik|D230020H11Rik|NRIF2	zinc finger protein 369	protein-coding	Intergenic	-3.82597	2.11578	23.1669	1.49711234203665e-06	7.48410552371178e-05
chr13	67863200	67863499	300	WT	peak6960	promoter-TSS (NM_001001185)	promoter-TSS (NM_001001185)	24	NM_001001185	408058	Mm.177840	NM_001001185	ENSMUSG00000064063	BC048507	-	cDNA sequence BC048507	protein-coding	promoter-TSS	-2.08851	0.335632	8.13523	0.00434616	0.044107
chr13	70841300	70841799	500	WT	peak6967	promoter-TSS (NM_172053)	promoter-TSS (NM_172053)	261	NM_172053	271127	Mm.115970	NM_172053	ENSMUSG00000049538	Adamts16	-	a disintegrin-like and metallopeptidase (reprolysin type) with thrombospondin type 1 motif, 16	protein-coding	promoter-TSS	-3.04441	1.9688	16.4136	5.11258872334672e-05	0.00112294
chr13	73263200	73264199	1000	WT	peak6973	intron (NM_018885, intron 1 of 5)	intron (NM_018885, intron 1 of 5)	3203	NM_018885	50916	Mm.103784	NM_018885	ENSMUSG00000021604	Irx4	-	Iroquois homeobox 4	protein-coding	intron	-2.77315	3.10427	13.0009	0.000312156	0.00488075
chr13	74121100	74121699	600	WT	peak6982	promoter-TSS (NM_001081060)	promoter-TSS (NM_001081060)	-13	NM_001081060	105243	Mm.261564	NM_001081060	ENSMUSG00000036123	Slc9a3	9030624O13Rik|AI930210|NHE-3|NHE3	solute carrier family 9 (sodium/hydrogen exchanger), member 3	protein-coding	promoter-TSS	-2.51784	2.75279	11.1746	0.000830883	0.0110764
chr13	78194900	78195599	700	WT	peak6992	promoter-TSS (NM_001347538)	promoter-TSS (NM_001347538)	1199	NM_001347538	13865	Mm.439653	NM_010151	ENSMUSG00000069171	Nr2f1	COUP-TF1|COUP-TFI|COUPTFA|EAR-3|EAR3|Erbal3|SVP44|Tcfcoup1	nuclear receptor subfamily 2, group F, member 1	protein-coding	promoter-TSS	-2.41003	3.56423	9.78235	0.00176469	0.0208174
chr13	78210400	78210899	500	WT	peak6997	intron (NR_045195, intron 1 of 2)	intron (NR_045195, intron 1 of 2)	-11777	NM_010151	13865	Mm.439653	NM_010151	ENSMUSG00000069171	Nr2f1	COUP-TF1|COUP-TFI|COUPTFA|EAR-3|EAR3|Erbal3|SVP44|Tcfcoup1	nuclear receptor subfamily 2, group F, member 1	protein-coding	intron	-2.21664	2.75492	8.88621	0.00287707	0.03079
chr13	78358700	78359099	400	WT	peak6998	Intergenic	L1Md_T|LINE|L1	-160027	NM_010151	13865	Mm.439653	NM_010151	ENSMUSG00000069171	Nr2f1	COUP-TF1|COUP-TFI|COUPTFA|EAR-3|EAR3|Erbal3|SVP44|Tcfcoup1	nuclear receptor subfamily 2, group F, member 1	protein-coding	Intergenic	-3.77465	0.749264	22.7155	1.89278610167322e-06	8.8186625191593e-05
chr13	89539200	89539999	800	WT	peak7014	promoter-TSS (NM_013500)	promoter-TSS (NM_013500)	-1036	NM_013500	12950	Mm.266790	NM_013500	ENSMUSG00000021613	Hapln1	BB099155|CLP|Crtl1|Crtl1l|LP|LP-1	hyaluronan and proteoglycan link protein 1	protein-coding	promoter-TSS	-2.28937	1.65299	10.2735	0.00135185	0.0166946
chr13	91741400	91741799	400	WT	peak7019	promoter-TSS (NM_028790)	promoter-TSS (NM_028790)	79	NM_028790	74156	Mm.275963	NM_028790	ENSMUSG00000021620	Acot12	1300004O04Rik|4930449F15Rik|AV027244|Cach|mCACH-1	acyl-CoA thioesterase 12	protein-coding	promoter-TSS	-5.40289	1.98434	36.6815	1.41789695484385e-09	5.68699974279764e-07
chr13	92131000	92132099	1100	WT	peak7020	promoter-TSS (NM_009027)	promoter-TSS (NM_009027)	278	NM_009027	19418	Mm.248630	NM_009027	ENSMUSG00000021708	Rasgrf2	6330417G04Rik|AW048350|Grf2|Ras-GRF2	RAS protein-specific guanine nucleotide-releasing factor 2	protein-coding	promoter-TSS	-2.58777	4.57189	10.3823	0.00127451	0.0158455
chr13	92794500	92795099	600	WT	peak7024	promoter-TSS (NM_011582)	promoter-TSS (NM_011582)	18	NM_011582	21828	Mm.20865	NM_011582	ENSMUSG00000021702	Thbs4	TSP4	thrombospondin 4	protein-coding	promoter-TSS	-5.7385	2.59908	39.0226	4.28097496576351e-10	2.63279960394456e-07
chr13	93674300	93674699	400	WT	peak7027	promoter-TSS (NM_028772)	promoter-TSS (NM_028772)	64	NM_028772	74129	Mm.21789	NM_028772	ENSMUSG00000042102	Dmgdh	1200014D15Rik|AI787269	dimethylglycine dehydrogenase precursor	protein-coding	promoter-TSS	-2.43813	1.51729	11.6208	0.000653583	0.0090259
chr13	94173700	94174499	800	WT	peak7030	5' UTR (NM_172589, exon 3 of 4)	5' UTR (NM_172589, exon 3 of 4)	111181	NM_029153	107767	Mm.201455	NM_029153	ENSMUSG00000021687	Scamp1	4930505M11Rik|AI415563|AW122395	secretory carrier membrane protein 1	protein-coding	5' UTR	-2.88466	2.58598	14.2543	0.000160192	0.00288065
chr13	95249800	95250299	500	WT	peak7043	promoter-TSS (NM_172263)	promoter-TSS (NM_172263)	254	NM_172263	218461	Mm.100167	NM_172263	ENSMUSG00000021684	Pde8b	B230331L10Rik|C030047E14Rik	phosphodiesterase 8B	protein-coding	promoter-TSS	-3.14755	1.70583	17.5647	2.78988829413616e-05	0.000679069
chr13	95336100	95336699	600	WT	peak7044	exon (NM_001302539, exon 2 of 2)	exon (NM_001302539, exon 2 of 2)	5789	NR_034043	100217450	Mm.442313	NR_034043	ENSMUSG00000088108	Snora47	MBI-115	small nucleolar RNA, H/ACA box 47	snoRNA	exon	-3.94092	1.45351	24.8329	6.30874928664509e-07	3.7912206554307e-05
chr13	95443600	95444499	900	WT	peak7045	promoter-TSS (NM_198408)	promoter-TSS (NM_198408)	781	NM_198408	12919	Mm.316614	NM_198408	ENSMUSG00000021680	Crhbp	CRH-BP	corticotropin releasing hormone binding protein	protein-coding	promoter-TSS	-2.83181	3.53681	13.0518	0.000303799	0.00477435
chr13	98613300	98613499	200	WT	peak7058	Intergenic	CpG	24010	NM_026685	68344	Mm.28766	NM_026685	ENSMUSG00000046082	Tmem174	0610009B10Rik|AA986094	transmembrane protein 174	protein-coding	Intergenic	-6.43449	-1.57679	15.4436	8.53160691331943e-05	0.00171031
chr13	98694700	98695199	500	WT	peak7059	promoter-TSS (NM_001025606)	promoter-TSS (NM_001025606)	-119	NM_001025606	380863	Mm.28264	NM_001025606	ENSMUSG00000052485	Tmem171	Gm905	transmembrane protein 171	protein-coding	promoter-TSS	-4.28532	2.32667	27.0919	1.96088077375856e-07	1.67491899425211e-05
chr13	112652000	112652599	600	WT	peak7084	promoter-TSS (NM_010029)	promoter-TSS (NM_010029)	10	NM_010029	13206	Mm.12818	NM_010029	ENSMUSG00000021758	Ddx4	AV206478|Mvh|VASA	DEAD (Asp-Glu-Ala-Asp) box polypeptide 4	protein-coding	promoter-TSS	-4.32394	2.26745	27.5917	1.51480966709336e-07	1.39741191789362e-05
chr13	112998400	112999199	800	WT	peak7088	exon (NM_001037914, exon 7 of 7)	exon (NM_001037914, exon 7 of 7)	4932	NM_001037914	622408	Mm.360976	NM_001037914	ENSMUSG00000074651	Mcidas	EG622408|Gm6320|Idas|Mci|Mcin	multiciliate differentiation and DNA synthesis associated cell cycle protein	protein-coding	exon	-2.9334	3.12229	14.2799	0.000158033	0.00285294
chr13	116293800	116294299	500	WT	peak7096	Intergenic	Intergenic	15638	NM_021459	16392	Mm.42242	NM_021459	ENSMUSG00000042258	Isl1	-	ISL1 transcription factor, LIM/homeodomain	protein-coding	Intergenic	-2.1138	1.86271	8.75829	0.0030859	0.0325695
chr13	116705800	116705999	200	WT	peak7099	Intergenic	Intergenic	132278	NR_153406	74680	Mm.488118	NR_153406	ENSMUSG00000114290	4930435F18Rik	-	RIKEN cDNA 4930435F18 gene	ncRNA	Intergenic	-1.97396	0.959634	8.08421	0.00447017	0.04503
chr14	22019600	22020099	500	WT	peak7135	promoter-TSS (NM_028275)	promoter-TSS (NM_028275)	138	NM_028275	76633	Mm.489898	NM_028275	ENSMUSG00000063458	Lrmda	1700112E06Rik|2700009F18Rik	leucine rich melanocyte differentiation associated	protein-coding	promoter-TSS	-5.07222	1.8381	34.1537	5.17831434837512e-09	1.13109908551236e-06
chr14	30008600	30009599	1000	WT	peak7155	promoter-TSS (NM_001136240)	promoter-TSS (NM_001136240)	100	NM_001136240	218865	Mm.259916	NM_172264	ENSMUSG00000015970	Chdh	AU041472|D630034H06Rik	choline dehydrogenase	protein-coding	promoter-TSS	-3.22031	3.16232	16.7005	4.39545587530975e-05	0.000991396
chr14	32599200	32600499	1300	WT	peak7168	promoter-TSS (NM_001001796)	promoter-TSS (NM_001001796)	-77	NM_001001796	107751	Mm.119274	NM_001001796	ENSMUSG00000041730	Prrxl1	Drg11|Drgx	paired related homeobox protein-like 1	protein-coding	promoter-TSS	-3.53712	3.87447	18.5388	1.67336351667982e-05	0.000464963
chr14	32835700	32836299	600	WT	peak7169	exon (NM_001164485, exon 2 of 2)	exon (NM_001164485, exon 2 of 2)	2038	NM_001164485	105511	Mm.32231	NM_001164485	ENSMUSG00000078127	Fam170b	4922501K12Rik|AI449756	family with sequence similarity 170, member B	protein-coding	exon	-3.38642	1.29369	20.1776	7.10020384944675e-06	0.000241695
chr14	33350900	33351699	800	WT	peak7173	intron (NM_153800, intron 5 of 10)	CpG	59724	NM_001310452	26419	Mm.21495	NM_016700	ENSMUSG00000021936	Mapk8	AI849689|JNK|JNK1|Prkm8|SAPK1	mitogen-activated protein kinase 8	protein-coding	intron	-3.4753	3.01895	19.0477	1.28181419144764e-05	0.000379393
chr14	34219500	34220199	700	WT	peak7178	promoter-TSS (NM_176931)	promoter-TSS (NM_176931)	-196	NM_176931	319508	Mm.228006	NM_176931	ENSMUSG00000041479	Syt15	CHR10SYT|E230025K04Rik|sytXV	synaptotagmin XV	protein-coding	promoter-TSS	-2.82063	2.86228	13.5401	0.000234187	0.00389257
chr14	43122300	43122499	200	WT	peak7189	Intergenic	CpG	-106824	NM_001244671	100042055	Mm.429109	NM_001244671	ENSMUSG00000095226	Gm10377	-	predicted gene 10377	protein-coding	Intergenic	-5.7708	0.469765	34.1187	5.27233178070804e-09	1.13109908551236e-06
chr14	44858700	44859199	500	WT	peak7190	promoter-TSS (NM_008962)	promoter-TSS (NM_008962)	425	NM_008962	19214	Mm.5105	NM_008962	ENSMUSG00000071489	Ptgdr	DP|PGD	prostaglandin D receptor	protein-coding	promoter-TSS	-2.85991	1.74963	14.9709	0.000109558	0.00209683
chr14	54632100	54632699	600	WT	peak7214	exon (NM_199470, exon 12 of 12)	exon (NM_199470, exon 12 of 12)	7090	NM_175204	73902	Mm.32009	NM_175204	ENSMUSG00000072423	Psmb11	5830406J20Rik|beta5t	proteasome (prosome, macropain) subunit, beta type, 11	protein-coding	exon	-4.73041	1.62996	31.6565	1.86667771446777e-08	2.96898308895952e-06
chr14	57699500	57700399	900	WT	peak7235	exon (NM_015771, exon 4 of 8)	exon (NM_015771, exon 4 of 8)	34468	NM_153382	50523	Mm.347899	NM_015771	ENSMUSG00000021959	Lats2	4932411G09Rik|AV277261|AW228608	large tumor suppressor 2	protein-coding	exon	-4.2598	2.33861	26.7749	2.30980768139055e-07	1.85581318057872e-05
chr14	61274800	61274899	100	WT	peak7246	Intergenic	Intergenic	-16360	NM_011892	24053	Mm.72173	NM_011892	ENSMUSG00000035296	Sgcg	35kDa|5430420E18Rik|AI642964|gamma-SG	sarcoglycan, gamma (dystrophin-associated glycoprotein)	protein-coding	Intergenic	-2.32336	-0.208571	8.6157	0.00333689	0.0349089
chr14	61275100	61275299	200	WT	peak7247	Intergenic	Intergenic	-16710	NM_011892	24053	Mm.72173	NM_011892	ENSMUSG00000035296	Sgcg	35kDa|5430420E18Rik|AI642964|gamma-SG	sarcoglycan, gamma (dystrophin-associated glycoprotein)	protein-coding	Intergenic	-3.23324	0.656058	17.7922	2.4756698823956e-05	0.00062229
chr14	63268500	63268799	300	WT	peak7258	Intergenic	Intergenic	-23379	NM_001310610	14463	Mm.247669	NM_008092	ENSMUSG00000021944	Gata4	Gata-4	GATA binding protein 4	protein-coding	Intergenic	-2.94741	-0.105141	12.8192	0.000343969	0.00527972
chr14	63743300	63743899	600	WT	peak7260	intron (NM_173393, intron 1 of 2)	intron (NM_173393, intron 1 of 2)	16411	NR_030611	100124452		NR_030611	ENSMUSG00000076049	Mir598	Mirn598|mir-598|mmu-mir-598	microRNA 598	ncRNA	intron	-4.66718	0.835263	30.3317	3.68991662465892e-08	4.79429307922233e-06
chr14	64588300	64588599	300	WT	peak7263	promoter-TSS (NR_040709)	promoter-TSS (NR_040709)	335	NR_040709	268755	Mm.194050	NR_040709	ENSMUSG00000097545	Mir124a-1hg	A930011O12Rik|Rncr3|mir-124-1|mir-3078	Mir124-1 host gene (non-protein coding)	ncRNA	promoter-TSS	-2.17761	0.679767	9.39501	0.00217891	0.0245727
chr14	65332000	65332199	200	WT	peak7266	Intergenic	Intergenic	-26576	NM_199029	380912	Mm.270087	NM_199029	ENSMUSG00000034522	Zfp395	BC053701|Gm910	zinc finger protein 395	protein-coding	Intergenic	-2.79627	0.351778	13.5859	0.000228549	0.00382644
chr14	65953400	65953899	500	WT	peak7267	promoter-TSS (NM_172604)	promoter-TSS (NM_172604)	94	NM_172604	219151	Mm.344095	NM_172604	ENSMUSG00000034463	Scara3	APC7|C130058N24Rik|CSR|CSR1|MSLR1|MSRL1	scavenger receptor class A, member 3	protein-coding	promoter-TSS	-5.17748	2.05709	34.9325	3.473397199886e-09	9.03761583896345e-07
chr14	66635400	66635699	300	WT	peak7268	promoter-TSS (NM_001271760)	promoter-TSS (NM_001271760)	299	NM_001271760	11549	Mm.57064	NM_013461	ENSMUSG00000045875	Adra1a	Adra1c	adrenergic receptor, alpha 1a	protein-coding	promoter-TSS	-1.95175	0.984754	7.91323	0.00491264	0.0488005
chr14	69174600	69175299	700	WT	peak7277	exon (NM_001360218, exon 2 of 2)	exon (NM_001360218, exon 2 of 2)	2998	NM_001360218	18092	Mm.390691	NM_010920	ENSMUSG00000044186	Nkx2-6	AV044928|Nkx-2.6|Nkx2.6|Tix|tinman	NK2 homeobox 6	protein-coding	exon	-3.59219	2.00215	21.1503	4.27455546977698e-06	0.00016161
chr14	69190700	69191099	400	WT	peak7278	promoter-TSS (NM_010921)	promoter-TSS (NM_010921)	208	NM_010921	18095	Mm.3520	NM_010921	ENSMUSG00000022061	Nkx3-1	Bax|NKX3.1|NKX3A|Nkx-3.1|bagpipe	NK3 homeobox 1	protein-coding	promoter-TSS	-2.9231	2.39823	14.7529	0.000122966	0.00232929
chr14	70530900	70531299	400	WT	peak7290	promoter-TSS (NM_145219)	promoter-TSS (NM_145219)	279	NM_145219	213469	Mm.41708	NM_145219	ENSMUSG00000033595	Lgi3	AI841179|AW049851	leucine-rich repeat LGI family, member 3	protein-coding	promoter-TSS	-2.27157	1.02483	10.447	0.00123062	0.0154245
chr14	72532000	72532499	500	WT	peak7297	Intergenic	CpG	177753	NM_207636	319448	Mm.205421	NM_207636	ENSMUSG00000033487	Fndc3a	1700094E19Rik|D14Ertd453e|F730017H24Rik|Fndc3|sys	fibronectin type III domain containing 3A	protein-coding	Intergenic	-5.03962	1.73252	34.2792	4.85560820281598e-09	1.11982464177444e-06
chr14	79300900	79301399	500	WT	peak7309	promoter-TSS (NM_025427)	promoter-TSS (NM_025427)	485	NM_025427	66214	Mm.29811	NM_025427	ENSMUSG00000022018	Rgcc	1190002H23Rik|Rgc-32|Rgc32	regulator of cell cycle	protein-coding	promoter-TSS	-2.60653	0.453108	12.2079	0.000476979	0.00691166
chr14	103095400	103095599	200	WT	peak7324	exon (NM_001347600, exon 2 of 5)	exon (NM_001347600, exon 2 of 5)	3504	NM_001360341	50789	Mm.214746	NM_015822	ENSMUSG00000022124	Fbxl3	AU041772|AW212966|FBK|Fbl3a|Fbxl3a|Ovtm|Play68	F-box and leucine-rich repeat protein 3	protein-coding	exon	-3.47972	0.325479	18.5201	1.68983789642666e-05	0.000468131
chr14	119098800	119099799	1000	WT	peak7348	promoter-TSS (NM_001081252)	promoter-TSS (NM_001081252)	134	NM_001081252	66435	Mm.213406	NM_025561	ENSMUSG00000042104	Uggt2	1810064L21Rik|3110001A05Rik|3110027P15Rik|A230065J02Rik|AW047562|Ugcgl2	UDP-glucose glycoprotein glucosyltransferase 2	protein-coding	promoter-TSS	-3.96321	4.08763	21.9111	2.87599973898854e-06	0.00012005
chr14	124191800	124193099	1300	WT	peak7360	promoter-TSS (NM_010201)	promoter-TSS (NM_010201)	96	NM_010201	14169	Mm.206362	NM_010201	ENSMUSG00000025551	Fgf14	FHF-4|Fhf4|Tg(tetO-MAPT*P301L)4510Kha|mFHF-4(1B)	fibroblast growth factor 14	protein-coding	promoter-TSS	-2.74008	4.05811	11.8305	0.000583968	0.00821205
chr15	5241900	5243099	1200	WT	peak7365	exon (NM_008965, exon 2 of 3)	exon (NM_008965, exon 2 of 3)	1687	NM_001136079	19219	Mm.18509	NM_008965	ENSMUSG00000039942	Ptger4	EP4|Ptgerep4	prostaglandin E receptor 4 (subtype EP4)	protein-coding	exon	-2.58231	3.5981	11.0488	0.000889174	0.0117685
chr15	11035400	11037599	2200	WT	peak7375	promoter-TSS (NM_178717)	promoter-TSS (NM_178717)	1468	NM_178717	239336	Mm.209312	NM_178717	ENSMUSG00000060735	Rxfp3	BC053073|GPCR135|Rln3r1|Salpr	relaxin family peptide receptor 3	protein-coding	promoter-TSS	-3.11013	4.30791	14.4766	0.000142369	0.00262524
chr15	31297100	31298099	1000	WT	peak7400	exon (NM_001164441, exon 4 of 4)	exon (NM_001164441, exon 4 of 4)	70159	NM_001357923	67434	Mm.102470	NM_026153	ENSMUSG00000022237	Ankrd33b	0610012A05Rik|3021401C12Rik|5730557B15Rik	ankyrin repeat domain 33B	protein-coding	exon	-2.23506	2.32879	9.29365	0.00230275	0.0256624
chr15	34678000	34679199	1200	WT	peak7409	promoter-TSS (NM_145469)	promoter-TSS (NM_145469)	106	NM_145469	223473	Mm.258402	NM_145469	ENSMUSG00000038879	Nipal2	9330161F08Rik|Npal2	NIPA-like domain containing 2	protein-coding	promoter-TSS	-2.56152	3.61289	10.8752	0.000976448	0.0126691
chr15	36210400	36210699	300	WT	peak7417	exon (NM_001359980, exon 11 of 19)	exon (NM_001359980, exon 11 of 19)	29614	NR_106173	102465888		NR_106173	ENSMUSG00000098457	Mir8097	Gm27497|mmu-mir-8097	microRNA 8097	ncRNA	exon	-3.62118	0.893964	21.7407	3.14283623902574e-06	0.000127721
chr15	38990200	38990499	300	WT	peak7420	Intergenic	CpG	-15930	NM_001162494	14368	Mm.4769	NM_008056	ENSMUSG00000022297	Fzd6	Fz6	frizzled class receptor 6	protein-coding	Intergenic	-4.18308	2.24438	26.1242	3.23340024835737e-07	2.27695551840433e-05
chr15	45114300	45114899	600	WT	peak7433	promoter-TSS (NM_026200)	promoter-TSS (NM_026200)	334	NM_026200	67498	Mm.300079	NM_026200	ENSMUSG00000022342	Kcnv1	2700023A03Rik|vibe	potassium channel, subfamily V, member 1	protein-coding	promoter-TSS	-3.28871	2.71196	17.6517	2.66527746343646e-05	0.000653914
chr15	54952200	54953099	900	WT	peak7441	promoter-TSS (NR_155354)	promoter-TSS (NR_155354)	-298	NR_155354	102638507	Mm.364574	NR_155354		Gm26684	-	predicted gene, 26684	ncRNA	promoter-TSS	-3.02916	2.69023	15.4019	8.72160287018625e-05	0.00174149
chr15	71727900	71728299	400	WT	peak7467	promoter-TSS (NM_177819)	promoter-TSS (NM_177819)	-262	NM_177819	70363	Mm.126450	NM_177819	ENSMUSG00000036800	Fam135b	1700010C24Rik|A830008O07Rik	family with sequence similarity 135, member B	protein-coding	promoter-TSS	-3.0182	1.50228	16.6054	4.62121099723455e-05	0.00103724
chr15	76003800	76003899	100	WT	peak7494	exon (NM_134087, exon 5 of 5)	exon (NM_134087, exon 5 of 5)	5648	NM_001168253	105732	Mm.267178	NM_134087	ENSMUSG00000046761	Fam83h	AA409316	family with sequence similarity 83, member H	protein-coding	exon	-2.3458	-0.269239	8.61529	0.00333764	0.0349089
chr15	76179000	76181899	2900	WT	peak7500	exon (NM_201392, exon 31 of 32)	exon (NM_201392, exon 31 of 32)	15260	NM_201394	18810	Mm.234912	NM_011117	ENSMUSG00000022565	Plec	AA591047|AU042537|EBS1|PCN|PLTN|Plec1	plectin	protein-coding	exon	-4.55757	4.62659	26.4975	2.66588892331124e-07	2.01580535389723e-05
chr15	76297000	76297399	400	WT	peak7509	TTS (NM_001195537)	TTS (NM_001195537)	2828	NM_001195537	100503915	Mm.393455	NM_001195537	ENSMUSG00000071724	Smpd5	Gm10345|MA-nSMase	sphingomyelin phosphodiesterase 5	protein-coding	TTS	-2.65874	1.003	13.7642	0.000207853	0.00355741
chr15	76718200	76718799	600	WT	peak7515	exon (NM_198119, exon 4 of 6)	exon (NM_198119, exon 4 of 6)	3673	NM_198119	378937	Mm.289666	NM_198119	ENSMUSG00000033707	Lrrc24	6430402H13Rik	leucine rich repeat containing 24	protein-coding	exon	-2.1796	1.58506	9.4596	0.00210354	0.0239274
chr15	77013500	77013799	300	WT	peak7518	Intergenic	Intergenic	9077	NM_001164048	17189	Mm.404074	NM_013593	ENSMUSG00000018893	Mb	AI325109	myoglobin	protein-coding	Intergenic	-2.02598	0.49777	7.95266	0.00480679	0.0478862
chr15	78203800	78204599	800	WT	peak7520	promoter-TSS (NM_001330686)	promoter-TSS (NM_001330686)	37	NM_001330686	19293	Mm.2766	NM_013645	ENSMUSG00000005716	Pvalb	PV|Parv|Pva	parvalbumin	protein-coding	promoter-TSS	-2.42527	2.78515	10.432	0.00124067	0.0154901
chr15	78409800	78410699	900	WT	peak7521	exon (NM_001162493, exon 2 of 3)	exon (NM_001162493, exon 2 of 3)	3146	NM_138670	246221	Mm.294215	NM_138670	ENSMUSG00000071711	Mpst	Mst	mercaptopyruvate sulfurtransferase	protein-coding	exon	-2.90701	2.81182	14.3097	0.000155551	0.00282472
chr15	78539600	78540299	700	WT	peak7522	promoter-TSS (NM_001356961)	promoter-TSS (NM_001356961)	1456	NM_001356961	20607	Mm.211411	NM_009218	ENSMUSG00000044933	Sstr3	Smstr-3|Smstr3|sst3	somatostatin receptor 3	protein-coding	promoter-TSS	-2.73549	1.46991	14.1871	0.000166012	0.00295648
chr15	78717900	78719799	1900	WT	peak7524	promoter-TSS (NM_001358692)	promoter-TSS (NM_001358692)	-79	NM_001358692	207393	Mm.323188	NM_183141	ENSMUSG00000043460	Elfn2	6330514E13|AW048948|BC094219|Lrrc62|Ppp1r29	leucine rich repeat and fibronectin type III, extracellular 2	protein-coding	promoter-TSS	-2.35701	4.64152	8.74959	0.00310064	0.032615
[truncated: 177 more rows]

## Sheet: Differentially enriched peaks
seqnames	start	end	width	wt_dko	peakid	Annotation	Detailed.Annotation	Distance.to.TSS	Nearest.PromoterID	Entrez.ID	Nearest.Unigene	Nearest.Refseq	Nearest.Ensembl	Gene.Name	Gene.Alias	Gene.Description	Gene.Type	simple	logFC_K4K27	logCPM_K4K27	F_K4K27	PValue_K4K27	FDR_K4K27	logFC_K27K4	logCPM_K27K4	F_K27K4	PValue_K27K4	FDR_K27K4	Previous classification (Eckersley-Maslin et al. 2020)
[truncated: 566 more rows]
